# Supplementary material for: Changes of Development from Childhood to Late Adulthood in Rats Tracked by Urinary Proteome
Source: Mol Cell Proteomics. 2023 Mar 31;22(6):100539. doi: 10.1016/j.mcpro.2023.100539 (PMC10326705; doi:10.1016/j.mcpro.2023.100539)
Supplement: Supplemental Table 1 [file mmc1.xlsx]

## Sheet: S1_Supplementary table1_2022052
PG.Qvalue	PG.ProteinGroups	PG.ProteinAccessions	PG.Genes	PG.Organisms	PG.ProteinDescriptions	PG.UniProtIds	PG.ProteinNames	PG.Protein Existence	[1] mix_rat_1.raw.PG.NrOfStrippedSequencesMeasured	[2] mix_rat_1_220415152134.raw.PG.NrOfStrippedSequencesMeasured	[3] mix_rat_1_220416021205.raw.PG.NrOfStrippedSequencesMeasured	[4] mix_rat_2.raw.PG.NrOfStrippedSequencesMeasured	[5] mix_rat_2_220416104009.raw.PG.NrOfStrippedSequencesMeasured	[6] mix_rat_2_220417025054.raw.PG.NrOfStrippedSequencesMeasured	[7] mix_rat_2_220417182901.raw.PG.NrOfStrippedSequencesMeasured	[8] mix_rat_2_220419160349.raw.PG.NrOfStrippedSequencesMeasured	[9] mix_rat_2_220420140639.raw.PG.NrOfStrippedSequencesMeasured	[10] mix_rat_2_220421075717.raw.PG.NrOfStrippedSequencesMeasured	[11] mix_rat_2_220423031215.raw.PG.NrOfStrippedSequencesMeasured	[12] mix_rat_2_220425182726.raw.PG.NrOfStrippedSequencesMeasured	[13] mix_rat_2_220426125135.raw.PG.NrOfStrippedSequencesMeasured	[14] mix_rat_2_220427102546.raw.PG.NrOfStrippedSequencesMeasured	[15] mix_rat_2_220428023625.raw.PG.NrOfStrippedSequencesMeasured	[16] mix_rat_2_220429200319.raw.PG.NrOfStrippedSequencesMeasured	[17] mix_rat_2_twoc__220419141607.raw.PG.NrOfStrippedSequencesMeasured	[18] qc_Bao.raw.PG.NrOfStrippedSequencesMeasured	[19] 1-1.raw.PG.NrOfStrippedSequencesMeasured	[20] 1-1-1.raw.PG.NrOfStrippedSequencesMeasured	[21] 1-1-2.raw.PG.NrOfStrippedSequencesMeasured	[22] 1-2-1.raw.PG.NrOfStrippedSequencesMeasured	[23] 1-2-2.raw.PG.NrOfStrippedSequencesMeasured	[24] 1-4-1.raw.PG.NrOfStrippedSequencesMeasured	[25] 1-4-2.raw.PG.NrOfStrippedSequencesMeasured	[26] 5-1.raw.PG.NrOfStrippedSequencesMeasured	[27] 5-1-1.raw.PG.NrOfStrippedSequencesMeasured	[28] 5-1-2.raw.PG.NrOfStrippedSequencesMeasured	[29] 5-2-1.raw.PG.NrOfStrippedSequencesMeasured	[30] 5-2-2.raw.PG.NrOfStrippedSequencesMeasured	[31] 5-4-1.raw.PG.NrOfStrippedSequencesMeasured	[32] 5-4-2.raw.PG.NrOfStrippedSequencesMeasured	[33] 311-1.raw.PG.NrOfStrippedSequencesMeasured	[34] 311-3A.raw.PG.NrOfStrippedSequencesMeasured	[35] 311-3A_220419193606.raw.PG.NrOfStrippedSequencesMeasured	[36] 311-3A_220420155349.raw.PG.NrOfStrippedSequencesMeasured	[37] 311-3B.raw.PG.NrOfStrippedSequencesMeasured	[38] 311-3B_220419212309.raw.PG.NrOfStrippedSequencesMeasured	[39] 311-3B_220420174104.raw.PG.NrOfStrippedSequencesMeasured	[40] 311-3C.raw.PG.NrOfStrippedSequencesMeasured	[41] 311-4A.raw.PG.NrOfStrippedSequencesMeasured
3.6e-07	A0A023IM59;Q31281;Q6MG98;Q6T4R6;Q70RH7	A0A023IM59;Q31281;Q6MG98;Q6T4R6;Q70RH7	DA1;;RT1-Da;Rt1da;RT1-Du alpha	Rattus norvegicus	RT1-Da;Rat (diabetic BB) MHC class II alpha chain RT1.D alpha (u);Histocompatibility 2, class II antigen E alpha;MHC class II antigen;MHC class II antigen	A0A023IM59;Q31281;Q6MG98;Q6T4R6;Q70RH7	A0A023IM59_RAT;Q31281_RAT;Q6MG98_RAT;Q6T4R6_RAT;Q70RH7_RAT	2;2;1;2;2	3	3	3	3	3	3	3	3	3	3	3	3	3	3	3	3	3	Filtered	Filtered	3	3	Filtered	Filtered	3	3	3	3	3	3	3	3	3	Filtered	3	3	3	Filtered	Filtered	3	3	3
3.44e-05	A0A088DKH8;Q62893	A0A088DKH8;Q62893	Amhr2	Rattus norvegicus	Receptor protein serine/threonine kinase;Anti-Muellerian hormone type-2 receptor	A0A088DKH8;Q62893	A0A088DKH8_RAT;AMHR2_RAT	2	Filtered	2	Filtered	2	2	2	2	2	2	2	2	2	2	2	2	2	2	Filtered	Filtered	2	2	2	2	Filtered	2	2	2	2	2	2	2	2	2	2	2	2	2	2	2	2	2
3.44e-05	A0A096MIU6;A0A0G2K9R6;B0K007;M0R4F7;M0RCJ0;P27645	A0A096MIU6;A0A0G2K9R6;B0K007;M0R4F7;M0RCJ0;P27645	LOC103694908;Fcgr2b;LOC100911825;Fcgr2a;Fcgr2a;Fcgr3	Rattus norvegicus	Low affinity immunoglobulin gamma Fc region receptor III-like;Fc fragment of IgG receptor IIb;Fc fragment of IgG receptor IIa;Fc fragment of IgG receptor IIa;Fc fragment of IgG receptor IIa;Low affinity immunoglobulin gamma Fc region receptor III	A0A096MIU6;A0A0G2K9R6;B0K007;M0R4F7;M0RCJ0;P27645	A0A096MIU6_RAT;A0A0G2K9R6_RAT;B0K007_RAT;M0R4F7_RAT;M0RCJ0_RAT;FCGR3_RAT	4;1;2;4;4;2	1	1	1	1	1	1	1	1	1	1	1	1	1	1	1	1	1	Filtered	1	1	1	1	1	1	1	1	1	1	1	1	1	1	1	1	1	1	1	1	1	1	1
0.000216271	A0A096MIX1;A0A0G2JTB2;Q5EB55	A0A096MIX1;A0A0G2JTB2;Q5EB55	Gbe1	Rattus norvegicus	1,4-alpha-glucan-branching enzyme 1 (Fragment);1,4-alpha-glucan branching enzyme;1,4-alpha-glucan branching enzyme (Fragment)	A0A096MIX1;A0A0G2JTB2;Q5EB55	A0A096MIX1_RAT;A0A0G2JTB2_RAT;Q5EB55_RAT	1;1;2	Filtered	Filtered	Filtered	Filtered	Filtered	Filtered	Filtered	Filtered	Filtered	Filtered	Filtered	Filtered	Filtered	Filtered	Filtered	Filtered	Filtered	2	Filtered	2	Filtered	Filtered	Filtered	2	2	Filtered	Filtered	Filtered	Filtered	Filtered	Filtered	Filtered	Filtered	Filtered	Filtered	Filtered	Filtered	Filtered	Filtered	Filtered	Filtered
8.37e-10	A0A096MIX6	A0A096MIX6	LOC298111	Rattus norvegicus	Alpha2u globulin (Fragment)	A0A096MIX6	A0A096MIX6_RAT	3	6	6	6	6	6	6	6	6	6	6	6	6	6	6	6	6	6	6	6	6	6	6	6	6	6	6	6	6	6	6	6	6	6	6	6	6	6	6	6	6	6
4.18e-05	A0A096MIY1;A0A096MKF2;D3ZET2;M0R9C2;M0RC68	A0A096MIY1;A0A096MKF2;D3ZET2;M0R9C2;M0RC68	LOC108348103;LOC100911797;LOC100910851;LOC108348103;LOC100911797	Rattus norvegicus	Serine protease inhibitor Kazal-type 5-like (Fragment);Serine protease inhibitor Kazal-type 5-like (Fragment);Serine peptidase inhibitor, Kazal type 5;Serine protease inhibitor Kazal-type 5-like;Serine protease inhibitor Kazal-type 5-like	A0A096MIY1;A0A096MKF2;D3ZET2;M0R9C2;M0RC68	A0A096MIY1_RAT;A0A096MKF2_RAT;D3ZET2_RAT;M0R9C2_RAT;M0RC68_RAT	4	Filtered	Filtered	Filtered	3	3	Filtered	Filtered	3	Filtered	Filtered	Filtered	Filtered	Filtered	Filtered	Filtered	Filtered	Filtered	Filtered	Filtered	Filtered	Filtered	Filtered	Filtered	Filtered	Filtered	3	Filtered	Filtered	Filtered	Filtered	Filtered	Filtered	Filtered	Filtered	Filtered	3	Filtered	Filtered	Filtered	Filtered	Filtered
0.000314348	A0A096MIY6;A0A0G2K2A0;P83941	A0A096MIY6;A0A0G2K2A0;P83941	;;Eloc	Rattus norvegicus	Elongin-C	A0A096MIY6;A0A0G2K2A0;P83941	A0A096MIY6_RAT;A0A0G2K2A0_RAT;ELOC_RAT	3;3;1	Filtered	Filtered	Filtered	Filtered	Filtered	Filtered	Filtered	1	Filtered	Filtered	Filtered	Filtered	Filtered	Filtered	Filtered	Filtered	1	Filtered	Filtered	Filtered	Filtered	1	Filtered	Filtered	Filtered	Filtered	Filtered	Filtered	Filtered	Filtered	Filtered	Filtered	Filtered	Filtered	Filtered	Filtered	Filtered	Filtered	Filtered	Filtered	Filtered
3.46e-05	A0A096MJ01;A0A096MKD4;A0A0G2JXR0;A0A0G2JYM0;Q5XIG1	A0A096MJ01;A0A096MKD4;A0A0G2JXR0;A0A0G2JYM0;Q5XIG1	Ldb3	Rattus norvegicus	LIM domain-binding 3;LIM domain-binding 3;LIM domain-binding 3;LIM domain-binding 3;Ldb3 protein	A0A096MJ01;A0A096MKD4;A0A0G2JXR0;A0A0G2JYM0;Q5XIG1	A0A096MJ01_RAT;A0A096MKD4_RAT;A0A0G2JXR0_RAT;A0A0G2JYM0_RAT;Q5XIG1_RAT	1;1;1;1;2	Filtered	Filtered	Filtered	Filtered	Filtered	Filtered	Filtered	Filtered	Filtered	Filtered	Filtered	Filtered	Filtered	Filtered	Filtered	Filtered	Filtered	Filtered	Filtered	Filtered	Filtered	Filtered	Filtered	Filtered	Filtered	Filtered	Filtered	Filtered	Filtered	Filtered	Filtered	Filtered	Filtered	Filtered	Filtered	Filtered	Filtered	Filtered	Filtered	Filtered	Filtered
6.62e-05	A0A096MJ16;B2GV76	A0A096MJ16;B2GV76	Vps37d	Rattus norvegicus	RCG21373, isoform CRA_b;LOC687208 protein	A0A096MJ16;B2GV76	A0A096MJ16_RAT;B2GV76_RAT	3;2	1	1	Filtered	1	1	1	Filtered	1	1	1	1	1	1	1	1	1	1	1	1	1	1	Filtered	1	1	1	1	Filtered	Filtered	1	1	Filtered	Filtered	1	Filtered	Filtered	Filtered	Filtered	Filtered	Filtered	Filtered	Filtered
3.44e-05	A0A096MJ36	A0A096MJ36	Ly6g6g	Rattus norvegicus	Lymphocyte antigen 6 complex, locus G6G (Fragment)	A0A096MJ36	A0A096MJ36_RAT	4	2	2	2	2	2	2	2	2	2	2	2	2	2	2	2	2	2	Filtered	Filtered	2	2	2	Filtered	2	2	2	2	2	2	2	2	2	2	2	2	2	2	2	2	2	2
0.000305967	A0A096MJ39;A0A096MJJ0;A0A0G2JYC5;D4A8Z2;F7F5B5;O35754;Q07969;Q5BKE5;Q6IMX5	A0A096MJ39;A0A096MJJ0;A0A0G2JYC5;D4A8Z2;F7F5B5;O35754;Q07969;Q5BKE5;Q6IMX5	Cd36;;Cd36;RGD1565355;LOC103690020;CD36/FAT;Cd36;RGD1565355;Cd36	Rattus norvegicus	Glycoprotein IIIb;Glycoprotein IIIb (Fragment);Glycoprotein IIIb;Glycoprotein IIIb;Glycoprotein IIIb;Glycoprotein IIIb;Platelet glycoprotein 4;Glycoprotein IIIb;Glycoprotein IIIb	A0A096MJ39;A0A096MJJ0;A0A0G2JYC5;D4A8Z2;F7F5B5;O35754;Q07969;Q5BKE5;Q6IMX5	A0A096MJ39_RAT;A0A096MJJ0_RAT;A0A0G2JYC5_RAT;D4A8Z2_RAT;F7F5B5_RAT;O35754_RAT;CD36_RAT;Q5BKE5_RAT;Q6IMX5_RAT	1;3;1;3;3;2;1;2;1	1	Filtered	1	Filtered	1	1	Filtered	Filtered	1	Filtered	1	1	Filtered	Filtered	1	1	1	Filtered	1	1	1	Filtered	1	Filtered	1	1	Filtered	1	Filtered	1	Filtered	Filtered	Filtered	Filtered	Filtered	Filtered	Filtered	Filtered	1	Filtered	Filtered
3.04e-05	A0A096MJ41	A0A096MJ41	Fam3b	Rattus norvegicus	FAM3 metabolism-regulating-signaling molecule B	A0A096MJ41	A0A096MJ41_RAT	3	12	12	12	12	12	12	12	12	12	12	12	12	12	12	12	12	12	12	12	12	12	12	12	12	12	12	12	12	12	12	12	12	12	12	12	12	12	12	12	12	12
1.86e-05	A0A096MJ90;B5DFM3;F1LNW6	A0A096MJ90;B5DFM3;F1LNW6	Ly6h	Rattus norvegicus	Lymphocyte antigen 6 family member H (Fragment);Ly6h protein (Fragment);Lymphocyte antigen 6 complex, locus H (Predicted), isoform CRA_a	A0A096MJ90;B5DFM3;F1LNW6	A0A096MJ90_RAT;B5DFM3_RAT;F1LNW6_RAT	4;2;4	5	5	5	5	5	5	Filtered	5	5	5	5	5	5	5	5	5	5	5	5	5	5	5	5	5	5	5	5	5	5	5	5	5	5	5	5	5	5	5	5	5	5
3.47e-05	A0A096MJG4;F1LQP7	A0A096MJG4;F1LQP7	Crtac1	Rattus norvegicus	Cartilage acidic protein 1	A0A096MJG4;F1LQP7	A0A096MJG4_RAT;F1LQP7_RAT	4	Filtered	Filtered	Filtered	Filtered	Filtered	Filtered	Filtered	Filtered	Filtered	Filtered	Filtered	3	Filtered	Filtered	Filtered	Filtered	Filtered	3	Filtered	Filtered	Filtered	Filtered	Filtered	Filtered	3	Filtered	Filtered	Filtered	Filtered	Filtered	Filtered	Filtered	Filtered	Filtered	Filtered	Filtered	Filtered	Filtered	Filtered	Filtered	Filtered
1.27e-07	A0A096MJJ2;F1M4Q3	A0A096MJJ2;F1M4Q3	Hmcn1	Rattus norvegicus	Hemicentin 1 (Fragment);Hemicentin 1	A0A096MJJ2;F1M4Q3	A0A096MJJ2_RAT;F1M4Q3_RAT	4;1	6	6	6	6	6	6	6	6	6	6	6	6	6	6	6	6	6	6	6	6	6	6	6	6	6	6	6	6	6	6	6	6	6	6	6	Filtered	6	6	6	Filtered	6
3.44e-05	A0A096MJM1;Q32PX6	A0A096MJM1;Q32PX6	Rhog	Rattus norvegicus	Ras homolog family member G (Fragment);Ras homolog family member G	A0A096MJM1;Q32PX6	A0A096MJM1_RAT;Q32PX6_RAT	1	6	6	6	6	6	6	Filtered	6	6	6	6	6	6	6	6	6	6	6	6	6	6	6	6	6	6	6	Filtered	Filtered	Filtered	Filtered	6	6	Filtered	6	6	Filtered	6	6	6	6	6
5.37e-08	A0A096MJP5	A0A096MJP5	Eda2r	Rattus norvegicus	Ectodysplasin A2 isoform receptor (Predicted), isoform CRA_a	A0A096MJP5	A0A096MJP5_RAT	4	9	9	9	9	9	9	9	9	9	9	9	9	9	9	9	9	9	Filtered	9	9	9	9	9	9	9	9	9	9	9	9	9	9	9	9	9	9	9	9	9	9	9
3.44e-05	A0A096MJP9;Q4V8J5	A0A096MJP9;Q4V8J5	Ddi2	Rattus norvegicus	DNA damage-inducible 1 homolog 2	A0A096MJP9;Q4V8J5	A0A096MJP9_RAT;Q4V8J5_RAT	1	4	4	4	4	4	4	4	4	4	4	4	4	4	Filtered	4	Filtered	4	4	4	Filtered	4	4	4	4	4	4	Filtered	Filtered	Filtered	4	4	4	Filtered	Filtered	Filtered	Filtered	4	4	4	Filtered	Filtered
3.44e-05	A0A096MJT5;Q9QX82	A0A096MJT5;Q9QX82	Cd164	Rattus norvegicus	Sialomucin core protein 24	A0A096MJT5;Q9QX82	A0A096MJT5_RAT;MUC24_RAT	3;1	1	1	1	Filtered	1	1	Filtered	Filtered	1	1	1	1	Filtered	1	1	1	1	Filtered	Filtered	1	1	1	1	1	1	1	1	1	1	1	1	1	1	Filtered	1	1	1	1	1	1	1
3.44e-05	A0A096MJU9;D4A707	A0A096MJU9;D4A707	Lypd2	Rattus norvegicus	Ly6/Plaur domain containing 2 (Predicted), isoform CRA_b;Ly6/Plaur domain containing 2 (Predicted), isoform CRA_a	A0A096MJU9;D4A707	A0A096MJU9_RAT;D4A707_RAT	4	Filtered	1	1	1	Filtered	1	1	1	1	1	Filtered	1	1	Filtered	1	1	1	Filtered	Filtered	1	1	Filtered	1	1	1	Filtered	Filtered	Filtered	Filtered	1	1	Filtered	1	Filtered	Filtered	Filtered	Filtered	1	Filtered	Filtered	Filtered
3.44e-05	A0A096MJY8;D3ZKB6;Q5XI22;Q7TP61	A0A096MJY8;D3ZKB6;Q5XI22;Q7TP61	Acat2l1;Acat2l1;Acat2;	Rattus norvegicus	Acetyl-CoA acetyltransferase 2-like 1;Acetyl-CoA acetyltransferase 2-like 1;Acetyl-CoA acetyltransferase, cytosolic;Ab2-076	A0A096MJY8;D3ZKB6;Q5XI22;Q7TP61	A0A096MJY8_RAT;D3ZKB6_RAT;THIC_RAT;Q7TP61_RAT	3;3;1;2	2	Filtered	Filtered	2	Filtered	Filtered	Filtered	2	2	2	2	Filtered	Filtered	Filtered	Filtered	Filtered	2	Filtered	2	Filtered	2	Filtered	2	2	2	Filtered	Filtered	Filtered	2	2	Filtered	2	Filtered	Filtered	Filtered	Filtered	Filtered	Filtered	Filtered	2	Filtered
9.2e-06	A0A096MK10;F1LNV1;Q3MID1	A0A096MK10;F1LNV1;Q3MID1	Selp	Rattus norvegicus	p-selectin;p-selectin;Selp protein	A0A096MK10;F1LNV1;Q3MID1	A0A096MK10_RAT;F1LNV1_RAT;Q3MID1_RAT	1;1;2	8	8	8	8	8	8	8	8	8	8	8	8	8	8	8	8	8	8	8	8	8	8	8	8	8	8	8	8	8	8	8	8	8	Filtered	8	8	8	8	8	8	8
4.34e-09	A0A096MK30;A0A1W2Q6E9	A0A096MK30;A0A1W2Q6E9	Msn	Rattus norvegicus	Moesin	A0A096MK30;A0A1W2Q6E9	A0A096MK30_RAT;A0A1W2Q6E9_RAT	1	50	50	50	50	50	50	50	50	50	50	50	50	50	50	50	50	50	50	50	50	50	50	50	50	50	50	50	50	50	50	50	50	50	50	50	50	50	50	50	50	50
3.44e-05	A0A096MKA3;D3JTH6;D3JTH7;D3JTH8;D3JTI0;Q68FU6;Q7TP53;Q8VHR8	A0A096MKA3;D3JTH6;D3JTH7;D3JTH8;D3JTI0;Q68FU6;Q7TP53;Q8VHR8	Il2rg	Rattus norvegicus	Interleukin 2 receptor subunit gamma (Fragment);IL2RG (Fragment);IL2RG (Fragment);IL2RG (Fragment);IL2RG (Fragment);Interleukin 2 receptor subunit gamma;Ab2-183;Cytokine receptor gamma chain (Fragment)	A0A096MKA3;D3JTH6;D3JTH7;D3JTH8;D3JTI0;Q68FU6;Q7TP53;Q8VHR8	A0A096MKA3_RAT;D3JTH6_RAT;D3JTH7_RAT;D3JTH8_RAT;D3JTI0_RAT;Q68FU6_RAT;Q7TP53_RAT;Q8VHR8_RAT	4;4;4;4;4;2;2;2	3	3	3	3	3	3	3	3	3	3	3	3	3	3	3	3	3	Filtered	3	3	3	3	3	3	3	3	3	3	3	3	3	3	3	3	3	3	3	3	3	3	Filtered
3.75e-05	A0A096MKB1	A0A096MKB1	Gpr180	Rattus norvegicus	G protein-coupled receptor 180 (Fragment)	A0A096MKB1	A0A096MKB1_RAT	1	Filtered	Filtered	Filtered	Filtered	Filtered	Filtered	Filtered	Filtered	Filtered	Filtered	Filtered	Filtered	Filtered	Filtered	Filtered	Filtered	Filtered	1	Filtered	Filtered	Filtered	Filtered	Filtered	Filtered	Filtered	1	1	Filtered	Filtered	Filtered	Filtered	Filtered	Filtered	Filtered	Filtered	Filtered	Filtered	Filtered	Filtered	Filtered	Filtered
9.68e-06	A0A096MKE3;D4AAU9	A0A096MKE3;D4AAU9	Cst5	Rattus norvegicus	Cystatin D;Cystatin 10 (Chondrocytes) (Predicted)	A0A096MKE3;D4AAU9	A0A096MKE3_RAT;D4AAU9_RAT	4	10	10	10	10	10	10	10	10	10	10	10	10	10	10	10	10	10	Filtered	10	Filtered	Filtered	Filtered	Filtered	Filtered	Filtered	Filtered	Filtered	Filtered	Filtered	Filtered	Filtered	Filtered	Filtered	10	Filtered	Filtered	Filtered	Filtered	Filtered	Filtered	Filtered
1.9e-06	A0A096MKH2	A0A096MKH2	Vta1	Rattus norvegicus	Similar to RIKEN cDNA 1110059P08	A0A096MKH2	A0A096MKH2_RAT	1	9	9	9	9	9	9	9	9	9	9	9	9	9	9	9	9	9	9	9	9	9	9	9	9	9	9	9	9	9	9	9	9	9	9	9	9	9	9	9	9	9
3.35e-12	A0A096P6L8	A0A096P6L8	Fn1	Rattus norvegicus	Fibronectin	A0A096P6L8	A0A096P6L8_RAT	1	83	83	83	83	83	83	83	83	83	83	83	83	83	83	83	83	83	83	83	83	83	83	83	83	83	83	83	83	83	83	83	83	83	83	83	83	83	83	83	83	83
3.15e-11	A0A096P6L9;P08650	A0A096P6L9;P08650	C5	Rattus norvegicus	Complement C5	A0A096P6L9;P08650	A0A096P6L9_RAT;CO5_RAT	1	99	99	99	99	99	99	99	99	99	99	99	99	99	99	99	99	99	99	99	99	99	99	99	99	99	99	99	99	99	99	99	99	99	99	99	99	99	99	99	99	99
3.8e-05	A0A097BVJ5;P13233	A0A097BVJ5;P13233	Cnp	Rattus norvegicus	2',3'-cyclic-nucleotide 3'-phosphodiesterase;2',3'-cyclic-nucleotide 3'-phosphodiesterase	A0A097BVJ5;P13233	A0A097BVJ5_RAT;CN37_RAT	2;1	Filtered	6	Filtered	6	Filtered	Filtered	Filtered	6	Filtered	6	Filtered	6	Filtered	Filtered	Filtered	Filtered	6	6	6	6	6	6	Filtered	6	6	6	Filtered	Filtered	Filtered	Filtered	Filtered	6	Filtered	Filtered	Filtered	Filtered	Filtered	Filtered	Filtered	6	Filtered
1.73e-06	A0A097BW25;D3ZAF5	A0A097BW25;D3ZAF5	Postn	Rattus norvegicus	Periostin	A0A097BW25;D3ZAF5	A0A097BW25_RAT;D3ZAF5_RAT	1	8	Filtered	8	8	8	8	8	8	8	Filtered	8	8	Filtered	Filtered	Filtered	8	8	8	8	8	Filtered	8	8	8	Filtered	Filtered	8	Filtered	Filtered	Filtered	8	8	Filtered	8	Filtered	Filtered	Filtered	8	Filtered	Filtered	Filtered
5.58e-05	A0A097PE04;P00406;Q37652;Q5UAJ6;Q8SEZ5;S5RZM8	A0A097PE04;P00406;Q37652;Q5UAJ6;Q8SEZ5;S5RZM8	COX2;Mtco2;COXII;COX2;Mt-co2;COX2	Rattus norvegicus	Cytochrome c oxidase subunit 2	A0A097PE04;P00406;Q37652;Q5UAJ6;Q8SEZ5;S5RZM8	A0A097PE04_RAT;COX2_RAT;Q37652_RAT;Q5UAJ6_RAT;Q8SEZ5_RAT;S5RZM8_RAT	3;1;3;3;1;3	Filtered	Filtered	Filtered	Filtered	Filtered	Filtered	Filtered	Filtered	Filtered	Filtered	Filtered	Filtered	Filtered	Filtered	Filtered	Filtered	Filtered	Filtered	Filtered	Filtered	Filtered	Filtered	Filtered	Filtered	Filtered	Filtered	Filtered	Filtered	Filtered	Filtered	Filtered	Filtered	Filtered	Filtered	Filtered	Filtered	Filtered	Filtered	Filtered	Filtered	Filtered
2.81e-05	A0A0A0MXT4;P70502	A0A0A0MXT4;P70502	Slc21a4;Slco1a3	Rattus norvegicus	Solute carrier organic anion transporter family member;Solute carrier organic anion transporter family member 1A3	A0A0A0MXT4;P70502	A0A0A0MXT4_RAT;SO1A3_RAT	3;2	13	13	13	13	13	13	13	13	13	13	13	13	13	13	13	13	13	Filtered	13	13	13	13	13	13	13	13	13	13	13	13	13	13	13	13	13	13	13	13	13	13	13
7.32e-05	A0A0A0MXV3;P97586	A0A0A0MXV3;P97586	Cgref1	Rattus norvegicus	Cell growth regulator with EF hand domain 1, isoform CRA_b;Cell growth regulator with EF hand domain protein 1	A0A0A0MXV3;P97586	A0A0A0MXV3_RAT;CGRE1_RAT	1	Filtered	Filtered	2	Filtered	Filtered	Filtered	Filtered	Filtered	Filtered	Filtered	Filtered	Filtered	Filtered	Filtered	Filtered	Filtered	Filtered	Filtered	Filtered	Filtered	Filtered	2	Filtered	Filtered	Filtered	2	2	2	2	Filtered	2	Filtered	Filtered	Filtered	Filtered	Filtered	Filtered	2	Filtered	2	Filtered
0.000175084	A0A0A0MXX1;Q6JP77	A0A0A0MXX1;Q6JP77	Akap7	Rattus norvegicus	A-kinase anchor protein 7 isoforms delta and gamma	A0A0A0MXX1;Q6JP77	A0A0A0MXX1_RAT;AKA7G_RAT	4;1	Filtered	Filtered	Filtered	Filtered	Filtered	1	Filtered	Filtered	Filtered	Filtered	1	Filtered	Filtered	Filtered	Filtered	Filtered	1	Filtered	1	Filtered	1	Filtered	Filtered	Filtered	Filtered	1	Filtered	Filtered	Filtered	Filtered	Filtered	Filtered	Filtered	Filtered	Filtered	Filtered	Filtered	Filtered	Filtered	Filtered	Filtered
3.44e-05	A0A0A0MXX5;D4A1J4	A0A0A0MXX5;D4A1J4	Bdh2	Rattus norvegicus	3-hydroxybutyrate dehydrogenase type 2	A0A0A0MXX5;D4A1J4	A0A0A0MXX5_RAT;BDH2_RAT	1;3	9	9	9	9	9	9	9	9	9	9	9	9	9	9	9	9	9	9	9	9	9	9	9	9	9	9	9	9	9	9	9	9	9	Filtered	9	9	9	9	9	9	9
3.06e-05	A0A0A0MXY3;Q62763	A0A0A0MXY3;Q62763	Csnk1g3	Rattus norvegicus	Non-specific serine/threonine protein kinase;Casein kinase I isoform gamma-3	A0A0A0MXY3;Q62763	A0A0A0MXY3_RAT;KC1G3_RAT	1	6	6	Filtered	6	6	6	Filtered	6	6	6	6	6	6	6	Filtered	6	6	6	6	6	6	6	6	6	6	6	Filtered	Filtered	Filtered	Filtered	6	Filtered	Filtered	Filtered	Filtered	Filtered	Filtered	6	Filtered	Filtered	6
4.43e-05	A0A0A0MY01;P02693	A0A0A0MY01;P02693	Fabp2	Rattus norvegicus	Fatty acid-binding protein 2;Fatty acid-binding protein, intestinal	A0A0A0MY01;P02693	A0A0A0MY01_RAT;FABPI_RAT	1	Filtered	3	3	Filtered	Filtered	Filtered	Filtered	3	3	3	3	3	3	3	3	Filtered	3	Filtered	Filtered	3	3	Filtered	Filtered	Filtered	Filtered	Filtered	Filtered	Filtered	3	Filtered	Filtered	3	Filtered	3	Filtered	Filtered	3	Filtered	3	Filtered	Filtered
3.44e-05	A0A0A0MY09;A0A0G2K4I4;Q66HD0	A0A0A0MY09;A0A0G2K4I4;Q66HD0	Hsp90b1	Rattus norvegicus	Endoplasmin	A0A0A0MY09;A0A0G2K4I4;Q66HD0	A0A0A0MY09_RAT;A0A0G2K4I4_RAT;ENPL_RAT	1	8	8	8	8	8	8	Filtered	8	8	8	8	8	8	8	8	8	8	8	8	Filtered	8	8	8	8	8	8	8	Filtered	8	8	Filtered	8	8	Filtered	Filtered	Filtered	Filtered	8	8	8	Filtered
3.44e-05	A0A0A0MY16;A0A0G2K5U6;Q1WIM2	A0A0A0MY16;A0A0G2K5U6;Q1WIM2	Cadm2	Rattus norvegicus	Cell adhesion molecule 2	A0A0A0MY16;A0A0G2K5U6;Q1WIM2	A0A0A0MY16_RAT;A0A0G2K5U6_RAT;CADM2_RAT	1	7	7	7	7	7	7	Filtered	7	7	Filtered	7	7	7	7	7	7	7	7	7	7	7	7	7	7	7	7	7	7	7	7	7	7	7	7	7	7	7	7	7	7	7
3.44e-05	A0A0A0MY19;D3ZQE1	A0A0A0MY19;D3ZQE1	Ceacam16	Rattus norvegicus	Carcinoembryonic antigen-related cell adhesion molecule 16	A0A0A0MY19;D3ZQE1	A0A0A0MY19_RAT;CEA16_RAT	4;3	Filtered	Filtered	Filtered	3	Filtered	3	Filtered	3	Filtered	Filtered	Filtered	Filtered	Filtered	Filtered	Filtered	Filtered	3	Filtered	Filtered	Filtered	Filtered	Filtered	Filtered	Filtered	Filtered	Filtered	Filtered	Filtered	Filtered	Filtered	Filtered	Filtered	3	Filtered	Filtered	Filtered	Filtered	3	3	Filtered	Filtered
4.49e-10	A0A0A0MY22	A0A0A0MY22	Siae	Rattus norvegicus	Sialate O-acetylesterase	A0A0A0MY22	A0A0A0MY22_RAT	1	16	16	16	16	16	16	16	16	16	16	16	16	16	16	16	16	16	16	16	16	16	16	16	16	16	16	16	16	16	16	16	16	16	16	16	16	16	16	16	16	16
3.45e-05	A0A0A0MY25;P00684	A0A0A0MY25;P00684	Rnase1	Rattus norvegicus	Ribonuclease pancreatic beta-type	A0A0A0MY25;P00684	A0A0A0MY25_RAT;RNS1B_RAT	3;1	Filtered	6	6	6	6	6	Filtered	Filtered	6	6	Filtered	Filtered	Filtered	Filtered	Filtered	6	6	Filtered	Filtered	6	6	Filtered	6	Filtered	Filtered	6	Filtered	6	Filtered	Filtered	Filtered	6	Filtered	Filtered	Filtered	6	Filtered	Filtered	6	6	6
0.000358765	A0A0A0MY48;A0A0A0MY49;P39052;Q08877	A0A0A0MY48;A0A0A0MY49;P39052;Q08877	Dnm2;Dnm2;Dnm2;Dnm3	Rattus norvegicus	Dynamin GTPase;Dynamin GTPase;Dynamin-2;Dynamin-3	A0A0A0MY48;A0A0A0MY49;P39052;Q08877	A0A0A0MY48_RAT;A0A0A0MY49_RAT;DYN2_RAT;DYN3_RAT	1	Filtered	Filtered	Filtered	Filtered	Filtered	Filtered	Filtered	Filtered	Filtered	Filtered	Filtered	Filtered	Filtered	Filtered	Filtered	Filtered	Filtered	1	1	Filtered	Filtered	Filtered	Filtered	Filtered	1	Filtered	Filtered	Filtered	Filtered	Filtered	Filtered	Filtered	Filtered	Filtered	Filtered	Filtered	Filtered	Filtered	Filtered	Filtered	Filtered
3.44e-05	A0A0B4J2J0;A0A0G2K3P6	A0A0B4J2J0;A0A0G2K3P6	Fcgr1a	Rattus norvegicus	Fc fragment of IgG receptor Ia	A0A0B4J2J0;A0A0G2K3P6	A0A0B4J2J0_RAT;A0A0G2K3P6_RAT	4	Filtered	1	1	Filtered	1	1	Filtered	1	1	1	1	1	Filtered	1	Filtered	Filtered	1	Filtered	1	1	1	1	1	1	1	1	Filtered	Filtered	Filtered	1	1	1	Filtered	1	1	Filtered	1	1	1	1	1
6.34e-10	A0A0F7RQJ6;P80254	A0A0F7RQJ6;P80254	Ddt	Rattus norvegicus	D-dopachrome tautomerase;D-dopachrome decarboxylase	A0A0F7RQJ6;P80254	A0A0F7RQJ6_RAT;DOPD_RAT	1	13	13	13	13	13	13	13	13	13	13	13	13	13	13	13	13	13	Filtered	13	13	13	13	13	13	13	13	13	13	13	13	13	13	13	13	13	13	13	13	13	13	13
1.98e-09	A0A0F7RQL3;P30904	A0A0F7RQL3;P30904	Mif	Rattus norvegicus	Macrophage migration inhibitory factor	A0A0F7RQL3;P30904	A0A0F7RQL3_RAT;MIF_RAT	3;1	6	6	6	6	6	6	6	6	6	6	6	6	6	6	6	6	6	6	6	6	6	6	6	6	6	6	6	6	6	6	6	6	6	6	6	6	6	6	6	6	6
3.44e-05	A0A0G2JSG6;P29410	A0A0G2JSG6;P29410	Ak2	Rattus norvegicus	Adenylate kinase 2, mitochondrial;Adenylate kinase 2, mitochondrial	A0A0G2JSG6;P29410	A0A0G2JSG6_RAT;KAD2_RAT	1;2	8	8	8	8	8	8	8	8	8	8	8	8	8	8	8	Filtered	8	8	8	Filtered	8	8	Filtered	Filtered	Filtered	Filtered	8	8	8	Filtered	8	8	8	Filtered	8	Filtered	Filtered	8	Filtered	8	Filtered
9.69e-13	A0A0G2JSH5	A0A0G2JSH5	Alb	Rattus norvegicus	Albumin	A0A0G2JSH5	A0A0G2JSH5_RAT	1	10	10	10	10	10	10	10	10	10	10	10	10	10	10	10	10	10	10	10	10	10	10	10	10	10	10	10	10	10	10	10	10	10	10	10	10	10	10	10	10	10
4.99e-07	A0A0G2JSH9	A0A0G2JSH9	Prdx2	Rattus norvegicus	Peroxiredoxin-2	A0A0G2JSH9	A0A0G2JSH9_RAT	1	12	12	12	12	12	12	12	12	12	12	12	12	12	12	12	12	12	12	12	12	12	12	12	12	12	12	12	12	12	12	12	12	12	12	12	12	12	12	12	12	12
3.44e-05	A0A0G2JSI1;Q9JLJ3	A0A0G2JSI1;Q9JLJ3	Aldh9a1	Rattus norvegicus	4-trimethylaminobutyraldehyde dehydrogenase	A0A0G2JSI1;Q9JLJ3	A0A0G2JSI1_RAT;AL9A1_RAT	1	16	16	16	16	16	16	16	16	16	16	16	16	16	16	16	16	16	16	16	16	16	16	16	16	16	16	16	16	16	16	16	16	16	16	16	16	16	16	16	16	16
3.44e-05	A0A0G2JSI4;Q5XI36	A0A0G2JSI4;Q5XI36	Adgre5	Rattus norvegicus	Adhesion G protein-coupled receptor E5;CD97 molecule	A0A0G2JSI4;Q5XI36	A0A0G2JSI4_RAT;Q5XI36_RAT	1;2	4	4	4	4	4	4	4	4	4	4	4	4	4	4	4	4	4	Filtered	4	4	4	4	Filtered	4	4	4	4	4	4	4	4	4	4	4	4	4	4	4	4	4	4
3.44e-05	A0A0G2JSI5	A0A0G2JSI5	Cela1	Rattus norvegicus	Chymotrypsin-like elastase family member 1	A0A0G2JSI5	A0A0G2JSI5_RAT	4	3	3	3	3	3	3	Filtered	3	3	3	Filtered	3	3	3	3	3	3	Filtered	3	3	3	3	3	3	3	3	Filtered	Filtered	3	Filtered	Filtered	3	3	3	3	3	Filtered	3	3	3	3
3.52e-05	A0A0G2JSJ3;A0A0G2JVB0;Q07647	A0A0G2JSJ3;A0A0G2JVB0;Q07647	Slc2a3	Rattus norvegicus	Solute carrier family 2 (Facilitated glucose transporter), member 3;Solute carrier family 2, facilitated glucose transporter member 3;Solute carrier family 2, facilitated glucose transporter member 3	A0A0G2JSJ3;A0A0G2JVB0;Q07647	A0A0G2JSJ3_RAT;A0A0G2JVB0_RAT;GTR3_RAT	1	Filtered	Filtered	Filtered	Filtered	Filtered	6	Filtered	6	Filtered	6	Filtered	6	Filtered	Filtered	Filtered	Filtered	Filtered	Filtered	6	6	6	Filtered	6	6	6	Filtered	Filtered	Filtered	Filtered	6	Filtered	Filtered	Filtered	Filtered	6	Filtered	Filtered	Filtered	Filtered	Filtered	Filtered
6.16e-07	A0A0G2JSJ7;O54858	A0A0G2JSJ7;O54858	Cpz	Rattus norvegicus	Carboxypeptidase Z	A0A0G2JSJ7;O54858	A0A0G2JSJ7_RAT;CBPZ_RAT	3;2	1	1	1	1	1	1	1	1	1	1	1	1	1	1	1	1	1	Filtered	1	1	1	1	1	1	1	1	1	1	1	1	1	1	1	1	1	1	1	1	1	1	1
1.67e-08	A0A0G2JSJ8;P17164	A0A0G2JSJ8;P17164	Fuca1	Rattus norvegicus	Alpha-L-fucosidase;Tissue alpha-L-fucosidase	A0A0G2JSJ8;P17164	A0A0G2JSJ8_RAT;FUCO_RAT	1	16	16	16	16	16	16	16	16	16	16	16	16	16	16	16	16	16	16	16	16	16	16	16	16	16	16	16	16	16	16	16	16	16	Filtered	16	Filtered	16	16	16	16	16
6.64e-11	A0A0G2JSK1	A0A0G2JSK1	Serpina3c	Rattus norvegicus	RCG20603	A0A0G2JSK1	A0A0G2JSK1_RAT	3	6	6	6	6	6	6	6	6	6	6	6	6	6	6	6	6	6	Filtered	6	6	6	6	6	6	6	6	6	6	6	6	6	6	6	6	6	6	6	6	6	6	6
3.44e-05	A0A0G2JSK5	A0A0G2JSK5	Itgb1	Rattus norvegicus	Integrin beta	A0A0G2JSK5	A0A0G2JSK5_RAT	1	15	15	15	15	15	15	15	15	15	15	15	15	15	15	15	15	15	15	15	15	15	15	15	15	15	15	15	15	15	15	15	15	15	15	15	15	15	15	15	15	15
4.01e-06	A0A0G2JSK9;O09171	A0A0G2JSK9;O09171	Bhmt	Rattus norvegicus	Betaine--homocysteine S-methyltransferase 1	A0A0G2JSK9;O09171	A0A0G2JSK9_RAT;BHMT1_RAT	1	Filtered	Filtered	Filtered	Filtered	Filtered	Filtered	Filtered	Filtered	4	Filtered	Filtered	Filtered	Filtered	Filtered	Filtered	Filtered	Filtered	4	4	4	4	4	4	4	4	Filtered	4	Filtered	Filtered	Filtered	4	Filtered	Filtered	Filtered	Filtered	Filtered	Filtered	Filtered	Filtered	Filtered	Filtered
3.44e-05	A0A0G2JSL0;P28073	A0A0G2JSL0;P28073	LOC100360846;Psmb6	Rattus norvegicus	Proteasome subunit beta;Proteasome subunit beta type-6	A0A0G2JSL0;P28073	A0A0G2JSL0_RAT;PSB6_RAT	3;1	5	5	5	5	5	5	Filtered	5	5	5	5	5	5	5	5	5	5	5	5	5	5	5	Filtered	5	5	Filtered	Filtered	Filtered	5	5	Filtered	Filtered	5	Filtered	Filtered	Filtered	Filtered	5	Filtered	5	Filtered
3.44e-05	A0A0G2JSL8;A0A0G2K6X9;Q64640	A0A0G2JSL8;A0A0G2K6X9;Q64640	Adk	Rattus norvegicus	Adenosine kinase	A0A0G2JSL8;A0A0G2K6X9;Q64640	A0A0G2JSL8_RAT;A0A0G2K6X9_RAT;ADK_RAT	1	7	7	7	7	7	7	7	7	Filtered	7	Filtered	Filtered	7	7	7	7	Filtered	7	7	7	7	7	7	7	7	7	7	7	7	7	7	7	Filtered	Filtered	Filtered	Filtered	7	7	Filtered	7	7
3.29e-07	A0A0G2JSM3;A0A0G2K9W2;D3ZFR7;Q66HS7	A0A0G2JSM3;A0A0G2K9W2;D3ZFR7;Q66HS7	Pdlim3	Rattus norvegicus	PDZ and LIM domain 3, isoform CRA_a;PDZ and LIM domain protein 3;PDZ and LIM domain 3, isoform CRA_b;PDZ and LIM domain protein 3	A0A0G2JSM3;A0A0G2K9W2;D3ZFR7;Q66HS7	A0A0G2JSM3_RAT;A0A0G2K9W2_RAT;D3ZFR7_RAT;PDLI3_RAT	1	3	3	3	3	3	3	3	3	3	3	3	3	3	3	3	3	3	Filtered	3	3	3	3	3	3	Filtered	3	3	3	3	3	3	3	3	3	3	3	3	3	3	3	3
0.000648481	A0A0G2JSN4;P38445	A0A0G2JSN4;P38445	Acvr2b	Rattus norvegicus	Serine/threonine-protein kinase receptor;Activin receptor type-2B	A0A0G2JSN4;P38445	A0A0G2JSN4_RAT;AVR2B_RAT	3;1	Filtered	Filtered	Filtered	Filtered	Filtered	Filtered	Filtered	Filtered	Filtered	Filtered	Filtered	Filtered	Filtered	Filtered	Filtered	Filtered	Filtered	1	Filtered	Filtered	Filtered	Filtered	Filtered	Filtered	Filtered	Filtered	Filtered	Filtered	Filtered	Filtered	Filtered	Filtered	Filtered	Filtered	Filtered	Filtered	Filtered	Filtered	Filtered	Filtered	Filtered
9.89e-09	A0A0G2JSP1	A0A0G2JSP1	Umod	Rattus norvegicus	Uromodulin	A0A0G2JSP1	A0A0G2JSP1_RAT	4	3	3	3	3	3	3	3	3	3	3	3	3	3	3	3	3	3	Filtered	3	3	3	3	3	3	3	3	3	3	3	3	3	3	3	3	3	3	3	3	3	3	3
0.000369407	A0A0G2JSQ6;A0A0G2K0P2;B1WBR0;G3V603;O54835;O70436;P84025;P97588;Q206L0;Q6P7A6;Q9R1V3	A0A0G2JSQ6;A0A0G2K0P2;B1WBR0;G3V603;O54835;O70436;P84025;P97588;Q206L0;Q6P7A6;Q9R1V3	Smad1;Smad2;Smad5;LOC103691556;Smad9;Smad2;Smad3;Smad1;;Smad1;Smad5	Rattus norvegicus	Mothers against decapentaplegic homolog;Mothers against decapentaplegic homolog;Mothers against decapentaplegic homolog;Mothers against decapentaplegic homolog;Mothers against decapentaplegic homolog 9;Mothers against decapentaplegic homolog 2;Mothers against decapentaplegic homolog 3;Mothers against decapentaplegic homolog 1;SMAD3 (Fragment);Mothers against decapentaplegic homolog;Mothers agains…	A0A0G2JSQ6;A0A0G2K0P2;B1WBR0;G3V603;O54835;O70436;P84025;P97588;Q206L0;Q6P7A6;Q9R1V3	A0A0G2JSQ6_RAT;A0A0G2K0P2_RAT;B1WBR0_RAT;G3V603_RAT;SMAD9_RAT;SMAD2_RAT;SMAD3_RAT;SMAD1_RAT;Q206L0_RAT;Q6P7A6_RAT;SMAD5_RAT	1;1;1;3;1;1;1;2;2;2;1	Filtered	Filtered	Filtered	Filtered	1	Filtered	Filtered	Filtered	Filtered	1	Filtered	Filtered	Filtered	Filtered	Filtered	Filtered	Filtered	Filtered	Filtered	Filtered	1	1	Filtered	Filtered	Filtered	Filtered	Filtered	Filtered	Filtered	Filtered	Filtered	Filtered	Filtered	Filtered	Filtered	Filtered	Filtered	Filtered	Filtered	Filtered	Filtered
3.79e-12	A0A0G2JSQ7;A0A1R3UCJ4;P00758	A0A0G2JSQ7;A0A1R3UCJ4;P00758	Klk1b3;Klna4;Ngfg	Rattus norvegicus	Kallikrein 1;Kallikrein a4;Kallikrein-1	A0A0G2JSQ7;A0A1R3UCJ4;P00758	A0A0G2JSQ7_RAT;A0A1R3UCJ4_RAT;KLK1_RAT	4;4;2	16	16	16	16	16	16	16	16	16	16	16	16	16	16	16	16	16	16	16	16	16	16	16	16	16	16	16	16	16	16	16	16	16	16	16	16	16	16	16	16	16
3.44e-05	A0A0G2JSR0;Q9R1Z0	A0A0G2JSR0;Q9R1Z0	Vdac3	Rattus norvegicus	Voltage-dependent anion-selective channel protein 3	A0A0G2JSR0;Q9R1Z0	A0A0G2JSR0_RAT;VDAC3_RAT	1	3	Filtered	3	Filtered	Filtered	Filtered	Filtered	3	3	Filtered	Filtered	3	Filtered	3	Filtered	3	Filtered	Filtered	Filtered	Filtered	3	3	3	3	3	Filtered	Filtered	Filtered	Filtered	Filtered	Filtered	Filtered	3	Filtered	Filtered	Filtered	Filtered	Filtered	3	Filtered	3
0.00606057	A0A0G2JSR1;A0JPQ9;Q7TP14	A0A0G2JSR1;A0JPQ9;Q7TP14	LOC100911881;Chid1;Chid1	Rattus norvegicus	Chitinase domain containing 1;Chitinase domain-containing protein 1;Cc1-9	A0A0G2JSR1;A0JPQ9;Q7TP14	A0A0G2JSR1_RAT;CHID1_RAT;Q7TP14_RAT	1;2;1	Filtered	Filtered	Filtered	1	Filtered	Filtered	Filtered	Filtered	Filtered	1	Filtered	Filtered	Filtered	Filtered	Filtered	Filtered	Filtered	Filtered	1	Filtered	Filtered	1	Filtered	Filtered	Filtered	Filtered	Filtered	Filtered	Filtered	Filtered	Filtered	Filtered	Filtered	Filtered	Filtered	Filtered	Filtered	Filtered	Filtered	Filtered	Filtered
3.44e-05	A0A0G2JSR9;Q91ZS3	A0A0G2JSR9;Q91ZS3	Sdf4	Rattus norvegicus	45 kDa calcium-binding protein	A0A0G2JSR9;Q91ZS3	A0A0G2JSR9_RAT;CAB45_RAT	1	11	11	11	11	11	11	11	11	11	11	11	11	11	11	11	11	11	11	11	11	11	11	11	11	11	11	11	11	11	11	11	11	11	11	11	11	11	11	11	11	11
0.000999167	A0A0G2JSS7;O55025;Q10984	A0A0G2JSS7;O55025;Q10984	Fut2;;Fut2	Rattus norvegicus	L-Fucosyltransferase;L-Fucosyltransferase (Fragment);Galactoside alpha-(1,2)-fucosyltransferase 2	A0A0G2JSS7;O55025;Q10984	A0A0G2JSS7_RAT;O55025_RAT;FUT2_RAT	3;2;1	Filtered	Filtered	Filtered	Filtered	Filtered	Filtered	Filtered	Filtered	Filtered	Filtered	Filtered	Filtered	Filtered	Filtered	Filtered	Filtered	Filtered	Filtered	Filtered	Filtered	Filtered	Filtered	Filtered	Filtered	Filtered	Filtered	Filtered	Filtered	Filtered	Filtered	Filtered	Filtered	Filtered	Filtered	Filtered	Filtered	Filtered	Filtered	Filtered	Filtered	Filtered
8.78e-07	A0A0G2JSS8;Q9R063	A0A0G2JSS8;Q9R063	Prdx5	Rattus norvegicus	Peroxiredoxin-5;Peroxiredoxin-5, mitochondrial	A0A0G2JSS8;Q9R063	A0A0G2JSS8_RAT;PRDX5_RAT	1	18	18	18	18	18	18	18	18	18	18	18	18	18	18	18	18	18	18	18	18	18	18	18	18	18	18	18	18	18	18	18	18	18	18	18	18	18	18	18	18	18
3.44e-05	A0A0G2JST1	A0A0G2JST1	Adgrg6	Rattus norvegicus	Adhesion G protein-coupled receptor G6	A0A0G2JST1	A0A0G2JST1_RAT	1	11	11	11	11	11	11	11	11	11	11	11	11	11	11	11	11	11	11	11	11	11	11	11	11	11	11	11	11	11	11	11	11	11	11	11	11	11	11	11	11	11
1.44e-08	A0A0G2JST3	A0A0G2JST3	Krt1	Rattus norvegicus	Cytokeratin-1	A0A0G2JST3	A0A0G2JST3_RAT	1	35	35	35	35	35	35	35	35	35	35	35	35	35	35	35	35	35	35	35	35	35	35	35	35	35	35	35	35	35	35	35	35	35	35	35	35	35	35	35	35	35
3.44e-05	A0A0G2JSU3;B0BMV1;D3ZC07;Q63945	A0A0G2JSU3;B0BMV1;D3ZC07;Q63945	Set;Set;Pkn3;Set	Rattus norvegicus	Protein SET;Set protein;Protein SET;Protein SET	A0A0G2JSU3;B0BMV1;D3ZC07;Q63945	A0A0G2JSU3_RAT;B0BMV1_RAT;D3ZC07_RAT;SET_RAT	1;2;1;2	Filtered	Filtered	Filtered	Filtered	Filtered	Filtered	Filtered	Filtered	Filtered	Filtered	Filtered	Filtered	Filtered	2	Filtered	Filtered	Filtered	2	Filtered	Filtered	Filtered	Filtered	Filtered	Filtered	Filtered	Filtered	Filtered	Filtered	Filtered	Filtered	Filtered	2	Filtered	2	Filtered	Filtered	Filtered	2	Filtered	Filtered	Filtered
1.41e-08	A0A0G2JSU6	A0A0G2JSU6	Andpro	Rattus norvegicus	Cystatin-related protein 1	A0A0G2JSU6	A0A0G2JSU6_RAT	4	2	2	2	2	2	2	2	2	2	2	2	2	2	2	2	2	2	Filtered	2	2	2	2	2	2	2	2	2	2	2	2	2	2	Filtered	2	2	2	2	2	Filtered	2	2
6.23e-07	A0A0G2JSV2;M0R3X6;P47727	A0A0G2JSV2;M0R3X6;P47727	Cbr1;LOC102556347;Cbr1	Rattus norvegicus	Carbonyl reductase (NADPH);Carbonyl reductase (NADPH);Carbonyl reductase [NADPH] 1	A0A0G2JSV2;M0R3X6;P47727	A0A0G2JSV2_RAT;M0R3X6_RAT;CBR1_RAT	1	11	11	11	11	11	11	11	11	11	11	11	11	11	11	11	11	11	11	11	11	11	11	11	11	11	11	Filtered	11	11	11	Filtered	11	Filtered	11	11	11	Filtered	11	11	11	11
0.000203623	A0A0G2JSV3;P60892	A0A0G2JSV3;P60892	LOC314140;Prps1	Rattus norvegicus	Ribose-phosphate diphosphokinase;Ribose-phosphate pyrophosphokinase 1	A0A0G2JSV3;P60892	A0A0G2JSV3_RAT;PRPS1_RAT	1	Filtered	3	3	3	Filtered	3	Filtered	3	Filtered	Filtered	Filtered	Filtered	3	Filtered	3	3	3	Filtered	Filtered	3	3	3	3	3	3	Filtered	Filtered	Filtered	Filtered	3	Filtered	3	Filtered	Filtered	Filtered	Filtered	Filtered	Filtered	Filtered	3	Filtered
1.72e-09	A0A0G2JSV5	A0A0G2JSV5	Haao	Rattus norvegicus	3-hydroxyanthranilate 3,4-dioxygenase	A0A0G2JSV5	A0A0G2JSV5_RAT	1	21	21	21	21	21	21	21	21	21	21	21	21	21	21	21	21	21	21	21	21	21	21	21	21	21	21	21	21	21	21	21	21	21	21	21	21	21	21	21	21	21
1.24e-05	A0A0G2JSV6	A0A0G2JSV6	Hba-a2	Rattus norvegicus	Globin c2	A0A0G2JSV6	A0A0G2JSV6_RAT	1	3	3	3	3	3	3	3	3	3	3	3	3	3	3	3	3	3	Filtered	3	Filtered	Filtered	3	Filtered	3	Filtered	Filtered	Filtered	Filtered	Filtered	3	3	Filtered	Filtered	Filtered	Filtered	3	Filtered	Filtered	Filtered	Filtered	Filtered
3.44e-05	A0A0G2JSW0;P18666;Q63781	A0A0G2JSW0;P18666;Q63781	Myl12b;Myl12b;	Rattus norvegicus	Myosin regulatory light chain 12B;Myosin regulatory light chain 12B;Myosin regulatory light chain	A0A0G2JSW0;P18666;Q63781	A0A0G2JSW0_RAT;ML12B_RAT;Q63781_RAT	4;1;2	6	6	6	6	6	6	6	6	6	6	6	6	6	6	6	6	6	6	6	6	6	6	6	6	6	Filtered	Filtered	6	6	6	6	6	6	6	6	Filtered	6	6	6	6	6
3.44e-05	A0A0G2JSX3;Q80T22	A0A0G2JSX3;Q80T22	Naglt1;Mfsd4b	Rattus norvegicus	Na+ dependent glucose transporter 1, isoform CRA_b;Sodium-dependent glucose transporter 1	A0A0G2JSX3;Q80T22	A0A0G2JSX3_RAT;MFS4B_RAT	1	Filtered	3	3	3	3	3	3	3	3	3	3	Filtered	3	Filtered	3	3	3	Filtered	3	3	3	Filtered	3	3	3	Filtered	Filtered	Filtered	Filtered	3	Filtered	Filtered	3	Filtered	Filtered	Filtered	Filtered	Filtered	Filtered	3	Filtered
3.44e-05	A0A0G2JSY2;D3ZL24;F1LPH1;P27321	A0A0G2JSY2;D3ZL24;F1LPH1;P27321	Cast	Rattus norvegicus	Calpain inhibitor;Calpain inhibitor;Calpain inhibitor;Calpastatin	A0A0G2JSY2;D3ZL24;F1LPH1;P27321	A0A0G2JSY2_RAT;D3ZL24_RAT;F1LPH1_RAT;ICAL_RAT	1	2	2	2	2	2	2	2	2	2	2	2	2	2	2	2	2	2	Filtered	Filtered	Filtered	2	2	Filtered	2	Filtered	2	Filtered	2	Filtered	2	Filtered	Filtered	Filtered	Filtered	2	Filtered	Filtered	2	Filtered	Filtered	2
2.35e-09	A0A0G2JSY6;Q03191	A0A0G2JSY6;Q03191	Tff3	Rattus norvegicus	Trefoil factor 3	A0A0G2JSY6;Q03191	A0A0G2JSY6_RAT;TFF3_RAT	4;1	4	4	4	4	4	4	4	4	4	4	4	4	4	4	4	4	4	Filtered	4	4	4	4	4	4	4	4	4	4	4	4	4	4	4	4	4	4	4	4	4	4	4
2.4e-08	A0A0G2JSZ2	A0A0G2JSZ2	Svs4	Rattus norvegicus	RCG32102, isoform CRA_a	A0A0G2JSZ2	A0A0G2JSZ2_RAT	3	13	13	13	13	13	13	13	13	13	13	13	13	13	13	13	13	13	13	13	13	13	Filtered	Filtered	13	13	13	13	Filtered	13	13	13	13	13	13	13	13	13	13	13	13	13
8.34e-10	A0A0G2JSZ3;Q06880	A0A0G2JSZ3;Q06880	Nbl1	Rattus norvegicus	Neuroblastoma suppressor of tumorigenicity 1	A0A0G2JSZ3;Q06880	A0A0G2JSZ3_RAT;NBL1_RAT	3;2	4	4	4	4	4	4	4	4	4	4	4	4	4	4	4	4	4	4	4	4	4	4	4	4	4	4	4	4	4	4	4	4	4	4	4	4	4	4	4	4	4
3.52e-05	A0A0G2JSZ5;Q63081	A0A0G2JSZ5;Q63081	Pdia6	Rattus norvegicus	Protein disulfide-isomerase A6	A0A0G2JSZ5;Q63081	A0A0G2JSZ5_RAT;PDIA6_RAT	1	Filtered	Filtered	3	3	3	Filtered	Filtered	3	3	3	3	3	3	Filtered	Filtered	Filtered	3	3	3	Filtered	3	3	Filtered	3	3	3	3	3	Filtered	Filtered	Filtered	3	3	Filtered	Filtered	Filtered	Filtered	Filtered	Filtered	3	3
3.46e-05	A0A0G2JSZ9;B9TSW3;E9PSS2;Q9JK72	A0A0G2JSZ9;B9TSW3;E9PSS2;Q9JK72	Ccs;CCS;Ccs;Ccs	Rattus norvegicus	Superoxide dismutase copper chaperone;Superoxide dismutase [Cu-Zn];Superoxide dismutase [Cu-Zn];Copper chaperone for superoxide dismutase	A0A0G2JSZ9;B9TSW3;E9PSS2;Q9JK72	A0A0G2JSZ9_RAT;B9TSW3_RAT;E9PSS2_RAT;CCS_RAT	1;2;1;1	Filtered	2	Filtered	2	Filtered	2	2	Filtered	2	Filtered	Filtered	Filtered	Filtered	Filtered	Filtered	2	Filtered	2	2	2	2	2	Filtered	2	2	Filtered	Filtered	Filtered	Filtered	Filtered	Filtered	Filtered	Filtered	Filtered	Filtered	Filtered	2	Filtered	Filtered	Filtered	Filtered
1.01e-05	A0A0G2JT00;G3V616;Q6MGD0	A0A0G2JT00;G3V616;Q6MGD0	Cuta	Rattus norvegicus	Divalent cation tolerant protein CUTA, isoform CRA_c;Divalent cation tolerant protein CUTA, isoform CRA_b;Protein CutA	A0A0G2JT00;G3V616;Q6MGD0	A0A0G2JT00_RAT;G3V616_RAT;CUTA_RAT	1	Filtered	2	2	2	2	2	2	2	2	2	2	2	2	2	2	2	2	2	2	2	2	2	2	2	2	2	2	2	2	2	2	2	2	2	2	Filtered	2	2	2	2	2
3.44e-05	A0A0G2JT25;Q920P0	A0A0G2JT25;Q920P0	Dcxr	Rattus norvegicus	L-xylulose reductase	A0A0G2JT25;Q920P0	A0A0G2JT25_RAT;DCXR_RAT	1	7	7	7	7	7	7	7	7	7	7	7	7	7	7	7	7	7	Filtered	7	7	7	7	7	7	7	7	7	7	7	7	7	7	Filtered	Filtered	7	Filtered	7	7	7	7	7
0.000159959	A0A0G2JT61;F1LRR9;P06494;Q8K3F9	A0A0G2JT61;F1LRR9;P06494;Q8K3F9	Erbb2	Rattus norvegicus	Receptor protein-tyrosine kinase;Receptor protein-tyrosine kinase;Receptor tyrosine-protein kinase erbB-2;Receptor protein-tyrosine kinase	A0A0G2JT61;F1LRR9;P06494;Q8K3F9	A0A0G2JT61_RAT;F1LRR9_RAT;ERBB2_RAT;Q8K3F9_RAT	1	Filtered	Filtered	Filtered	Filtered	Filtered	Filtered	Filtered	Filtered	Filtered	Filtered	Filtered	Filtered	Filtered	Filtered	Filtered	Filtered	Filtered	1	Filtered	Filtered	Filtered	Filtered	Filtered	Filtered	Filtered	Filtered	Filtered	Filtered	Filtered	Filtered	Filtered	Filtered	Filtered	Filtered	Filtered	Filtered	Filtered	Filtered	Filtered	Filtered	Filtered
4.68e-05	A0A0G2JT62;G3V8P4	A0A0G2JT62;G3V8P4	Ptprf	Rattus norvegicus	Protein-tyrosine-phosphatase	A0A0G2JT62;G3V8P4	A0A0G2JT62_RAT;G3V8P4_RAT	1	Filtered	1	Filtered	Filtered	Filtered	Filtered	Filtered	1	Filtered	Filtered	Filtered	Filtered	Filtered	Filtered	Filtered	Filtered	Filtered	Filtered	1	1	1	1	1	1	Filtered	1	1	1	Filtered	1	1	1	Filtered	1	Filtered	Filtered	Filtered	1	Filtered	Filtered	Filtered
3.44e-05	A0A0G2JT70	A0A0G2JT70		Rattus norvegicus	Ig-like domain-containing protein	A0A0G2JT70	A0A0G2JT70_RAT	4	2	2	2	2	2	2	2	2	2	2	2	2	2	2	2	2	2	2	2	2	2	2	2	2	2	2	2	2	2	2	2	2	2	2	2	2	2	2	2	2	2
0.000130238	A0A0G2JT93;Q9WU82	A0A0G2JT93;Q9WU82	Ctnnb1	Rattus norvegicus	Catenin (Cadherin associated protein), beta 1, isoform CRA_a;Catenin beta-1	A0A0G2JT93;Q9WU82	A0A0G2JT93_RAT;CTNB1_RAT	1	Filtered	Filtered	Filtered	Filtered	Filtered	Filtered	Filtered	Filtered	Filtered	Filtered	Filtered	Filtered	Filtered	Filtered	Filtered	Filtered	3	3	Filtered	Filtered	Filtered	Filtered	Filtered	Filtered	Filtered	Filtered	Filtered	Filtered	Filtered	Filtered	Filtered	Filtered	Filtered	Filtered	Filtered	Filtered	Filtered	Filtered	Filtered	Filtered	Filtered
2.5e-05	A0A0G2JTB1	A0A0G2JTB1	Gsta3	Rattus norvegicus	Glutathione S-transferase	A0A0G2JTB1	A0A0G2JTB1_RAT	3	Filtered	2	2	2	2	2	2	2	2	2	2	2	2	2	2	2	2	2	2	2	2	2	2	2	2	2	2	2	2	Filtered	2	2	2	2	2	2	2	2	2	2	2
1.44e-06	A0A0G2JTC1;D4A6Y0	A0A0G2JTC1;D4A6Y0	Lilra5	Rattus norvegicus	Leukocyte immunoglobulin-like receptor A5	A0A0G2JTC1;D4A6Y0	A0A0G2JTC1_RAT;D4A6Y0_RAT	4	8	8	8	8	8	8	8	8	8	8	8	8	8	8	8	8	8	Filtered	8	8	8	8	8	8	8	8	8	8	8	8	8	8	8	8	8	8	8	8	8	8	8
5.52e-10	A0A0G2JTC7	A0A0G2JTC7	Svs5	Rattus norvegicus	RCG32245	A0A0G2JTC7	A0A0G2JTC7_RAT	3	16	16	16	16	16	16	16	16	16	16	16	16	16	16	16	16	16	Filtered	Filtered	16	16	16	16	16	Filtered	16	Filtered	16	Filtered	16	16	16	16	16	Filtered	Filtered	16	16	16	16	16
3.44e-05	A0A0G2JTE4;Q9EQX6	A0A0G2JTE4;Q9EQX6	Pdgfc	Rattus norvegicus	Platelet-derived growth factor C	A0A0G2JTE4;Q9EQX6	A0A0G2JTE4_RAT;PDGFC_RAT	3;1	2	2	2	2	2	2	2	2	2	2	2	2	Filtered	2	2	2	2	Filtered	2	Filtered	2	Filtered	2	2	Filtered	Filtered	2	2	2	2	2	2	2	2	2	2	2	2	2	2	2
2.69e-13	A0A0G2JTG4;A0A0G2JWF2;F1M195;F1M1Q7	A0A0G2JTG4;A0A0G2JWF2;F1M195;F1M1Q7		Rattus norvegicus	Ig-like domain-containing protein	A0A0G2JTG4;A0A0G2JWF2;F1M195;F1M1Q7	A0A0G2JTG4_RAT;A0A0G2JWF2_RAT;F1M195_RAT;F1M1Q7_RAT	4	6	6	6	6	6	6	6	6	6	6	6	6	6	6	6	6	6	6	6	6	6	6	6	6	6	6	6	6	6	6	6	6	6	6	6	6	6	6	6	6	6
3.44e-05	A0A0G2JTG7;G3V9Q3	A0A0G2JTG7;G3V9Q3	Hnrnph1	Rattus norvegicus	Heterogeneous nuclear ribonucleoprotein H	A0A0G2JTG7;G3V9Q3	A0A0G2JTG7_RAT;G3V9Q3_RAT	1	3	3	Filtered	Filtered	3	3	Filtered	Filtered	3	3	Filtered	Filtered	Filtered	Filtered	Filtered	Filtered	3	3	Filtered	Filtered	Filtered	Filtered	Filtered	Filtered	Filtered	Filtered	Filtered	Filtered	Filtered	3	Filtered	Filtered	3	Filtered	Filtered	Filtered	Filtered	Filtered	Filtered	Filtered	Filtered
3.2e-06	A0A0G2JTH4;P97829	A0A0G2JTH4;P97829	Cd47	Rattus norvegicus	Integrin-associated protein;Leukocyte surface antigen CD47	A0A0G2JTH4;P97829	A0A0G2JTH4_RAT;CD47_RAT	1	3	3	3	3	3	3	3	3	3	3	3	3	3	3	3	3	3	Filtered	3	3	3	3	3	3	3	3	3	3	3	3	3	3	3	3	3	3	3	3	3	3	3
3.44e-05	A0A0G2JTI8	A0A0G2JTI8	Enpep	Rattus norvegicus	Aminopeptidase	A0A0G2JTI8	A0A0G2JTI8_RAT	1	4	4	4	4	4	4	4	4	4	4	4	4	4	4	4	4	4	Filtered	4	4	4	4	4	4	4	4	4	4	4	4	4	4	4	4	4	4	4	4	4	4	4
3.44e-05	A0A0G2JTL4;Q63116	A0A0G2JTL4;Q63116	Kit	Rattus norvegicus	Mast/stem cell growth factor receptor	A0A0G2JTL4;Q63116	A0A0G2JTL4_RAT;Q63116_RAT	1	4	4	4	4	4	4	4	4	4	4	4	4	4	4	4	4	4	Filtered	4	4	4	4	4	4	4	4	4	4	4	4	4	Filtered	4	4	4	4	4	4	4	4	4
0.000157499	A0A0G2JTN4;D4AB17	A0A0G2JTN4;D4AB17	Pfas	Rattus norvegicus	Formylglycinamide ribonucleotide amidotransferase	A0A0G2JTN4;D4AB17	A0A0G2JTN4_RAT;D4AB17_RAT	1	Filtered	Filtered	Filtered	Filtered	Filtered	Filtered	Filtered	Filtered	Filtered	Filtered	Filtered	Filtered	Filtered	Filtered	Filtered	Filtered	Filtered	Filtered	Filtered	Filtered	Filtered	Filtered	Filtered	Filtered	Filtered	Filtered	Filtered	Filtered	Filtered	Filtered	Filtered	Filtered	Filtered	Filtered	Filtered	Filtered	Filtered	Filtered	Filtered	Filtered	Filtered
3.44e-05	A0A0G2JTS3;B2RZ78	A0A0G2JTS3;B2RZ78	Vps29	Rattus norvegicus	Vacuolar protein sorting-associated protein 29	A0A0G2JTS3;B2RZ78	A0A0G2JTS3_RAT;VPS29_RAT	1	4	4	4	4	4	4	4	4	4	4	4	4	4	4	4	4	4	4	4	4	4	4	4	4	4	4	4	4	4	4	4	4	4	4	4	4	4	4	4	4	4
3.44e-05	A0A0G2JTT2;A0A0G2JUQ5;O55012;Q498N4;Q66SY1;Q66WT9	A0A0G2JTT2;A0A0G2JUQ5;O55012;Q498N4;Q66SY1;Q66WT9	Picalm	Rattus norvegicus	Phosphatidylinositol binding clathrin assembly protein, isoform CRA_a;Phosphatidylinositol binding clathrin assembly protein, isoform CRA_d;Phosphatidylinositol-binding clathrin assembly protein;Phosphatidylinositol binding clathrin assembly protein, isoform CRA_c;Clathrin-assembly lymphoid leukemia protein;Clathrin-assembly lymphoid myeloid leukemia protein	A0A0G2JTT2;A0A0G2JUQ5;O55012;Q498N4;Q66SY1;Q66WT9	A0A0G2JTT2_RAT;A0A0G2JUQ5_RAT;PICAL_RAT;Q498N4_RAT;Q66SY1_RAT;Q66WT9_RAT	1	Filtered	Filtered	Filtered	Filtered	Filtered	Filtered	Filtered	Filtered	Filtered	Filtered	Filtered	Filtered	Filtered	Filtered	Filtered	Filtered	Filtered	Filtered	Filtered	2	Filtered	Filtered	2	Filtered	2	Filtered	Filtered	Filtered	Filtered	Filtered	Filtered	Filtered	Filtered	Filtered	Filtered	Filtered	Filtered	Filtered	Filtered	Filtered	Filtered
3.44e-05	A0A0G2JTU2;P21581;Q54A14	A0A0G2JTU2;P21581;Q54A14	Kitlg	Rattus norvegicus	Kit ligand	A0A0G2JTU2;P21581;Q54A14	A0A0G2JTU2_RAT;SCF_RAT;Q54A14_RAT	3;1;2	Filtered	3	Filtered	Filtered	3	3	3	Filtered	Filtered	Filtered	Filtered	3	Filtered	3	3	3	3	3	3	3	3	3	3	3	3	3	3	3	3	3	3	3	3	3	3	3	3	3	3	3	3
4.37e-10	A0A0G2JTU6;A0A0G2K176	A0A0G2JTU6;A0A0G2K176	Sbp	Rattus norvegicus	Prostatic spermine-binding protein	A0A0G2JTU6;A0A0G2K176	A0A0G2JTU6_RAT;A0A0G2K176_RAT	4	15	15	15	15	15	15	15	15	15	15	15	15	15	15	15	15	15	Filtered	15	15	15	15	15	15	15	15	15	15	15	15	15	15	15	15	15	15	15	15	15	15	15
0.00128324	A0A0G2JTW5;A1A5N2;G3V8B6;O88761;Q3KR62;Q5PPJ7	A0A0G2JTW5;A1A5N2;G3V8B6;O88761;Q3KR62;Q5PPJ7	Psmd1	Rattus norvegicus	26S proteasome non-ATPase regulatory subunit 1;26S proteasome non-ATPase regulatory subunit 1 (Fragment);26S proteasome non-ATPase regulatory subunit 1;26S proteasome non-ATPase regulatory subunit 1;26S proteasome non-ATPase regulatory subunit 1 (Fragment);26S proteasome non-ATPase regulatory subunit 1 (Fragment)	A0A0G2JTW5;A1A5N2;G3V8B6;O88761;Q3KR62;Q5PPJ7	A0A0G2JTW5_RAT;A1A5N2_RAT;G3V8B6_RAT;PSMD1_RAT;Q3KR62_RAT;Q5PPJ7_RAT	1;2;1;1;2;2	Filtered	Filtered	Filtered	Filtered	Filtered	Filtered	Filtered	Filtered	Filtered	Filtered	Filtered	Filtered	Filtered	Filtered	Filtered	Filtered	Filtered	1	Filtered	Filtered	Filtered	Filtered	Filtered	Filtered	Filtered	Filtered	Filtered	Filtered	Filtered	Filtered	Filtered	Filtered	Filtered	Filtered	Filtered	Filtered	Filtered	Filtered	Filtered	Filtered	Filtered
2.69e-13	A0A0G2JTX5;A0A0G2K238;F1M7X5	A0A0G2JTX5;A0A0G2K238;F1M7X5	Dpp4	Rattus norvegicus	Dipeptidyl peptidase 4	A0A0G2JTX5;A0A0G2K238;F1M7X5	A0A0G2JTX5_RAT;A0A0G2K238_RAT;F1M7X5_RAT	1	56	56	56	56	56	56	56	56	56	56	56	56	56	56	56	56	56	56	56	56	56	56	56	56	56	56	56	56	56	56	56	56	56	56	56	56	56	56	56	56	56
6.71e-10	A0A0G2JTX6;D3ZPN6	A0A0G2JTX6;D3ZPN6	Clec5a	Rattus norvegicus	C-type lectin domain-containing 5A	A0A0G2JTX6;D3ZPN6	A0A0G2JTX6_RAT;D3ZPN6_RAT	4	7	7	7	7	7	7	7	7	7	7	7	7	7	7	7	7	7	Filtered	7	7	7	7	7	7	7	7	7	7	7	7	7	7	7	7	7	7	7	7	7	7	7
0.000105908	A0A0G2JTZ7	A0A0G2JTZ7	Slc35f2	Rattus norvegicus	Solute carrier family 35, member F2	A0A0G2JTZ7	A0A0G2JTZ7_RAT	3	Filtered	1	1	Filtered	1	Filtered	1	1	1	Filtered	Filtered	1	Filtered	1	Filtered	Filtered	1	Filtered	Filtered	1	1	1	1	1	1	Filtered	Filtered	Filtered	Filtered	Filtered	1	1	Filtered	Filtered	Filtered	Filtered	Filtered	1	Filtered	Filtered	Filtered
3.44e-05	A0A0G2JU25;B5DF50;D3ZFD2	A0A0G2JU25;B5DF50;D3ZFD2	Galnt2	Rattus norvegicus	Polypeptide N-acetylgalactosaminyltransferase;Polypeptide N-acetylgalactosaminyltransferase (Fragment);Polypeptide N-acetylgalactosaminyltransferase	A0A0G2JU25;B5DF50;D3ZFD2	A0A0G2JU25_RAT;B5DF50_RAT;D3ZFD2_RAT	1;2;1	1	Filtered	1	Filtered	Filtered	Filtered	Filtered	Filtered	Filtered	Filtered	Filtered	1	1	1	Filtered	1	Filtered	1	1	Filtered	Filtered	Filtered	Filtered	Filtered	Filtered	1	Filtered	Filtered	Filtered	Filtered	Filtered	Filtered	Filtered	Filtered	Filtered	Filtered	Filtered	Filtered	Filtered	Filtered	Filtered
3.44e-05	A0A0G2JU46;Q6AY61	A0A0G2JU46;Q6AY61	Prss23	Rattus norvegicus	Serine protease 23	A0A0G2JU46;Q6AY61	A0A0G2JU46_RAT;PRS23_RAT	4;2	Filtered	Filtered	3	Filtered	Filtered	Filtered	Filtered	Filtered	Filtered	3	Filtered	Filtered	Filtered	Filtered	Filtered	Filtered	Filtered	3	Filtered	Filtered	3	Filtered	3	Filtered	Filtered	3	Filtered	Filtered	Filtered	3	Filtered	Filtered	Filtered	Filtered	Filtered	3	Filtered	3	3	Filtered	Filtered
1.13e-05	A0A0G2JU71;F1LRE1	A0A0G2JU71;F1LRE1	Gsr	Rattus norvegicus	Glutathione-disulfide reductase	A0A0G2JU71;F1LRE1	A0A0G2JU71_RAT;F1LRE1_RAT	1	8	8	8	8	8	8	8	8	8	8	8	8	8	8	8	8	8	8	8	8	8	8	8	8	8	8	8	8	8	8	8	8	8	8	Filtered	Filtered	8	8	8	8	8
4.37e-05	A0A0G2JU80;A0A0G2JVU3;P30710	A0A0G2JU80;A0A0G2JVU3;P30710	Gpx5	Rattus norvegicus	Glutathione peroxidase;Glutathione peroxidase;Epididymal secretory glutathione peroxidase	A0A0G2JU80;A0A0G2JVU3;P30710	A0A0G2JU80_RAT;A0A0G2JVU3_RAT;GPX5_RAT	3;3;2	Filtered	Filtered	Filtered	Filtered	Filtered	5	Filtered	Filtered	Filtered	Filtered	5	Filtered	Filtered	Filtered	Filtered	5	Filtered	Filtered	5	Filtered	5	Filtered	5	Filtered	Filtered	Filtered	Filtered	Filtered	Filtered	Filtered	Filtered	Filtered	Filtered	Filtered	Filtered	Filtered	Filtered	5	5	Filtered	Filtered
3.44e-05	A0A0G2JU92;A0A0G2JWP4;O88775	A0A0G2JU92;A0A0G2JWP4;O88775	Emb	Rattus norvegicus	Embigin	A0A0G2JU92;A0A0G2JWP4;O88775	A0A0G2JU92_RAT;A0A0G2JWP4_RAT;EMB_RAT	1	2	2	2	2	2	2	2	2	2	2	2	2	2	2	2	2	2	Filtered	2	2	2	2	2	2	2	2	2	2	2	2	2	2	2	2	2	2	2	2	2	2	2
3.44e-05	A0A0G2JU96;A0A0G2JUA5	A0A0G2JU96;A0A0G2JUA5	Ahnak	Rattus norvegicus	AHNAK nucleoprotein	A0A0G2JU96;A0A0G2JUA5	A0A0G2JU96_RAT;A0A0G2JUA5_RAT	1	Filtered	Filtered	Filtered	5	5	5	Filtered	Filtered	5	5	5	Filtered	Filtered	Filtered	5	Filtered	5	5	5	5	5	Filtered	Filtered	Filtered	5	5	Filtered	Filtered	5	5	Filtered	Filtered	Filtered	Filtered	Filtered	Filtered	5	5	5	Filtered	Filtered
9.28e-09	A0A0G2JUB0;Q810F4	A0A0G2JUB0;Q810F4	Fam3c	Rattus norvegicus	Protein FAM3C	A0A0G2JUB0;Q810F4	A0A0G2JUB0_RAT;FAM3C_RAT	1;2	9	9	9	9	9	9	9	9	9	9	9	9	9	9	9	9	9	9	9	9	9	9	9	9	9	9	9	9	9	9	9	9	9	9	9	9	9	9	9	9	9
0.00234318	A0A0G2JUC9;D4ACN3	A0A0G2JUC9;D4ACN3	Herc2	Rattus norvegicus	HECT-type E3 ubiquitin transferase	A0A0G2JUC9;D4ACN3	A0A0G2JUC9_RAT;D4ACN3_RAT	1	Filtered	Filtered	Filtered	Filtered	Filtered	Filtered	Filtered	Filtered	Filtered	Filtered	Filtered	Filtered	Filtered	Filtered	Filtered	Filtered	Filtered	Filtered	Filtered	Filtered	1	Filtered	1	Filtered	Filtered	1	Filtered	1	Filtered	Filtered	Filtered	Filtered	Filtered	Filtered	Filtered	Filtered	Filtered	Filtered	Filtered	Filtered	Filtered
3.55e-05	A0A0G2JUD6;F1LQZ3	A0A0G2JUD6;F1LQZ3	Kif3a	Rattus norvegicus	Kinesin-like protein	A0A0G2JUD6;F1LQZ3	A0A0G2JUD6_RAT;F1LQZ3_RAT	1	Filtered	Filtered	Filtered	4	Filtered	4	Filtered	Filtered	4	4	4	4	Filtered	4	Filtered	4	4	4	4	4	4	Filtered	4	4	4	Filtered	Filtered	Filtered	Filtered	4	Filtered	Filtered	4	4	Filtered	Filtered	Filtered	4	Filtered	Filtered	Filtered
6.04e-07	A0A0G2JUF5;P35248	A0A0G2JUF5;P35248	Sftpd	Rattus norvegicus	Pulmonary surfactant-associated protein D	A0A0G2JUF5;P35248	A0A0G2JUF5_RAT;SFTPD_RAT	1	Filtered	Filtered	Filtered	Filtered	Filtered	Filtered	Filtered	Filtered	Filtered	Filtered	Filtered	4	Filtered	Filtered	4	Filtered	Filtered	Filtered	Filtered	Filtered	Filtered	Filtered	Filtered	Filtered	Filtered	Filtered	Filtered	Filtered	4	Filtered	Filtered	Filtered	Filtered	Filtered	Filtered	Filtered	Filtered	Filtered	Filtered	Filtered	Filtered
8.89e-05	A0A0G2JUG1	A0A0G2JUG1		Rattus norvegicus	IF rod domain-containing protein	A0A0G2JUG1	A0A0G2JUG1_RAT	4	Filtered	Filtered	Filtered	Filtered	Filtered	Filtered	Filtered	Filtered	Filtered	Filtered	Filtered	Filtered	Filtered	Filtered	Filtered	Filtered	Filtered	1	Filtered	Filtered	Filtered	Filtered	Filtered	Filtered	Filtered	Filtered	Filtered	Filtered	Filtered	Filtered	Filtered	Filtered	Filtered	Filtered	Filtered	Filtered	Filtered	Filtered	Filtered	Filtered	Filtered
0.000977984	A0A0G2JUJ5;A0A0G2K0J3;A0A0G2K1Q7;A0A0G2K1R9;A0A0G2K2B9;A0A0G2K4D0;O70510;O70511;O88521;Q3T1J5;Q574E1	A0A0G2JUJ5;A0A0G2K0J3;A0A0G2K1Q7;A0A0G2K1R9;A0A0G2K2B9;A0A0G2K4D0;O70510;O70511;O88521;Q3T1J5;Q574E1	Ank3;Ank3;Ank3;Ank3;Ank3;Ank3;Ank3;Ank3;;Ank3;ank3	Rattus norvegicus	Ankyrin-3;Ankyrin-3;Ankyrin-3;Ankyrin-3;Ankyrin-3;Ankyrin-3;AnkyrinG (Fragment);Ankyrin-3;190 kDa ankyrin isoform;Ank3 protein;Ankyrin G109	A0A0G2JUJ5;A0A0G2K0J3;A0A0G2K1Q7;A0A0G2K1R9;A0A0G2K2B9;A0A0G2K4D0;O70510;O70511;O88521;Q3T1J5;Q574E1	A0A0G2JUJ5_RAT;A0A0G2K0J3_RAT;A0A0G2K1Q7_RAT;A0A0G2K1R9_RAT;A0A0G2K2B9_RAT;A0A0G2K4D0_RAT;O70510_RAT;ANK3_RAT;O88521_RAT;Q3T1J5_RAT;Q574E1_RAT	1;1;1;1;1;1;2;1;2;1;2	Filtered	1	1	1	1	Filtered	Filtered	1	1	1	1	1	1	1	Filtered	Filtered	1	Filtered	1	1	1	1	1	1	1	1	Filtered	Filtered	Filtered	Filtered	1	Filtered	Filtered	1	Filtered	Filtered	Filtered	Filtered	Filtered	Filtered	Filtered
0.000272356	A0A0G2JUM3;D3ZTJ0	A0A0G2JUM3;D3ZTJ0	Rp2	Rattus norvegicus	Protein XRP2	A0A0G2JUM3;D3ZTJ0	A0A0G2JUM3_RAT;D3ZTJ0_RAT	1	Filtered	Filtered	Filtered	Filtered	Filtered	Filtered	Filtered	Filtered	Filtered	Filtered	Filtered	Filtered	Filtered	Filtered	Filtered	Filtered	Filtered	Filtered	2	2	2	Filtered	2	2	2	Filtered	Filtered	Filtered	Filtered	Filtered	Filtered	Filtered	Filtered	Filtered	Filtered	Filtered	Filtered	Filtered	Filtered	Filtered	Filtered
5.23e-05	A0A0G2JUN5;Q8CIN7	A0A0G2JUN5;Q8CIN7	Impa2	Rattus norvegicus	Inositol-1-monophosphatase;Inositol monophosphatase 2	A0A0G2JUN5;Q8CIN7	A0A0G2JUN5_RAT;IMPA2_RAT	1;2	2	2	2	2	2	2	Filtered	2	2	2	2	2	Filtered	2	2	Filtered	2	2	Filtered	2	2	2	2	2	2	Filtered	2	Filtered	Filtered	Filtered	2	2	Filtered	Filtered	Filtered	Filtered	Filtered	Filtered	2	Filtered	2
0.000208387	A0A0G2JUQ6	A0A0G2JUQ6	Zfp185	Rattus norvegicus	Zinc finger protein 185	A0A0G2JUQ6	A0A0G2JUQ6_RAT	1	Filtered	Filtered	Filtered	Filtered	Filtered	Filtered	Filtered	Filtered	Filtered	Filtered	Filtered	Filtered	Filtered	Filtered	Filtered	Filtered	Filtered	1	Filtered	Filtered	Filtered	Filtered	Filtered	Filtered	Filtered	Filtered	Filtered	Filtered	Filtered	Filtered	Filtered	Filtered	Filtered	Filtered	Filtered	Filtered	Filtered	Filtered	Filtered	Filtered	Filtered
3.44e-05	A0A0G2JUT0;P14659	A0A0G2JUT0;P14659	Hspa2	Rattus norvegicus	Heat shock-related 70 kDa protein 2	A0A0G2JUT0;P14659	A0A0G2JUT0_RAT;HSP72_RAT	1	Filtered	2	2	Filtered	2	Filtered	Filtered	Filtered	Filtered	2	2	2	Filtered	Filtered	Filtered	2	2	2	Filtered	Filtered	2	2	2	2	2	Filtered	Filtered	Filtered	Filtered	Filtered	Filtered	Filtered	Filtered	Filtered	Filtered	Filtered	Filtered	Filtered	Filtered	Filtered	Filtered
1.2e-08	A0A0G2JUT1;A0A5H1ZRU4;Q6AYP5	A0A0G2JUT1;A0A5H1ZRU4;Q6AYP5	Cadm1	Rattus norvegicus	Cell adhesion molecule 1	A0A0G2JUT1;A0A5H1ZRU4;Q6AYP5	A0A0G2JUT1_RAT;A0A5H1ZRU4_RAT;CADM1_RAT	1	12	12	12	12	12	12	12	12	12	12	12	12	12	12	12	12	12	12	12	12	12	12	12	12	12	12	12	12	12	12	12	12	12	12	12	12	12	12	12	12	12
0.000248314	A0A0G2JUU5;A0A0G2K126;A0A0G2QC11;A0A1W2Q669;A7M746;A7M775;A7M776;A7M777;A7M778;Q6IG08;Q6IG09;Q6IG10;Q6IG11	A0A0G2JUU5;A0A0G2K126;A0A0G2QC11;A0A1W2Q669;A7M746;A7M775;A7M776;A7M777;A7M778;Q6IG08;Q6IG09;Q6IG10;Q6IG11	Krt83;Krt86;Krt86;Krt81;Krt83;Krt81;Kb23;Krt85;Krt86;Kb23;Krt85;Krt86;Krt81	Rattus norvegicus	Keratin 83;Keratin 86;Keratin 86;Keratin 81;Keratin 83;Keratin 81;Type II keratin 23;Keratin 85;Keratin 86;Type II keratin 23;Type II keratin Kb25;Keratin 86;Keratin 81	A0A0G2JUU5;A0A0G2K126;A0A0G2QC11;A0A1W2Q669;A7M746;A7M775;A7M776;A7M777;A7M778;Q6IG08;Q6IG09;Q6IG10;Q6IG11	A0A0G2JUU5_RAT;A0A0G2K126_RAT;A0A0G2QC11_RAT;A0A1W2Q669_RAT;A7M746_RAT;A7M775_RAT;A7M776_RAT;A7M777_RAT;A7M778_RAT;Q6IG08_RAT;Q6IG09_RAT;Q6IG10_RAT;Q6IG11_RAT	3;3;3;3;2;2;2;2;2;2;2;2;2	Filtered	Filtered	Filtered	Filtered	Filtered	Filtered	Filtered	Filtered	Filtered	Filtered	Filtered	Filtered	Filtered	Filtered	Filtered	Filtered	Filtered	2	Filtered	Filtered	Filtered	Filtered	Filtered	Filtered	Filtered	Filtered	Filtered	Filtered	Filtered	Filtered	Filtered	Filtered	Filtered	Filtered	Filtered	Filtered	Filtered	Filtered	Filtered	Filtered	Filtered
0.000374175	A0A0G2JUY1;A0A0G2JXP3;D7NIW0;F1LRN8	A0A0G2JUY1;A0A0G2JXP3;D7NIW0;F1LRN8	Nedd4l;Nedd4l;;Nedd4l	Rattus norvegicus	E3 ubiquitin-protein ligase;HECT-type E3 ubiquitin transferase;HECT-type E3 ubiquitin transferase;HECT-type E3 ubiquitin transferase	A0A0G2JUY1;A0A0G2JXP3;D7NIW0;F1LRN8	A0A0G2JUY1_RAT;A0A0G2JXP3_RAT;D7NIW0_RAT;F1LRN8_RAT	1;1;2;1	Filtered	Filtered	Filtered	Filtered	3	Filtered	Filtered	Filtered	Filtered	Filtered	Filtered	Filtered	Filtered	Filtered	Filtered	Filtered	Filtered	Filtered	3	3	3	Filtered	3	3	3	Filtered	Filtered	Filtered	Filtered	Filtered	Filtered	Filtered	Filtered	Filtered	Filtered	Filtered	Filtered	Filtered	Filtered	Filtered	Filtered
2.65e-05	A0A0G2JUY3	A0A0G2JUY3		Rattus norvegicus	Ig-like domain-containing protein	A0A0G2JUY3	A0A0G2JUY3_RAT	4	5	5	5	5	5	5	5	5	5	5	5	5	5	5	5	5	5	Filtered	5	5	5	5	5	Filtered	Filtered	5	5	5	5	5	Filtered	5	5	5	5	5	5	5	5	5	5
2.05e-10	A0A0G2JUY4	A0A0G2JUY4		Rattus norvegicus	Ig-like domain-containing protein	A0A0G2JUY4	A0A0G2JUY4_RAT	1	4	4	4	4	4	4	4	4	4	4	4	4	4	4	4	4	4	4	4	4	4	4	4	4	4	4	4	4	4	4	4	4	4	4	4	4	4	4	4	4	4
3.89e-09	A0A0G2JV12;F1LPD0	A0A0G2JV12;F1LPD0	Col15a1;LOC108348074	Rattus norvegicus	Collagen type XV alpha 1 chain;Collagen alpha-1(XV) chain-like	A0A0G2JV12;F1LPD0	A0A0G2JV12_RAT;F1LPD0_RAT	1	14	14	14	14	14	14	14	14	14	14	14	14	14	14	14	14	14	14	14	14	14	14	14	14	14	14	14	14	14	14	14	14	14	14	14	14	14	14	14	14	14
3.44e-05	A0A0G2JV31;O54975	A0A0G2JV31;O54975	Xpnpep1	Rattus norvegicus	X-prolyl aminopeptidase (Aminopeptidase P) 1, soluble, isoform CRA_a;Xaa-Pro aminopeptidase 1	A0A0G2JV31;O54975	A0A0G2JV31_RAT;XPP1_RAT	1	8	8	8	8	8	8	8	8	8	8	Filtered	8	8	8	8	8	8	8	8	8	8	8	8	8	8	8	8	8	8	8	8	8	Filtered	Filtered	8	Filtered	8	8	8	8	Filtered
1.34e-09	A0A0G2JV42	A0A0G2JV42		Rattus norvegicus	Ig-like domain-containing protein	A0A0G2JV42	A0A0G2JV42_RAT	1	4	4	4	4	4	4	4	4	4	4	4	4	4	4	4	4	4	Filtered	4	4	4	4	4	4	4	4	4	4	4	4	4	4	4	4	4	4	4	4	4	4	4
3.44e-05	A0A0G2JV72;A0A0G2K739;F1M5C9;P61078;P62839;P70711	A0A0G2JV72;A0A0G2K739;F1M5C9;P61078;P62839;P70711	Ube2d3;Ube2d3;Ube2d2;Ube2d3;Ube2d2;Ube2d2b	Rattus norvegicus	Ubiquitin-conjugating enzyme E2 D3;Ubiquitin-conjugating enzyme E2 D3;Ubiquitin-conjugating enzyme E2 D2;Ubiquitin-conjugating enzyme E2 D3;Ubiquitin-conjugating enzyme E2 D2;Ubiquitin-conjugating enzyme E2 D2B	A0A0G2JV72;A0A0G2K739;F1M5C9;P61078;P62839;P70711	A0A0G2JV72_RAT;A0A0G2K739_RAT;F1M5C9_RAT;UB2D3_RAT;UB2D2_RAT;U2D2B_RAT	3;1;1;2;1;1	Filtered	1	1	1	1	1	1	1	1	1	1	1	1	1	Filtered	1	1	1	1	1	1	1	1	1	1	1	1	1	Filtered	1	Filtered	1	1	Filtered	Filtered	Filtered	1	Filtered	Filtered	1	1
3.45e-05	A0A0G2JV79;G3V753;Q00910	A0A0G2JV79;G3V753;Q00910	Slco2a1	Rattus norvegicus	Solute carrier organic anion transporter family member;Solute carrier organic anion transporter family member;Solute carrier organic anion transporter family member 2A1	A0A0G2JV79;G3V753;Q00910	A0A0G2JV79_RAT;G3V753_RAT;SO2A1_RAT	1	Filtered	Filtered	Filtered	Filtered	1	Filtered	Filtered	Filtered	1	Filtered	1	Filtered	Filtered	Filtered	1	Filtered	Filtered	Filtered	1	1	Filtered	Filtered	1	1	1	Filtered	Filtered	Filtered	Filtered	Filtered	1	1	Filtered	Filtered	1	Filtered	Filtered	Filtered	1	Filtered	Filtered
2.4e-05	A0A0G2JV81;A0A0G2K9H8;P61206;P84079	A0A0G2JV81;A0A0G2K9H8;P61206;P84079	Arf3;Arf3;Arf3;Arf1	Rattus norvegicus	ADP-ribosylation factor 3;ADP-ribosylation factor 3;ADP-ribosylation factor 3;ADP-ribosylation factor 1	A0A0G2JV81;A0A0G2K9H8;P61206;P84079	A0A0G2JV81_RAT;A0A0G2K9H8_RAT;ARF3_RAT;ARF1_RAT	3;3;2;1	7	7	7	7	7	7	7	7	7	7	7	7	7	7	7	7	7	7	7	7	7	7	7	7	7	7	7	7	7	7	7	7	7	7	7	7	7	7	7	7	7
9.41e-05	A0A0G2JVA4;D3ZQR7;G3V9I0;Q811A3	A0A0G2JVA4;D3ZQR7;G3V9I0;Q811A3	Plod2	Rattus norvegicus	Procollagen-lysine 5-dioxygenase;Procollagen-lysine 5-dioxygenase;Procollagen-lysine 5-dioxygenase;Procollagen-lysine,2-oxoglutarate 5-dioxygenase 2	A0A0G2JVA4;D3ZQR7;G3V9I0;Q811A3	A0A0G2JVA4_RAT;D3ZQR7_RAT;G3V9I0_RAT;PLOD2_RAT	4;4;4;2	Filtered	7	7	7	7	7	7	7	7	7	7	7	7	7	7	7	7	Filtered	7	7	7	7	7	7	7	7	7	7	7	7	7	7	7	Filtered	Filtered	Filtered	7	7	7	7	Filtered
0.000258554	A0A0G2JVA7;B5DF60;Q566D5;Q6VV72	A0A0G2JVA7;B5DF60;Q566D5;Q6VV72	Eif1a;Eif1ax;Eif1a;Eif1a	Rattus norvegicus	Eukaryotic translation initiation factor 4C;Eukaryotic translation initiation factor 4C;Eukaryotic translation initiation factor 4C;Eukaryotic translation initiation factor 1A	A0A0G2JVA7;B5DF60;Q566D5;Q6VV72	A0A0G2JVA7_RAT;B5DF60_RAT;Q566D5_RAT;IF1A_RAT	1;1;2;2	Filtered	Filtered	Filtered	Filtered	Filtered	Filtered	Filtered	Filtered	Filtered	Filtered	Filtered	Filtered	Filtered	Filtered	Filtered	Filtered	Filtered	Filtered	1	Filtered	Filtered	Filtered	Filtered	Filtered	1	Filtered	Filtered	Filtered	Filtered	Filtered	Filtered	Filtered	Filtered	Filtered	Filtered	Filtered	Filtered	Filtered	Filtered	Filtered	Filtered
3.44e-05	A0A0G2JVB2;D4AC02	A0A0G2JVB2;D4AC02	Scube2	Rattus norvegicus	Signal peptide, CUB domain and EGF-like domain-containing 2;Signal peptide, CUB domain and EGF-like domain-containing 2	A0A0G2JVB2;D4AC02	A0A0G2JVB2_RAT;D4AC02_RAT	4	6	6	6	6	6	6	Filtered	6	6	6	6	6	6	6	6	6	6	6	6	6	6	6	6	6	6	6	6	6	6	6	6	6	6	6	6	6	6	6	6	6	6
3.44e-05	A0A0G2JVC2;D4A1Y0	A0A0G2JVC2;D4A1Y0	Scyl2	Rattus norvegicus	SCY1-like pseudokinase 2	A0A0G2JVC2;D4A1Y0	A0A0G2JVC2_RAT;D4A1Y0_RAT	1	1	1	Filtered	1	1	1	Filtered	Filtered	Filtered	1	1	1	1	Filtered	1	1	1	Filtered	Filtered	Filtered	Filtered	1	1	1	1	1	1	1	Filtered	1	1	1	1	Filtered	1	Filtered	1	1	1	1	Filtered
2.61e-05	A0A0G2JVE6	A0A0G2JVE6	Anpep	Rattus norvegicus	Aminopeptidase	A0A0G2JVE6	A0A0G2JVE6_RAT	1	4	4	4	4	4	4	4	4	4	4	4	4	4	4	4	4	4	Filtered	4	Filtered	Filtered	4	4	4	4	4	Filtered	Filtered	4	4	4	4	4	4	4	4	4	4	4	4	Filtered
3.44e-05	A0A0G2JVF2;B2GUV4;O70594	A0A0G2JVF2;B2GUV4;O70594	Slc22a5	Rattus norvegicus	Solute carrier family 22 member 5;Slc22a5 protein;Solute carrier family 22 member 5	A0A0G2JVF2;B2GUV4;O70594	A0A0G2JVF2_RAT;B2GUV4_RAT;S22A5_RAT	1	6	6	6	6	6	6	Filtered	6	6	6	6	6	6	6	6	6	6	Filtered	6	6	6	6	6	6	6	6	Filtered	Filtered	Filtered	6	6	6	6	Filtered	Filtered	Filtered	Filtered	6	6	6	6
0.000255135	A0A0G2JVG3;Q6P7S0	A0A0G2JVG3;Q6P7S0	Pkm;	Rattus norvegicus	Pyruvate kinase	A0A0G2JVG3;Q6P7S0	A0A0G2JVG3_RAT;Q6P7S0_RAT	1;2	Filtered	3	3	3	Filtered	3	Filtered	Filtered	3	Filtered	Filtered	Filtered	Filtered	3	3	Filtered	Filtered	3	Filtered	Filtered	3	Filtered	3	3	3	Filtered	Filtered	Filtered	3	Filtered	Filtered	Filtered	Filtered	Filtered	Filtered	Filtered	Filtered	Filtered	Filtered	Filtered	Filtered
3.44e-05	A0A0G2JVH3;Q67EV2;Q67EV3	A0A0G2JVH3;Q67EV2;Q67EV3	Lilrb4	Rattus norvegicus	Leukocyte immunoglobulin-like receptor B4;GP49B2;GP49B1	A0A0G2JVH3;Q67EV2;Q67EV3	A0A0G2JVH3_RAT;Q67EV2_RAT;Q67EV3_RAT	4;2;2	Filtered	Filtered	Filtered	Filtered	Filtered	Filtered	Filtered	Filtered	Filtered	Filtered	Filtered	Filtered	Filtered	Filtered	Filtered	Filtered	Filtered	Filtered	1	Filtered	1	Filtered	Filtered	Filtered	Filtered	Filtered	Filtered	Filtered	Filtered	Filtered	Filtered	Filtered	Filtered	Filtered	Filtered	Filtered	Filtered	Filtered	Filtered	Filtered	Filtered
0.000200802	A0A0G2JVH4;A0A140TAG5;Q3KR86	A0A0G2JVH4;A0A140TAG5;Q3KR86	Immt	Rattus norvegicus	MICOS complex subunit MIC60;MICOS complex subunit MIC60;MICOS complex subunit Mic60 (Fragment)	A0A0G2JVH4;A0A140TAG5;Q3KR86	A0A0G2JVH4_RAT;A0A140TAG5_RAT;MIC60_RAT	1	5	Filtered	Filtered	5	Filtered	Filtered	Filtered	5	Filtered	5	Filtered	Filtered	Filtered	5	Filtered	5	5	Filtered	Filtered	Filtered	Filtered	Filtered	Filtered	Filtered	Filtered	5	Filtered	Filtered	Filtered	Filtered	Filtered	Filtered	Filtered	Filtered	Filtered	Filtered	Filtered	Filtered	Filtered	Filtered	Filtered
0.000180187	A0A0G2JVL6	A0A0G2JVL6	Ndufa8	Rattus norvegicus	NADH dehydrogenase [ubiquinone] 1 alpha subcomplex subunit 8	A0A0G2JVL6	A0A0G2JVL6_RAT	1	Filtered	Filtered	3	Filtered	Filtered	Filtered	Filtered	3	Filtered	Filtered	Filtered	3	Filtered	Filtered	Filtered	Filtered	Filtered	Filtered	Filtered	Filtered	Filtered	Filtered	Filtered	Filtered	Filtered	Filtered	Filtered	Filtered	Filtered	Filtered	Filtered	Filtered	Filtered	Filtered	3	Filtered	Filtered	Filtered	Filtered	Filtered	Filtered
0.000377933	A0A0G2JVL8;F1LS86	A0A0G2JVL8;F1LS86	Iars	Rattus norvegicus	Isoleucyl-tRNA synthetase	A0A0G2JVL8;F1LS86	A0A0G2JVL8_RAT;F1LS86_RAT	1	Filtered	1	1	Filtered	Filtered	Filtered	Filtered	Filtered	Filtered	1	Filtered	Filtered	Filtered	1	Filtered	1	Filtered	Filtered	Filtered	Filtered	Filtered	Filtered	Filtered	Filtered	Filtered	Filtered	Filtered	Filtered	Filtered	Filtered	Filtered	Filtered	Filtered	1	1	1	Filtered	Filtered	Filtered	Filtered	Filtered
5.2e-06	A0A0G2JVN2;G3V8G7;Q924N2;Q9JLS4	A0A0G2JVN2;G3V8G7;Q924N2;Q9JLS4	Sfrp4;Sfrp4;Frp;Sfrp4	Rattus norvegicus	Secreted frizzled-related protein 4;Secreted frizzled-related protein 4;Frizzled related protein;Secreted frizzled-related protein 4	A0A0G2JVN2;G3V8G7;Q924N2;Q9JLS4	A0A0G2JVN2_RAT;G3V8G7_RAT;Q924N2_RAT;SFRP4_RAT	3;3;2;2	3	3	3	3	3	3	3	3	3	3	3	3	3	3	3	3	3	3	3	3	3	3	3	3	3	3	3	3	3	3	3	3	3	3	3	3	3	3	3	3	3
3.44e-05	A0A0G2JVQ5	A0A0G2JVQ5	Kng1	Rattus norvegicus	Kininogen-1	A0A0G2JVQ5	A0A0G2JVQ5_RAT	1	1	1	1	1	1	1	1	1	1	1	1	1	1	1	1	1	1	Filtered	Filtered	Filtered	Filtered	1	Filtered	Filtered	Filtered	Filtered	Filtered	Filtered	Filtered	Filtered	Filtered	Filtered	Filtered	Filtered	Filtered	Filtered	Filtered	Filtered	Filtered	1	Filtered
3.44e-05	A0A0G2JVT5;A0A0G2K7S7;B2GVB6;Q6MG19	A0A0G2JVT5;A0A0G2K7S7;B2GVB6;Q6MG19	Ddr1	Rattus norvegicus	Receptor protein-tyrosine kinase (Fragment);Receptor protein-tyrosine kinase;Receptor protein-tyrosine kinase (Fragment);Receptor protein-tyrosine kinase	A0A0G2JVT5;A0A0G2K7S7;B2GVB6;Q6MG19	A0A0G2JVT5_RAT;A0A0G2K7S7_RAT;B2GVB6_RAT;Q6MG19_RAT	4;4;2;4	11	11	11	11	11	11	11	11	11	11	11	11	11	11	11	11	11	11	11	11	11	11	11	11	11	11	11	11	11	11	11	11	11	Filtered	Filtered	11	11	11	11	11	11
5.33e-13	A0A0G2JVT6	A0A0G2JVT6		Rattus norvegicus	Uncharacterized protein	A0A0G2JVT6	A0A0G2JVT6_RAT	4	3	3	3	3	3	3	3	3	3	3	3	3	3	3	3	3	3	Filtered	3	3	3	3	3	3	3	3	3	3	3	3	3	3	3	3	3	3	3	3	3	3	3
0.000126766	A0A0G2JVV1;B8PS70;Q0H8B9	A0A0G2JVV1;B8PS70;Q0H8B9	Clec2g;Clr11;Clec2d11	Rattus norvegicus	C-type lectin domain family 2, member G;C-type lectin-related protein 11 (Fragment);C-type lectin domain family 2 member D11	A0A0G2JVV1;B8PS70;Q0H8B9	A0A0G2JVV1_RAT;B8PS70_RAT;CL2DB_RAT	1;2;1	3	3	3	3	3	3	3	3	3	3	3	3	3	Filtered	3	Filtered	3	Filtered	3	3	3	3	3	3	3	3	3	3	Filtered	3	Filtered	3	3	Filtered	Filtered	Filtered	3	3	3	Filtered	3
2.04e-06	A0A0G2JVW1;P24594	A0A0G2JVW1;P24594	Igfbp5	Rattus norvegicus	Insulin-like growth factor-binding protein 5	A0A0G2JVW1;P24594	A0A0G2JVW1_RAT;IBP5_RAT	4;1	10	10	10	10	10	10	10	10	10	10	10	10	10	10	10	10	10	10	10	10	10	10	10	10	10	10	10	10	10	10	10	10	10	10	10	10	10	10	10	10	10
3.44e-05	A0A0G2JVY2;D3Z9U2	A0A0G2JVY2;D3Z9U2	Cd163	Rattus norvegicus	CD163 molecule;CD163 antigen (Predicted)	A0A0G2JVY2;D3Z9U2	A0A0G2JVY2_RAT;D3Z9U2_RAT	1	3	3	3	3	3	3	3	3	3	3	Filtered	Filtered	Filtered	3	Filtered	Filtered	Filtered	Filtered	3	3	3	Filtered	3	3	3	Filtered	3	Filtered	Filtered	3	3	3	3	3	Filtered	3	3	3	3	3	3
0.000144434	A0A0G2JVZ6;F1LZX9	A0A0G2JVZ6;F1LZX9	Itgav	Rattus norvegicus	Integrin subunit alpha V	A0A0G2JVZ6;F1LZX9	A0A0G2JVZ6_RAT;F1LZX9_RAT	1	3	3	Filtered	Filtered	Filtered	Filtered	Filtered	3	3	3	3	Filtered	Filtered	Filtered	Filtered	Filtered	3	3	3	3	3	Filtered	3	3	3	Filtered	3	3	3	3	3	3	3	3	3	Filtered	Filtered	3	Filtered	3	3
8.62e-11	A0A0G2JW12	A0A0G2JW12	LOC103689965	Rattus norvegicus	Complement C4-like	A0A0G2JW12	A0A0G2JW12_RAT	4	138	138	138	138	138	138	138	138	138	138	138	138	138	138	138	138	138	138	138	138	138	138	138	138	138	138	138	138	138	138	138	138	138	138	138	138	138	138	138	138	138
1.29e-06	A0A0G2JW29;G3V9N9	A0A0G2JW29;G3V9N9	Man1a1	Rattus norvegicus	alpha-1,2-Mannosidase;alpha-1,2-Mannosidase	A0A0G2JW29;G3V9N9	A0A0G2JW29_RAT;G3V9N9_RAT	1	13	13	13	13	13	13	13	13	13	13	13	13	13	13	13	13	13	13	13	13	13	13	13	13	13	13	Filtered	13	13	13	Filtered	Filtered	Filtered	Filtered	Filtered	Filtered	13	Filtered	13	Filtered	Filtered
3.44e-05	A0A0G2JW36;P18645;Q4QRB0	A0A0G2JW36;P18645;Q4QRB0	Gale	Rattus norvegicus	UDP-glucose 4-epimerase	A0A0G2JW36;P18645;Q4QRB0	A0A0G2JW36_RAT;GALE_RAT;Q4QRB0_RAT	1;2;1	Filtered	Filtered	Filtered	Filtered	Filtered	Filtered	Filtered	Filtered	Filtered	Filtered	Filtered	Filtered	Filtered	Filtered	Filtered	Filtered	Filtered	2	2	Filtered	2	Filtered	Filtered	Filtered	2	Filtered	Filtered	Filtered	2	Filtered	Filtered	Filtered	Filtered	Filtered	Filtered	Filtered	Filtered	Filtered	Filtered	Filtered	Filtered
9.35e-07	A0A0G2JW41	A0A0G2JW41		Rattus norvegicus	Ig-like domain-containing protein	A0A0G2JW41	A0A0G2JW41_RAT	1	3	3	3	3	3	3	3	3	3	3	3	3	3	3	3	3	3	Filtered	3	3	3	3	3	3	3	3	3	3	3	3	3	3	3	3	3	3	3	3	3	3	3
3.44e-05	A0A0G2JW72	A0A0G2JW72	Atp6v0a4	Rattus norvegicus	V-type proton ATPase subunit a	A0A0G2JW72	A0A0G2JW72_RAT	3	14	14	14	14	14	14	14	14	14	14	14	14	14	14	14	14	14	14	14	14	14	14	14	14	14	14	14	14	14	14	14	14	14	14	14	14	14	14	14	14	14
3.57e-05	A0A0G2JW75;B1WC59	A0A0G2JW75;B1WC59	Extl2	Rattus norvegicus	Exostosin-like glycosyltransferase 2;Exostoses (Multiple)-like 2, isoform CRA_a	A0A0G2JW75;B1WC59	A0A0G2JW75_RAT;B1WC59_RAT	4;2	Filtered	Filtered	Filtered	Filtered	Filtered	Filtered	Filtered	Filtered	Filtered	Filtered	Filtered	Filtered	Filtered	2	Filtered	Filtered	Filtered	2	Filtered	2	Filtered	2	Filtered	2	Filtered	Filtered	Filtered	Filtered	Filtered	Filtered	Filtered	Filtered	Filtered	Filtered	Filtered	Filtered	Filtered	Filtered	Filtered	Filtered	Filtered
0.00237905	A0A0G2JW88;Q5M7W5	A0A0G2JW88;Q5M7W5	Map4	Rattus norvegicus	Microtubule-associated protein;Microtubule-associated protein 4	A0A0G2JW88;Q5M7W5	A0A0G2JW88_RAT;MAP4_RAT	1	Filtered	Filtered	Filtered	Filtered	Filtered	Filtered	Filtered	Filtered	Filtered	Filtered	Filtered	Filtered	Filtered	Filtered	Filtered	Filtered	Filtered	Filtered	Filtered	Filtered	Filtered	Filtered	Filtered	Filtered	Filtered	Filtered	Filtered	Filtered	Filtered	Filtered	Filtered	Filtered	Filtered	Filtered	Filtered	Filtered	Filtered	Filtered	Filtered	Filtered	Filtered
9.08e-05	A0A0G2JW90;D4A5G8;F7FKI5;P26284;Q4FZZ4	A0A0G2JW90;D4A5G8;F7FKI5;P26284;Q4FZZ4	Pdha1;Pdha1l1;Pdha1;Pdha1;Pdha1	Rattus norvegicus	Pyruvate dehydrogenase E1 component subunit alpha;Pyruvate dehydrogenase E1 component subunit alpha;Pyruvate dehydrogenase E1 component subunit alpha;Pyruvate dehydrogenase E1 component subunit alpha, somatic form, mitochondrial;Pyruvate dehydrogenase E1 component subunit alpha	A0A0G2JW90;D4A5G8;F7FKI5;P26284;Q4FZZ4	A0A0G2JW90_RAT;D4A5G8_RAT;F7FKI5_RAT;ODPA_RAT;Q4FZZ4_RAT	1;1;1;1;2	Filtered	Filtered	Filtered	Filtered	Filtered	Filtered	Filtered	Filtered	Filtered	Filtered	Filtered	Filtered	Filtered	Filtered	Filtered	Filtered	Filtered	Filtered	Filtered	Filtered	Filtered	Filtered	Filtered	Filtered	Filtered	Filtered	Filtered	Filtered	Filtered	Filtered	Filtered	1	Filtered	Filtered	Filtered	Filtered	Filtered	Filtered	Filtered	Filtered	Filtered
1.34e-06	A0A0G2JWA8;A0A0G2K9T4	A0A0G2JWA8;A0A0G2K9T4	Macf1	Rattus norvegicus	Microtubule-actin cross-linking factor 1	A0A0G2JWA8;A0A0G2K9T4	A0A0G2JWA8_RAT;A0A0G2K9T4_RAT	1	Filtered	Filtered	Filtered	Filtered	3	Filtered	Filtered	Filtered	3	Filtered	3	3	Filtered	3	Filtered	3	Filtered	3	3	Filtered	3	3	3	3	3	3	3	3	3	3	3	3	3	3	3	3	3	3	3	3	3
3.44e-05	A0A0G2JWB6;A0A0G2KAH2	A0A0G2JWB6;A0A0G2KAH2	Pxdn	Rattus norvegicus	Peroxidase	A0A0G2JWB6;A0A0G2KAH2	A0A0G2JWB6_RAT;A0A0G2KAH2_RAT	4	Filtered	Filtered	2	2	Filtered	Filtered	Filtered	Filtered	Filtered	Filtered	2	2	2	2	2	2	2	2	Filtered	2	Filtered	2	2	Filtered	Filtered	2	2	2	2	2	2	2	2	Filtered	Filtered	2	2	Filtered	2	Filtered	2
7.81e-10	A0A0G2JWD0;Q91XN5	A0A0G2JWD0;Q91XN5	Prom1	Rattus norvegicus	Prominin 1	A0A0G2JWD0;Q91XN5	A0A0G2JWD0_RAT;Q91XN5_RAT	3;2	32	32	32	32	32	32	32	32	32	32	32	32	32	32	32	32	32	Filtered	32	32	32	32	32	32	32	32	32	32	32	32	32	32	32	32	32	32	32	32	32	32	32
0.000298342	A0A0G2JWD5;Q6AY40	A0A0G2JWD5;Q6AY40	Jmjd8	Rattus norvegicus	JmjC domain-containing protein 8	A0A0G2JWD5;Q6AY40	A0A0G2JWD5_RAT;JMJD8_RAT	4;2	Filtered	1	Filtered	1	1	1	1	1	1	Filtered	1	Filtered	Filtered	Filtered	Filtered	Filtered	Filtered	Filtered	Filtered	Filtered	Filtered	1	1	1	Filtered	Filtered	1	1	Filtered	Filtered	Filtered	Filtered	Filtered	Filtered	Filtered	Filtered	Filtered	Filtered	Filtered	Filtered	Filtered
3.45e-05	A0A0G2JWK0;A0A5H1ZRV1;Q8R2H2	A0A0G2JWK0;A0A5H1ZRV1;Q8R2H2	Itgb3	Rattus norvegicus	Integrin beta;Integrin beta;Integrin beta-3	A0A0G2JWK0;A0A5H1ZRV1;Q8R2H2	A0A0G2JWK0_RAT;A0A5H1ZRV1_RAT;ITB3_RAT	1;1;2	Filtered	1	Filtered	Filtered	1	1	Filtered	1	1	1	1	1	Filtered	Filtered	Filtered	Filtered	1	Filtered	1	1	Filtered	Filtered	1	Filtered	1	1	1	Filtered	1	1	Filtered	1	1	Filtered	Filtered	1	Filtered	Filtered	Filtered	Filtered	Filtered
4.79e-05	A0A0G2JWT7	A0A0G2JWT7	LOC100910650	Rattus norvegicus	Uncharacterized LOC100910650	A0A0G2JWT7	A0A0G2JWT7_RAT	4	4	4	4	4	4	4	4	Filtered	4	4	4	4	4	4	4	4	4	Filtered	4	4	Filtered	4	4	4	4	4	4	4	4	Filtered	4	4	4	Filtered	4	4	4	4	4	Filtered	4
3.44e-05	A0A0G2JWU1	A0A0G2JWU1		Rattus norvegicus	Triosephosphate isomerase	A0A0G2JWU1	A0A0G2JWU1_RAT	1	Filtered	2	Filtered	Filtered	Filtered	Filtered	Filtered	Filtered	Filtered	Filtered	Filtered	Filtered	Filtered	Filtered	Filtered	Filtered	2	2	Filtered	Filtered	Filtered	Filtered	Filtered	Filtered	Filtered	Filtered	Filtered	Filtered	Filtered	Filtered	Filtered	Filtered	Filtered	Filtered	Filtered	Filtered	Filtered	Filtered	Filtered	Filtered	Filtered
3.44e-05	A0A0G2JWW9;A0A0G2JZL2;Q9JKS8	A0A0G2JWW9;A0A0G2JZL2;Q9JKS8	Akp3	Rattus norvegicus	Alkaline phosphatase	A0A0G2JWW9;A0A0G2JZL2;Q9JKS8	A0A0G2JWW9_RAT;A0A0G2JZL2_RAT;Q9JKS8_RAT	3	7	7	7	Filtered	7	Filtered	Filtered	7	Filtered	7	7	7	Filtered	7	Filtered	7	7	Filtered	7	7	7	7	7	7	7	7	Filtered	Filtered	7	Filtered	7	Filtered	Filtered	7	7	Filtered	Filtered	Filtered	Filtered	7	Filtered
5.21e-09	A0A0G2JWX0	A0A0G2JWX0		Rattus norvegicus	Ig-like domain-containing protein	A0A0G2JWX0	A0A0G2JWX0_RAT	1	3	3	3	3	3	3	3	3	3	3	3	3	3	3	3	3	3	3	3	3	3	3	3	3	3	3	3	3	3	3	3	3	3	3	3	3	3	3	3	3	3
0.000297422	A0A0G2JWX1;B5DEP6;D3Z950;F1LMZ8	A0A0G2JWX1;B5DEP6;D3Z950;F1LMZ8	Psmd11;;Psmd11;Psmd11	Rattus norvegicus	26S proteasome non-ATPase regulatory subunit 11;PCI domain-containing protein (Fragment);26S proteasome non-ATPase regulatory subunit 11;26S proteasome non-ATPase regulatory subunit 11	A0A0G2JWX1;B5DEP6;D3Z950;F1LMZ8	A0A0G2JWX1_RAT;B5DEP6_RAT;D3Z950_RAT;PSD11_RAT	1;2;1;1	Filtered	Filtered	Filtered	Filtered	Filtered	Filtered	Filtered	Filtered	Filtered	Filtered	Filtered	Filtered	Filtered	Filtered	Filtered	Filtered	Filtered	1	1	Filtered	1	1	Filtered	Filtered	Filtered	Filtered	Filtered	Filtered	Filtered	Filtered	Filtered	Filtered	Filtered	Filtered	Filtered	Filtered	Filtered	Filtered	Filtered	Filtered	Filtered
3.44e-05	A0A0G2JWX4;Q6IG02	A0A0G2JWX4;Q6IG02	Krt2	Rattus norvegicus	Keratin, type II cytoskeletal 2 epidermal;Keratin, type II cytoskeletal 2 epidermal	A0A0G2JWX4;Q6IG02	A0A0G2JWX4_RAT;K22E_RAT	1;3	7	7	7	7	7	7	Filtered	7	7	7	7	7	7	7	7	7	7	7	7	7	7	7	7	7	7	7	7	7	7	Filtered	7	Filtered	7	7	Filtered	Filtered	Filtered	7	7	Filtered	7
8.65e-10	A0A0G2JWX9	A0A0G2JWX9	Clca1	Rattus norvegicus	Chloride channel accessory 1	A0A0G2JWX9	A0A0G2JWX9_RAT	3	39	39	39	39	39	39	39	39	39	39	39	39	39	39	39	39	39	39	39	39	39	39	39	39	39	39	39	39	39	39	39	39	39	39	39	39	39	39	39	39	39
3.44e-05	A0A0G2JX26;E9PTR8;Q8CJH8;Q8CJH9	A0A0G2JX26;E9PTR8;Q8CJH8;Q8CJH9	Slc17a3;Slc17a3;rNPT4s;Slc17a3	Rattus norvegicus	Solute carrier family 17 (Sodium phosphate), member 3, isoform CRA_b;Solute carrier family 17 (Sodium phosphate), member 3, isoform CRA_a;Na/Pi cotransporter 4;Na/Pi cotransporter 4	A0A0G2JX26;E9PTR8;Q8CJH8;Q8CJH9	A0A0G2JX26_RAT;E9PTR8_RAT;Q8CJH8_RAT;Q8CJH9_RAT	1;1;2;2	4	4	4	4	4	4	Filtered	4	4	4	4	4	4	4	4	4	4	Filtered	Filtered	4	4	4	4	4	4	4	Filtered	Filtered	4	Filtered	4	4	4	4	4	4	4	Filtered	4	4	4
7.41e-05	A0A0G2JX32;A0A0G2K5Z4;F1LPP0;O08838	A0A0G2JX32;A0A0G2K5Z4;F1LPP0;O08838	Amph;LOC100910792;Amph;Amph	Rattus norvegicus	Amphiphysin;Amphiphysin-like;Amphiphysin;Amphiphysin	A0A0G2JX32;A0A0G2K5Z4;F1LPP0;O08838	A0A0G2JX32_RAT;A0A0G2K5Z4_RAT;F1LPP0_RAT;AMPH_RAT	1	Filtered	Filtered	2	Filtered	2	2	Filtered	Filtered	2	Filtered	Filtered	Filtered	Filtered	2	2	Filtered	Filtered	2	Filtered	Filtered	Filtered	Filtered	Filtered	Filtered	Filtered	Filtered	2	Filtered	Filtered	Filtered	Filtered	2	2	Filtered	Filtered	Filtered	Filtered	Filtered	Filtered	Filtered	Filtered
3.28e-11	A0A0G2JX36	A0A0G2JX36		Rattus norvegicus	Ig-like domain-containing protein	A0A0G2JX36	A0A0G2JX36_RAT	1	5	5	5	5	5	5	5	5	5	5	5	5	5	5	5	5	5	5	5	5	5	5	5	5	5	5	5	5	5	5	5	5	5	5	5	5	5	5	5	5	5
3.44e-05	A0A0G2JX54;P28840	A0A0G2JX54;P28840	LOC100911216;Pcsk1	Rattus norvegicus	Neuroendocrine convertase 1	A0A0G2JX54;P28840	A0A0G2JX54_RAT;NEC1_RAT	3;2	1	1	1	Filtered	Filtered	Filtered	Filtered	1	1	1	Filtered	1	Filtered	1	1	1	1	Filtered	Filtered	1	1	1	1	1	Filtered	Filtered	1	1	1	Filtered	Filtered	Filtered	Filtered	Filtered	Filtered	Filtered	Filtered	Filtered	Filtered	Filtered	Filtered
3.44e-05	A0A0G2JX56;P60905	A0A0G2JX56;P60905	Dnajc5	Rattus norvegicus	DnaJ (Hsp40) homolog, subfamily C, member 5, isoform CRA_a;DnaJ homolog subfamily C member 5	A0A0G2JX56;P60905	A0A0G2JX56_RAT;DNJC5_RAT	1	9	9	9	9	9	9	9	9	9	9	9	9	9	9	9	9	9	Filtered	9	9	9	9	9	9	9	9	Filtered	9	Filtered	9	Filtered	Filtered	9	Filtered	Filtered	Filtered	Filtered	Filtered	Filtered	9	9
3.44e-05	A0A0G2JX78;Q6AXN7	A0A0G2JX78;Q6AXN7	Nt5c1b	Rattus norvegicus	5'-nucleotidase, cytosolic IB;5'-nucleotidase, cytosolic IB	A0A0G2JX78;Q6AXN7	A0A0G2JX78_RAT;Q6AXN7_RAT	1	Filtered	Filtered	7	Filtered	Filtered	Filtered	Filtered	7	Filtered	7	Filtered	7	Filtered	Filtered	7	Filtered	Filtered	7	7	Filtered	Filtered	Filtered	Filtered	Filtered	Filtered	Filtered	Filtered	Filtered	7	Filtered	Filtered	Filtered	7	Filtered	Filtered	Filtered	Filtered	Filtered	7	Filtered	Filtered
0.000199036	A0A0G2JX93;F1M9D6;Q6P6Q7;Q7TP57;Q9QXK0	A0A0G2JX93;F1M9D6;Q6P6Q7;Q7TP57;Q9QXK0	Stat1;Stat1;Stat1;;Stat1	Rattus norvegicus	Signal transducer and activator of transcription	A0A0G2JX93;F1M9D6;Q6P6Q7;Q7TP57;Q9QXK0	A0A0G2JX93_RAT;F1M9D6_RAT;Q6P6Q7_RAT;Q7TP57_RAT;Q9QXK0_RAT	1;1;2;2;2	Filtered	Filtered	Filtered	Filtered	Filtered	Filtered	Filtered	Filtered	Filtered	Filtered	Filtered	Filtered	Filtered	Filtered	Filtered	Filtered	Filtered	Filtered	2	Filtered	2	Filtered	Filtered	Filtered	2	Filtered	Filtered	Filtered	Filtered	Filtered	Filtered	Filtered	Filtered	Filtered	Filtered	Filtered	Filtered	Filtered	Filtered	Filtered	Filtered
3.67e-05	A0A0G2JXA8;Q5XIW9;Q9Z2S9	A0A0G2JXA8;Q5XIW9;Q9Z2S9	Flot2	Rattus norvegicus	Flotillin;Flotillin;Flotillin-2	A0A0G2JXA8;Q5XIW9;Q9Z2S9	A0A0G2JXA8_RAT;Q5XIW9_RAT;FLOT2_RAT	1	Filtered	Filtered	Filtered	2	Filtered	Filtered	Filtered	2	2	Filtered	Filtered	Filtered	Filtered	Filtered	Filtered	Filtered	2	2	Filtered	Filtered	2	Filtered	2	2	2	Filtered	Filtered	Filtered	Filtered	Filtered	Filtered	Filtered	Filtered	Filtered	Filtered	Filtered	Filtered	Filtered	Filtered	Filtered	Filtered
2.72e-05	A0A0G2JXB1;A0A0G2JXN6;P08699;V5QQP9;V5QQQ4;V5QRT9	A0A0G2JXB1;A0A0G2JXN6;P08699;V5QQP9;V5QQQ4;V5QRT9	Lgals3;Lgals3;Lgals3;Lgals3;;	Rattus norvegicus	Galectin;Galectin;Galectin-3;Galectin;Galectin;Galectin	A0A0G2JXB1;A0A0G2JXN6;P08699;V5QQP9;V5QQQ4;V5QRT9	A0A0G2JXB1_RAT;A0A0G2JXN6_RAT;LEG3_RAT;V5QQP9_RAT;V5QQQ4_RAT;V5QRT9_RAT	1;1;1;2;2;2	6	6	6	6	6	6	6	6	6	Filtered	6	6	6	6	6	6	6	Filtered	6	6	6	6	6	6	6	6	6	6	6	6	6	6	6	Filtered	6	Filtered	Filtered	Filtered	6	Filtered	Filtered
2.25e-07	A0A0G2JXB7	A0A0G2JXB7		Rattus norvegicus	Ig-like domain-containing protein	A0A0G2JXB7	A0A0G2JXB7_RAT	1	4	4	4	4	4	4	4	4	4	4	4	4	4	4	4	4	4	Filtered	4	4	4	Filtered	4	4	4	4	4	4	4	4	4	4	Filtered	Filtered	4	Filtered	4	4	Filtered	4	4
3.44e-05	A0A0G2JXC1;F1LRA1;Q62902	A0A0G2JXC1;F1LRA1;Q62902	Lman1	Rattus norvegicus	Protein ERGIC-53	A0A0G2JXC1;F1LRA1;Q62902	A0A0G2JXC1_RAT;F1LRA1_RAT;LMAN1_RAT	1	Filtered	2	2	2	2	2	Filtered	2	2	2	2	2	2	2	2	Filtered	2	Filtered	2	2	2	2	2	2	2	2	2	2	Filtered	Filtered	2	2	Filtered	Filtered	Filtered	Filtered	Filtered	2	2	2	2
3.44e-05	A0A0G2JXD9	A0A0G2JXD9	Dop1b	Rattus norvegicus	DOP1 leucine zipper-like protein B	A0A0G2JXD9	A0A0G2JXD9_RAT	1	5	5	5	5	5	5	Filtered	5	Filtered	Filtered	Filtered	Filtered	Filtered	Filtered	5	Filtered	Filtered	Filtered	5	5	5	5	Filtered	Filtered	5	5	Filtered	Filtered	Filtered	Filtered	Filtered	Filtered	Filtered	Filtered	Filtered	Filtered	Filtered	Filtered	Filtered	Filtered	5
9.12e-07	A0A0G2JXE0;A0A0G2JXI9;D3ZNH4;D3ZWM5;G3V8B3;G3V9C7;M0R4L7;Q00715	A0A0G2JXE0;A0A0G2JXI9;D3ZNH4;D3ZWM5;G3V8B3;G3V9C7;M0R4L7;Q00715	LOC102549061;Hist1h2bo;Hist1h2bo;Hist1h2bd;Hist1h2bq;Hist1h2bk;Hist1h2bl;	Rattus norvegicus	Histone H2B;Histone H2B;Histone H2B;Histone H2B;Histone H2B;Histone H2B;Histone H2B;Histone H2B type 1	A0A0G2JXE0;A0A0G2JXI9;D3ZNH4;D3ZWM5;G3V8B3;G3V9C7;M0R4L7;Q00715	A0A0G2JXE0_RAT;A0A0G2JXI9_RAT;D3ZNH4_RAT;D3ZWM5_RAT;G3V8B3_RAT;G3V9C7_RAT;M0R4L7_RAT;H2B1_RAT	3;3;3;3;3;3;3;1	6	6	6	6	6	6	6	6	6	6	6	6	6	6	6	6	6	6	6	6	6	6	6	6	6	6	6	Filtered	6	6	6	6	6	6	6	6	6	6	6	6	6
7.43e-07	A0A0G2JXF0	A0A0G2JXF0		Rattus norvegicus	Ig-like domain-containing protein	A0A0G2JXF0	A0A0G2JXF0_RAT	1	7	7	7	7	7	7	7	7	7	7	7	7	7	7	7	7	7	7	7	7	7	7	7	7	7	7	7	7	7	7	7	7	7	7	7	7	7	7	7	7	7
3.44e-05	A0A0G2JXG3;Q6AY41	A0A0G2JXG3;Q6AY41	Tmem30a	Rattus norvegicus	Cell cycle control protein;Cell cycle control protein 50A	A0A0G2JXG3;Q6AY41	A0A0G2JXG3_RAT;CC50A_RAT	1	4	4	4	4	4	4	4	4	4	4	4	4	4	4	4	4	4	Filtered	4	4	4	4	4	4	4	4	4	4	4	4	4	4	4	4	4	4	4	4	4	4	Filtered
3.44e-05	A0A0G2JXH3;Q6X936	A0A0G2JXH3;Q6X936	Kirrel1	Rattus norvegicus	Kin of IRRE-like protein 1	A0A0G2JXH3;Q6X936	A0A0G2JXH3_RAT;KIRR1_RAT	4;1	13	13	13	13	13	13	13	13	13	13	13	13	13	13	13	13	13	13	13	13	13	13	13	13	13	13	13	13	13	13	13	13	13	13	13	13	13	13	13	13	13
1.13e-05	A0A0G2JXH6;Q6IG03	A0A0G2JXH6;Q6IG03	Krt73	Rattus norvegicus	Keratin, type II cytoskeletal 73;Keratin, type II cytoskeletal 73	A0A0G2JXH6;Q6IG03	A0A0G2JXH6_RAT;K2C73_RAT	1	Filtered	Filtered	Filtered	Filtered	Filtered	Filtered	Filtered	Filtered	Filtered	Filtered	Filtered	Filtered	Filtered	Filtered	Filtered	Filtered	Filtered	1	Filtered	Filtered	Filtered	Filtered	Filtered	Filtered	Filtered	Filtered	Filtered	Filtered	Filtered	Filtered	Filtered	Filtered	Filtered	Filtered	Filtered	Filtered	Filtered	Filtered	Filtered	Filtered	Filtered
4.16e-06	A0A0G2JXJ3	A0A0G2JXJ3	Fam3d	Rattus norvegicus	FAM3 metabolism-regulating-signaling molecule D	A0A0G2JXJ3	A0A0G2JXJ3_RAT	3	7	7	7	7	7	7	7	7	7	7	7	7	7	7	7	7	7	7	7	7	7	7	7	7	7	7	7	7	7	7	7	7	7	7	7	7	7	7	7	7	7
1.63e-05	A0A0G2JXJ9	A0A0G2JXJ9	Krt14	Rattus norvegicus	Keratin, type I cytoskeletal 14	A0A0G2JXJ9	A0A0G2JXJ9_RAT	1	7	7	7	7	7	7	Filtered	7	7	7	7	7	7	7	7	7	7	7	7	7	7	7	7	7	7	7	7	7	7	7	7	7	7	7	7	7	7	7	7	7	7
3.44e-05	A0A0G2JXL5;I7KJR8	A0A0G2JXL5;I7KJR8	;Muc19	Rattus norvegicus	Uncharacterized protein;Mucin apoprotein (Fragment)	A0A0G2JXL5;I7KJR8	A0A0G2JXL5_RAT;I7KJR8_RAT	4;2	12	12	12	12	12	12	12	12	12	12	12	12	12	12	12	12	12	Filtered	12	12	12	12	12	12	12	Filtered	12	12	12	12	12	12	Filtered	12	12	12	12	12	12	Filtered	12
1.85e-05	A0A0G2JXN4;D3ZH29;Q64625	A0A0G2JXN4;D3ZH29;Q64625	Gpx6	Rattus norvegicus	Glutathione peroxidase;Glutathione peroxidase;Glutathione peroxidase 6	A0A0G2JXN4;D3ZH29;Q64625	A0A0G2JXN4_RAT;D3ZH29_RAT;GPX6_RAT	3;3;2	4	4	4	4	4	4	4	4	4	4	4	4	4	4	4	4	4	4	4	4	4	4	4	4	4	4	4	4	4	4	4	4	4	4	4	4	4	4	4	4	4
3.44e-05	A0A0G2JXP0;M0RDF0	A0A0G2JXP0;M0RDF0		Rattus norvegicus	Ig-like domain-containing protein	A0A0G2JXP0;M0RDF0	A0A0G2JXP0_RAT;M0RDF0_RAT	1	5	5	5	5	5	5	5	5	5	5	5	5	5	5	5	5	5	Filtered	5	5	5	5	5	Filtered	Filtered	Filtered	5	Filtered	Filtered	5	5	5	Filtered	5	Filtered	Filtered	5	5	5	Filtered	5
8.28e-05	A0A0G2JXT0;Q6AY86	A0A0G2JXT0;Q6AY86	Vps26a	Rattus norvegicus	Vacuolar protein sorting-associated protein 26A	A0A0G2JXT0;Q6AY86	A0A0G2JXT0_RAT;VP26A_RAT	1	Filtered	5	Filtered	Filtered	5	5	Filtered	5	5	5	Filtered	Filtered	Filtered	Filtered	5	Filtered	5	5	5	Filtered	5	5	5	5	5	Filtered	Filtered	5	Filtered	Filtered	5	Filtered	Filtered	Filtered	Filtered	Filtered	Filtered	5	Filtered	5	Filtered
3.44e-05	A0A0G2JXT3;F1LND7;P05369	A0A0G2JXT3;F1LND7;P05369	Fdps	Rattus norvegicus	Farnesyl pyrophosphate synthase	A0A0G2JXT3;F1LND7;P05369	A0A0G2JXT3_RAT;F1LND7_RAT;FPPS_RAT	1;1;2	11	11	11	Filtered	11	11	Filtered	11	11	11	11	11	11	11	Filtered	11	Filtered	Filtered	11	11	11	11	11	11	11	11	Filtered	Filtered	11	Filtered	Filtered	Filtered	Filtered	Filtered	11	Filtered	Filtered	Filtered	Filtered	11	Filtered
2.53e-05	A0A0G2JXT8;D4A8D5	A0A0G2JXT8;D4A8D5	Flnb	Rattus norvegicus	Filamin B	A0A0G2JXT8;D4A8D5	A0A0G2JXT8_RAT;D4A8D5_RAT	1	28	28	28	28	28	28	28	28	28	28	28	28	28	28	28	28	28	28	28	28	28	28	28	28	28	28	28	28	28	28	28	28	28	28	28	28	28	28	28	Filtered	28
3.44e-05	A0A0G2JXU8;C7ECU5;D3ZYK4;Q5EGZ1	A0A0G2JXU8;C7ECU5;D3ZYK4;Q5EGZ1	Ace2	Rattus norvegicus	Angiotensin-converting enzyme;Angiotensin-converting enzyme;Angiotensin-converting enzyme;Angiotensin-converting enzyme 2	A0A0G2JXU8;C7ECU5;D3ZYK4;Q5EGZ1	A0A0G2JXU8_RAT;C7ECU5_RAT;D3ZYK4_RAT;ACE2_RAT	3;2;3;1	Filtered	7	Filtered	7	7	Filtered	Filtered	Filtered	Filtered	7	Filtered	Filtered	Filtered	Filtered	Filtered	7	7	7	7	7	7	7	7	7	7	7	7	7	7	7	7	7	7	7	7	Filtered	7	7	7	7	Filtered
0.000660784	A0A0G2JXW4;A0A0G2K7B3;A0A140TAI3	A0A0G2JXW4;A0A0G2K7B3;A0A140TAI3	Hnrnpc;LOC100911576;Hnrnpc	Rattus norvegicus	Heterogeneous nuclear ribonucleoprotein C, isoform CRA_a;Heterogeneous nuclear ribonucleoproteins C1/C2-like;Heterogeneous nuclear ribonucleoprotein C, isoform CRA_b	A0A0G2JXW4;A0A0G2K7B3;A0A140TAI3	A0A0G2JXW4_RAT;A0A0G2K7B3_RAT;A0A140TAI3_RAT	1	Filtered	Filtered	Filtered	Filtered	Filtered	Filtered	Filtered	Filtered	Filtered	Filtered	Filtered	Filtered	Filtered	Filtered	Filtered	Filtered	Filtered	Filtered	Filtered	Filtered	Filtered	Filtered	Filtered	Filtered	2	Filtered	Filtered	Filtered	2	Filtered	Filtered	Filtered	Filtered	Filtered	Filtered	Filtered	Filtered	Filtered	Filtered	Filtered	Filtered
3.44e-05	A0A0G2JXY4;D3ZBQ6	A0A0G2JXY4;D3ZBQ6	LOC103693605;Car15	Rattus norvegicus	Carbonic anhydrase	A0A0G2JXY4;D3ZBQ6	A0A0G2JXY4_RAT;D3ZBQ6_RAT	3	6	6	6	6	6	6	6	6	6	6	6	6	6	6	6	6	6	Filtered	6	6	6	6	6	6	6	6	6	6	6	6	6	6	6	6	6	Filtered	6	6	6	6	6
5.94e-09	A0A0G2JXZ9	A0A0G2JXZ9	Ptprj	Rattus norvegicus	Protein-tyrosine-phosphatase	A0A0G2JXZ9	A0A0G2JXZ9_RAT	1	23	23	23	23	23	23	23	23	23	23	23	23	23	23	23	23	23	23	23	23	23	23	23	23	23	23	23	23	23	23	23	23	23	23	23	23	23	23	23	23	23
3.44e-05	A0A0G2JY02;D3ZG11	A0A0G2JY02;D3ZG11	Slc5a9	Rattus norvegicus	Solute carrier family 5 member 9;Solute carrier family 5 (Sodium/glucose cotransporter), member 9 (Predicted)	A0A0G2JY02;D3ZG11	A0A0G2JY02_RAT;D3ZG11_RAT	3	7	7	7	7	7	7	7	7	7	7	7	7	7	7	7	7	7	7	7	7	7	7	7	7	7	7	Filtered	Filtered	Filtered	Filtered	7	7	7	Filtered	Filtered	7	7	7	7	7	7
0.000285287	A0A0G2JY11;D4AAV9	A0A0G2JY11;D4AAV9	Tspan9	Rattus norvegicus	Tetraspanin;Tetraspanin 9	A0A0G2JY11;D4AAV9	A0A0G2JY11_RAT;D4AAV9_RAT	1	Filtered	Filtered	Filtered	Filtered	Filtered	Filtered	Filtered	Filtered	Filtered	Filtered	Filtered	Filtered	Filtered	Filtered	Filtered	Filtered	Filtered	Filtered	1	Filtered	Filtered	Filtered	Filtered	Filtered	Filtered	1	Filtered	Filtered	Filtered	Filtered	Filtered	Filtered	Filtered	Filtered	Filtered	Filtered	Filtered	Filtered	Filtered	Filtered	Filtered
3.44e-05	A0A0G2JY19;P97523;Q2IBC7	A0A0G2JY19;P97523;Q2IBC7	Met	Rattus norvegicus	HGF/SF receptor;Hepatocyte growth factor receptor;HGF/SF receptor	A0A0G2JY19;P97523;Q2IBC7	A0A0G2JY19_RAT;MET_RAT;Q2IBC7_RAT	1;1;4	Filtered	10	10	10	10	10	10	Filtered	10	10	10	Filtered	Filtered	10	10	10	Filtered	10	10	10	10	10	10	10	10	Filtered	10	10	10	10	10	10	10	Filtered	Filtered	Filtered	10	10	10	Filtered	10
2.69e-13	A0A0G2JY31;A0A0G2JZ73;P17475	A0A0G2JY31;A0A0G2JZ73;P17475	Serpina1	Rattus norvegicus	Alpha-1-antiproteinase	A0A0G2JY31;A0A0G2JZ73;P17475	A0A0G2JY31_RAT;A0A0G2JZ73_RAT;A1AT_RAT	1	52	52	52	52	52	52	52	52	52	52	52	52	52	52	52	52	52	52	52	52	52	52	52	52	52	52	52	52	52	52	52	52	52	52	52	52	52	52	52	52	52
2.37e-06	A0A0G2JY48;B2B9B0;F1MAJ0	A0A0G2JY48;B2B9B0;F1MAJ0	Ephb2	Rattus norvegicus	Receptor protein-tyrosine kinase	A0A0G2JY48;B2B9B0;F1MAJ0	A0A0G2JY48_RAT;B2B9B0_RAT;F1MAJ0_RAT	1;2;1	9	9	9	9	9	9	9	9	9	9	9	9	9	9	9	9	9	9	9	9	9	9	9	9	9	9	9	9	9	9	9	9	9	9	9	9	9	9	9	9	9
3.44e-05	A0A0G2JY76;F1LP92;Q65Z14	A0A0G2JY76;F1LP92;Q65Z14	Osmr	Rattus norvegicus	Oncostatin-M-specific receptor subunit beta	A0A0G2JY76;F1LP92;Q65Z14	A0A0G2JY76_RAT;F1LP92_RAT;OSMR_RAT	3;3;2	4	4	4	4	4	4	4	4	4	4	4	4	4	4	4	4	4	Filtered	4	4	4	4	4	4	4	4	4	4	4	4	4	4	4	4	4	Filtered	4	4	4	Filtered	4
1.29e-09	A0A0G2JY98	A0A0G2JY98		Rattus norvegicus	Ig-like domain-containing protein	A0A0G2JY98	A0A0G2JY98_RAT	1	4	4	4	4	4	4	4	4	4	4	4	4	4	4	4	4	4	4	4	4	4	4	4	4	4	4	4	4	4	4	4	4	4	4	4	4	4	4	4	4	4
6.27e-05	A0A0G2JYA3;D3ZNG3	A0A0G2JYA3;D3ZNG3	Sppl2a	Rattus norvegicus	Signal peptide peptidase-like 2A	A0A0G2JYA3;D3ZNG3	A0A0G2JYA3_RAT;D3ZNG3_RAT	1	2	2	2	2	2	2	2	2	2	2	2	Filtered	Filtered	Filtered	Filtered	Filtered	2	Filtered	2	2	2	Filtered	2	2	2	2	2	Filtered	Filtered	2	2	2	Filtered	2	2	2	2	2	2	2	2
3.44e-05	A0A0G2JYA4;P63331	A0A0G2JYA4;P63331	LOC100362453;Ppp2ca	Rattus norvegicus	Serine/threonine-protein phosphatase;Serine/threonine-protein phosphatase 2A catalytic subunit alpha isoform	A0A0G2JYA4;P63331	A0A0G2JYA4_RAT;PP2AA_RAT	3;1	4	4	4	4	4	4	Filtered	Filtered	4	Filtered	4	4	4	Filtered	4	4	4	4	4	4	4	4	4	4	4	4	4	4	4	4	4	4	Filtered	Filtered	4	Filtered	Filtered	4	Filtered	4	4
3.44e-05	A0A0G2JYB5;Q6AYD7	A0A0G2JYB5;Q6AYD7	Plscr2	Rattus norvegicus	Phospholipid scramblase	A0A0G2JYB5;Q6AYD7	A0A0G2JYB5_RAT;Q6AYD7_RAT	3;2	3	3	3	3	3	3	3	3	3	3	3	Filtered	Filtered	Filtered	Filtered	Filtered	3	Filtered	3	3	3	3	3	3	3	3	3	3	3	Filtered	3	3	3	3	3	3	Filtered	3	3	3	3
2.41e-09	A0A0G2JYC4	A0A0G2JYC4	LOC100361907	Rattus norvegicus	Complement factor H-related protein B	A0A0G2JYC4	A0A0G2JYC4_RAT	1	12	12	12	12	12	12	12	12	12	12	12	12	12	12	12	12	12	Filtered	12	12	12	12	12	12	12	12	12	12	12	12	12	12	12	12	12	12	12	12	12	12	12
3.44e-05	A0A0G2JYC9	A0A0G2JYC9	Nrg4	Rattus norvegicus	Neuregulin 4	A0A0G2JYC9	A0A0G2JYC9_RAT	3	2	Filtered	2	2	2	2	Filtered	2	2	2	Filtered	Filtered	2	Filtered	2	2	Filtered	Filtered	2	2	Filtered	2	2	Filtered	Filtered	2	2	2	2	2	2	2	2	2	2	2	2	2	Filtered	Filtered	Filtered
3.44e-05	A0A0G2JYD8;G3V7U6	A0A0G2JYD8;G3V7U6	Capn5	Rattus norvegicus	Calpain-5	A0A0G2JYD8;G3V7U6	A0A0G2JYD8_RAT;G3V7U6_RAT	1	13	13	13	13	13	Filtered	13	13	13	13	13	13	13	13	13	13	13	13	13	13	13	13	13	13	13	13	13	13	13	13	13	13	Filtered	Filtered	Filtered	Filtered	Filtered	13	Filtered	13	13
3.44e-05	A0A0G2JYF9	A0A0G2JYF9	Matn3	Rattus norvegicus	Matrilin 3	A0A0G2JYF9	A0A0G2JYF9_RAT	4	4	4	4	4	4	4	Filtered	4	4	4	4	4	4	4	4	4	4	Filtered	4	4	4	4	4	4	4	4	4	4	4	4	4	4	4	4	4	4	4	4	4	4	4
0.000707509	A0A0G2JYH8;G3V8G4;P55068	A0A0G2JYH8;G3V8G4;P55068	Bcan	Rattus norvegicus	Brevican core protein	A0A0G2JYH8;G3V8G4;P55068	A0A0G2JYH8_RAT;G3V8G4_RAT;PGCB_RAT	3;1;1	Filtered	Filtered	Filtered	Filtered	Filtered	Filtered	Filtered	Filtered	Filtered	Filtered	Filtered	Filtered	Filtered	Filtered	Filtered	Filtered	Filtered	1	Filtered	Filtered	Filtered	Filtered	Filtered	Filtered	Filtered	Filtered	Filtered	Filtered	Filtered	Filtered	Filtered	Filtered	Filtered	Filtered	Filtered	Filtered	Filtered	Filtered	Filtered	Filtered	Filtered
3.44e-05	A0A0G2JYI0;A0A0G2JYR4	A0A0G2JYI0;A0A0G2JYR4	Lrba	Rattus norvegicus	LPS-responsive beige-like anchor protein	A0A0G2JYI0;A0A0G2JYR4	A0A0G2JYI0_RAT;A0A0G2JYR4_RAT	1	3	Filtered	3	3	Filtered	Filtered	Filtered	3	3	3	Filtered	Filtered	Filtered	Filtered	Filtered	Filtered	3	Filtered	Filtered	Filtered	Filtered	3	Filtered	Filtered	3	Filtered	Filtered	Filtered	Filtered	3	Filtered	3	Filtered	Filtered	Filtered	Filtered	Filtered	Filtered	Filtered	Filtered	3
3.44e-05	A0A0G2JYK2;Q3B7T9	A0A0G2JYK2;Q3B7T9	Rab11fip1	Rattus norvegicus	Rab11 family-interacting protein 1	A0A0G2JYK2;Q3B7T9	A0A0G2JYK2_RAT;RFIP1_RAT	1	4	Filtered	Filtered	Filtered	Filtered	Filtered	Filtered	Filtered	Filtered	Filtered	Filtered	Filtered	Filtered	Filtered	Filtered	Filtered	Filtered	Filtered	4	4	4	4	Filtered	Filtered	Filtered	4	Filtered	Filtered	Filtered	Filtered	Filtered	Filtered	Filtered	Filtered	Filtered	Filtered	Filtered	Filtered	Filtered	Filtered	Filtered
6.03e-10	A0A0G2JYL5	A0A0G2JYL5	Dnah2	Rattus norvegicus	Dynein, axonemal, heavy chain 2	A0A0G2JYL5	A0A0G2JYL5_RAT	3	1	1	1	1	1	1	1	1	1	1	1	1	1	1	1	1	1	Filtered	1	1	Filtered	Filtered	1	1	1	Filtered	Filtered	1	Filtered	Filtered	1	Filtered	Filtered	Filtered	Filtered	Filtered	Filtered	Filtered	Filtered	Filtered	Filtered
4.52e-05	A0A0G2JYW3;P08081;Q5PPP1	A0A0G2JYW3;P08081;Q5PPP1	Clta	Rattus norvegicus	Clathrin light chain;Clathrin light chain A;Clathrin light chain	A0A0G2JYW3;P08081;Q5PPP1	A0A0G2JYW3_RAT;CLCA_RAT;Q5PPP1_RAT	1;1;2	Filtered	Filtered	3	Filtered	Filtered	Filtered	Filtered	Filtered	Filtered	Filtered	Filtered	Filtered	Filtered	Filtered	Filtered	Filtered	Filtered	3	Filtered	Filtered	Filtered	Filtered	3	Filtered	Filtered	Filtered	Filtered	Filtered	Filtered	3	Filtered	3	3	Filtered	Filtered	Filtered	Filtered	3	3	Filtered	Filtered
3.44e-05	A0A0G2JYY4;A0A1W2Q6H3;F1LNN2;Q3HS84;Q6PNM1	A0A0G2JYY4;A0A1W2Q6H3;F1LNN2;Q3HS84;Q6PNM1	Btla;Btla;Btla;;Btla	Rattus norvegicus	B- and T-lymphocyte attenuator;B- and T-lymphocyte attenuator;B- and T-lymphocyte attenuator;B and T lymphocyte attenuator variant;B- and T-lymphocyte attenuator	A0A0G2JYY4;A0A1W2Q6H3;F1LNN2;Q3HS84;Q6PNM1	A0A0G2JYY4_RAT;A0A1W2Q6H3_RAT;F1LNN2_RAT;Q3HS84_RAT;BTLA_RAT	1;1;1;2;1	2	2	2	2	2	2	2	2	2	2	2	2	2	2	2	2	2	Filtered	2	2	2	2	2	2	2	2	2	2	2	2	2	2	2	2	2	2	2	2	2	2	2
4.31e-06	A0A0G2JZ13;D3ZGE6;O70419;O70420;Q66HL2	A0A0G2JZ13;D3ZGE6;O70419;O70420;Q66HL2	Cttn;Cttn;;;Cttn	Rattus norvegicus	Src substrate cortactin;Cortactin, isoform CRA_c;Cortactin isoform C;Cortactin isoform B;Src substrate cortactin	A0A0G2JZ13;D3ZGE6;O70419;O70420;Q66HL2	A0A0G2JZ13_RAT;D3ZGE6_RAT;O70419_RAT;O70420_RAT;SRC8_RAT	1;1;2;2;1	Filtered	5	Filtered	5	5	Filtered	Filtered	5	Filtered	5	Filtered	5	5	5	Filtered	Filtered	5	5	5	Filtered	5	5	Filtered	5	5	5	5	5	5	5	5	5	5	5	Filtered	5	Filtered	Filtered	Filtered	5	Filtered
1.14e-05	A0A0G2JZ18	A0A0G2JZ18	Ptx4	Rattus norvegicus	Pentraxin 4	A0A0G2JZ18	A0A0G2JZ18_RAT	4	2	2	2	2	2	2	2	2	2	2	2	2	2	2	2	2	2	Filtered	Filtered	2	2	2	2	2	2	2	2	2	2	2	2	2	2	Filtered	Filtered	Filtered	2	2	2	2	2
3.44e-05	A0A0G2JZ40;D4ABJ4	A0A0G2JZ40;D4ABJ4	Reck	Rattus norvegicus	RCG54895, isoform CRA_a;RCG54895, isoform CRA_b	A0A0G2JZ40;D4ABJ4	A0A0G2JZ40_RAT;D4ABJ4_RAT	4	5	Filtered	5	5	5	5	Filtered	5	5	Filtered	Filtered	5	5	5	5	5	5	5	5	5	5	5	5	5	5	5	5	5	5	Filtered	Filtered	5	Filtered	Filtered	5	Filtered	Filtered	5	5	Filtered	5
3.44e-05	A0A0G2JZA1;D3ZEC8	A0A0G2JZA1;D3ZEC8	Robo2	Rattus norvegicus	Roundabout guidance receptor 2	A0A0G2JZA1;D3ZEC8	A0A0G2JZA1_RAT;D3ZEC8_RAT	4	3	Filtered	Filtered	3	Filtered	Filtered	Filtered	3	Filtered	3	Filtered	3	3	Filtered	Filtered	Filtered	Filtered	Filtered	Filtered	Filtered	3	3	3	3	3	3	3	Filtered	Filtered	Filtered	3	3	3	Filtered	3	Filtered	Filtered	3	Filtered	3	Filtered
3.44e-05	A0A0G2JZC4;D3ZDA2	A0A0G2JZC4;D3ZDA2	Sema6d	Rattus norvegicus	Semaphorin 6D;Sema domain, transmembrane domain (TM), and cytoplasmic domain, (Semaphorin) 6D (Predicted), isoform CRA_a	A0A0G2JZC4;D3ZDA2	A0A0G2JZC4_RAT;D3ZDA2_RAT	1	Filtered	Filtered	Filtered	2	2	Filtered	Filtered	Filtered	Filtered	Filtered	Filtered	Filtered	Filtered	Filtered	Filtered	Filtered	Filtered	2	Filtered	Filtered	2	Filtered	Filtered	Filtered	Filtered	Filtered	2	Filtered	Filtered	Filtered	Filtered	Filtered	Filtered	Filtered	Filtered	Filtered	Filtered	Filtered	Filtered	Filtered	Filtered
6.3e-05	A0A0G2JZD2;A0A0G2K5I0;A0A0G2KBA9;F1LSF8;P60815;Q3T1I6	A0A0G2JZD2;A0A0G2K5I0;A0A0G2KBA9;F1LSF8;P60815;Q3T1I6	Flvcr2	Rattus norvegicus	Feline leukemia virus subgroup C receptor-related protein 2;Feline leukemia virus subgroup C receptor-related protein 2;Feline leukemia virus subgroup C receptor-related protein 2;Feline leukemia virus subgroup C receptor-related protein 2;Feline leukemia virus subgroup C receptor-related protein 2;Feline leukemia virus subgroup C cellular receptor family, member 2	A0A0G2JZD2;A0A0G2K5I0;A0A0G2KBA9;F1LSF8;P60815;Q3T1I6	A0A0G2JZD2_RAT;A0A0G2K5I0_RAT;A0A0G2KBA9_RAT;F1LSF8_RAT;FLVC2_RAT;Q3T1I6_RAT	1;1;1;1;2;2	Filtered	Filtered	2	Filtered	Filtered	Filtered	Filtered	Filtered	Filtered	Filtered	Filtered	Filtered	Filtered	Filtered	Filtered	Filtered	Filtered	Filtered	2	2	2	2	2	2	2	Filtered	Filtered	Filtered	Filtered	Filtered	Filtered	Filtered	Filtered	Filtered	Filtered	Filtered	Filtered	Filtered	Filtered	Filtered	Filtered
3.7e-05	A0A0G2JZE6;P63245	A0A0G2JZE6;P63245	Rack1	Rattus norvegicus	Guanine nucleotide-binding protein subunit beta-2-like 1;Receptor of activated protein C kinase 1	A0A0G2JZE6;P63245	A0A0G2JZE6_RAT;RACK1_RAT	1	3	3	3	Filtered	3	3	Filtered	3	3	3	3	Filtered	3	3	3	3	Filtered	3	3	3	3	3	3	3	3	Filtered	3	3	3	3	3	Filtered	3	3	3	Filtered	3	3	3	3	Filtered
0.000107562	A0A0G2JZF0;B5DEG8	A0A0G2JZF0;B5DEG8	Sec24c	Rattus norvegicus	SEC24 homolog C, COPII coat complex component;LOC685144 protein	A0A0G2JZF0;B5DEG8	A0A0G2JZF0_RAT;B5DEG8_RAT	1	Filtered	Filtered	Filtered	Filtered	Filtered	Filtered	Filtered	Filtered	Filtered	Filtered	Filtered	Filtered	Filtered	Filtered	Filtered	Filtered	Filtered	Filtered	Filtered	Filtered	3	Filtered	Filtered	Filtered	Filtered	Filtered	Filtered	Filtered	Filtered	Filtered	Filtered	Filtered	Filtered	Filtered	Filtered	Filtered	Filtered	Filtered	Filtered	Filtered	Filtered
3.44e-05	A0A0G2JZF5;A0A0G2K1S9;B1H273	A0A0G2JZF5;A0A0G2K1S9;B1H273	Ccm2	Rattus norvegicus	CCM2 scaffold protein;CCM2 scaffold protein;Ccm2 protein	A0A0G2JZF5;A0A0G2K1S9;B1H273	A0A0G2JZF5_RAT;A0A0G2K1S9_RAT;B1H273_RAT	1;1;2	Filtered	Filtered	Filtered	Filtered	Filtered	Filtered	Filtered	Filtered	Filtered	Filtered	Filtered	Filtered	Filtered	Filtered	Filtered	Filtered	Filtered	Filtered	3	3	3	3	3	3	3	3	3	3	3	3	3	3	Filtered	3	3	3	3	3	3	3	Filtered
3.44e-05	A0A0G2JZG3;O70215	A0A0G2JZG3;O70215	Klrk1	Rattus norvegicus	Killer cell lectin-like receptor subfamily K member 1;NKG2-D type II integral membrane protein	A0A0G2JZG3;O70215	A0A0G2JZG3_RAT;NKG2D_RAT	4;2	5	5	5	5	5	5	5	5	5	5	5	5	5	5	5	5	5	Filtered	5	5	5	5	5	5	5	5	5	5	Filtered	5	5	5	5	Filtered	5	5	5	5	5	5	5
6.73e-05	A0A0G2JZG7;Q6P799	A0A0G2JZG7;Q6P799	Sars;Sars1	Rattus norvegicus	Seryl-tRNA synthetase;Serine--tRNA ligase, cytoplasmic	A0A0G2JZG7;Q6P799	A0A0G2JZG7_RAT;SYSC_RAT	1	Filtered	Filtered	Filtered	Filtered	Filtered	Filtered	Filtered	Filtered	Filtered	Filtered	Filtered	Filtered	Filtered	Filtered	Filtered	Filtered	Filtered	3	3	Filtered	3	Filtered	Filtered	3	3	Filtered	Filtered	Filtered	Filtered	Filtered	Filtered	Filtered	Filtered	Filtered	Filtered	Filtered	Filtered	Filtered	Filtered	Filtered	Filtered
1.49e-05	A0A0G2JZH0	A0A0G2JZH0	Cab39	Rattus norvegicus	Calcium-binding protein 39	A0A0G2JZH0	A0A0G2JZH0_RAT	1	10	10	10	10	10	10	10	10	10	10	10	10	10	10	10	10	10	10	10	10	10	10	10	10	10	10	10	10	10	10	10	10	10	10	10	Filtered	10	10	10	10	10
3.12e-09	A0A0G2JZH8	A0A0G2JZH8	Pdhx	Rattus norvegicus	Dihydrolipoamide acetyltransferase component of pyruvate dehydrogenase complex	A0A0G2JZH8	A0A0G2JZH8_RAT	1	Filtered	2	Filtered	2	Filtered	Filtered	2	Filtered	2	Filtered	2	2	Filtered	Filtered	Filtered	2	Filtered	2	2	Filtered	Filtered	Filtered	Filtered	2	2	Filtered	Filtered	Filtered	Filtered	Filtered	Filtered	Filtered	Filtered	Filtered	Filtered	2	Filtered	Filtered	Filtered	2	Filtered
0.000271562	A0A0G2JZI2;Q6TXE9	A0A0G2JZI2;Q6TXE9	Eprs	Rattus norvegicus	Glutamyl-prolyl-tRNA synthetase;Proline--tRNA ligase	A0A0G2JZI2;Q6TXE9	A0A0G2JZI2_RAT;Q6TXE9_RAT	1	Filtered	Filtered	Filtered	Filtered	Filtered	Filtered	Filtered	4	Filtered	4	Filtered	Filtered	Filtered	Filtered	4	Filtered	Filtered	Filtered	Filtered	Filtered	Filtered	Filtered	Filtered	Filtered	Filtered	Filtered	Filtered	Filtered	Filtered	Filtered	Filtered	Filtered	Filtered	Filtered	4	Filtered	Filtered	Filtered	Filtered	Filtered	Filtered
3.44e-05	A0A0G2JZI7;F1M115	A0A0G2JZI7;F1M115	LOC100364500	Rattus norvegicus	RT1 class I, locus CE11-like;RT1 class I, locus CE11-like	A0A0G2JZI7;F1M115	A0A0G2JZI7_RAT;F1M115_RAT	3	1	1	1	1	1	1	1	1	1	1	1	1	1	1	1	1	1	Filtered	1	1	1	Filtered	1	1	1	1	Filtered	1	Filtered	Filtered	1	1	Filtered	Filtered	Filtered	1	1	1	1	1	1
3.44e-05	A0A0G2JZL1	A0A0G2JZL1		Rattus norvegicus	Ig-like domain-containing protein	A0A0G2JZL1	A0A0G2JZL1_RAT	4	4	4	4	4	4	4	4	4	4	4	4	4	4	4	4	4	4	4	4	4	4	4	4	4	4	4	Filtered	4	Filtered	Filtered	Filtered	4	4	Filtered	Filtered	Filtered	4	4	Filtered	4	4
1.69e-09	A0A0G2JZL9;Q6AYD4	A0A0G2JZL9;Q6AYD4	Esam	Rattus norvegicus	Endothelial cell-selective adhesion molecule	A0A0G2JZL9;Q6AYD4	A0A0G2JZL9_RAT;ESAM_RAT	1	10	10	10	10	10	10	10	10	10	10	10	10	10	10	10	10	10	Filtered	10	10	10	10	10	10	10	10	10	10	10	10	10	10	10	10	10	10	10	10	10	10	10
4.49e-10	A0A0G2JZN1	A0A0G2JZN1		Rattus norvegicus	Ig-like domain-containing protein	A0A0G2JZN1	A0A0G2JZN1_RAT	1	5	5	5	5	5	5	5	5	5	5	5	5	5	5	5	5	5	5	5	5	5	5	5	5	5	5	5	5	5	5	5	5	5	5	5	5	5	5	5	5	5
0.000297035	A0A0G2JZQ9;Q6IG01	A0A0G2JZQ9;Q6IG01	Krt77	Rattus norvegicus	Keratin, type II cytoskeletal 1b;Keratin, type II cytoskeletal 1b	A0A0G2JZQ9;Q6IG01	A0A0G2JZQ9_RAT;K2C1B_RAT	4;3	Filtered	Filtered	2	2	2	2	Filtered	2	2	Filtered	Filtered	Filtered	2	2	2	Filtered	2	Filtered	Filtered	Filtered	Filtered	2	Filtered	Filtered	Filtered	Filtered	Filtered	Filtered	Filtered	Filtered	Filtered	Filtered	Filtered	Filtered	Filtered	Filtered	Filtered	Filtered	Filtered	Filtered	2
1.04e-05	A0A0G2JZR4;O35509	A0A0G2JZR4;O35509	Rab11b	Rattus norvegicus	Ras-related protein Rab-11B	A0A0G2JZR4;O35509	A0A0G2JZR4_RAT;RB11B_RAT	1	12	12	12	12	12	12	12	12	12	12	12	12	12	12	12	12	12	12	12	12	12	12	12	12	12	12	12	12	12	12	12	12	12	12	12	12	12	12	12	12	12
1.88e-05	A0A0G2JZS9	A0A0G2JZS9		Rattus norvegicus	Ig-like domain-containing protein	A0A0G2JZS9	A0A0G2JZS9_RAT	1	6	6	6	6	6	6	6	6	6	6	6	6	6	6	6	6	6	Filtered	6	6	6	6	6	6	6	6	6	6	6	6	6	6	6	6	6	6	6	6	6	6	6
0.00124963	A0A0G2JZT5;A2VCW8;D4A0F5;F1LMC7;Q9WVC0	A0A0G2JZT5;A2VCW8;D4A0F5;F1LMC7;Q9WVC0	Sept7;Sept7;Sept7;Sept7;Septin7	Rattus norvegicus	Septin;Septin;Septin;Septin;Septin-7	A0A0G2JZT5;A2VCW8;D4A0F5;F1LMC7;Q9WVC0	A0A0G2JZT5_RAT;A2VCW8_RAT;D4A0F5_RAT;F1LMC7_RAT;SEPT7_RAT	1;2;1;1;1	Filtered	Filtered	Filtered	Filtered	Filtered	Filtered	Filtered	Filtered	Filtered	Filtered	Filtered	Filtered	Filtered	Filtered	Filtered	Filtered	Filtered	Filtered	Filtered	Filtered	2	Filtered	Filtered	2	2	Filtered	Filtered	Filtered	Filtered	Filtered	Filtered	Filtered	Filtered	Filtered	Filtered	Filtered	Filtered	Filtered	Filtered	Filtered	Filtered
2.15e-10	A0A0G2JZV7	A0A0G2JZV7		Rattus norvegicus	Ig-like domain-containing protein	A0A0G2JZV7	A0A0G2JZV7_RAT	1	3	3	3	3	3	3	3	3	3	3	3	3	3	3	3	3	3	Filtered	3	3	3	3	3	3	3	3	3	3	3	3	3	3	3	3	3	3	3	3	3	3	3
1.5e-05	A0A0G2JZZ0;Q9WVT0	A0A0G2JZZ0;Q9WVT0	Adgrf5	Rattus norvegicus	Adhesion G protein-coupled receptor F5	A0A0G2JZZ0;Q9WVT0	A0A0G2JZZ0_RAT;AGRF5_RAT	1	11	11	11	11	11	11	11	11	11	11	11	11	11	11	11	11	11	Filtered	11	11	11	11	11	11	11	11	11	11	11	11	11	11	11	11	11	11	11	11	11	11	11
6.7e-05	A0A0G2K007;O88506	A0A0G2K007;O88506	Stk39	Rattus norvegicus	Non-specific serine/threonine protein kinase;STE20/SPS1-related proline-alanine-rich protein kinase	A0A0G2K007;O88506	A0A0G2K007_RAT;STK39_RAT	1	1	1	1	1	1	1	1	1	Filtered	Filtered	1	1	Filtered	1	1	1	1	Filtered	1	1	1	1	Filtered	Filtered	1	1	Filtered	Filtered	Filtered	Filtered	Filtered	Filtered	Filtered	Filtered	Filtered	Filtered	Filtered	Filtered	Filtered	1	Filtered
6.29e-07	A0A0G2K013;Q9QXQ0	A0A0G2K013;Q9QXQ0	Actn4	Rattus norvegicus	Alpha-actinin-4	A0A0G2K013;Q9QXQ0	A0A0G2K013_RAT;ACTN4_RAT	1	48	48	48	48	48	48	48	48	48	48	48	48	48	48	48	48	48	48	48	48	48	48	48	48	48	48	48	48	48	48	48	48	48	48	48	48	48	48	48	48	48
8.54e-06	A0A0G2K014;Q5XI38	A0A0G2K014;Q5XI38	Lcp1	Rattus norvegicus	Lymphocyte cytosolic protein 1	A0A0G2K014;Q5XI38	A0A0G2K014_RAT;Q5XI38_RAT	1	28	28	28	28	28	28	28	28	28	28	28	28	28	28	28	28	28	28	28	28	28	28	28	28	28	28	28	28	28	28	28	28	28	28	28	28	28	28	28	28	28
3.44e-05	A0A0G2K022;I6L9G5	A0A0G2K022;I6L9G5	Rcn3	Rattus norvegicus	Reticulocalbin-3	A0A0G2K022;I6L9G5	A0A0G2K022_RAT;RCN3_RAT	1	Filtered	Filtered	Filtered	Filtered	Filtered	Filtered	Filtered	Filtered	4	4	Filtered	Filtered	4	Filtered	Filtered	Filtered	Filtered	4	Filtered	4	Filtered	4	Filtered	Filtered	Filtered	4	4	4	4	4	4	Filtered	Filtered	Filtered	Filtered	Filtered	Filtered	Filtered	Filtered	Filtered	Filtered
0.00124707	A0A0G2K051;F1LUA1	A0A0G2K051;F1LUA1	Eea1	Rattus norvegicus	Early endosome antigen 1	A0A0G2K051;F1LUA1	A0A0G2K051_RAT;F1LUA1_RAT	1	Filtered	Filtered	Filtered	Filtered	Filtered	Filtered	Filtered	Filtered	Filtered	Filtered	Filtered	Filtered	Filtered	Filtered	Filtered	Filtered	Filtered	Filtered	Filtered	Filtered	Filtered	Filtered	Filtered	Filtered	Filtered	Filtered	Filtered	Filtered	Filtered	Filtered	Filtered	Filtered	Filtered	Filtered	Filtered	Filtered	Filtered	Filtered	Filtered	Filtered	Filtered
3.44e-05	A0A0G2K064;A0A0G2K163;G3V9T9;P81718;Q499N7	A0A0G2K064;A0A0G2K163;G3V9T9;P81718;Q499N7	Ptpn6	Rattus norvegicus	Tyrosine-protein phosphatase non-receptor type;Tyrosine-protein phosphatase non-receptor type;Tyrosine-protein phosphatase non-receptor type;Tyrosine-protein phosphatase non-receptor type 6;Tyrosine-protein phosphatase non-receptor type	A0A0G2K064;A0A0G2K163;G3V9T9;P81718;Q499N7	A0A0G2K064_RAT;A0A0G2K163_RAT;G3V9T9_RAT;PTN6_RAT;Q499N7_RAT	1;1;1;1;2	9	9	9	9	9	9	Filtered	Filtered	Filtered	9	Filtered	Filtered	9	9	9	9	9	Filtered	9	9	9	9	9	9	9	9	Filtered	Filtered	Filtered	Filtered	Filtered	9	9	Filtered	9	Filtered	Filtered	9	Filtered	9	9
3.44e-05	A0A0G2K085;D3Z895	A0A0G2K085;D3Z895	Layn	Rattus norvegicus	Layilin	A0A0G2K085;D3Z895	A0A0G2K085_RAT;D3Z895_RAT	1	5	5	5	5	5	5	5	5	5	5	5	5	5	5	5	5	5	Filtered	5	5	5	5	5	5	5	5	5	5	5	5	5	5	5	5	5	5	5	5	5	5	5
4.68e-05	A0A0G2K093;O35162	A0A0G2K093;O35162	Hspa13	Rattus norvegicus	Heat shock 70 kDa protein 13	A0A0G2K093;O35162	A0A0G2K093_RAT;HSP13_RAT	1	2	Filtered	2	2	Filtered	Filtered	Filtered	2	Filtered	Filtered	Filtered	Filtered	Filtered	Filtered	2	Filtered	Filtered	2	2	Filtered	2	2	Filtered	Filtered	Filtered	2	Filtered	Filtered	Filtered	Filtered	2	Filtered	Filtered	Filtered	Filtered	Filtered	Filtered	Filtered	Filtered	Filtered	Filtered
1.28e-05	A0A0G2K0C1;O70631	A0A0G2K0C1;O70631	Ces2c	Rattus norvegicus	Carboxylic ester hydrolase;Acylcarnitine hydrolase	A0A0G2K0C1;O70631	A0A0G2K0C1_RAT;EST2C_RAT	1	16	16	16	16	16	16	16	16	16	16	16	16	16	16	16	16	16	Filtered	16	16	16	16	16	16	16	16	16	16	16	16	16	16	16	Filtered	Filtered	16	16	16	16	16	16
3.44e-05	A0A0G2K0I6;F1M7E5	A0A0G2K0I6;F1M7E5	Cdh5	Rattus norvegicus	Cadherin-5	A0A0G2K0I6;F1M7E5	A0A0G2K0I6_RAT;F1M7E5_RAT	1	Filtered	4	Filtered	Filtered	Filtered	Filtered	Filtered	Filtered	Filtered	Filtered	4	4	4	Filtered	4	Filtered	Filtered	Filtered	Filtered	Filtered	4	Filtered	Filtered	Filtered	Filtered	Filtered	Filtered	Filtered	Filtered	Filtered	Filtered	Filtered	Filtered	Filtered	Filtered	Filtered	Filtered	Filtered	Filtered	Filtered	Filtered
2.69e-13	A0A0G2K0M4	A0A0G2K0M4		Rattus norvegicus	Ig-like domain-containing protein	A0A0G2K0M4	A0A0G2K0M4_RAT	4	2	2	2	2	2	2	2	2	2	2	2	2	2	2	2	2	2	2	2	2	2	2	2	2	2	2	2	2	2	2	2	2	2	2	2	2	2	2	2	2	2
6.33e-11	A0A0G2K0N6	A0A0G2K0N6		Rattus norvegicus	Ig-like domain-containing protein	A0A0G2K0N6	A0A0G2K0N6_RAT	1	7	7	7	7	7	7	7	7	7	7	7	7	7	7	7	7	7	Filtered	7	7	7	7	7	7	7	7	7	7	7	7	7	7	7	7	7	7	7	7	7	7	7
0.000180855	A0A0G2K0P1;D3ZWA5	A0A0G2K0P1;D3ZWA5	Kifap3	Rattus norvegicus	Kinesin-associated protein 3	A0A0G2K0P1;D3ZWA5	A0A0G2K0P1_RAT;D3ZWA5_RAT	1	Filtered	Filtered	Filtered	Filtered	Filtered	Filtered	Filtered	Filtered	4	Filtered	Filtered	Filtered	Filtered	Filtered	4	Filtered	Filtered	Filtered	Filtered	4	4	Filtered	4	4	4	Filtered	Filtered	Filtered	Filtered	Filtered	Filtered	Filtered	Filtered	Filtered	Filtered	Filtered	Filtered	Filtered	Filtered	Filtered	Filtered
0.000356419	A0A0G2K0P8;A0A0G2K7R8;Q8VII6	A0A0G2K0P8;A0A0G2K7R8;Q8VII6	Slc44a1	Rattus norvegicus	Choline transporter-like protein;Choline transporter-like protein;Choline transporter-like protein 1	A0A0G2K0P8;A0A0G2K7R8;Q8VII6	A0A0G2K0P8_RAT;A0A0G2K7R8_RAT;CTL1_RAT	1	Filtered	Filtered	1	Filtered	Filtered	Filtered	Filtered	Filtered	Filtered	Filtered	Filtered	Filtered	Filtered	Filtered	Filtered	Filtered	Filtered	Filtered	1	Filtered	1	Filtered	Filtered	Filtered	Filtered	Filtered	Filtered	Filtered	Filtered	1	Filtered	1	Filtered	Filtered	Filtered	Filtered	Filtered	Filtered	Filtered	Filtered	1
1.57e-05	A0A0G2K0Q7;D3ZFU9	A0A0G2K0Q7;D3ZFU9	Mylk	Rattus norvegicus	Myosin light chain kinase, smooth muscle;Myosin light chain kinase, smooth muscle	A0A0G2K0Q7;D3ZFU9	A0A0G2K0Q7_RAT;D3ZFU9_RAT	1	4	4	4	4	4	4	Filtered	4	4	4	4	4	4	4	4	4	4	4	4	4	4	4	4	4	4	4	4	4	4	4	4	4	4	Filtered	4	4	Filtered	4	4	Filtered	Filtered
7.73e-10	A0A0G2K0Q8;D3ZEV8	A0A0G2K0Q8;D3ZEV8	Susd2	Rattus norvegicus	Sushi domain-containing 2;Sushi domain containing 2 (Predicted), isoform CRA_a	A0A0G2K0Q8;D3ZEV8	A0A0G2K0Q8_RAT;D3ZEV8_RAT	1	19	19	19	19	19	19	19	19	19	19	19	19	19	19	19	19	19	19	19	19	19	19	19	19	19	19	19	19	19	19	19	19	19	19	19	19	19	19	19	19	19
8.3e-06	A0A0G2K0T2;P28648;Q9QZV0	A0A0G2K0T2;P28648;Q9QZV0	Cd63;Cd63;	Rattus norvegicus	Tetraspanin;CD63 antigen;Ad1-antigen (Fragment)	A0A0G2K0T2;P28648;Q9QZV0	A0A0G2K0T2_RAT;CD63_RAT;Q9QZV0_RAT	1;1;2	3	3	3	3	3	3	Filtered	3	3	3	3	3	3	3	3	3	3	Filtered	3	3	3	3	3	3	3	3	3	3	3	3	3	3	3	3	3	3	Filtered	3	3	3	3
9.16e-05	A0A0G2K0V8;Q63525	A0A0G2K0V8;Q63525	LOC100911422;Nudc	Rattus norvegicus	Nuclear distribution protein C homolog;Nuclear migration protein nudC	A0A0G2K0V8;Q63525	A0A0G2K0V8_RAT;NUDC_RAT	3;1	2	Filtered	Filtered	2	2	2	Filtered	Filtered	Filtered	2	Filtered	Filtered	Filtered	Filtered	2	Filtered	2	Filtered	2	2	2	Filtered	2	2	Filtered	Filtered	Filtered	Filtered	2	Filtered	Filtered	Filtered	2	2	2	2	2	Filtered	Filtered	Filtered	2
3.44e-05	A0A0G2K0W9	A0A0G2K0W9	Psma7	Rattus norvegicus	Proteasome subunit alpha type	A0A0G2K0W9	A0A0G2K0W9_RAT	1	5	5	5	5	5	Filtered	5	5	5	5	5	Filtered	Filtered	5	5	5	5	5	5	Filtered	5	5	5	5	5	Filtered	Filtered	Filtered	Filtered	5	Filtered	5	Filtered	Filtered	Filtered	5	Filtered	Filtered	Filtered	Filtered	Filtered
0.000119985	A0A0G2K0Z7;A0A0G2K1F9;F1LNI0;P35571	A0A0G2K0Z7;A0A0G2K1F9;F1LNI0;P35571	Gpd2	Rattus norvegicus	Glycerol-3-phosphate dehydrogenase, mitochondrial;Glycerol-3-phosphate dehydrogenase, mitochondrial;Glycerol-3-phosphate dehydrogenase;Glycerol-3-phosphate dehydrogenase, mitochondrial	A0A0G2K0Z7;A0A0G2K1F9;F1LNI0;P35571	A0A0G2K0Z7_RAT;A0A0G2K1F9_RAT;F1LNI0_RAT;GPDM_RAT	1	Filtered	Filtered	Filtered	Filtered	Filtered	Filtered	Filtered	Filtered	Filtered	Filtered	Filtered	Filtered	Filtered	Filtered	Filtered	Filtered	Filtered	Filtered	Filtered	Filtered	Filtered	Filtered	Filtered	Filtered	Filtered	Filtered	Filtered	Filtered	Filtered	Filtered	Filtered	Filtered	Filtered	Filtered	Filtered	Filtered	Filtered	Filtered	Filtered	Filtered	Filtered
3.44e-05	A0A0G2K110;Q3KRD8	A0A0G2K110;Q3KRD8	Eif6	Rattus norvegicus	Eukaryotic translation initiation factor 6	A0A0G2K110;Q3KRD8	A0A0G2K110_RAT;IF6_RAT	1	5	5	5	5	5	5	5	5	5	5	5	5	5	5	5	5	5	5	5	5	5	5	5	5	5	5	5	5	5	5	5	5	Filtered	5	5	Filtered	5	5	5	5	5
4.15e-05	A0A0G2K121;Q5FVQ4	A0A0G2K121;Q5FVQ4	Mlec	Rattus norvegicus	Unc-119 lipid-binding chaperone B;Malectin	A0A0G2K121;Q5FVQ4	A0A0G2K121_RAT;MLEC_RAT	1;2	Filtered	Filtered	Filtered	Filtered	Filtered	Filtered	Filtered	Filtered	Filtered	1	Filtered	Filtered	Filtered	Filtered	Filtered	Filtered	Filtered	1	Filtered	Filtered	Filtered	Filtered	Filtered	Filtered	Filtered	Filtered	Filtered	Filtered	Filtered	1	Filtered	Filtered	Filtered	Filtered	Filtered	Filtered	Filtered	Filtered	Filtered	1	Filtered
2.69e-13	A0A0G2K135;Q9WUW3	A0A0G2K135;Q9WUW3	Cfi	Rattus norvegicus	Complement factor I	A0A0G2K135;Q9WUW3	A0A0G2K135_RAT;CFAI_RAT	1;2	62	62	62	62	62	62	62	62	62	62	62	62	62	62	62	62	62	62	62	62	62	62	62	62	62	62	62	62	62	62	62	62	62	62	62	62	62	62	62	62	62
1.2e-10	A0A0G2K151;P02650;Q65ZS7;Q6PAH0	A0A0G2K151;P02650;Q65ZS7;Q6PAH0	Apoe;Apoe;;Apoe	Rattus norvegicus	Apolipoprotein E;Apolipoprotein E;Rat apolipoprotein E protein;Apolipoprotein E	A0A0G2K151;P02650;Q65ZS7;Q6PAH0	A0A0G2K151_RAT;APOE_RAT;Q65ZS7_RAT;Q6PAH0_RAT	1;1;3;2	43	43	43	43	43	43	43	43	43	43	43	43	43	43	43	43	43	43	43	43	43	43	43	43	43	43	43	43	43	43	43	43	43	43	43	43	43	43	43	43	43
9.14e-05	A0A0G2K161;A0A0G2KAK2;D3ZIP3	A0A0G2K161;A0A0G2KAK2;D3ZIP3	Epb41	Rattus norvegicus	Band 4.1	A0A0G2K161;A0A0G2KAK2;D3ZIP3	A0A0G2K161_RAT;A0A0G2KAK2_RAT;D3ZIP3_RAT	1	Filtered	Filtered	Filtered	Filtered	Filtered	Filtered	Filtered	Filtered	Filtered	Filtered	Filtered	Filtered	Filtered	Filtered	Filtered	Filtered	Filtered	Filtered	Filtered	Filtered	Filtered	Filtered	Filtered	Filtered	Filtered	Filtered	Filtered	Filtered	Filtered	2	Filtered	Filtered	Filtered	Filtered	Filtered	Filtered	Filtered	Filtered	Filtered	Filtered	Filtered
4.74e-05	A0A0G2K167;Q4G069	A0A0G2K167;Q4G069	Rmdn1	Rattus norvegicus	Regulator of microtubule dynamics protein 1	A0A0G2K167;Q4G069	A0A0G2K167_RAT;RMD1_RAT	1;2	Filtered	Filtered	Filtered	Filtered	Filtered	Filtered	Filtered	Filtered	Filtered	Filtered	Filtered	Filtered	Filtered	3	Filtered	Filtered	Filtered	Filtered	3	Filtered	Filtered	Filtered	Filtered	Filtered	Filtered	Filtered	Filtered	Filtered	Filtered	Filtered	Filtered	Filtered	Filtered	Filtered	Filtered	Filtered	Filtered	Filtered	Filtered	Filtered	Filtered
0.000240311	A0A0G2K174;A0A0G2K8R3;Q6JBI6;Q6JBI7	A0A0G2K174;A0A0G2K8R3;Q6JBI6;Q6JBI7	Lmo7;Lmo7;;Lmo7	Rattus norvegicus	LIM domain 7;LIM domain 7;LMO7b;LMO7a	A0A0G2K174;A0A0G2K8R3;Q6JBI6;Q6JBI7	A0A0G2K174_RAT;A0A0G2K8R3_RAT;Q6JBI6_RAT;Q6JBI7_RAT	1;1;2;2	Filtered	Filtered	Filtered	Filtered	Filtered	Filtered	Filtered	Filtered	Filtered	Filtered	Filtered	Filtered	Filtered	Filtered	Filtered	Filtered	Filtered	Filtered	Filtered	Filtered	Filtered	Filtered	Filtered	2	2	Filtered	Filtered	Filtered	Filtered	Filtered	Filtered	Filtered	2	Filtered	Filtered	2	Filtered	Filtered	Filtered	Filtered	Filtered
1.9e-05	A0A0G2K1A2	A0A0G2K1A2	Mpo	Rattus norvegicus	Myeloperoxidase	A0A0G2K1A2	A0A0G2K1A2_RAT	1	8	8	8	8	8	8	8	8	8	8	8	8	8	8	8	8	8	8	8	Filtered	8	8	8	8	8	Filtered	8	8	8	Filtered	8	8	8	8	8	Filtered	8	8	8	8	8
3.44e-05	A0A0G2K1C0;Q4V7C7	A0A0G2K1C0;Q4V7C7	Actr3	Rattus norvegicus	Actin-like protein 3;Actin-related protein 3	A0A0G2K1C0;Q4V7C7	A0A0G2K1C0_RAT;ARP3_RAT	1	11	11	11	11	11	11	Filtered	11	11	11	11	11	11	11	11	11	11	11	11	11	11	11	11	11	11	11	Filtered	11	11	Filtered	Filtered	11	11	Filtered	Filtered	Filtered	Filtered	11	11	11	Filtered
3.44e-05	A0A0G2K1F0	A0A0G2K1F0		Rattus norvegicus	Ig-like domain-containing protein	A0A0G2K1F0	A0A0G2K1F0_RAT	4	1	1	1	1	1	1	Filtered	1	1	1	1	1	1	Filtered	1	1	1	Filtered	1	1	1	1	1	1	1	Filtered	1	1	1	1	1	Filtered	1	Filtered	Filtered	Filtered	Filtered	Filtered	Filtered	Filtered	1
0.000942803	A0A0G2K1G4;A1L1K9	A0A0G2K1G4;A1L1K9	Rspry1	Rattus norvegicus	Ring finger and SPRY domain-containing 1;Ring finger and SPRY domain containing 1	A0A0G2K1G4;A1L1K9	A0A0G2K1G4_RAT;A1L1K9_RAT	4;2	Filtered	Filtered	Filtered	Filtered	1	Filtered	Filtered	Filtered	Filtered	Filtered	Filtered	Filtered	Filtered	Filtered	Filtered	Filtered	Filtered	Filtered	1	Filtered	1	Filtered	Filtered	1	1	Filtered	Filtered	Filtered	Filtered	1	Filtered	Filtered	Filtered	Filtered	Filtered	Filtered	Filtered	Filtered	Filtered	Filtered	Filtered
3.44e-05	A0A0G2K1G5;A0A0G2KAU7;F1M7L7;O35806	A0A0G2K1G5;A0A0G2KAU7;F1M7L7;O35806	Ltbp2	Rattus norvegicus	Latent transforming growth factor beta binding protein 2, isoform CRA_a;Latent-transforming growth factor beta-binding protein 2;Latent transforming growth factor beta binding protein 2, isoform CRA_b;Latent-transforming growth factor beta-binding protein 2	A0A0G2K1G5;A0A0G2KAU7;F1M7L7;O35806	A0A0G2K1G5_RAT;A0A0G2KAU7_RAT;F1M7L7_RAT;LTBP2_RAT	1	Filtered	7	7	7	7	7	Filtered	Filtered	7	7	7	Filtered	7	7	Filtered	Filtered	7	7	7	7	7	Filtered	7	7	7	7	7	7	7	7	7	Filtered	Filtered	7	7	7	7	Filtered	7	Filtered	Filtered
0.000103652	A0A0G2K1J5;F7F9U6;Q6S395;Q6S396;Q6S398;Q6S399;Q6S3A0;Q6S3A1;Q6S3A3;Q6S3A4;Q6S3A5	A0A0G2K1J5;F7F9U6;Q6S395;Q6S396;Q6S398;Q6S399;Q6S3A0;Q6S3A1;Q6S3A3;Q6S3A4;Q6S3A5	Plec;Plec;Plec;Plec;;Plec;Plec;;Plec;Plec;Plec	Rattus norvegicus	Plectin;Plectin;Plectin;Plectin;Plectin 8;Plectin;Plectin;Plectin 4;Plectin;Plectin;Plectin	A0A0G2K1J5;F7F9U6;Q6S395;Q6S396;Q6S398;Q6S399;Q6S3A0;Q6S3A1;Q6S3A3;Q6S3A4;Q6S3A5	A0A0G2K1J5_RAT;F7F9U6_RAT;Q6S395_RAT;Q6S396_RAT;Q6S398_RAT;Q6S399_RAT;Q6S3A0_RAT;Q6S3A1_RAT;Q6S3A3_RAT;Q6S3A4_RAT;Q6S3A5_RAT	1;1;1;1;2;1;1;2;1;1;1	Filtered	4	Filtered	Filtered	Filtered	4	Filtered	Filtered	Filtered	Filtered	Filtered	Filtered	4	Filtered	4	4	Filtered	Filtered	Filtered	Filtered	4	4	Filtered	Filtered	4	4	Filtered	4	Filtered	Filtered	Filtered	Filtered	Filtered	Filtered	Filtered	Filtered	Filtered	4	Filtered	Filtered	4
0.000445979	A0A0G2K1J9;P12336;Q68FZ1;Q6LEA3	A0A0G2K1J9;P12336;Q68FZ1;Q6LEA3	Slc2a2;Slc2a2;Slc2a2;	Rattus norvegicus	Glucose transporter type 2, liver;Solute carrier family 2, facilitated glucose transporter member 2;Glucose transporter type 2, liver;Glucose transporter type 2 (Fragment)	A0A0G2K1J9;P12336;Q68FZ1;Q6LEA3	A0A0G2K1J9_RAT;GTR2_RAT;Q68FZ1_RAT;Q6LEA3_RAT	1;2;1;3	Filtered	Filtered	Filtered	Filtered	Filtered	Filtered	Filtered	Filtered	Filtered	Filtered	Filtered	Filtered	Filtered	Filtered	Filtered	Filtered	Filtered	1	Filtered	Filtered	Filtered	Filtered	Filtered	Filtered	Filtered	Filtered	Filtered	Filtered	Filtered	Filtered	Filtered	Filtered	Filtered	Filtered	Filtered	Filtered	Filtered	Filtered	Filtered	Filtered	Filtered
0.000234159	A0A0G2K1K0;O70156	A0A0G2K1K0;O70156	Olr1	Rattus norvegicus	Oxidized low density lipoprotein (Lectin-like) receptor 1, isoform CRA_a;Oxidized low-density lipoprotein receptor 1	A0A0G2K1K0;O70156	A0A0G2K1K0_RAT;OLR1_RAT	4;2	Filtered	Filtered	Filtered	Filtered	Filtered	Filtered	Filtered	Filtered	Filtered	Filtered	Filtered	Filtered	Filtered	Filtered	Filtered	Filtered	Filtered	Filtered	Filtered	Filtered	2	Filtered	2	Filtered	Filtered	Filtered	Filtered	Filtered	2	2	Filtered	Filtered	Filtered	Filtered	2	Filtered	Filtered	Filtered	Filtered	Filtered	Filtered
6.57e-09	A0A0G2K1L0	A0A0G2K1L0	Tnc	Rattus norvegicus	Tenascin C	A0A0G2K1L0	A0A0G2K1L0_RAT	1	40	40	40	40	40	40	40	40	40	40	40	40	40	40	40	40	40	40	40	40	40	40	40	40	40	40	40	40	40	40	40	40	40	40	40	40	40	40	40	40	40
3.44e-05	A0A0G2K1L8	A0A0G2K1L8	Basp1	Rattus norvegicus	Brain acid soluble protein 1	A0A0G2K1L8	A0A0G2K1L8_RAT	1	2	2	2	2	2	2	Filtered	2	2	2	2	2	2	2	2	2	2	Filtered	Filtered	2	Filtered	2	2	2	2	Filtered	Filtered	Filtered	2	2	2	2	2	2	2	2	2	2	2	2	2
3.44e-05	A0A0G2K1M7	A0A0G2K1M7	Ano6	Rattus norvegicus	Anoctamin	A0A0G2K1M7	A0A0G2K1M7_RAT	1	6	6	Filtered	Filtered	6	6	Filtered	6	6	Filtered	6	6	Filtered	Filtered	Filtered	Filtered	6	Filtered	6	6	6	6	6	6	6	6	Filtered	Filtered	Filtered	6	6	Filtered	6	Filtered	Filtered	Filtered	Filtered	Filtered	Filtered	Filtered	Filtered
0.000128564	A0A0G2K1M8;O70196	A0A0G2K1M8;O70196	Prep	Rattus norvegicus	Prolyl endopeptidase	A0A0G2K1M8;O70196	A0A0G2K1M8_RAT;PPCE_RAT	1	Filtered	Filtered	Filtered	3	3	Filtered	Filtered	3	Filtered	3	3	3	Filtered	Filtered	3	Filtered	3	Filtered	3	Filtered	Filtered	3	Filtered	3	3	3	Filtered	Filtered	3	Filtered	Filtered	Filtered	Filtered	Filtered	Filtered	Filtered	Filtered	Filtered	Filtered	3	Filtered
3.44e-05	A0A0G2K1P2;F8WSD3;Q5RJL6	A0A0G2K1P2;F8WSD3;Q5RJL6	Metrnl	Rattus norvegicus	Meteorin-like protein	A0A0G2K1P2;F8WSD3;Q5RJL6	A0A0G2K1P2_RAT;F8WSD3_RAT;METRL_RAT	3;2;2	3	3	3	3	3	3	3	3	3	3	3	3	3	3	3	3	3	3	3	3	3	3	3	3	3	3	3	3	3	3	3	3	3	3	3	3	3	3	3	3	3
0.00014012	A0A0G2K1P8;A0A0G2K6B2;A2TIS7;A2TIS8;B5DFF5;Q5M7V4	A0A0G2K1P8;A0A0G2K6B2;A2TIS7;A2TIS8;B5DFF5;Q5M7V4	Triobp	Rattus norvegicus	TRIO and F-actin-binding protein;RCG60109;Trio and actin binding protein isoform 1a (Fragment);Trio and actin binding protein isoform 1b (Fragment);Triobp protein (Fragment);Triobp protein (Fragment)	A0A0G2K1P8;A0A0G2K6B2;A2TIS7;A2TIS8;B5DFF5;Q5M7V4	A0A0G2K1P8_RAT;A0A0G2K6B2_RAT;A2TIS7_RAT;A2TIS8_RAT;B5DFF5_RAT;Q5M7V4_RAT	1;1;2;2;2;2	Filtered	Filtered	Filtered	Filtered	Filtered	Filtered	Filtered	Filtered	Filtered	Filtered	Filtered	2	Filtered	Filtered	Filtered	Filtered	Filtered	Filtered	Filtered	Filtered	2	Filtered	Filtered	Filtered	Filtered	Filtered	Filtered	Filtered	Filtered	Filtered	Filtered	Filtered	Filtered	Filtered	Filtered	Filtered	Filtered	Filtered	Filtered	Filtered	Filtered
8.6e-09	A0A0G2K1U8;P55091	A0A0G2K1U8;P55091	Ctrc	Rattus norvegicus	Chymotrypsin-C	A0A0G2K1U8;P55091	A0A0G2K1U8_RAT;CTRC_RAT	4;1	7	7	7	7	7	7	7	7	7	7	7	7	7	7	7	7	7	Filtered	7	7	Filtered	7	7	7	7	7	7	7	7	7	7	Filtered	7	7	7	7	Filtered	7	Filtered	Filtered	7
4.28e-05	A0A0G2K1V9	A0A0G2K1V9	Hrnr	Rattus norvegicus	Hornerin	A0A0G2K1V9	A0A0G2K1V9_RAT	4	Filtered	Filtered	Filtered	Filtered	4	Filtered	Filtered	Filtered	Filtered	Filtered	Filtered	Filtered	Filtered	Filtered	Filtered	4	Filtered	Filtered	Filtered	Filtered	Filtered	Filtered	Filtered	Filtered	Filtered	Filtered	Filtered	Filtered	Filtered	Filtered	Filtered	Filtered	Filtered	Filtered	Filtered	Filtered	Filtered	Filtered	Filtered	Filtered	Filtered
3.44e-05	A0A0G2K1X1	A0A0G2K1X1	Gm45623	Rattus norvegicus	Predicted gene 45623	A0A0G2K1X1	A0A0G2K1X1_RAT	4	Filtered	Filtered	Filtered	Filtered	Filtered	Filtered	Filtered	Filtered	Filtered	Filtered	Filtered	Filtered	Filtered	Filtered	Filtered	Filtered	Filtered	1	Filtered	Filtered	Filtered	Filtered	Filtered	Filtered	Filtered	Filtered	Filtered	Filtered	Filtered	Filtered	Filtered	Filtered	Filtered	Filtered	Filtered	Filtered	Filtered	Filtered	Filtered	Filtered	Filtered
3.44e-05	A0A0G2K1Z2	A0A0G2K1Z2	Arhgap12	Rattus norvegicus	Rho GTPase-activating protein 12	A0A0G2K1Z2	A0A0G2K1Z2_RAT	1	9	9	Filtered	9	9	Filtered	Filtered	Filtered	Filtered	Filtered	9	Filtered	Filtered	Filtered	Filtered	Filtered	9	Filtered	9	9	9	9	Filtered	Filtered	9	9	Filtered	9	Filtered	Filtered	9	Filtered	Filtered	Filtered	Filtered	Filtered	Filtered	Filtered	Filtered	9	9
3.44e-05	A0A0G2K210;F1LSN4;Q9JHX9	A0A0G2K210;F1LSN4;Q9JHX9	Fgfr3	Rattus norvegicus	Fibroblast growth factor receptor	A0A0G2K210;F1LSN4;Q9JHX9	A0A0G2K210_RAT;F1LSN4_RAT;Q9JHX9_RAT	1;1;2	Filtered	Filtered	2	2	2	2	Filtered	2	Filtered	2	2	2	2	2	Filtered	Filtered	Filtered	2	2	2	Filtered	2	Filtered	2	2	2	2	2	2	2	2	2	2	Filtered	Filtered	2	Filtered	2	Filtered	2	2
8.23e-06	A0A0G2K230;D3ZZI6	A0A0G2K230;D3ZZI6	Dsc3	Rattus norvegicus	Desmocollin 3	A0A0G2K230;D3ZZI6	A0A0G2K230_RAT;D3ZZI6_RAT	4	15	15	15	15	15	15	15	15	15	15	15	15	15	15	15	15	15	15	15	15	15	15	15	15	15	15	15	15	15	15	15	15	15	15	15	15	15	15	15	15	15
3.44e-05	A0A0G2K245;A0A0G2KAL1	A0A0G2K245;A0A0G2KAL1		Rattus norvegicus	Ig-like domain-containing protein	A0A0G2K245;A0A0G2KAL1	A0A0G2K245_RAT;A0A0G2KAL1_RAT	1	Filtered	2	2	2	2	2	2	2	2	2	Filtered	2	2	Filtered	2	2	Filtered	Filtered	2	Filtered	2	Filtered	Filtered	Filtered	2	Filtered	Filtered	Filtered	2	Filtered	Filtered	Filtered	Filtered	Filtered	Filtered	Filtered	Filtered	Filtered	Filtered	Filtered	Filtered
0.000426641	A0A0G2K273;Q641X8	A0A0G2K273;Q641X8	LOC100909481;Eif3e	Rattus norvegicus	Eukaryotic translation initiation factor 3 subunit E	A0A0G2K273;Q641X8	A0A0G2K273_RAT;EIF3E_RAT	3;2	Filtered	Filtered	Filtered	Filtered	Filtered	Filtered	Filtered	Filtered	Filtered	Filtered	Filtered	Filtered	Filtered	Filtered	Filtered	Filtered	Filtered	Filtered	Filtered	Filtered	Filtered	Filtered	Filtered	Filtered	Filtered	Filtered	Filtered	Filtered	Filtered	Filtered	Filtered	Filtered	Filtered	Filtered	Filtered	Filtered	Filtered	Filtered	Filtered	Filtered	Filtered
2.26e-05	A0A0G2K290	A0A0G2K290		Rattus norvegicus	Ig-like domain-containing protein	A0A0G2K290	A0A0G2K290_RAT	4	Filtered	Filtered	Filtered	2	Filtered	2	Filtered	2	Filtered	2	2	Filtered	Filtered	2	Filtered	Filtered	2	2	Filtered	Filtered	Filtered	Filtered	Filtered	Filtered	Filtered	Filtered	Filtered	Filtered	Filtered	Filtered	Filtered	Filtered	Filtered	Filtered	Filtered	Filtered	Filtered	Filtered	2	Filtered	Filtered
3.44e-05	A0A0G2K294;D3ZL74	A0A0G2K294;D3ZL74	Dsg3	Rattus norvegicus	Desmoglein 3	A0A0G2K294;D3ZL74	A0A0G2K294_RAT;D3ZL74_RAT	4	Filtered	Filtered	Filtered	Filtered	Filtered	Filtered	Filtered	Filtered	Filtered	Filtered	Filtered	Filtered	Filtered	Filtered	Filtered	Filtered	Filtered	Filtered	Filtered	Filtered	2	Filtered	Filtered	Filtered	Filtered	Filtered	Filtered	Filtered	Filtered	Filtered	Filtered	Filtered	Filtered	Filtered	Filtered	Filtered	Filtered	Filtered	Filtered	Filtered	Filtered
3.44e-05	A0A0G2K2B6;B0BMT6;Q7TP19;Q9Z0T0	A0A0G2K2B6;B0BMT6;Q7TP19;Q9Z0T0	Tpmt	Rattus norvegicus	Thiopurine S-methyltransferase	A0A0G2K2B6;B0BMT6;Q7TP19;Q9Z0T0	A0A0G2K2B6_RAT;B0BMT6_RAT;Q7TP19_RAT;TPMT_RAT	1;2;2;2	11	11	11	11	11	11	11	11	11	11	11	11	11	11	11	11	11	11	11	11	11	11	11	11	11	11	11	11	11	11	11	11	11	11	11	Filtered	11	11	11	11	11
0.000662824	A0A0G2K2C1;O54800	A0A0G2K2C1;O54800	Cdh8	Rattus norvegicus	Cadherin-8	A0A0G2K2C1;O54800	A0A0G2K2C1_RAT;CADH8_RAT	4;1	Filtered	Filtered	Filtered	Filtered	Filtered	Filtered	Filtered	Filtered	Filtered	Filtered	Filtered	Filtered	Filtered	Filtered	Filtered	Filtered	Filtered	1	Filtered	Filtered	Filtered	Filtered	Filtered	Filtered	Filtered	Filtered	Filtered	Filtered	Filtered	Filtered	Filtered	Filtered	Filtered	Filtered	Filtered	Filtered	Filtered	Filtered	Filtered	Filtered	Filtered
3.45e-05	A0A0G2K2G8;P09495	A0A0G2K2G8;P09495	Tpm4	Rattus norvegicus	Tropomyosin alpha-4 chain	A0A0G2K2G8;P09495	A0A0G2K2G8_RAT;TPM4_RAT	1	9	9	9	9	9	9	9	9	9	9	9	Filtered	9	9	9	9	9	9	9	9	9	9	9	9	9	9	9	Filtered	9	9	Filtered	9	Filtered	9	9	9	9	9	9	9	9
2.69e-13	A0A0G2K2H0;E9PSX9;E9PSY0;Q8VI99;Q8VIA0	A0A0G2K2H0;E9PSX9;E9PSY0;Q8VI99;Q8VIA0	Axl	Rattus norvegicus	Receptor protein-tyrosine kinase	A0A0G2K2H0;E9PSX9;E9PSY0;Q8VI99;Q8VIA0	A0A0G2K2H0_RAT;E9PSX9_RAT;E9PSY0_RAT;Q8VI99_RAT;Q8VIA0_RAT	1;1;1;4;4	16	16	16	16	16	16	16	16	16	16	16	16	16	16	16	16	16	16	16	16	16	16	16	16	16	16	16	16	16	16	16	16	16	16	16	16	16	16	16	16	16
3.44e-05	A0A0G2K2H3;D3ZI86	A0A0G2K2H3;D3ZI86	Chodl	Rattus norvegicus	Chondrolectin	A0A0G2K2H3;D3ZI86	A0A0G2K2H3_RAT;D3ZI86_RAT	4	5	Filtered	5	5	Filtered	5	Filtered	Filtered	5	5	Filtered	5	5	5	5	5	Filtered	5	5	5	Filtered	Filtered	5	Filtered	Filtered	5	5	5	5	5	5	5	Filtered	Filtered	Filtered	5	5	5	5	Filtered	Filtered
7.55e-07	A0A0G2K2H4;F1LSY7	A0A0G2K2H4;F1LSY7	Ern1	Rattus norvegicus	Non-specific serine/threonine protein kinase	A0A0G2K2H4;F1LSY7	A0A0G2K2H4_RAT;F1LSY7_RAT	2;4	1	Filtered	1	1	1	1	1	Filtered	Filtered	Filtered	1	1	1	1	1	1	Filtered	Filtered	1	Filtered	1	1	Filtered	Filtered	Filtered	1	Filtered	Filtered	Filtered	Filtered	1	Filtered	Filtered	Filtered	Filtered	Filtered	Filtered	Filtered	Filtered	1	1
0.000554682	A0A0G2K2I6;F1LSM8;Q63603	A0A0G2K2I6;F1LSM8;Q63603	Dock9	Rattus norvegicus	Dedicator of cytokinesis protein 9;Dedicator of cytokinesis protein 9;Dedicator of cytokinesis protein 9 (Fragment)	A0A0G2K2I6;F1LSM8;Q63603	A0A0G2K2I6_RAT;F1LSM8_RAT;DOCK9_RAT	1;1;2	Filtered	Filtered	Filtered	Filtered	Filtered	Filtered	Filtered	Filtered	Filtered	Filtered	Filtered	Filtered	Filtered	Filtered	Filtered	Filtered	Filtered	Filtered	Filtered	Filtered	Filtered	Filtered	Filtered	Filtered	Filtered	Filtered	Filtered	Filtered	Filtered	Filtered	Filtered	Filtered	Filtered	Filtered	Filtered	Filtered	Filtered	Filtered	Filtered	Filtered	Filtered
1.85e-08	A0A0G2K2L1;Q9WTQ2	A0A0G2K2L1;Q9WTQ2	Podxl	Rattus norvegicus	Podocalyxin	A0A0G2K2L1;Q9WTQ2	A0A0G2K2L1_RAT;PODXL_RAT	1	7	7	7	7	7	7	7	7	7	7	7	7	7	7	7	7	7	Filtered	7	7	7	7	7	7	7	7	7	7	7	7	7	7	7	7	7	7	7	7	7	7	7
3.46e-05	A0A0G2K2P7;B3DM96;P80201	A0A0G2K2P7;B3DM96;P80201	Acvr1	Rattus norvegicus	Serine/threonine-protein kinase receptor;Serine/threonine-protein kinase receptor;Activin receptor type-1	A0A0G2K2P7;B3DM96;P80201	A0A0G2K2P7_RAT;B3DM96_RAT;ACVR1_RAT	3;2;2	2	2	2	2	2	2	Filtered	2	2	2	2	2	2	2	2	2	2	2	2	2	2	2	2	2	2	2	2	2	2	2	2	2	2	2	2	2	2	2	2	2	2
3.44e-05	A0A0G2K2R4;Q4KMA1	A0A0G2K2R4;Q4KMA1	Sytl1	Rattus norvegicus	Synaptotagmin-like 1	A0A0G2K2R4;Q4KMA1	A0A0G2K2R4_RAT;Q4KMA1_RAT	1	Filtered	Filtered	6	6	Filtered	6	Filtered	Filtered	6	6	Filtered	6	6	6	6	6	6	Filtered	6	6	6	6	Filtered	Filtered	6	6	Filtered	Filtered	Filtered	Filtered	Filtered	Filtered	Filtered	Filtered	Filtered	Filtered	Filtered	Filtered	Filtered	6	Filtered
9.87e-06	A0A0G2K2R5	A0A0G2K2R5	Efemp2	Rattus norvegicus	EGF-containing fibulin extracellular matrix protein 2	A0A0G2K2R5	A0A0G2K2R5_RAT	1	13	13	13	13	13	13	13	13	13	13	13	13	13	13	13	13	13	13	13	13	13	13	13	13	13	13	13	13	13	13	13	13	13	Filtered	Filtered	Filtered	13	13	13	13	13
0.000129164	A0A0G2K2T4;Q76LU2;Q9QYP1	A0A0G2K2T4;Q76LU2;Q9QYP1	Lrp4	Rattus norvegicus	Low-density lipoprotein receptor-related protein 4;LDL receptor-related protein 4;Low-density lipoprotein receptor-related protein 4	A0A0G2K2T4;Q76LU2;Q9QYP1	A0A0G2K2T4_RAT;Q76LU2_RAT;LRP4_RAT	3;2;1	2	Filtered	Filtered	Filtered	Filtered	Filtered	Filtered	Filtered	2	Filtered	Filtered	Filtered	Filtered	Filtered	Filtered	Filtered	2	2	Filtered	Filtered	Filtered	2	Filtered	2	Filtered	Filtered	2	Filtered	Filtered	Filtered	2	Filtered	2	Filtered	Filtered	Filtered	2	2	2	Filtered	2
0.000322249	A0A0G2K2U4;D3ZGQ0	A0A0G2K2U4;D3ZGQ0	Il17rd	Rattus norvegicus	Interleukin 17 receptor D	A0A0G2K2U4;D3ZGQ0	A0A0G2K2U4_RAT;D3ZGQ0_RAT	4	Filtered	Filtered	Filtered	Filtered	Filtered	Filtered	Filtered	Filtered	1	Filtered	Filtered	Filtered	Filtered	Filtered	Filtered	Filtered	Filtered	Filtered	Filtered	1	Filtered	1	1	1	Filtered	Filtered	Filtered	Filtered	Filtered	Filtered	1	1	Filtered	1	1	Filtered	1	1	1	Filtered	1
3.44e-05	A0A0G2K2V2;G3V9N8	A0A0G2K2V2;G3V9N8	Ap1b1	Rattus norvegicus	AP complex subunit beta	A0A0G2K2V2;G3V9N8	A0A0G2K2V2_RAT;G3V9N8_RAT	1	19	19	19	19	19	19	Filtered	19	19	19	19	19	19	19	19	Filtered	19	19	19	19	19	19	19	19	19	19	19	Filtered	Filtered	19	19	19	19	Filtered	19	Filtered	19	19	19	19	19
0.000377933	A0A0G2K2V4;Q5U2P5	A0A0G2K2V4;Q5U2P5	C2cd2l	Rattus norvegicus	C2CD2-like	A0A0G2K2V4;Q5U2P5	A0A0G2K2V4_RAT;Q5U2P5_RAT	1	Filtered	Filtered	Filtered	Filtered	Filtered	Filtered	Filtered	Filtered	Filtered	Filtered	Filtered	Filtered	Filtered	Filtered	Filtered	Filtered	Filtered	Filtered	Filtered	Filtered	1	Filtered	Filtered	Filtered	Filtered	Filtered	Filtered	Filtered	1	Filtered	Filtered	Filtered	Filtered	Filtered	Filtered	Filtered	Filtered	Filtered	Filtered	Filtered	Filtered
1.21e-08	A0A0G2K2V6	A0A0G2K2V6	Krt10	Rattus norvegicus	Keratin, type I cytoskeletal 10	A0A0G2K2V6	A0A0G2K2V6_RAT	1	20	20	20	20	20	20	20	20	20	20	20	20	20	20	20	20	20	20	20	20	20	20	20	20	20	20	20	20	20	20	20	20	20	20	20	20	20	20	20	20	20
3.44e-05	A0A0G2K2W0;D3ZTG5	A0A0G2K2W0;D3ZTG5	Ptprb	Rattus norvegicus	Protein-tyrosine-phosphatase	A0A0G2K2W0;D3ZTG5	A0A0G2K2W0_RAT;D3ZTG5_RAT	1	2	2	2	2	2	Filtered	Filtered	2	Filtered	2	2	Filtered	Filtered	Filtered	Filtered	2	Filtered	Filtered	2	2	2	2	2	2	2	2	2	2	2	2	2	2	2	2	Filtered	2	2	Filtered	2	2	2
3.46e-05	A0A0G2K2W1	A0A0G2K2W1		Rattus norvegicus	PA14 domain-containing protein	A0A0G2K2W1	A0A0G2K2W1_RAT	1	Filtered	Filtered	2	2	Filtered	Filtered	Filtered	Filtered	Filtered	Filtered	Filtered	2	Filtered	2	Filtered	2	2	Filtered	Filtered	2	2	Filtered	2	2	2	Filtered	2	2	2	2	2	2	Filtered	Filtered	Filtered	Filtered	2	2	2	Filtered	2
3.44e-05	A0A0G2K2Y3;Q4KMA8;Q9JJ22	A0A0G2K2Y3;Q4KMA8;Q9JJ22	Erap1	Rattus norvegicus	Aminopeptidase;Aminopeptidase;Endoplasmic reticulum aminopeptidase 1	A0A0G2K2Y3;Q4KMA8;Q9JJ22	A0A0G2K2Y3_RAT;Q4KMA8_RAT;ERAP1_RAT	1;1;2	8	8	8	8	8	8	8	8	8	8	8	8	8	8	8	8	8	Filtered	8	8	8	8	8	8	8	8	8	8	8	Filtered	8	8	8	Filtered	Filtered	Filtered	8	8	8	8	8
3.44e-05	A0A0G2K320;D3ZVM6	A0A0G2K320;D3ZVM6	Siglec1	Rattus norvegicus	Sialic acid-binding Ig-like lectin 1;Sialic acid binding Ig-like lectin 1, sialoadhesin (Predicted)	A0A0G2K320;D3ZVM6	A0A0G2K320_RAT;D3ZVM6_RAT	1	Filtered	Filtered	Filtered	Filtered	Filtered	Filtered	Filtered	Filtered	Filtered	Filtered	Filtered	Filtered	Filtered	Filtered	Filtered	Filtered	Filtered	Filtered	5	5	5	Filtered	5	5	Filtered	5	Filtered	5	Filtered	5	5	5	Filtered	5	5	Filtered	5	5	5	Filtered	Filtered
5.86e-05	A0A0G2K321;P29293	A0A0G2K321;P29293	Acr	Rattus norvegicus	Acrosin	A0A0G2K321;P29293	A0A0G2K321_RAT;ACRO_RAT	3;2	Filtered	Filtered	Filtered	Filtered	Filtered	Filtered	Filtered	Filtered	Filtered	4	4	4	Filtered	Filtered	Filtered	Filtered	4	Filtered	4	Filtered	Filtered	4	Filtered	4	4	Filtered	Filtered	Filtered	Filtered	Filtered	Filtered	Filtered	Filtered	4	Filtered	Filtered	Filtered	Filtered	Filtered	Filtered	Filtered
3.82e-05	A0A0G2K327;Q8K4M9	A0A0G2K327;Q8K4M9	Osbpl1a	Rattus norvegicus	Oxysterol-binding protein;Oxysterol-binding protein-related protein 1	A0A0G2K327;Q8K4M9	A0A0G2K327_RAT;OSBL1_RAT	1	Filtered	Filtered	1	Filtered	Filtered	Filtered	Filtered	Filtered	Filtered	1	Filtered	Filtered	Filtered	Filtered	Filtered	Filtered	Filtered	Filtered	1	1	Filtered	Filtered	Filtered	1	1	1	Filtered	Filtered	Filtered	Filtered	1	1	Filtered	Filtered	Filtered	Filtered	Filtered	1	Filtered	Filtered	Filtered
8.57e-06	A0A0G2K332;F1MAE7	A0A0G2K332;F1MAE7		Rattus norvegicus	Ig-like domain-containing protein	A0A0G2K332;F1MAE7	A0A0G2K332_RAT;F1MAE7_RAT	1	3	3	3	3	3	3	3	3	3	3	3	3	3	3	3	3	3	Filtered	3	3	3	3	3	3	Filtered	3	3	3	3	3	3	3	3	Filtered	3	3	Filtered	3	3	Filtered	3
3.44e-05	A0A0G2K350	A0A0G2K350	Napg	Rattus norvegicus	NSF attachment protein gamma	A0A0G2K350	A0A0G2K350_RAT	1	7	7	7	7	7	7	7	7	Filtered	7	7	7	Filtered	7	7	7	7	Filtered	7	7	7	7	7	7	7	7	Filtered	Filtered	Filtered	7	Filtered	Filtered	Filtered	Filtered	Filtered	Filtered	Filtered	Filtered	Filtered	7	Filtered
6.69e-09	A0A0G2K392	A0A0G2K392	Masp2	Rattus norvegicus	Mannan-binding lectin serine protease 2	A0A0G2K392	A0A0G2K392_RAT	4	7	7	7	7	7	7	7	7	7	7	7	7	7	7	7	7	7	7	7	7	7	7	7	7	7	7	7	7	7	7	7	7	7	7	7	7	7	7	7	7	7
1.08e-05	A0A0G2K398;F8WFK6;P36970	A0A0G2K398;F8WFK6;P36970	Gpx4	Rattus norvegicus	Glutathione peroxidase;Glutathione peroxidase;Phospholipid hydroperoxide glutathione peroxidase	A0A0G2K398;F8WFK6;P36970	A0A0G2K398_RAT;F8WFK6_RAT;GPX4_RAT	1	10	10	10	10	10	10	Filtered	10	10	10	10	10	10	10	10	10	10	10	10	10	10	10	10	10	10	10	Filtered	10	Filtered	Filtered	10	10	10	Filtered	Filtered	Filtered	10	10	10	10	Filtered
3.44e-05	A0A0G2K3A7;F1M885	A0A0G2K3A7;F1M885	Myo7b	Rattus norvegicus	Myosin VIIb	A0A0G2K3A7;F1M885	A0A0G2K3A7_RAT;F1M885_RAT	1	43	43	43	43	43	43	43	43	43	43	43	43	43	43	43	43	43	Filtered	43	43	43	43	43	43	43	43	Filtered	Filtered	43	43	43	43	43	Filtered	Filtered	Filtered	43	43	43	43	Filtered
5.35e-05	A0A0G2K3C1;A0A140TAG9;Q63692	A0A0G2K3C1;A0A140TAG9;Q63692	Cdc37	Rattus norvegicus	Hsp90 chaperone protein kinase-targeting subunit;Hsp90 chaperone protein kinase-targeting subunit;Hsp90 co-chaperone Cdc37	A0A0G2K3C1;A0A140TAG9;Q63692	A0A0G2K3C1_RAT;A0A140TAG9_RAT;CDC37_RAT	1	Filtered	Filtered	Filtered	Filtered	Filtered	Filtered	Filtered	Filtered	Filtered	Filtered	Filtered	Filtered	Filtered	Filtered	Filtered	Filtered	Filtered	1	1	1	1	Filtered	Filtered	Filtered	Filtered	1	1	Filtered	Filtered	Filtered	Filtered	Filtered	Filtered	Filtered	Filtered	Filtered	Filtered	Filtered	Filtered	Filtered	Filtered
8.62e-10	A0A0G2K3C5;Q9EQS4	A0A0G2K3C5;Q9EQS4	Cth;LOC103691744	Rattus norvegicus	Cystathionine gamma-lyase	A0A0G2K3C5;Q9EQS4	A0A0G2K3C5_RAT;Q9EQS4_RAT	1	20	20	20	20	20	20	20	20	20	20	20	20	20	20	20	20	20	Filtered	20	20	20	20	20	20	20	20	Filtered	20	20	20	20	20	20	20	20	20	20	20	20	20	20
2.69e-13	A0A0G2K3G0;A0A0G2K9Y5;Q99PS8	A0A0G2K3G0;A0A0G2K9Y5;Q99PS8	Hrg	Rattus norvegicus	Histidine-rich glycoprotein	A0A0G2K3G0;A0A0G2K9Y5;Q99PS8	A0A0G2K3G0_RAT;A0A0G2K9Y5_RAT;HRG_RAT	1	42	42	42	42	42	42	42	42	42	42	42	42	42	42	42	42	42	42	42	42	42	42	42	42	42	42	42	42	42	42	42	42	42	42	42	42	42	42	42	42	42
1.76e-09	A0A0G2K3I3;D3ZJR7;Q3T1K6	A0A0G2K3I3;D3ZJR7;Q3T1K6	Dsc2	Rattus norvegicus	Desmocollin 2	A0A0G2K3I3;D3ZJR7;Q3T1K6	A0A0G2K3I3_RAT;D3ZJR7_RAT;Q3T1K6_RAT	1;1;2	34	34	34	34	34	34	34	34	34	34	34	34	34	34	34	34	34	34	34	34	34	34	34	34	34	34	34	34	34	34	34	34	34	34	34	34	34	34	34	34	34
0.000209895	A0A0G2K3I9;B5DFF7;G3V9L3	A0A0G2K3I9;B5DFF7;G3V9L3	Dusp3	Rattus norvegicus	Dual specificity protein phosphatase	A0A0G2K3I9;B5DFF7;G3V9L3	A0A0G2K3I9_RAT;B5DFF7_RAT;G3V9L3_RAT	1;2;1	Filtered	Filtered	Filtered	Filtered	Filtered	Filtered	Filtered	2	2	Filtered	Filtered	Filtered	Filtered	Filtered	Filtered	Filtered	2	2	Filtered	2	2	Filtered	2	2	2	Filtered	Filtered	Filtered	Filtered	Filtered	Filtered	Filtered	Filtered	Filtered	Filtered	Filtered	Filtered	2	2	2	Filtered
3.44e-05	A0A0G2K3K9;A0A140TAH8;Q5BK84	A0A0G2K3K9;A0A140TAH8;Q5BK84	Adam5	Rattus norvegicus	Disintegrin and metalloproteinase domain-containing protein 5	A0A0G2K3K9;A0A140TAH8;Q5BK84	A0A0G2K3K9_RAT;A0A140TAH8_RAT;ADAM5_RAT	4;4;2	Filtered	Filtered	Filtered	Filtered	Filtered	Filtered	Filtered	Filtered	Filtered	Filtered	Filtered	Filtered	Filtered	Filtered	Filtered	Filtered	Filtered	Filtered	Filtered	Filtered	Filtered	4	Filtered	Filtered	Filtered	Filtered	Filtered	Filtered	Filtered	Filtered	Filtered	Filtered	4	Filtered	Filtered	Filtered	Filtered	Filtered	Filtered	Filtered	Filtered
0.00504869	A0A0G2K3L1;A0A0G2K8C3	A0A0G2K3L1;A0A0G2K8C3		Rattus norvegicus	Ig-like domain-containing protein	A0A0G2K3L1;A0A0G2K8C3	A0A0G2K3L1_RAT;A0A0G2K8C3_RAT	4	Filtered	Filtered	Filtered	Filtered	Filtered	Filtered	Filtered	Filtered	Filtered	Filtered	Filtered	Filtered	Filtered	Filtered	Filtered	Filtered	Filtered	Filtered	Filtered	Filtered	Filtered	Filtered	Filtered	Filtered	Filtered	Filtered	Filtered	Filtered	Filtered	Filtered	Filtered	Filtered	Filtered	Filtered	Filtered	Filtered	Filtered	Filtered	Filtered	Filtered	Filtered
0.0062011	A0A0G2K3L9;A0A1B0GWM2;A0A1B0GWS0;D3ZZ81	A0A0G2K3L9;A0A1B0GWM2;A0A1B0GWS0;D3ZZ81	Ppfia1	Rattus norvegicus	PTPRF-interacting protein alpha 1	A0A0G2K3L9;A0A1B0GWM2;A0A1B0GWS0;D3ZZ81	A0A0G2K3L9_RAT;A0A1B0GWM2_RAT;A0A1B0GWS0_RAT;D3ZZ81_RAT	1	Filtered	Filtered	Filtered	Filtered	Filtered	Filtered	Filtered	Filtered	Filtered	Filtered	Filtered	Filtered	Filtered	Filtered	Filtered	Filtered	Filtered	Filtered	Filtered	Filtered	Filtered	Filtered	Filtered	Filtered	Filtered	Filtered	Filtered	Filtered	Filtered	Filtered	Filtered	Filtered	Filtered	Filtered	Filtered	Filtered	Filtered	Filtered	Filtered	Filtered	Filtered
3.44e-05	A0A0G2K3N2;F1M0B5	A0A0G2K3N2;F1M0B5	Cd84	Rattus norvegicus	CD84 molecule	A0A0G2K3N2;F1M0B5	A0A0G2K3N2_RAT;F1M0B5_RAT	4	3	3	3	3	3	3	Filtered	3	Filtered	3	3	3	3	3	3	3	3	Filtered	3	3	3	3	3	3	3	3	3	3	3	3	3	3	3	3	3	3	3	3	3	3	3
1.22e-06	A0A0G2K3Y5;A0A0G2KBC4;D4ACA7	A0A0G2K3Y5;A0A0G2KBC4;D4ACA7	Csf1r	Rattus norvegicus	Macrophage colony-stimulating factor 1 receptor;Receptor protein-tyrosine kinase;Receptor protein-tyrosine kinase	A0A0G2K3Y5;A0A0G2KBC4;D4ACA7	A0A0G2K3Y5_RAT;A0A0G2KBC4_RAT;D4ACA7_RAT	1	12	12	12	12	12	12	12	12	12	12	12	12	12	12	12	12	12	Filtered	12	12	12	12	12	12	12	12	12	12	12	12	12	12	12	12	12	12	12	12	12	12	12
6.05e-08	A0A0G2K3Z9;Q63716	A0A0G2K3Z9;Q63716	;Prdx1	Rattus norvegicus	Peroxiredoxin-1	A0A0G2K3Z9;Q63716	A0A0G2K3Z9_RAT;PRDX1_RAT	3;1	17	17	17	17	17	17	17	17	17	17	17	17	17	17	17	17	17	17	17	17	17	17	17	17	17	17	17	17	17	17	17	17	17	17	17	17	17	17	17	17	17
3.44e-05	A0A0G2K447	A0A0G2K447	Shisa5	Rattus norvegicus	Protein shisa-5	A0A0G2K447	A0A0G2K447_RAT	1	1	1	1	1	1	1	1	1	1	1	1	1	1	1	1	1	Filtered	Filtered	1	1	1	1	1	Filtered	1	1	1	1	1	1	1	1	1	1	1	1	1	1	1	1	Filtered
1.06e-09	A0A0G2K458	A0A0G2K458		Rattus norvegicus	Ig-like domain-containing protein	A0A0G2K458	A0A0G2K458_RAT	4	4	4	4	4	4	4	4	4	4	4	4	4	4	4	4	4	4	Filtered	4	4	4	4	4	4	4	4	4	4	4	4	4	4	4	4	4	4	4	4	4	4	4
1.5e-05	A0A0G2K470	A0A0G2K470	Itga2	Rattus norvegicus	Integrin subunit alpha 2	A0A0G2K470	A0A0G2K470_RAT	3	Filtered	2	Filtered	Filtered	Filtered	Filtered	Filtered	Filtered	Filtered	Filtered	Filtered	Filtered	2	Filtered	Filtered	Filtered	Filtered	Filtered	Filtered	Filtered	Filtered	Filtered	Filtered	Filtered	Filtered	Filtered	Filtered	Filtered	2	Filtered	Filtered	Filtered	Filtered	Filtered	Filtered	Filtered	Filtered	Filtered	Filtered	Filtered	Filtered
9.14e-05	A0A0G2K471;A1L1K2;B2GV84;F7F469;J7P1Z1;Q7TPJ1	A0A0G2K471;A1L1K2;B2GV84;F7F469;J7P1Z1;Q7TPJ1	Igtp;Igtp;Igtp;Igtp;Irgm2;	Rattus norvegicus	Interferon gamma-induced GTPase;Igtp protein;Igtp protein;Interferon gamma-induced GTPase;Interferon-gamma-inducible GTPase Ifggd2 protein;Ac2-233	A0A0G2K471;A1L1K2;B2GV84;F7F469;J7P1Z1;Q7TPJ1	A0A0G2K471_RAT;A1L1K2_RAT;B2GV84_RAT;F7F469_RAT;J7P1Z1_RAT;Q7TPJ1_RAT	1;2;2;1;3;2	Filtered	Filtered	Filtered	Filtered	Filtered	Filtered	Filtered	Filtered	Filtered	Filtered	Filtered	Filtered	Filtered	Filtered	Filtered	Filtered	Filtered	Filtered	Filtered	Filtered	1	Filtered	Filtered	Filtered	1	Filtered	Filtered	Filtered	Filtered	Filtered	Filtered	Filtered	Filtered	Filtered	Filtered	Filtered	Filtered	Filtered	Filtered	Filtered	Filtered
3.44e-05	A0A0G2K472;D4A8H8	A0A0G2K472;D4A8H8	Cyfip1	Rattus norvegicus	Cytoplasmic FMR1-interacting protein	A0A0G2K472;D4A8H8	A0A0G2K472_RAT;D4A8H8_RAT	1	5	5	5	5	5	5	Filtered	5	5	5	5	5	Filtered	5	Filtered	5	5	5	5	5	5	5	5	5	5	5	Filtered	Filtered	Filtered	Filtered	5	Filtered	Filtered	Filtered	Filtered	Filtered	Filtered	Filtered	Filtered	5	Filtered
0.000541327	A0A0G2K484;F1LMU0;Q29RW1	A0A0G2K484;F1LMU0;Q29RW1	Myh1;Myh4;Myh4	Rattus norvegicus	Myosin heavy chain 2;Myosin heavy chain 4;Myosin-4	A0A0G2K484;F1LMU0;Q29RW1	A0A0G2K484_RAT;F1LMU0_RAT;MYH4_RAT	1	Filtered	Filtered	Filtered	Filtered	Filtered	Filtered	Filtered	Filtered	Filtered	Filtered	Filtered	Filtered	Filtered	Filtered	Filtered	Filtered	Filtered	Filtered	Filtered	Filtered	Filtered	Filtered	Filtered	Filtered	Filtered	Filtered	Filtered	Filtered	Filtered	Filtered	Filtered	Filtered	Filtered	Filtered	Filtered	Filtered	3	3	3	Filtered	Filtered
0.000194148	A0A0G2K4A0	A0A0G2K4A0	Rab11fip5	Rattus norvegicus	RAB11 family-interacting protein 5	A0A0G2K4A0	A0A0G2K4A0_RAT	1	Filtered	Filtered	Filtered	Filtered	Filtered	Filtered	Filtered	Filtered	Filtered	Filtered	Filtered	4	Filtered	Filtered	Filtered	Filtered	Filtered	Filtered	4	4	4	4	4	Filtered	4	Filtered	Filtered	Filtered	Filtered	Filtered	Filtered	Filtered	Filtered	Filtered	Filtered	Filtered	Filtered	Filtered	Filtered	Filtered	Filtered
3.44e-05	A0A0G2K4B0;B2RZ13;D4A3F5	A0A0G2K4B0;B2RZ13;D4A3F5	Gprc5b	Rattus norvegicus	G protein-coupled receptor, class C, group 5, member B;Gprc5b protein (Fragment);G protein-coupled receptor, class C, group 5, member B	A0A0G2K4B0;B2RZ13;D4A3F5	A0A0G2K4B0_RAT;B2RZ13_RAT;D4A3F5_RAT	1;2;1	Filtered	Filtered	Filtered	1	1	Filtered	Filtered	Filtered	1	1	Filtered	Filtered	Filtered	Filtered	Filtered	Filtered	1	1	Filtered	Filtered	1	Filtered	1	1	Filtered	Filtered	1	Filtered	Filtered	Filtered	Filtered	1	1	Filtered	Filtered	Filtered	Filtered	Filtered	Filtered	Filtered	Filtered
6.32e-07	A0A0G2K4B4;P20646	A0A0G2K4B4;P20646	Acpp;Acp3	Rattus norvegicus	Acid phosphatase, prostate;Prostatic acid phosphatase	A0A0G2K4B4;P20646	A0A0G2K4B4_RAT;PPAP_RAT	4;1	9	9	9	9	9	9	9	9	9	9	9	9	9	9	9	9	9	9	9	9	9	9	9	9	9	9	9	9	9	9	9	9	Filtered	Filtered	Filtered	Filtered	9	9	9	9	9
3.44e-05	A0A0G2K4G3;Q71UE8	A0A0G2K4G3;Q71UE8	Nedd8	Rattus norvegicus	NEDD8	A0A0G2K4G3;Q71UE8	A0A0G2K4G3_RAT;NEDD8_RAT	1	Filtered	2	2	Filtered	2	Filtered	Filtered	2	Filtered	2	2	2	Filtered	Filtered	Filtered	Filtered	2	2	2	Filtered	Filtered	Filtered	2	2	2	2	Filtered	Filtered	Filtered	2	Filtered	Filtered	2	Filtered	Filtered	2	Filtered	Filtered	Filtered	Filtered	Filtered
3.76e-05	A0A0G2K4H7;A0A0U1RRN6	A0A0G2K4H7;A0A0U1RRN6	Krt78	Rattus norvegicus	Keratin 78	A0A0G2K4H7;A0A0U1RRN6	A0A0G2K4H7_RAT;A0A0U1RRN6_RAT	4	Filtered	Filtered	Filtered	Filtered	Filtered	Filtered	Filtered	Filtered	Filtered	Filtered	Filtered	Filtered	Filtered	Filtered	Filtered	Filtered	Filtered	2	Filtered	Filtered	Filtered	Filtered	Filtered	Filtered	Filtered	Filtered	Filtered	Filtered	2	Filtered	Filtered	Filtered	Filtered	Filtered	Filtered	Filtered	Filtered	Filtered	Filtered	Filtered	Filtered
3.44e-05	A0A0G2K4I7	A0A0G2K4I7	Tmem184a	Rattus norvegicus	Transmembrane protein 184A	A0A0G2K4I7	A0A0G2K4I7_RAT	4	Filtered	1	1	1	1	1	1	1	1	1	1	1	1	1	1	1	1	Filtered	Filtered	Filtered	1	1	1	Filtered	1	Filtered	1	1	Filtered	1	Filtered	Filtered	1	Filtered	Filtered	Filtered	Filtered	Filtered	1	1	Filtered
1.48e-06	A0A0G2K4I8;F1M4R1	A0A0G2K4I8;F1M4R1		Rattus norvegicus	Ig-like domain-containing protein	A0A0G2K4I8;F1M4R1	A0A0G2K4I8_RAT;F1M4R1_RAT	1;4	3	3	3	3	3	3	3	3	3	3	3	3	3	3	3	3	3	3	3	3	3	3	3	3	3	3	3	3	3	3	3	3	3	3	3	3	3	3	3	3	3
4.67e-05	A0A0G2K4I9	A0A0G2K4I9	F11	Rattus norvegicus	Coagulation factor XI	A0A0G2K4I9	A0A0G2K4I9_RAT	1	3	3	Filtered	3	3	3	Filtered	Filtered	3	3	3	Filtered	3	3	3	3	3	3	Filtered	3	Filtered	Filtered	Filtered	3	3	3	3	Filtered	Filtered	Filtered	3	3	Filtered	Filtered	Filtered	Filtered	Filtered	3	Filtered	Filtered	3
2.58e-11	A0A0G2K4K2	A0A0G2K4K2		Rattus norvegicus	Ig-like domain-containing protein	A0A0G2K4K2	A0A0G2K4K2_RAT	1	6	6	6	6	6	6	6	6	6	6	6	6	6	6	6	6	6	Filtered	6	6	6	6	6	6	6	6	6	6	6	6	6	6	6	6	6	6	6	6	6	6	6
3.37e-06	A0A0G2K4K4;A8JYG7;G3V6U1;G8HI65;G8HI66;P55016;Q5PQV1	A0A0G2K4K4;A8JYG7;G3V6U1;G8HI65;G8HI66;P55016;Q5PQV1	Slc12a1	Rattus norvegicus	Solute carrier family 12 member 1;NKCC2 variant A;RCG26347, isoform CRA_d;Solute carrier family 12 member 1;Solute carrier family 12 member 1;Solute carrier family 12 member 1;RCG26347, isoform CRA_c	A0A0G2K4K4;A8JYG7;G3V6U1;G8HI65;G8HI66;P55016;Q5PQV1	A0A0G2K4K4_RAT;A8JYG7_RAT;G3V6U1_RAT;G8HI65_RAT;G8HI66_RAT;S12A1_RAT;Q5PQV1_RAT	1;2;1;2;2;1;1	14	14	14	14	14	14	14	14	14	14	14	14	14	14	14	14	14	14	14	14	14	14	14	14	14	14	14	14	14	14	14	14	14	14	14	14	14	14	14	14	14
2.69e-13	A0A0G2K4M4;A0A0G2K7A3;A0A0G2KAF5	A0A0G2K4M4;A0A0G2K7A3;A0A0G2KAF5	Egf	Rattus norvegicus	Pro-epidermal growth factor	A0A0G2K4M4;A0A0G2K7A3;A0A0G2KAF5	A0A0G2K4M4_RAT;A0A0G2K7A3_RAT;A0A0G2KAF5_RAT	4	108	108	108	108	108	108	108	108	108	108	108	108	108	108	108	108	108	108	108	108	108	108	108	108	108	108	108	108	108	108	108	108	108	108	108	108	108	108	108	108	108
6.87e-06	A0A0G2K4Q5	A0A0G2K4Q5	RGD1307603	Rattus norvegicus	GST class-pi	A0A0G2K4Q5	A0A0G2K4Q5_RAT	1	2	2	2	2	2	2	2	2	2	2	2	2	2	2	2	2	2	Filtered	2	2	2	2	2	2	2	2	2	2	2	2	2	2	2	2	2	2	2	2	2	2	2
3.44e-05	A0A0G2K4Q6	A0A0G2K4Q6	Csf1	Rattus norvegicus	Macrophage colony-stimulating factor 1	A0A0G2K4Q6	A0A0G2K4Q6_RAT	4	Filtered	Filtered	Filtered	2	Filtered	Filtered	Filtered	Filtered	Filtered	Filtered	Filtered	2	Filtered	Filtered	Filtered	Filtered	Filtered	Filtered	Filtered	2	2	Filtered	Filtered	Filtered	Filtered	2	2	2	2	2	2	Filtered	Filtered	2	2	2	2	2	2	2	2
1.6e-07	A0A0G2K4W9	A0A0G2K4W9		Rattus norvegicus	Ig-like domain-containing protein	A0A0G2K4W9	A0A0G2K4W9_RAT	4	3	3	3	3	3	3	3	3	3	3	3	3	3	3	3	3	3	Filtered	3	3	3	3	3	3	3	3	3	3	3	3	3	3	3	Filtered	Filtered	Filtered	3	3	3	3	3
6.24e-05	A0A0G2K4X1;A0A0G2K8G8	A0A0G2K4X1;A0A0G2K8G8	RT1-A1	Rattus norvegicus	RT1 class Ia, locus A1;RT1 class Ia, locus A1	A0A0G2K4X1;A0A0G2K8G8	A0A0G2K4X1_RAT;A0A0G2K8G8_RAT	1	Filtered	1	Filtered	Filtered	Filtered	Filtered	Filtered	Filtered	Filtered	Filtered	Filtered	1	Filtered	1	Filtered	Filtered	Filtered	Filtered	Filtered	Filtered	1	Filtered	Filtered	Filtered	Filtered	Filtered	Filtered	Filtered	Filtered	Filtered	Filtered	Filtered	Filtered	Filtered	Filtered	Filtered	Filtered	Filtered	Filtered	Filtered	Filtered
3.44e-05	A0A0G2K4X8;Q6PEC4	A0A0G2K4X8;Q6PEC4	Skp1	Rattus norvegicus	S-phase kinase-associated protein 1	A0A0G2K4X8;Q6PEC4	A0A0G2K4X8_RAT;SKP1_RAT	1	4	4	4	4	4	4	4	4	4	4	4	4	4	4	4	4	4	4	4	4	4	4	4	4	4	4	4	4	Filtered	4	Filtered	Filtered	4	4	4	4	4	4	4	4	4
0.000470244	A0A0G2K518;B5DEX6	A0A0G2K518;B5DEX6	Susd2	Rattus norvegicus	Sushi domain-containing 2;Susd2 protein	A0A0G2K518;B5DEX6	A0A0G2K518_RAT;B5DEX6_RAT	1;2	Filtered	1	1	Filtered	Filtered	1	Filtered	1	Filtered	1	Filtered	Filtered	Filtered	Filtered	Filtered	Filtered	1	Filtered	Filtered	1	Filtered	1	Filtered	Filtered	Filtered	Filtered	Filtered	Filtered	Filtered	Filtered	Filtered	Filtered	Filtered	Filtered	Filtered	Filtered	Filtered	Filtered	Filtered	Filtered	Filtered
6.08e-09	A0A0G2K531;P23764	A0A0G2K531;P23764	Gpx3	Rattus norvegicus	Glutathione peroxidase;Glutathione peroxidase 3	A0A0G2K531;P23764	A0A0G2K531_RAT;GPX3_RAT	1;2	8	8	8	8	8	8	8	8	8	8	8	8	8	8	8	8	8	8	8	8	8	8	8	8	8	8	8	8	8	8	8	8	8	8	8	8	8	8	8	8	8
3.44e-05	A0A0G2K542;Q4V8I9	A0A0G2K542;Q4V8I9	Ugp2	Rattus norvegicus	UTP--glucose-1-phosphate uridylyltransferase	A0A0G2K542;Q4V8I9	A0A0G2K542_RAT;Q4V8I9_RAT	1	5	5	5	5	5	5	Filtered	5	5	5	5	Filtered	Filtered	5	5	5	5	5	Filtered	5	5	5	5	Filtered	5	Filtered	Filtered	Filtered	5	Filtered	Filtered	Filtered	Filtered	Filtered	Filtered	Filtered	Filtered	Filtered	Filtered	Filtered	Filtered
3.44e-05	A0A0G2K549	A0A0G2K549	Aspdh	Rattus norvegicus	Aspartate dehydrogenase domain-containing protein	A0A0G2K549	A0A0G2K549_RAT	1	8	8	8	8	8	Filtered	8	8	8	8	8	8	8	8	8	8	8	8	8	8	8	8	8	8	8	8	8	8	8	8	8	8	8	Filtered	8	Filtered	Filtered	Filtered	Filtered	Filtered	Filtered
8.56e-05	A0A0G2K583;Q7TP15	A0A0G2K583;Q7TP15	Mtap	Rattus norvegicus	S-methyl-5'-thioadenosine phosphorylase	A0A0G2K583;Q7TP15	A0A0G2K583_RAT;Q7TP15_RAT	1	Filtered	Filtered	Filtered	Filtered	Filtered	Filtered	Filtered	Filtered	Filtered	Filtered	Filtered	Filtered	Filtered	Filtered	Filtered	Filtered	Filtered	Filtered	1	Filtered	Filtered	Filtered	Filtered	Filtered	Filtered	Filtered	Filtered	Filtered	Filtered	Filtered	Filtered	Filtered	Filtered	Filtered	Filtered	Filtered	Filtered	Filtered	Filtered	Filtered	Filtered
0.00020679	A0A0G2K585;Q4KLF8	A0A0G2K585;Q4KLF8	Arpc5	Rattus norvegicus	Actin-related protein 2/3 complex subunit 5	A0A0G2K585;Q4KLF8	A0A0G2K585_RAT;ARPC5_RAT	1	Filtered	2	2	2	2	2	Filtered	2	2	2	2	2	2	Filtered	2	2	2	2	2	2	2	2	2	2	2	2	Filtered	Filtered	Filtered	2	Filtered	Filtered	2	Filtered	Filtered	Filtered	Filtered	2	2	2	2
1.47e-05	A0A0G2K586;P70623;Q5XFV4;Q9R290	A0A0G2K586;P70623;Q5XFV4;Q9R290	Fabp4	Rattus norvegicus	Adipocyte-type fatty acid-binding protein;Fatty acid-binding protein, adipocyte;Adipocyte-type fatty acid-binding protein;Adipocyte-type fatty acid-binding protein	A0A0G2K586;P70623;Q5XFV4;Q9R290	A0A0G2K586_RAT;FABP4_RAT;Q5XFV4_RAT;Q9R290_RAT	1;1;1;2	8	8	8	8	8	8	Filtered	8	8	8	8	8	8	8	8	8	Filtered	8	8	8	8	8	8	8	8	8	Filtered	Filtered	Filtered	8	8	8	8	Filtered	Filtered	Filtered	Filtered	8	8	8	8
8.78e-07	A0A0G2K588;D4A917	A0A0G2K588;D4A917	Ltbp4	Rattus norvegicus	Latent-transforming growth factor beta-binding protein 4	A0A0G2K588;D4A917	A0A0G2K588_RAT;D4A917_RAT	1	16	16	16	16	16	16	16	16	16	16	16	16	16	16	16	16	16	16	16	16	16	16	16	16	16	16	16	16	16	16	16	16	16	16	16	16	16	16	16	16	16
1.32e-06	A0A0G2K595;Q9WTW7	A0A0G2K595;Q9WTW7	Slc23a1	Rattus norvegicus	Solute carrier family 23 member 1	A0A0G2K595;Q9WTW7	A0A0G2K595_RAT;S23A1_RAT	1;2	12	12	12	12	12	12	12	12	12	12	12	12	12	12	12	12	12	12	12	12	12	12	12	12	12	12	12	12	12	12	12	12	12	12	12	12	12	12	12	12	12
3.44e-05	A0A0G2K5D2	A0A0G2K5D2		Rattus norvegicus	Ig-like domain-containing protein	A0A0G2K5D2	A0A0G2K5D2_RAT	1	3	3	3	3	3	3	3	3	3	3	Filtered	3	Filtered	3	3	Filtered	3	Filtered	3	Filtered	3	Filtered	Filtered	Filtered	Filtered	Filtered	Filtered	Filtered	Filtered	Filtered	3	Filtered	Filtered	Filtered	Filtered	Filtered	Filtered	Filtered	Filtered	Filtered	3
5.13e-07	A0A0G2K5E1;Q9JLN8	A0A0G2K5E1;Q9JLN8	Prr4;Grpcb	Rattus norvegicus	Proline-rich 4;Glutamine/glutamic acid-rich protein B	A0A0G2K5E1;Q9JLN8	A0A0G2K5E1_RAT;Q9JLN8_RAT	4	Filtered	5	5	5	5	5	5	5	5	5	5	5	5	5	5	5	5	Filtered	5	5	5	5	5	5	5	Filtered	Filtered	5	Filtered	5	Filtered	Filtered	5	Filtered	Filtered	5	Filtered	5	Filtered	Filtered	5
3.44e-05	A0A0G2K5E2	A0A0G2K5E2	Scarf1	Rattus norvegicus	Scavenger receptor class F, member 1	A0A0G2K5E2	A0A0G2K5E2_RAT	4	Filtered	1	Filtered	Filtered	Filtered	Filtered	Filtered	Filtered	Filtered	Filtered	Filtered	Filtered	Filtered	Filtered	Filtered	Filtered	Filtered	Filtered	Filtered	Filtered	1	Filtered	Filtered	Filtered	Filtered	Filtered	1	Filtered	Filtered	Filtered	1	Filtered	Filtered	1	1	Filtered	1	Filtered	Filtered	Filtered	Filtered
3.44e-05	A0A0G2K5E7;G3V888;G3V9G4	A0A0G2K5E7;G3V888;G3V9G4	Acly	Rattus norvegicus	ATP-citrate synthase	A0A0G2K5E7;G3V888;G3V9G4	A0A0G2K5E7_RAT;G3V888_RAT;G3V9G4_RAT	1	10	Filtered	Filtered	Filtered	Filtered	Filtered	Filtered	Filtered	Filtered	Filtered	Filtered	Filtered	Filtered	Filtered	Filtered	Filtered	10	10	10	10	10	10	10	10	10	10	Filtered	Filtered	Filtered	Filtered	Filtered	Filtered	Filtered	Filtered	Filtered	Filtered	Filtered	Filtered	Filtered	10	Filtered
3.44e-05	A0A0G2K5E8;A0A0G2KAN1;F1LS40;P02466	A0A0G2K5E8;A0A0G2KAN1;F1LS40;P02466	NEWGENE_621351;NEWGENE_621351;Col1a2;Col1a2	Rattus norvegicus	Collagen, type I, alpha 2;Collagen alpha-2(I) chain;Collagen alpha-2(I) chain;Collagen alpha-2(I) chain	A0A0G2K5E8;A0A0G2KAN1;F1LS40;P02466	A0A0G2K5E8_RAT;A0A0G2KAN1_RAT;F1LS40_RAT;CO1A2_RAT	1	7	7	7	7	7	7	Filtered	Filtered	7	7	Filtered	7	Filtered	7	Filtered	Filtered	7	7	Filtered	7	Filtered	7	Filtered	Filtered	Filtered	7	Filtered	7	7	7	Filtered	Filtered	Filtered	Filtered	Filtered	7	7	Filtered	7	Filtered	Filtered
3.44e-05	A0A0G2K5J5;D4A9F4	A0A0G2K5J5;D4A9F4	Ntng2	Rattus norvegicus	Netrin G2	A0A0G2K5J5;D4A9F4	A0A0G2K5J5_RAT;D4A9F4_RAT	4	1	1	1	1	1	1	Filtered	1	1	1	1	1	Filtered	1	1	1	Filtered	Filtered	Filtered	1	1	Filtered	1	Filtered	Filtered	1	1	1	1	1	1	1	Filtered	1	1	1	1	1	1	1	1
2.21e-08	A0A0G2K5Q0;F1LS36;F1LS42;P68403	A0A0G2K5Q0;F1LS36;F1LS42;P68403	Prkcb	Rattus norvegicus	Protein kinase C;Protein kinase C;Protein kinase C;Protein kinase C beta type	A0A0G2K5Q0;F1LS36;F1LS42;P68403	A0A0G2K5Q0_RAT;F1LS36_RAT;F1LS42_RAT;KPCB_RAT	1	1	1	1	1	1	1	1	1	1	1	1	1	1	1	1	1	1	Filtered	1	1	1	1	1	1	1	1	1	1	1	1	1	1	Filtered	1	1	1	1	1	1	1	1
3.94e-10	A0A0G2K5U5;A0A0G2K639;F1M7H2;P15083	A0A0G2K5U5;A0A0G2K639;F1M7H2;P15083	Pigr	Rattus norvegicus	Polymeric immunoglobulin receptor	A0A0G2K5U5;A0A0G2K639;F1M7H2;P15083	A0A0G2K5U5_RAT;A0A0G2K639_RAT;F1M7H2_RAT;PIGR_RAT	1	52	52	52	52	52	52	52	52	52	52	52	52	52	52	52	52	52	52	52	52	52	52	52	52	52	52	52	52	52	52	52	52	52	52	52	52	52	52	52	52	52
1.2e-10	A0A0G2K5X1;Q05820	A0A0G2K5X1;Q05820	Lyc2;Lyz2	Rattus norvegicus	1,4-beta-N-acetylmuramidase C;Putative lysozyme C-2	A0A0G2K5X1;Q05820	A0A0G2K5X1_RAT;LYSC2_RAT	3;5	8	8	8	8	8	8	8	8	8	8	8	8	8	8	8	8	8	8	8	8	8	8	8	8	8	8	8	8	8	8	8	8	8	8	8	8	8	8	8	8	8
3.25e-07	A0A0G2K5X3	A0A0G2K5X3		Rattus norvegicus	Ig-like domain-containing protein	A0A0G2K5X3	A0A0G2K5X3_RAT	4	6	6	6	6	6	6	6	6	6	6	6	6	6	6	6	6	6	6	6	6	6	6	6	6	6	6	6	6	6	6	6	6	6	6	6	6	6	6	6	6	6
3.45e-05	A0A0G2K5X6;Q63604	A0A0G2K5X6;Q63604	Ntrk2	Rattus norvegicus	Tyrosine-protein kinase receptor;BDNF/NT-3 growth factors receptor	A0A0G2K5X6;Q63604	A0A0G2K5X6_RAT;NTRK2_RAT	1	Filtered	Filtered	Filtered	Filtered	Filtered	Filtered	Filtered	Filtered	Filtered	Filtered	Filtered	Filtered	Filtered	Filtered	Filtered	Filtered	Filtered	2	Filtered	Filtered	Filtered	Filtered	2	2	Filtered	Filtered	Filtered	Filtered	Filtered	Filtered	Filtered	Filtered	2	Filtered	Filtered	Filtered	2	2	2	Filtered	2
3.44e-05	A0A0G2K5Z9;Q5FVQ7	A0A0G2K5Z9;Q5FVQ7	Fam174a	Rattus norvegicus	Membrane protein FAM174A	A0A0G2K5Z9;Q5FVQ7	A0A0G2K5Z9_RAT;F174A_RAT	1;2	Filtered	Filtered	Filtered	Filtered	1	1	Filtered	1	Filtered	1	1	1	Filtered	Filtered	Filtered	1	Filtered	Filtered	Filtered	Filtered	Filtered	Filtered	1	Filtered	1	1	1	1	1	1	1	1	1	1	Filtered	Filtered	1	1	1	Filtered	Filtered
6.09e-05	A0A0G2K603	A0A0G2K603	Angptl1	Rattus norvegicus	Angiopoietin-like 1	A0A0G2K603	A0A0G2K603_RAT	4	3	3	3	Filtered	Filtered	Filtered	Filtered	Filtered	3	Filtered	Filtered	Filtered	Filtered	Filtered	3	Filtered	Filtered	3	3	3	Filtered	3	Filtered	3	Filtered	Filtered	Filtered	Filtered	Filtered	Filtered	Filtered	Filtered	Filtered	Filtered	Filtered	Filtered	Filtered	Filtered	Filtered	Filtered	Filtered
3.59e-05	A0A0G2K642;G3V9U2;P13437	A0A0G2K642;G3V9U2;P13437	Acaa2	Rattus norvegicus	3-ketoacyl-CoA thiolase, mitochondrial;3-ketoacyl-CoA thiolase, mitochondrial;3-ketoacyl-CoA thiolase, mitochondrial	A0A0G2K642;G3V9U2;P13437	A0A0G2K642_RAT;G3V9U2_RAT;THIM_RAT	1	Filtered	Filtered	Filtered	Filtered	Filtered	Filtered	3	3	Filtered	Filtered	Filtered	Filtered	Filtered	3	Filtered	Filtered	Filtered	3	Filtered	Filtered	3	Filtered	Filtered	Filtered	Filtered	Filtered	3	3	3	3	Filtered	3	3	Filtered	Filtered	Filtered	Filtered	Filtered	3	3	Filtered
3.44e-05	A0A0G2K654	A0A0G2K654	Hist1h1c	Rattus norvegicus	H1.2 linker histone, cluster member	A0A0G2K654	A0A0G2K654_RAT	1	6	6	6	6	6	6	Filtered	6	6	6	6	6	6	Filtered	6	6	6	6	Filtered	6	Filtered	6	Filtered	Filtered	Filtered	Filtered	Filtered	Filtered	Filtered	6	Filtered	Filtered	Filtered	Filtered	Filtered	Filtered	Filtered	6	6	Filtered	Filtered
3.44e-05	A0A0G2K664;B1WC57	A0A0G2K664;B1WC57	Hspb11	Rattus norvegicus	Heat shock protein family B (small), member 11;Heat shock protein family B (small), member 11	A0A0G2K664;B1WC57	A0A0G2K664_RAT;B1WC57_RAT	1	3	3	3	3	3	Filtered	Filtered	3	3	3	Filtered	3	3	3	3	3	3	Filtered	Filtered	3	3	3	3	3	Filtered	3	Filtered	3	Filtered	Filtered	3	3	3	Filtered	Filtered	Filtered	Filtered	Filtered	Filtered	Filtered	Filtered
1.11e-07	A0A0G2K676;F1LPK5;M9YP04;Q6RY07	A0A0G2K676;F1LPK5;M9YP04;Q6RY07	Chia;Chia;;Chia	Rattus norvegicus	Chitinase;Chitinase;Chitinase;Acidic mammalian chitinase	A0A0G2K676;F1LPK5;M9YP04;Q6RY07	A0A0G2K676_RAT;F1LPK5_RAT;M9YP04_RAT;CHIA_RAT	3;3;2;2	8	8	8	8	8	8	8	8	8	8	8	8	8	8	8	8	8	Filtered	8	8	8	8	8	8	8	8	8	8	8	8	8	8	8	8	8	8	8	8	8	8	8
3.46e-05	A0A0G2K680	A0A0G2K680	Spint3	Rattus norvegicus	Serine peptidase inhibitor, Kunitz type, 3	A0A0G2K680	A0A0G2K680_RAT	4	Filtered	4	Filtered	Filtered	4	4	Filtered	Filtered	4	4	Filtered	Filtered	Filtered	Filtered	4	Filtered	4	Filtered	4	Filtered	Filtered	4	Filtered	4	Filtered	4	Filtered	Filtered	4	Filtered	Filtered	Filtered	Filtered	Filtered	Filtered	Filtered	Filtered	Filtered	Filtered	Filtered	Filtered
0.000134519	A0A0G2K689;D3ZVH2;P62909	A0A0G2K689;D3ZVH2;P62909	;;Rps3	Rattus norvegicus	KH type-2 domain-containing protein;40S ribosomal protein S3;40S ribosomal protein S3	A0A0G2K689;D3ZVH2;P62909	A0A0G2K689_RAT;D3ZVH2_RAT;RS3_RAT	4;3;1	Filtered	Filtered	Filtered	Filtered	Filtered	Filtered	Filtered	Filtered	Filtered	Filtered	Filtered	Filtered	Filtered	Filtered	Filtered	Filtered	Filtered	1	1	Filtered	Filtered	Filtered	Filtered	Filtered	Filtered	Filtered	Filtered	Filtered	Filtered	Filtered	Filtered	Filtered	Filtered	Filtered	Filtered	Filtered	Filtered	Filtered	Filtered	Filtered	Filtered
0.00029917	A0A0G2K695;D4ACN7	A0A0G2K695;D4ACN7	Myof	Rattus norvegicus	Myoferlin	A0A0G2K695;D4ACN7	A0A0G2K695_RAT;D4ACN7_RAT	1	Filtered	Filtered	Filtered	Filtered	Filtered	Filtered	Filtered	Filtered	Filtered	Filtered	Filtered	Filtered	Filtered	Filtered	Filtered	Filtered	Filtered	Filtered	Filtered	2	Filtered	Filtered	Filtered	Filtered	2	Filtered	Filtered	Filtered	Filtered	Filtered	Filtered	Filtered	Filtered	Filtered	Filtered	Filtered	Filtered	Filtered	Filtered	Filtered	Filtered
0.000252016	A0A0G2K6H2;P57113	A0A0G2K6H2;P57113	Gstz1	Rattus norvegicus	Maleylacetoacetate isomerase	A0A0G2K6H2;P57113	A0A0G2K6H2_RAT;MAAI_RAT	1	Filtered	Filtered	Filtered	Filtered	Filtered	Filtered	Filtered	Filtered	Filtered	Filtered	Filtered	Filtered	Filtered	Filtered	Filtered	Filtered	Filtered	Filtered	Filtered	2	2	2	Filtered	2	2	Filtered	Filtered	Filtered	Filtered	Filtered	Filtered	Filtered	Filtered	Filtered	Filtered	Filtered	Filtered	Filtered	Filtered	Filtered	Filtered
0.000249386	A0A0G2K6H8;Q5PQQ3	A0A0G2K6H8;Q5PQQ3	Aph1a	Rattus norvegicus	Anterior pharynx defective 1a homolog (C. elegans), isoform CRA_a;Anterior pharynx defective 1 homolog A (C. elegans)	A0A0G2K6H8;Q5PQQ3	A0A0G2K6H8_RAT;Q5PQQ3_RAT	1	Filtered	Filtered	Filtered	Filtered	Filtered	Filtered	Filtered	Filtered	Filtered	Filtered	Filtered	Filtered	Filtered	Filtered	Filtered	Filtered	Filtered	Filtered	1	1	1	Filtered	1	1	1	1	Filtered	Filtered	Filtered	Filtered	Filtered	Filtered	Filtered	Filtered	Filtered	Filtered	Filtered	Filtered	Filtered	Filtered	Filtered
3.44e-05	A0A0G2K6J5;B2GV99;Q64119	A0A0G2K6J5;B2GV99;Q64119	Myl6	Rattus norvegicus	Myosin light polypeptide 6;Myl6 protein;Myosin light polypeptide 6	A0A0G2K6J5;B2GV99;Q64119	A0A0G2K6J5_RAT;B2GV99_RAT;MYL6_RAT	1;2;1	9	9	9	9	9	9	9	9	9	9	9	9	9	9	9	9	9	9	9	9	9	9	9	9	9	9	Filtered	9	9	9	9	9	9	9	9	9	9	9	9	9	9
5.42e-05	A0A0G2K6K8;A0A1W2Q6J3;A0A1W2Q6L2	A0A0G2K6K8;A0A1W2Q6J3;A0A1W2Q6L2	Flt3lg;Flt3lg;	Rattus norvegicus	Fms-related receptor tyrosine kinase 3 ligand;Fms-related receptor tyrosine kinase 3 ligand;60S ribosomal protein L13a	A0A0G2K6K8;A0A1W2Q6J3;A0A1W2Q6L2	A0A0G2K6K8_RAT;A0A1W2Q6J3_RAT;A0A1W2Q6L2_RAT	4;4;3	2	2	2	2	Filtered	2	Filtered	Filtered	2	Filtered	Filtered	2	Filtered	2	2	2	Filtered	Filtered	2	Filtered	2	2	2	Filtered	2	2	2	2	2	2	2	2	Filtered	2	2	2	Filtered	Filtered	Filtered	2	Filtered
0.000292795	A0A0G2K6P4;B4F758;D3ZCR3;D3ZIU9;D3ZLG3;D3ZXR5;P63159	A0A0G2K6P4;B4F758;D3ZCR3;D3ZIU9;D3ZLG3;D3ZXR5;P63159	Hmg1l1;Hmgb1;LOC108349189;LOC108350839;;Hmgb1;Hmgb1	Rattus norvegicus	High mobility group protein 1;High mobility group protein 1;High mobility group protein 1;High mobility group protein 1;Uncharacterized protein;High mobility group protein 1;High mobility group protein B1	A0A0G2K6P4;B4F758;D3ZCR3;D3ZIU9;D3ZLG3;D3ZXR5;P63159	A0A0G2K6P4_RAT;B4F758_RAT;D3ZCR3_RAT;D3ZIU9_RAT;D3ZLG3_RAT;D3ZXR5_RAT;HMGB1_RAT	3;2;3;3;4;3;1	Filtered	Filtered	1	Filtered	Filtered	Filtered	Filtered	Filtered	Filtered	Filtered	Filtered	Filtered	Filtered	1	Filtered	Filtered	Filtered	1	Filtered	Filtered	1	Filtered	Filtered	Filtered	Filtered	Filtered	Filtered	Filtered	Filtered	1	Filtered	Filtered	Filtered	Filtered	1	Filtered	Filtered	Filtered	Filtered	Filtered	Filtered
0.000213198	A0A0G2K6P5	A0A0G2K6P5	Mfsd4a	Rattus norvegicus	Major facilitator superfamily domain-containing 4A	A0A0G2K6P5	A0A0G2K6P5_RAT	4	Filtered	Filtered	Filtered	Filtered	Filtered	Filtered	Filtered	Filtered	Filtered	Filtered	Filtered	Filtered	Filtered	Filtered	Filtered	Filtered	Filtered	Filtered	Filtered	Filtered	Filtered	Filtered	Filtered	Filtered	Filtered	Filtered	Filtered	Filtered	Filtered	Filtered	Filtered	Filtered	Filtered	Filtered	Filtered	Filtered	Filtered	Filtered	Filtered	Filtered	Filtered
2.74e-05	A0A0G2K6P7;Q6IG00	A0A0G2K6P7;Q6IG00	Krt4	Rattus norvegicus	Keratin, type II cytoskeletal 4;Keratin, type II cytoskeletal 4	A0A0G2K6P7;Q6IG00	A0A0G2K6P7_RAT;K2C4_RAT	3	Filtered	Filtered	Filtered	Filtered	Filtered	7	Filtered	7	7	7	7	7	7	7	Filtered	Filtered	Filtered	7	7	7	7	Filtered	7	7	Filtered	Filtered	7	Filtered	7	7	Filtered	Filtered	Filtered	7	Filtered	7	Filtered	7	7	Filtered	Filtered
3.44e-05	A0A0G2K6S0;A0A1W2Q672	A0A0G2K6S0;A0A1W2Q672		Rattus norvegicus	Uncharacterized protein;Uncharacterized protein (Fragment)	A0A0G2K6S0;A0A1W2Q672	A0A0G2K6S0_RAT;A0A1W2Q672_RAT	3	4	4	4	Filtered	4	4	4	4	4	4	4	4	4	4	4	4	4	4	4	4	4	4	4	4	4	4	4	4	4	4	4	4	4	Filtered	4	Filtered	Filtered	4	4	Filtered	4
2.69e-13	A0A0G2K6T1;G3V844	A0A0G2K6T1;G3V844	Amy2a3	Rattus norvegicus	Alpha-amylase	A0A0G2K6T1;G3V844	A0A0G2K6T1_RAT;G3V844_RAT	3	32	32	32	32	32	32	32	32	32	32	32	32	32	32	32	32	32	32	32	32	32	32	32	32	32	32	32	32	32	32	32	32	32	32	32	32	32	32	32	32	32
2.69e-13	A0A0G2K6T8	A0A0G2K6T8		Rattus norvegicus	Ig-like domain-containing protein	A0A0G2K6T8	A0A0G2K6T8_RAT	4	7	7	7	7	7	7	7	7	7	7	7	7	7	7	7	7	7	7	7	7	7	7	7	7	7	7	7	7	7	7	7	7	7	7	7	7	7	7	7	7	7
7.47e-09	A0A0G2K6T9	A0A0G2K6T9	Pcdh1	Rattus norvegicus	Protocadherin 1	A0A0G2K6T9	A0A0G2K6T9_RAT	1	12	12	12	12	12	12	12	12	12	12	12	12	12	12	12	12	12	12	12	12	12	12	12	Filtered	12	12	12	12	12	12	12	12	12	12	12	12	12	12	12	12	12
0.000185537	A0A0G2K6U1;F1LQ81;O88975;Q9QUL6	A0A0G2K6U1;F1LQ81;O88975;Q9QUL6	Nsf;Nsf;;Nsf	Rattus norvegicus	Vesicle-fusing ATPase;Vesicle-fusing ATPase;Vesicle-fusing ATPase (Fragment);Vesicle-fusing ATPase	A0A0G2K6U1;F1LQ81;O88975;Q9QUL6	A0A0G2K6U1_RAT;F1LQ81_RAT;O88975_RAT;NSF_RAT	1;1;2;1	Filtered	Filtered	Filtered	Filtered	Filtered	Filtered	Filtered	Filtered	Filtered	Filtered	Filtered	Filtered	Filtered	Filtered	Filtered	Filtered	Filtered	Filtered	1	1	1	1	Filtered	1	1	Filtered	Filtered	Filtered	Filtered	Filtered	Filtered	Filtered	Filtered	Filtered	Filtered	Filtered	1	Filtered	1	Filtered	Filtered
1.22e-05	A0A0G2K6Z6;P29288	A0A0G2K6Z6;P29288	Acp5	Rattus norvegicus	Tartrate-resistant acid phosphatase type 5	A0A0G2K6Z6;P29288	A0A0G2K6Z6_RAT;PPA5_RAT	1	8	8	8	8	8	8	8	8	8	8	8	8	8	8	8	8	8	8	8	8	8	8	8	8	8	8	8	8	8	8	8	8	8	8	8	8	8	8	8	8	8
4.21e-05	A0A0G2K722	A0A0G2K722		Rattus norvegicus	Ig-like domain-containing protein	A0A0G2K722	A0A0G2K722_RAT	4	Filtered	Filtered	Filtered	1	Filtered	Filtered	Filtered	1	Filtered	Filtered	Filtered	Filtered	Filtered	Filtered	1	Filtered	Filtered	Filtered	Filtered	1	1	Filtered	Filtered	Filtered	Filtered	Filtered	Filtered	Filtered	Filtered	Filtered	1	Filtered	1	Filtered	Filtered	Filtered	Filtered	1	Filtered	Filtered	1
3.44e-05	A0A0G2K737;Q920J4	A0A0G2K737;Q920J4	Txnl1	Rattus norvegicus	Thioredoxin-like protein 1	A0A0G2K737;Q920J4	A0A0G2K737_RAT;TXNL1_RAT	1	9	9	9	9	9	9	9	9	9	9	9	9	9	9	9	9	9	9	9	9	9	9	9	9	9	9	Filtered	9	9	9	9	9	9	9	9	Filtered	9	Filtered	9	Filtered	9
2.19e-07	A0A0G2K754	A0A0G2K754	Ptprh	Rattus norvegicus	Protein tyrosine phosphatase, receptor type, H	A0A0G2K754	A0A0G2K754_RAT	4	4	4	4	4	4	4	4	4	4	4	4	4	4	4	4	4	4	Filtered	4	Filtered	Filtered	4	Filtered	4	Filtered	Filtered	Filtered	Filtered	4	4	4	Filtered	4	4	4	4	Filtered	Filtered	Filtered	Filtered	Filtered
3.44e-05	A0A0G2K785;A0A0G2KA23;D3ZCI0;Q63060	A0A0G2K785;A0A0G2KA23;D3ZCI0;Q63060	Gk	Rattus norvegicus	Glycerol kinase	A0A0G2K785;A0A0G2KA23;D3ZCI0;Q63060	A0A0G2K785_RAT;A0A0G2KA23_RAT;D3ZCI0_RAT;GLPK_RAT	1;1;1;2	Filtered	13	13	13	13	13	Filtered	Filtered	13	13	13	13	13	13	13	13	Filtered	13	13	13	13	13	13	13	13	13	13	Filtered	13	Filtered	Filtered	13	Filtered	Filtered	Filtered	13	Filtered	Filtered	13	Filtered	Filtered
3.44e-05	A0A0G2K797;Q6IE61;W4VSR8	A0A0G2K797;Q6IE61;W4VSR8	Klk1c6	Rattus norvegicus	Kallikrein 1-related peptidase C6;Glandular kallikrein-11;Kallikrein 1-related peptidase C6	A0A0G2K797;Q6IE61;W4VSR8	A0A0G2K797_RAT;Q6IE61_RAT;W4VSR8_RAT	4;2;4	2	2	2	2	2	2	2	2	2	2	2	2	2	2	2	2	2	Filtered	2	2	2	2	2	2	2	2	2	2	2	2	2	2	2	2	2	2	2	2	2	2	2
3.12e-06	A0A0G2K7A5;Q9Z1K4	A0A0G2K7A5;Q9Z1K4	Col10a1;col10A1	Rattus norvegicus	Collagen type X alpha 1 chain;Collagen alpha 1 type X (Fragment)	A0A0G2K7A5;Q9Z1K4	A0A0G2K7A5_RAT;Q9Z1K4_RAT	4;2	2	Filtered	2	2	2	2	Filtered	Filtered	2	2	2	2	Filtered	Filtered	Filtered	Filtered	Filtered	Filtered	Filtered	Filtered	Filtered	Filtered	Filtered	Filtered	Filtered	Filtered	Filtered	Filtered	2	2	2	Filtered	Filtered	2	2	Filtered	2	2	2	2	2
3.44e-05	A0A0G2K7C3;D3ZEN1	A0A0G2K7C3;D3ZEN1	Efna4	Rattus norvegicus	Ephrin A4	A0A0G2K7C3;D3ZEN1	A0A0G2K7C3_RAT;D3ZEN1_RAT	3	1	Filtered	1	Filtered	Filtered	Filtered	Filtered	1	1	1	1	Filtered	Filtered	Filtered	Filtered	Filtered	Filtered	Filtered	Filtered	1	1	Filtered	1	Filtered	Filtered	Filtered	1	1	1	1	1	1	Filtered	Filtered	Filtered	Filtered	Filtered	Filtered	Filtered	Filtered	1
3.44e-05	A0A0G2K7E5;Q8CFG7;Q8VHS9	A0A0G2K7E5;Q8CFG7;Q8VHS9	Cacna2d1	Rattus norvegicus	Voltage-dependent calcium channel subunit alpha-2/delta-1;Calcium channel alpha-2 delta-1 subunit isoform e;L-type calcium channel alpha2/delta subunit	A0A0G2K7E5;Q8CFG7;Q8VHS9	A0A0G2K7E5_RAT;Q8CFG7_RAT;Q8VHS9_RAT	1;2;2	Filtered	Filtered	Filtered	Filtered	Filtered	Filtered	Filtered	Filtered	Filtered	Filtered	Filtered	Filtered	Filtered	Filtered	Filtered	Filtered	Filtered	7	Filtered	Filtered	Filtered	Filtered	Filtered	Filtered	Filtered	Filtered	Filtered	Filtered	7	Filtered	Filtered	Filtered	Filtered	Filtered	Filtered	Filtered	Filtered	Filtered	Filtered	Filtered	Filtered
3.44e-05	A0A0G2K7H6;D3ZHB5	A0A0G2K7H6;D3ZHB5	Serpinb8	Rattus norvegicus	Serpin family B member 8;Serine (Or cysteine) peptdiase inhibitor, clade B, member 8 (Predicted)	A0A0G2K7H6;D3ZHB5	A0A0G2K7H6_RAT;D3ZHB5_RAT	1	3	3	3	3	3	Filtered	Filtered	3	3	3	3	3	Filtered	3	3	3	3	Filtered	3	3	3	3	Filtered	3	3	3	3	3	Filtered	3	Filtered	3	3	Filtered	3	3	3	3	3	3	Filtered
3.03e-09	A0A0G2K7I1	A0A0G2K7I1		Rattus norvegicus	Ig-like domain-containing protein	A0A0G2K7I1	A0A0G2K7I1_RAT	1	3	3	3	3	3	3	3	3	3	3	3	3	3	3	3	3	3	Filtered	3	3	3	3	3	3	3	3	3	3	3	3	3	3	3	3	3	3	3	3	3	3	3
3.44e-05	A0A0G2K7J5;D3ZTD8	A0A0G2K7J5;D3ZTD8	Sema5a	Rattus norvegicus	Semaphorin-5A	A0A0G2K7J5;D3ZTD8	A0A0G2K7J5_RAT;SEM5A_RAT	4;1	11	11	11	11	11	11	11	11	11	11	11	11	11	11	11	11	11	11	11	11	11	11	11	11	11	11	11	11	11	11	11	11	11	11	Filtered	Filtered	11	11	11	11	11
3.45e-05	A0A0G2K7K2;Q9JM53	A0A0G2K7K2;Q9JM53	Aifm1	Rattus norvegicus	Apoptosis-inducing factor 1, mitochondrial;Apoptosis-inducing factor 1, mitochondrial	A0A0G2K7K2;Q9JM53	A0A0G2K7K2_RAT;AIFM1_RAT	1	Filtered	6	6	6	Filtered	6	Filtered	Filtered	Filtered	Filtered	Filtered	Filtered	Filtered	6	Filtered	Filtered	Filtered	6	Filtered	Filtered	6	6	Filtered	Filtered	Filtered	Filtered	Filtered	Filtered	Filtered	Filtered	Filtered	Filtered	6	Filtered	6	Filtered	Filtered	Filtered	Filtered	Filtered	Filtered
0.000127793	A0A0G2K7L2	A0A0G2K7L2	Igsf3	Rattus norvegicus	Immunoglobulin superfamily, member 3	A0A0G2K7L2	A0A0G2K7L2_RAT	4	Filtered	Filtered	Filtered	Filtered	Filtered	1	Filtered	1	Filtered	1	Filtered	1	Filtered	Filtered	Filtered	Filtered	1	Filtered	Filtered	Filtered	Filtered	Filtered	Filtered	Filtered	Filtered	1	1	1	1	1	1	1	Filtered	Filtered	Filtered	Filtered	Filtered	Filtered	Filtered	Filtered	Filtered
3.44e-05	A0A0G2K7L8;F1LMS5;P49744	A0A0G2K7L8;F1LMS5;P49744	Thbs4	Rattus norvegicus	Thrombospondin-4	A0A0G2K7L8;F1LMS5;P49744	A0A0G2K7L8_RAT;F1LMS5_RAT;TSP4_RAT	3;3;1	9	9	9	9	9	9	Filtered	9	9	9	9	9	9	9	9	9	9	9	9	9	9	9	9	9	9	9	9	9	9	9	9	9	Filtered	9	9	9	9	9	9	Filtered	9
0.0002419	A0A0G2K7M2;Q5XFX7	A0A0G2K7M2;Q5XFX7	Rad23a	Rattus norvegicus	UV excision repair protein RAD23	A0A0G2K7M2;Q5XFX7	A0A0G2K7M2_RAT;Q5XFX7_RAT	1	Filtered	Filtered	Filtered	Filtered	Filtered	Filtered	Filtered	Filtered	Filtered	Filtered	Filtered	Filtered	Filtered	Filtered	Filtered	Filtered	Filtered	Filtered	Filtered	Filtered	2	Filtered	Filtered	Filtered	Filtered	Filtered	Filtered	Filtered	Filtered	2	Filtered	Filtered	Filtered	Filtered	Filtered	Filtered	Filtered	2	Filtered	Filtered	Filtered
4.04e-10	A0A0G2K7P6	A0A0G2K7P6		Rattus norvegicus	IGv domain-containing protein	A0A0G2K7P6	A0A0G2K7P6_RAT	4	2	2	2	2	2	2	2	2	2	2	2	2	2	2	2	2	2	2	2	2	2	2	2	2	2	2	2	2	2	2	2	2	2	2	2	2	2	2	2	2	2
5.07e-07	A0A0G2K7Q2;P34080	A0A0G2K7Q2;P34080	Aqp2	Rattus norvegicus	Aquaporin 2, isoform CRA_a;Aquaporin-2	A0A0G2K7Q2;P34080	A0A0G2K7Q2_RAT;AQP2_RAT	1	4	4	4	4	4	4	4	4	4	4	4	4	4	4	4	4	4	4	4	4	4	4	4	4	4	4	4	4	Filtered	Filtered	4	4	4	4	4	4	4	4	4	4	4
4.08e-05	A0A0G2K7Q7;P35559	A0A0G2K7Q7;P35559	Ide	Rattus norvegicus	Insulin-degrading enzyme	A0A0G2K7Q7;P35559	A0A0G2K7Q7_RAT;IDE_RAT	1	Filtered	Filtered	Filtered	Filtered	Filtered	Filtered	Filtered	4	Filtered	4	Filtered	Filtered	Filtered	Filtered	Filtered	4	4	Filtered	4	4	4	Filtered	4	4	4	4	Filtered	Filtered	Filtered	Filtered	Filtered	Filtered	Filtered	Filtered	Filtered	Filtered	4	Filtered	Filtered	Filtered	Filtered
3.49e-05	A0A0G2K7W2;F1LT79;Q5XI42	A0A0G2K7W2;F1LT79;Q5XI42	Aldh3b1;LOC688778;Aldh3b1	Rattus norvegicus	Aldehyde dehydrogenase;Aldehyde dehydrogenase;Aldehyde dehydrogenase family 3 member B1	A0A0G2K7W2;F1LT79;Q5XI42	A0A0G2K7W2_RAT;F1LT79_RAT;AL3B1_RAT	3;3;2	2	Filtered	2	2	2	2	2	2	Filtered	2	2	Filtered	Filtered	2	Filtered	Filtered	2	Filtered	2	2	2	Filtered	2	2	2	Filtered	2	2	2	2	2	Filtered	Filtered	Filtered	Filtered	Filtered	2	2	2	2	2
0.000136522	A0A0G2K7W8;F1M9G8;Q8K3P7	A0A0G2K7W8;F1M9G8;Q8K3P7	Hint3	Rattus norvegicus	Histidine triad nucleotide-binding protein 3;Histidine triad nucleotide-binding protein 3;Adenosine 5'-monophosphoramidase HINT3	A0A0G2K7W8;F1M9G8;Q8K3P7	A0A0G2K7W8_RAT;F1M9G8_RAT;HINT3_RAT	1;1;2	Filtered	2	2	Filtered	Filtered	2	Filtered	2	Filtered	Filtered	2	Filtered	Filtered	2	Filtered	Filtered	Filtered	Filtered	2	2	2	Filtered	2	2	2	Filtered	Filtered	Filtered	Filtered	2	2	Filtered	Filtered	Filtered	Filtered	Filtered	Filtered	Filtered	2	Filtered	Filtered
3.44e-05	A0A0G2K7X0;F7EL36;P49911;Q5PPH9	A0A0G2K7X0;F7EL36;P49911;Q5PPH9	Anp32a	Rattus norvegicus	Acidic leucine-rich nuclear phosphoprotein 32 family member A;Acidic leucine-rich nuclear phosphoprotein 32 family member A;Acidic leucine-rich nuclear phosphoprotein 32 family member A;Acidic (Leucine-rich) nuclear phosphoprotein 32 family, member A	A0A0G2K7X0;F7EL36;P49911;Q5PPH9	A0A0G2K7X0_RAT;F7EL36_RAT;AN32A_RAT;Q5PPH9_RAT	1;1;2;2	Filtered	Filtered	Filtered	Filtered	Filtered	3	Filtered	Filtered	3	Filtered	Filtered	Filtered	Filtered	Filtered	Filtered	Filtered	Filtered	Filtered	Filtered	3	Filtered	Filtered	Filtered	Filtered	3	Filtered	Filtered	Filtered	Filtered	3	Filtered	Filtered	Filtered	Filtered	Filtered	Filtered	Filtered	Filtered	Filtered	Filtered	Filtered
2.56e-07	A0A0G2K7X7	A0A0G2K7X7	C7	Rattus norvegicus	Complement C7	A0A0G2K7X7	A0A0G2K7X7_RAT	1	46	46	46	46	46	46	46	46	46	46	46	46	46	46	46	46	46	46	46	46	46	46	46	46	46	46	46	46	46	46	46	46	46	46	46	46	46	46	46	46	46
3.55e-05	A0A0G2K7Y0;Q63135	A0A0G2K7Y0;Q63135	Cr1l	Rattus norvegicus	Complement component receptor 1-like protein	A0A0G2K7Y0;Q63135	A0A0G2K7Y0_RAT;CR1L_RAT	1	4	Filtered	4	4	4	4	Filtered	4	4	4	4	Filtered	4	4	4	4	4	Filtered	4	4	4	4	4	4	4	4	4	4	4	4	4	4	4	4	4	4	4	4	4	4	4
3.89e-11	A0A0G2K7Y9	A0A0G2K7Y9	Zg16b	Rattus norvegicus	Zymogen granule protein 16B	A0A0G2K7Y9	A0A0G2K7Y9_RAT	4	23	23	23	23	23	23	23	23	23	23	23	23	23	23	23	23	23	Filtered	23	23	23	23	23	23	23	23	23	23	23	23	23	23	23	23	23	23	23	23	23	23	23
1.9e-07	A0A0G2K828	A0A0G2K828		Rattus norvegicus	Ig-like domain-containing protein	A0A0G2K828	A0A0G2K828_RAT	4	2	2	2	2	2	2	2	2	2	2	2	2	2	2	2	2	2	2	2	2	2	2	2	2	2	2	2	2	2	2	2	2	2	Filtered	Filtered	2	2	2	Filtered	2	2
1.11e-07	A0A0G2K845;Q8K3R4	A0A0G2K845;Q8K3R4	Adipoq	Rattus norvegicus	Adiponectin, C1Q and collagen domain-containing;30 kDa adipocyte complement-related protein	A0A0G2K845;Q8K3R4	A0A0G2K845_RAT;Q8K3R4_RAT	1	4	4	4	4	4	4	4	4	4	4	4	4	4	4	4	4	4	4	4	4	4	4	4	4	4	4	4	4	4	4	4	4	4	4	4	4	4	4	4	4	4
0.000263918	A0A0G2K847;B0BND8;G3V9U1	A0A0G2K847;B0BND8;G3V9U1	Agap1;Centg2;Agap1	Rattus norvegicus	ArfGAP with GTPase domain, ankyrin repeat and PH domain 1;Centg2 protein (Fragment);ArfGAP with GTPase domain, ankyrin repeat and PH domain 1	A0A0G2K847;B0BND8;G3V9U1	A0A0G2K847_RAT;B0BND8_RAT;G3V9U1_RAT	3;2;3	Filtered	Filtered	Filtered	Filtered	Filtered	Filtered	Filtered	Filtered	Filtered	Filtered	Filtered	Filtered	Filtered	Filtered	Filtered	Filtered	Filtered	Filtered	Filtered	Filtered	Filtered	Filtered	Filtered	Filtered	Filtered	Filtered	Filtered	Filtered	Filtered	Filtered	Filtered	Filtered	Filtered	Filtered	Filtered	Filtered	Filtered	Filtered	Filtered	Filtered	Filtered
3.44e-05	A0A0G2K850;A0A140UHY3;B1WC50;Q4KM41	A0A0G2K850;A0A140UHY3;B1WC50;Q4KM41	LOC100912481;Ewsr1;Ewsr1;Ewsr1	Rattus norvegicus	RNA-binding protein EWS-like;EWS RNA-binding protein 1;EWS RNA-binding protein 1;Ewing sarcoma breakpoint region 1	A0A0G2K850;A0A140UHY3;B1WC50;Q4KM41	A0A0G2K850_RAT;A0A140UHY3_RAT;B1WC50_RAT;Q4KM41_RAT	1;1;1;2	Filtered	3	Filtered	3	Filtered	Filtered	Filtered	3	3	3	Filtered	3	Filtered	Filtered	Filtered	Filtered	3	Filtered	Filtered	Filtered	Filtered	3	Filtered	Filtered	Filtered	Filtered	Filtered	Filtered	3	Filtered	Filtered	Filtered	3	Filtered	3	Filtered	Filtered	Filtered	Filtered	Filtered	Filtered
1.04e-09	A0A0G2K872;Q1WIM3	A0A0G2K872;Q1WIM3	Cadm3	Rattus norvegicus	Cell adhesion molecule 3	A0A0G2K872;Q1WIM3	A0A0G2K872_RAT;CADM3_RAT	1	10	10	10	10	10	10	10	10	10	10	10	10	10	10	10	10	10	10	10	10	10	10	10	10	10	10	10	10	10	10	10	10	10	10	10	10	10	10	10	10	10
3.44e-05	A0A0G2K885;Q924S4	A0A0G2K885;Q924S4	Kremen1	Rattus norvegicus	Kremen protein;Kremen protein 1	A0A0G2K885;Q924S4	A0A0G2K885_RAT;KREM1_RAT	4;2	Filtered	Filtered	Filtered	Filtered	Filtered	Filtered	Filtered	3	Filtered	Filtered	Filtered	Filtered	Filtered	Filtered	Filtered	3	Filtered	3	3	3	3	Filtered	3	3	3	3	3	3	3	3	Filtered	Filtered	3	3	Filtered	3	Filtered	3	3	Filtered	3
2.69e-13	A0A0G2K896	A0A0G2K896	RGD1310507	Rattus norvegicus	Similar to RIKEN cDNA 1300017J02	A0A0G2K896	A0A0G2K896_RAT	1	100	100	100	100	100	100	100	100	100	100	100	100	100	100	100	100	100	100	100	100	100	100	100	100	100	100	100	100	100	100	100	100	100	100	100	100	100	100	100	100	100
3.49e-05	A0A0G2K8B7;Q5RKI1	A0A0G2K8B7;Q5RKI1	Eif4a2	Rattus norvegicus	RNA helicase;Eukaryotic initiation factor 4A-II	A0A0G2K8B7;Q5RKI1	A0A0G2K8B7_RAT;IF4A2_RAT	1	2	Filtered	2	2	2	2	Filtered	2	2	2	2	2	2	2	2	2	2	2	2	2	2	2	2	2	2	2	2	2	2	2	2	Filtered	Filtered	Filtered	Filtered	Filtered	Filtered	2	Filtered	Filtered	2
3.44e-05	A0A0G2K8D0;D1MF49;M0RB79	A0A0G2K8D0;D1MF49;M0RB79	RGD1559482	Rattus norvegicus	Similar to immunoglobulin superfamily, member 7;Immune activating receptor CD300d1;Similar to immunoglobulin superfamily, member 7	A0A0G2K8D0;D1MF49;M0RB79	A0A0G2K8D0_RAT;D1MF49_RAT;M0RB79_RAT	4;2;4	3	3	3	3	3	3	Filtered	3	3	3	Filtered	3	3	3	3	3	3	Filtered	3	3	3	3	3	3	3	3	3	3	3	3	Filtered	3	3	3	3	3	Filtered	Filtered	3	3	3
3.44e-05	A0A0G2K8F6;B5DEJ3	A0A0G2K8F6;B5DEJ3	Man2b2	Rattus norvegicus	Alpha-mannosidase	A0A0G2K8F6;B5DEJ3	A0A0G2K8F6_RAT;B5DEJ3_RAT	1;2	13	13	13	13	13	13	Filtered	13	13	13	13	13	13	13	13	13	13	13	13	13	13	13	13	13	13	13	13	13	13	13	13	13	13	13	13	Filtered	13	13	13	13	13
0.000530271	A0A0G2K8H0;Q5M9G3	A0A0G2K8H0;Q5M9G3	Caprin1	Rattus norvegicus	Caprin-1	A0A0G2K8H0;Q5M9G3	A0A0G2K8H0_RAT;CAPR1_RAT	1	Filtered	Filtered	Filtered	Filtered	Filtered	Filtered	Filtered	Filtered	Filtered	Filtered	Filtered	Filtered	Filtered	Filtered	Filtered	Filtered	Filtered	Filtered	Filtered	Filtered	Filtered	Filtered	Filtered	Filtered	Filtered	Filtered	Filtered	Filtered	Filtered	Filtered	Filtered	Filtered	Filtered	Filtered	Filtered	Filtered	Filtered	Filtered	Filtered	Filtered	Filtered
3.44e-05	A0A0G2K8H2	A0A0G2K8H2	RGD1561161	Rattus norvegicus	Similar to BC067074 protein	A0A0G2K8H2	A0A0G2K8H2_RAT	4	25	25	25	25	25	25	25	25	25	25	25	25	25	25	25	25	25	Filtered	25	25	25	25	25	25	25	25	25	25	25	25	25	25	25	25	25	25	25	25	25	25	25
2.5e-05	A0A0G2K8H6;P00786	A0A0G2K8H6;P00786	Ctsh	Rattus norvegicus	Pro-cathepsin H	A0A0G2K8H6;P00786	A0A0G2K8H6_RAT;CATH_RAT	1	11	11	11	11	11	11	11	11	11	11	11	11	11	11	11	11	11	11	11	11	11	11	11	11	11	11	11	11	11	11	11	11	11	11	11	11	11	11	11	11	11
3.44e-05	A0A0G2K8I0	A0A0G2K8I0	Sh3bgrl2	Rattus norvegicus	SH3 domain-binding glutamic acid-rich-like protein	A0A0G2K8I0	A0A0G2K8I0_RAT	1	1	1	1	1	Filtered	1	Filtered	1	Filtered	1	Filtered	1	1	Filtered	1	Filtered	1	1	1	1	1	1	1	1	1	Filtered	Filtered	1	Filtered	1	1	1	Filtered	Filtered	1	Filtered	1	1	Filtered	1	1
1.73e-05	A0A0G2K8I5;D3ZG18	A0A0G2K8I5;D3ZG18	Pcdh19	Rattus norvegicus	Protocadherin 19	A0A0G2K8I5;D3ZG18	A0A0G2K8I5_RAT;D3ZG18_RAT	4	11	11	11	11	11	11	11	11	11	11	11	11	11	11	11	11	11	11	11	11	11	11	11	11	11	11	11	11	11	11	11	11	11	11	11	11	11	11	11	11	11
3.09e-09	A0A0G2K8K3;Q64268	A0A0G2K8K3;Q64268	Serpind1	Rattus norvegicus	Heparin cofactor 2	A0A0G2K8K3;Q64268	A0A0G2K8K3_RAT;HEP2_RAT	1	28	28	28	28	28	28	28	28	28	28	28	28	28	28	28	28	28	28	28	28	28	28	28	28	28	28	28	28	28	28	28	28	28	28	28	28	28	28	28	28	28
3.62e-05	A0A0G2K8K8;P20766	A0A0G2K8K8;P20766	LOC100361706;	Rattus norvegicus	Lambda-chain C1-region-like;Ig lambda-1 chain C region	A0A0G2K8K8;P20766	A0A0G2K8K8_RAT;LAC1_RAT	4	Filtered	Filtered	Filtered	Filtered	Filtered	Filtered	1	Filtered	Filtered	1	Filtered	Filtered	Filtered	Filtered	1	Filtered	Filtered	Filtered	1	Filtered	1	Filtered	1	1	Filtered	1	1	1	1	1	1	Filtered	1	Filtered	1	Filtered	Filtered	1	Filtered	Filtered	1
3.07e-07	A0A0G2K8Q1	A0A0G2K8Q1	Apoc3	Rattus norvegicus	Apolipoprotein C-III	A0A0G2K8Q1	A0A0G2K8Q1_RAT	1	5	5	Filtered	5	5	5	5	5	Filtered	Filtered	Filtered	Filtered	Filtered	Filtered	Filtered	Filtered	5	Filtered	5	Filtered	Filtered	Filtered	Filtered	Filtered	Filtered	5	Filtered	Filtered	Filtered	Filtered	Filtered	Filtered	5	5	5	5	Filtered	Filtered	Filtered	5	Filtered
0.000285964	A0A0G2K8R6;A0A2P1NRX5;E9PTZ7;E9PTZ9;Q861Q4	A0A0G2K8R6;A0A2P1NRX5;E9PTZ7;E9PTZ9;Q861Q4	;RT1-CE1;RT1-CE1;RT1-CE1;RT1-CE1	Rattus norvegicus	Ig-like domain-containing protein;RT1 class I, CE1;RT1 class I, locus1;RT1 class I, locus1;MHC class I protein	A0A0G2K8R6;A0A2P1NRX5;E9PTZ7;E9PTZ9;Q861Q4	A0A0G2K8R6_RAT;A0A2P1NRX5_RAT;E9PTZ7_RAT;E9PTZ9_RAT;Q861Q4_RAT	3;2;3;3;3	Filtered	2	Filtered	2	2	2	Filtered	Filtered	Filtered	2	2	2	2	2	2	2	2	Filtered	2	Filtered	2	2	Filtered	2	2	2	2	Filtered	Filtered	Filtered	2	2	2	Filtered	Filtered	Filtered	Filtered	Filtered	Filtered	Filtered	Filtered
3.44e-05	A0A0G2K8S9;Q6AYJ9;Q91YC0	A0A0G2K8S9;Q6AYJ9;Q91YC0	Art3;Art3;ART3	Rattus norvegicus	NAD(P)(+)--arginine ADP-ribosyltransferase;NAD(P)(+)--arginine ADP-ribosyltransferase;NAD(P)(+)--arginine ADP-ribosyltransferase (Fragment)	A0A0G2K8S9;Q6AYJ9;Q91YC0	A0A0G2K8S9_RAT;Q6AYJ9_RAT;Q91YC0_RAT	3;2;2	5	Filtered	5	5	5	5	5	5	5	5	5	5	5	5	5	5	5	Filtered	5	5	5	5	5	5	Filtered	5	5	5	Filtered	Filtered	5	5	5	Filtered	5	Filtered	Filtered	5	Filtered	Filtered	5
3.44e-05	A0A0G2K8V0;F1LPJ1	A0A0G2K8V0;F1LPJ1	Ptprm	Rattus norvegicus	Protein-tyrosine-phosphatase	A0A0G2K8V0;F1LPJ1	A0A0G2K8V0_RAT;F1LPJ1_RAT	3	Filtered	6	6	6	6	6	6	6	6	6	6	6	6	6	6	6	6	6	6	6	6	6	6	6	6	6	6	6	6	6	6	6	6	Filtered	6	Filtered	6	6	6	6	6
3.44e-05	A0A0G2K8V1;D4A7K5	A0A0G2K8V1;D4A7K5	Atp11a	Rattus norvegicus	Phospholipid-transporting ATPase	A0A0G2K8V1;D4A7K5	A0A0G2K8V1_RAT;D4A7K5_RAT	1	30	30	30	30	30	30	30	30	30	30	30	30	30	30	30	30	30	Filtered	30	30	30	30	30	30	30	30	30	30	30	30	30	30	30	30	30	30	30	30	30	30	30
3.44e-05	A0A0G2K8V2;P85972;R9PXU6	A0A0G2K8V2;P85972;R9PXU6	Vcl	Rattus norvegicus	Metavinculin;Vinculin;Metavinculin	A0A0G2K8V2;P85972;R9PXU6	A0A0G2K8V2_RAT;VINC_RAT;R9PXU6_RAT	1	25	25	25	25	25	25	Filtered	25	25	25	25	25	25	25	25	25	25	25	25	25	25	25	25	25	25	25	25	Filtered	25	25	25	25	25	Filtered	Filtered	25	25	Filtered	Filtered	25	25
0.000725697	A0A0G2K8W0	A0A0G2K8W0	Pdzk1	Rattus norvegicus	Na(+)/H(+) exchange regulatory cofactor NHE-RF3	A0A0G2K8W0	A0A0G2K8W0_RAT	1	Filtered	Filtered	Filtered	Filtered	Filtered	Filtered	Filtered	Filtered	Filtered	Filtered	1	Filtered	Filtered	Filtered	Filtered	Filtered	Filtered	Filtered	Filtered	Filtered	1	Filtered	1	1	1	Filtered	Filtered	Filtered	Filtered	Filtered	Filtered	Filtered	Filtered	Filtered	Filtered	Filtered	Filtered	Filtered	Filtered	Filtered	Filtered
3.44e-05	A0A0G2K8W9;G3V6S0;Q6XD99	A0A0G2K8W9;G3V6S0;Q6XD99	Sptbn1	Rattus norvegicus	Spectrin beta chain	A0A0G2K8W9;G3V6S0;Q6XD99	A0A0G2K8W9_RAT;G3V6S0_RAT;Q6XD99_RAT	1;1;2	29	29	29	29	29	29	29	29	29	29	29	29	29	29	29	29	29	29	29	29	29	29	29	29	29	29	29	29	29	29	29	29	29	29	29	29	29	29	29	29	29
9.57e-05	A0A0G2K8X5;O35888	A0A0G2K8X5;O35888	;MUC5AC	Rattus norvegicus	Uncharacterized protein;Mucin	A0A0G2K8X5;O35888	A0A0G2K8X5_RAT;O35888_RAT	4;2	Filtered	Filtered	Filtered	Filtered	Filtered	Filtered	Filtered	Filtered	Filtered	Filtered	Filtered	Filtered	Filtered	Filtered	Filtered	Filtered	Filtered	Filtered	Filtered	Filtered	Filtered	Filtered	Filtered	Filtered	Filtered	Filtered	Filtered	Filtered	1	Filtered	Filtered	Filtered	Filtered	Filtered	Filtered	Filtered	Filtered	Filtered	Filtered	Filtered	Filtered
3.44e-05	A0A0G2K911;O35987	A0A0G2K911;O35987	Nsfl1c	Rattus norvegicus	NSFL1 cofactor p47	A0A0G2K911;O35987	A0A0G2K911_RAT;NSF1C_RAT	1	1	1	1	1	Filtered	Filtered	Filtered	1	Filtered	Filtered	Filtered	1	1	1	Filtered	Filtered	1	Filtered	1	Filtered	Filtered	Filtered	1	1	1	Filtered	Filtered	Filtered	Filtered	1	Filtered	Filtered	Filtered	1	1	1	Filtered	Filtered	1	1	Filtered
3.44e-05	A0A0G2K926	A0A0G2K926	LOC297568	Rattus norvegicus	Murinoglobulin-1	A0A0G2K926	A0A0G2K926_RAT	1	3	3	3	3	3	3	3	3	3	3	3	3	3	3	3	3	3	Filtered	3	Filtered	Filtered	3	Filtered	3	3	Filtered	3	3	3	3	3	3	3	3	3	3	3	3	3	3	3
3.44e-05	A0A0G2K930;P09527	A0A0G2K930;P09527	Rab7a	Rattus norvegicus	Ras-related protein Rab-7a	A0A0G2K930;P09527	A0A0G2K930_RAT;RAB7A_RAT	1	11	11	11	11	11	11	11	11	11	11	11	11	11	11	11	11	11	11	11	11	11	11	11	11	11	11	11	11	11	11	11	11	11	11	11	Filtered	11	11	11	11	11
1.39e-07	A0A0G2K931;E9PSV5	A0A0G2K931;E9PSV5	Psat1	Rattus norvegicus	Phosphoserine aminotransferase	A0A0G2K931;E9PSV5	A0A0G2K931_RAT;E9PSV5_RAT	1	10	10	10	10	10	10	10	10	10	10	10	10	10	10	10	10	10	10	10	10	10	10	10	10	10	10	10	10	10	10	10	10	10	Filtered	10	Filtered	10	10	10	10	10
3.44e-05	A0A0G2K946	A0A0G2K946	Spock2	Rattus norvegicus	SPARC/osteonectin, cwcv and kazal-like domains proteoglycan 2	A0A0G2K946	A0A0G2K946_RAT	1	8	8	8	Filtered	8	8	8	8	8	8	8	8	8	8	8	8	8	8	Filtered	8	8	8	8	8	8	Filtered	8	8	8	8	8	8	Filtered	8	8	8	8	8	8	8	8
8.81e-05	A0A0G2K950;B5DFH4	A0A0G2K950;B5DFH4	Papss2	Rattus norvegicus	3'-phosphoadenosine 5'-phosphosulfate synthase 2	A0A0G2K950;B5DFH4	A0A0G2K950_RAT;B5DFH4_RAT	1	Filtered	Filtered	Filtered	Filtered	Filtered	Filtered	Filtered	Filtered	Filtered	Filtered	Filtered	Filtered	Filtered	Filtered	Filtered	Filtered	Filtered	Filtered	Filtered	Filtered	1	Filtered	1	Filtered	1	Filtered	Filtered	Filtered	Filtered	Filtered	Filtered	Filtered	Filtered	Filtered	Filtered	Filtered	Filtered	Filtered	Filtered	Filtered	Filtered
3.44e-05	A0A0G2K994;D3ZBX7	A0A0G2K994;D3ZBX7	Vsig10	Rattus norvegicus	V-set and immunoglobulin domain-containing 10	A0A0G2K994;D3ZBX7	A0A0G2K994_RAT;D3ZBX7_RAT	4	2	2	2	2	2	2	2	2	2	2	2	2	2	2	2	2	2	Filtered	2	2	2	2	2	2	2	2	2	2	2	2	2	2	Filtered	2	2	Filtered	2	2	2	2	2
3.44e-05	A0A0G2K999;D3ZDA6	A0A0G2K999;D3ZDA6	Sdk2	Rattus norvegicus	Sidekick cell adhesion molecule 2	A0A0G2K999;D3ZDA6	A0A0G2K999_RAT;D3ZDA6_RAT	1;4	Filtered	Filtered	Filtered	Filtered	Filtered	Filtered	Filtered	Filtered	Filtered	Filtered	Filtered	Filtered	Filtered	Filtered	Filtered	Filtered	Filtered	1	Filtered	Filtered	Filtered	Filtered	Filtered	Filtered	Filtered	Filtered	Filtered	Filtered	Filtered	Filtered	Filtered	Filtered	Filtered	Filtered	Filtered	Filtered	Filtered	Filtered	Filtered	Filtered	Filtered
3.44e-05	A0A0G2K9A2;P85970	A0A0G2K9A2;P85970	Arpc2	Rattus norvegicus	Arp2/3 complex 34 kDa subunit;Actin-related protein 2/3 complex subunit 2	A0A0G2K9A2;P85970	A0A0G2K9A2_RAT;ARPC2_RAT	1	10	10	10	10	10	10	Filtered	10	10	10	Filtered	10	10	10	10	10	10	10	10	10	10	10	10	10	10	Filtered	Filtered	Filtered	10	10	10	10	10	Filtered	Filtered	Filtered	Filtered	Filtered	10	10	10
0.000112053	A0A0G2K9C0;B5DEX4;F7EWC1	A0A0G2K9C0;B5DEX4;F7EWC1	Vasp	Rattus norvegicus	Vasodilator-stimulated phosphoprotein;Vasp protein;Vasodilator-stimulated phosphoprotein	A0A0G2K9C0;B5DEX4;F7EWC1	A0A0G2K9C0_RAT;B5DEX4_RAT;F7EWC1_RAT	1;2;1	8	8	8	Filtered	Filtered	8	Filtered	Filtered	Filtered	8	Filtered	Filtered	Filtered	Filtered	Filtered	Filtered	8	Filtered	8	8	8	8	Filtered	8	8	8	Filtered	Filtered	Filtered	Filtered	Filtered	Filtered	Filtered	Filtered	8	Filtered	Filtered	Filtered	Filtered	Filtered	Filtered
3.44e-05	A0A0G2K9D7;I6LBX8	A0A0G2K9D7;I6LBX8	Pcdhgc3	Rattus norvegicus	Protocadherin gamma subfamily C, 3;Protocadherin gamma c3	A0A0G2K9D7;I6LBX8	A0A0G2K9D7_RAT;I6LBX8_RAT	4;2	19	19	19	19	19	19	19	19	19	19	19	19	19	19	19	19	19	19	19	19	19	19	19	19	19	19	19	19	19	19	19	19	19	19	19	19	19	19	19	19	19
2.61e-06	A0A0G2K9E0;E2RUH2;P29315	A0A0G2K9E0;E2RUH2;P29315	Rnh1	Rattus norvegicus	Ribonuclease inhibitor	A0A0G2K9E0;E2RUH2;P29315	A0A0G2K9E0_RAT;E2RUH2_RAT;RINI_RAT	1	11	11	11	11	11	11	11	11	11	11	11	11	11	11	11	11	11	Filtered	11	11	11	11	11	11	11	11	11	11	11	11	11	11	11	11	11	11	11	11	11	11	11
2.69e-13	A0A0G2K9I6;G3V7K3	A0A0G2K9I6;G3V7K3	Cp	Rattus norvegicus	Ceruloplasmin	A0A0G2K9I6;G3V7K3	A0A0G2K9I6_RAT;G3V7K3_RAT	1	119	119	119	119	119	119	119	119	119	119	119	119	119	119	119	119	119	119	119	119	119	119	119	119	119	119	119	119	119	119	119	119	119	119	119	119	119	119	119	119	119
3.44e-05	A0A0G2K9J2	A0A0G2K9J2	Atp6v1h	Rattus norvegicus	V-type proton ATPase subunit H	A0A0G2K9J2	A0A0G2K9J2_RAT	1	18	18	18	18	18	18	Filtered	18	18	18	18	18	18	18	18	18	18	18	18	18	18	18	18	18	18	18	Filtered	18	18	18	18	Filtered	18	Filtered	Filtered	Filtered	Filtered	Filtered	18	18	Filtered
8.81e-05	A0A0G2K9L2	A0A0G2K9L2	Tom1l2	Rattus norvegicus	Target of myb1-like 2 membrane-trafficking protein	A0A0G2K9L2	A0A0G2K9L2_RAT	1	Filtered	Filtered	2	2	Filtered	Filtered	Filtered	2	2	Filtered	Filtered	Filtered	Filtered	Filtered	Filtered	Filtered	2	Filtered	2	2	2	2	2	2	2	Filtered	Filtered	Filtered	Filtered	Filtered	Filtered	Filtered	Filtered	Filtered	Filtered	Filtered	Filtered	Filtered	Filtered	Filtered	Filtered
1.25e-07	A0A0G2K9Q9	A0A0G2K9Q9	Krt17	Rattus norvegicus	Keratin, type I cytoskeletal 17	A0A0G2K9Q9	A0A0G2K9Q9_RAT	1	14	14	14	14	14	14	14	14	14	14	14	14	14	14	14	14	14	14	14	14	14	14	14	14	14	14	14	14	14	14	14	14	14	14	14	14	14	14	14	14	14
3.44e-05	A0A0G2K9T1;Q5YB86	A0A0G2K9T1;Q5YB86	Itch	Rattus norvegicus	E3 ubiquitin-protein ligase	A0A0G2K9T1;Q5YB86	A0A0G2K9T1_RAT;Q5YB86_RAT	1;2	5	Filtered	5	Filtered	5	Filtered	Filtered	5	5	5	5	5	5	Filtered	5	5	5	5	5	5	5	5	5	5	5	5	5	5	Filtered	Filtered	5	Filtered	Filtered	Filtered	Filtered	Filtered	5	Filtered	Filtered	5	Filtered
9.28e-07	A0A0G2K9X1;Q62740	A0A0G2K9X1;Q62740	Spp2	Rattus norvegicus	Secreted phosphoprotein 2;Secreted phosphoprotein 24	A0A0G2K9X1;Q62740	A0A0G2K9X1_RAT;SPP24_RAT	1	8	8	8	8	8	8	8	8	8	8	8	8	8	8	8	8	8	Filtered	8	8	8	8	8	8	8	8	8	8	8	8	8	8	8	8	8	8	8	8	8	8	8
6.31e-12	A0A0G2K9Y0;F1LPQ6	A0A0G2K9Y0;F1LPQ6	Ighm	Rattus norvegicus	Immunoglobulin heavy constant mu	A0A0G2K9Y0;F1LPQ6	A0A0G2K9Y0_RAT;F1LPQ6_RAT	4	26	26	26	26	26	26	26	26	26	26	26	26	26	26	26	26	26	26	26	26	26	26	26	26	26	26	26	26	26	26	26	26	26	26	26	26	26	26	26	26	26
8.1e-09	A0A0G2K9Y4;G3V9P1;Q56A20	A0A0G2K9Y4;G3V9P1;Q56A20	Pik3ip1	Rattus norvegicus	Phosphoinositide-3-kinase-interacting protein 1	A0A0G2K9Y4;G3V9P1;Q56A20	A0A0G2K9Y4_RAT;G3V9P1_RAT;P3IP1_RAT	4;4;2	4	4	4	4	4	4	Filtered	4	4	4	Filtered	4	4	4	4	4	4	4	Filtered	4	4	4	4	4	4	4	4	4	4	4	4	4	4	4	4	4	4	4	4	4	4
2.07e-05	A0A0G2K9Z5	A0A0G2K9Z5		Rattus norvegicus	Ig-like domain-containing protein	A0A0G2K9Z5	A0A0G2K9Z5_RAT	4	3	3	3	3	3	3	3	3	3	3	3	3	3	3	3	3	3	Filtered	3	3	3	3	3	Filtered	Filtered	3	3	3	3	3	Filtered	Filtered	3	Filtered	3	Filtered	Filtered	3	Filtered	Filtered	3
3.44e-05	A0A0G2KA34;F1LPL9;P03957	A0A0G2KA34;F1LPL9;P03957	Mmp3	Rattus norvegicus	Stromelysin-1	A0A0G2KA34;F1LPL9;P03957	A0A0G2KA34_RAT;F1LPL9_RAT;MMP3_RAT	3;3;1	Filtered	2	2	2	2	2	Filtered	2	2	2	2	2	2	2	2	2	2	Filtered	Filtered	Filtered	Filtered	Filtered	Filtered	Filtered	Filtered	2	Filtered	Filtered	Filtered	Filtered	2	Filtered	Filtered	2	2	2	2	Filtered	Filtered	Filtered	Filtered
3.36e-09	A0A0G2KA71;Q5FVC5	A0A0G2KA71;Q5FVC5	Nectin2	Rattus norvegicus	Nectin cell adhesion molecule 2	A0A0G2KA71;Q5FVC5	A0A0G2KA71_RAT;Q5FVC5_RAT	1	19	19	19	19	19	19	19	19	19	19	19	19	19	19	19	19	19	19	19	19	19	19	19	19	19	19	19	19	19	19	19	19	19	19	19	19	19	19	19	19	19
3.44e-05	A0A0G2KA82;Q66H18	A0A0G2KA82;Q66H18	Sypl1	Rattus norvegicus	Synaptophysin-like 1	A0A0G2KA82;Q66H18	A0A0G2KA82_RAT;Q66H18_RAT	1	Filtered	1	Filtered	Filtered	Filtered	Filtered	Filtered	Filtered	Filtered	Filtered	Filtered	Filtered	Filtered	Filtered	Filtered	Filtered	Filtered	Filtered	Filtered	1	Filtered	Filtered	Filtered	1	1	Filtered	Filtered	Filtered	Filtered	Filtered	Filtered	Filtered	Filtered	Filtered	Filtered	Filtered	Filtered	Filtered	Filtered	Filtered	Filtered
9.31e-06	A0A0G2KA90	A0A0G2KA90	Dsc1	Rattus norvegicus	Desmocollin 1	A0A0G2KA90	A0A0G2KA90_RAT	4	11	11	11	11	11	11	11	11	11	11	11	11	11	11	11	11	11	Filtered	11	11	11	11	11	11	Filtered	11	11	11	11	11	11	11	11	11	11	11	11	11	11	11	11
1.8e-09	A0A0G2KAJ7	A0A0G2KAJ7	Col12a1	Rattus norvegicus	Collagen alpha-1(XII) chain	A0A0G2KAJ7	A0A0G2KAJ7_RAT	1	51	51	51	51	51	51	51	51	51	51	51	51	51	51	51	51	51	51	51	51	51	51	51	51	51	51	51	51	51	51	51	51	51	51	51	51	51	51	51	51	51
0.000175716	A0A0G2KAT4;Q63413	A0A0G2KAT4;Q63413	Ddx39b	Rattus norvegicus	RNA helicase;Spliceosome RNA helicase Ddx39b	A0A0G2KAT4;Q63413	A0A0G2KAT4_RAT;DX39B_RAT	1;2	Filtered	Filtered	Filtered	Filtered	Filtered	Filtered	Filtered	Filtered	Filtered	Filtered	Filtered	Filtered	Filtered	3	Filtered	Filtered	Filtered	Filtered	Filtered	Filtered	3	Filtered	3	Filtered	Filtered	Filtered	Filtered	Filtered	Filtered	Filtered	Filtered	Filtered	Filtered	Filtered	Filtered	Filtered	Filtered	Filtered	Filtered	Filtered	Filtered
3.44e-05	A0A0G2KAW4;P24155	A0A0G2KAW4;P24155	Thop1	Rattus norvegicus	Thimet oligopeptidase	A0A0G2KAW4;P24155	A0A0G2KAW4_RAT;THOP1_RAT	1	5	Filtered	Filtered	Filtered	5	5	Filtered	Filtered	Filtered	Filtered	Filtered	5	Filtered	Filtered	5	Filtered	Filtered	Filtered	5	Filtered	5	5	5	5	5	Filtered	Filtered	Filtered	Filtered	Filtered	Filtered	5	Filtered	Filtered	Filtered	Filtered	Filtered	Filtered	Filtered	Filtered	Filtered
7.21e-05	A0A0G2KAY8;Q923V8	A0A0G2KAY8;Q923V8	Selenof	Rattus norvegicus	Selenoprotein F	A0A0G2KAY8;Q923V8	A0A0G2KAY8_RAT;SEP15_RAT	1	Filtered	3	3	Filtered	Filtered	Filtered	Filtered	Filtered	Filtered	Filtered	Filtered	Filtered	Filtered	Filtered	Filtered	Filtered	Filtered	3	3	Filtered	Filtered	3	3	3	3	3	Filtered	Filtered	Filtered	Filtered	Filtered	Filtered	Filtered	Filtered	Filtered	Filtered	Filtered	Filtered	Filtered	Filtered	Filtered
3.97e-05	A0A0G2KAZ1	A0A0G2KAZ1		Rattus norvegicus	Ig-like domain-containing protein	A0A0G2KAZ1	A0A0G2KAZ1_RAT	4	1	1	1	1	Filtered	1	1	1	1	1	1	1	1	1	1	1	1	Filtered	1	1	1	1	1	1	Filtered	1	1	1	Filtered	Filtered	1	Filtered	Filtered	1	1	1	Filtered	1	1	Filtered	Filtered
3.46e-05	A0A0G2KAZ7;Q3SWU3	A0A0G2KAZ7;Q3SWU3	Hnrnpdl	Rattus norvegicus	Heterogeneous nuclear ribonucleoprotein D-like	A0A0G2KAZ7;Q3SWU3	A0A0G2KAZ7_RAT;HNRDL_RAT	1	Filtered	Filtered	Filtered	Filtered	Filtered	Filtered	Filtered	Filtered	Filtered	Filtered	Filtered	Filtered	Filtered	2	Filtered	2	Filtered	2	Filtered	Filtered	2	Filtered	Filtered	Filtered	Filtered	Filtered	2	Filtered	Filtered	Filtered	Filtered	Filtered	Filtered	Filtered	Filtered	Filtered	Filtered	Filtered	Filtered	Filtered	Filtered
9.54e-13	A0A0G2KB26;Q5XI43	A0A0G2KB26;Q5XI43	Mxra8	Rattus norvegicus	Matrix remodeling-associated protein 8	A0A0G2KB26;Q5XI43	A0A0G2KB26_RAT;MXRA8_RAT	4;1	36	36	36	36	36	36	36	36	36	36	36	36	36	36	36	36	36	36	36	36	36	36	36	36	36	36	36	36	36	36	36	36	36	36	36	36	36	36	36	36	36
3.44e-05	A0A0G2KB31;F1LS97;Q05511	A0A0G2KB31;F1LS97;Q05511	Hpn	Rattus norvegicus	Serine protease hepsin	A0A0G2KB31;F1LS97;Q05511	A0A0G2KB31_RAT;F1LS97_RAT;HEPS_RAT	1;1;2	8	8	8	8	8	8	8	8	8	8	8	8	8	8	8	Filtered	8	8	8	8	8	8	8	8	8	8	8	8	8	8	8	8	8	8	8	Filtered	8	8	8	8	8
0.000314444	A0A0G2KB85;E0A3N4	A0A0G2KB85;E0A3N4	LOC299282;	Rattus norvegicus	Serine protease inhibitor A3N;Serpina3n-like protein	A0A0G2KB85;E0A3N4	A0A0G2KB85_RAT;E0A3N4_RAT	1;2	Filtered	Filtered	Filtered	Filtered	Filtered	Filtered	Filtered	Filtered	Filtered	Filtered	Filtered	Filtered	Filtered	Filtered	Filtered	Filtered	Filtered	Filtered	Filtered	Filtered	Filtered	Filtered	Filtered	Filtered	Filtered	Filtered	Filtered	Filtered	Filtered	Filtered	Filtered	Filtered	Filtered	Filtered	Filtered	Filtered	Filtered	Filtered	Filtered	Filtered	Filtered
0.000154297	A0A0G2KBC0;F8WFF9;Q5FVI3	A0A0G2KBC0;F8WFF9;Q5FVI3	Lrrc57	Rattus norvegicus	Leucine-rich repeat-containing protein 57	A0A0G2KBC0;F8WFF9;Q5FVI3	A0A0G2KBC0_RAT;F8WFF9_RAT;LRC57_RAT	1;1;2	Filtered	Filtered	Filtered	Filtered	Filtered	Filtered	Filtered	Filtered	Filtered	2	2	Filtered	Filtered	Filtered	2	Filtered	Filtered	Filtered	2	2	Filtered	2	2	2	2	2	Filtered	Filtered	Filtered	Filtered	Filtered	2	Filtered	Filtered	Filtered	Filtered	Filtered	2	Filtered	Filtered	2
8.1e-06	A0A0G2QC04	A0A0G2QC04	Pls1	Rattus norvegicus	Plastin 1	A0A0G2QC04	A0A0G2QC04_RAT	1	27	27	27	27	27	27	27	27	27	27	27	27	27	27	27	27	27	27	27	27	27	27	27	27	27	27	27	27	27	27	27	27	27	27	27	27	27	27	27	27	27
1.09e-06	A0A0G2QC16;A0A1B0GWM7;Q5QE79	A0A0G2QC16;A0A1B0GWM7;Q5QE79	Aox4	Rattus norvegicus	Aldehyde oxidase;Aldehyde oxidase;Aldehyde oxidase 4	A0A0G2QC16;A0A1B0GWM7;Q5QE79	A0A0G2QC16_RAT;A0A1B0GWM7_RAT;AOXD_RAT	3;3;2	31	31	31	31	31	31	31	31	31	31	31	31	31	31	31	31	31	31	31	31	31	31	31	31	31	31	31	31	31	31	31	31	31	31	31	31	31	31	31	31	31
7.19e-08	A0A0G2QC23;G3V6H1	A0A0G2QC23;G3V6H1	Galc	Rattus norvegicus	Galactocerebrosidase	A0A0G2QC23;G3V6H1	A0A0G2QC23_RAT;G3V6H1_RAT	2;1	10	10	10	10	10	10	10	10	10	10	10	10	10	10	10	10	10	10	10	10	10	10	10	10	10	10	10	10	10	10	10	10	10	Filtered	10	Filtered	10	10	10	10	10
0.000261781	A0A0G2QC41;A0A1L5YJQ7;D3ZVD8	A0A0G2QC41;A0A1L5YJQ7;D3ZVD8	Hdac6;hdac6;LOC108348065	Rattus norvegicus	Histone deacetylase 6	A0A0G2QC41;A0A1L5YJQ7;D3ZVD8	A0A0G2QC41_RAT;A0A1L5YJQ7_RAT;D3ZVD8_RAT	1;2;1	Filtered	Filtered	Filtered	Filtered	Filtered	Filtered	Filtered	Filtered	Filtered	Filtered	Filtered	Filtered	Filtered	Filtered	Filtered	Filtered	Filtered	Filtered	Filtered	Filtered	1	Filtered	1	1	1	Filtered	Filtered	Filtered	Filtered	Filtered	Filtered	Filtered	Filtered	Filtered	Filtered	Filtered	Filtered	Filtered	Filtered	Filtered	Filtered
1.15e-08	A0A0G2QC46;F1M7B9;Q80W87	A0A0G2QC46;F1M7B9;Q80W87	Robo4;LOC100911068;Robo4	Rattus norvegicus	Roundabout homolog 4;Roundabout homolog 4-like;Roundabout homolog 4	A0A0G2QC46;F1M7B9;Q80W87	A0A0G2QC46_RAT;F1M7B9_RAT;ROBO4_RAT	4;4;2	8	8	8	8	8	8	8	8	8	8	8	8	8	8	8	8	8	8	8	8	8	8	8	8	8	8	8	8	8	8	8	8	8	8	8	8	8	8	8	8	8
2.51e-05	A0A0H2UH90;Q75WE7	A0A0H2UH90;Q75WE7	Vwa5a	Rattus norvegicus	von Willebrand factor A domain-containing protein 5A	A0A0H2UH90;Q75WE7	A0A0H2UH90_RAT;VWA5A_RAT	1;2	8	8	8	8	Filtered	8	Filtered	8	8	Filtered	8	8	8	8	8	8	Filtered	Filtered	8	8	8	8	8	8	8	8	8	8	Filtered	8	8	8	8	Filtered	Filtered	Filtered	8	8	8	8	Filtered
4.49e-05	A0A0H2UHA1;Q8CHN8	A0A0H2UHA1;Q8CHN8	Masp1	Rattus norvegicus	Mannan-binding lectin serine protease 1	A0A0H2UHA1;Q8CHN8	A0A0H2UHA1_RAT;MASP1_RAT	1	Filtered	5	5	5	Filtered	5	Filtered	5	5	5	5	5	Filtered	Filtered	Filtered	5	Filtered	Filtered	5	5	5	5	5	Filtered	5	5	5	5	Filtered	Filtered	5	5	Filtered	Filtered	Filtered	Filtered	Filtered	5	Filtered	Filtered	Filtered
3.44e-05	A0A0H2UHA4;Q6AYL6	A0A0H2UHA4;Q6AYL6	Spata18	Rattus norvegicus	Mitochondria-eating protein	A0A0H2UHA4;Q6AYL6	A0A0H2UHA4_RAT;MIEAP_RAT	1	3	3	3	3	3	3	3	3	3	3	3	3	3	3	3	Filtered	3	Filtered	Filtered	3	Filtered	3	Filtered	3	3	Filtered	Filtered	Filtered	Filtered	3	Filtered	Filtered	Filtered	Filtered	Filtered	Filtered	3	3	3	3	3
1.04e-07	A0A0H2UHA7	A0A0H2UHA7	Slc15a2	Rattus norvegicus	Solute carrier family 15 (H+/peptide transporter), member 2, isoform CRA_a	A0A0H2UHA7	A0A0H2UHA7_RAT	1	22	22	22	22	22	22	22	22	22	22	22	22	22	22	22	22	22	Filtered	22	22	22	22	22	22	22	22	22	22	22	22	22	22	22	22	22	22	22	22	22	22	22
3.44e-05	A0A0H2UHB0;B5DFM1;F1LM81	A0A0H2UHB0;B5DFM1;F1LM81	Tom1l1	Rattus norvegicus	TOM1-like protein 1;Uncharacterized protein (Fragment);TOM1-like protein 1	A0A0H2UHB0;B5DFM1;F1LM81	A0A0H2UHB0_RAT;B5DFM1_RAT;TM1L1_RAT	1;2;1	2	Filtered	Filtered	Filtered	Filtered	Filtered	Filtered	2	Filtered	2	Filtered	2	Filtered	Filtered	Filtered	Filtered	Filtered	Filtered	2	2	2	2	2	2	2	2	Filtered	Filtered	Filtered	Filtered	Filtered	Filtered	Filtered	Filtered	Filtered	Filtered	Filtered	Filtered	Filtered	Filtered	Filtered
3.44e-05	A0A0H2UHB3;P48284	A0A0H2UHB3;P48284	Ca4	Rattus norvegicus	Carbonic anhydrase;Carbonic anhydrase 4	A0A0H2UHB3;P48284	A0A0H2UHB3_RAT;CAH4_RAT	1	4	4	4	4	4	4	4	4	4	4	4	4	4	4	4	4	4	Filtered	4	4	4	4	4	4	4	4	4	4	4	4	4	4	4	4	4	4	4	4	4	4	4
3.44e-05	A0A0H2UHD5;B1H234	A0A0H2UHD5;B1H234	Flrt3	Rattus norvegicus	Leucine-rich repeat transmembrane protein FLRT3	A0A0H2UHD5;B1H234	A0A0H2UHD5_RAT;FLRT3_RAT	4;1	5	Filtered	5	5	5	Filtered	5	5	Filtered	5	5	5	Filtered	Filtered	Filtered	Filtered	Filtered	5	5	5	5	5	5	5	Filtered	Filtered	5	5	Filtered	5	5	5	Filtered	Filtered	5	Filtered	5	5	5	5	5
3.44e-05	A0A0H2UHD6;A0A0H2UI32;Q9ET32	A0A0H2UHD6;A0A0H2UI32;Q9ET32	Abo3;Abo3;Abo	Rattus norvegicus	Histo-blood group ABO system transferase 3;Histo-blood group ABO system transferase 3;Histo-blood group ABO system transferase 1	A0A0H2UHD6;A0A0H2UI32;Q9ET32	A0A0H2UHD6_RAT;A0A0H2UI32_RAT;BGAT1_RAT	3;3;1	7	7	7	7	7	7	7	7	7	7	7	7	7	7	7	7	7	Filtered	7	7	7	7	7	7	7	7	7	Filtered	7	7	Filtered	Filtered	Filtered	Filtered	Filtered	Filtered	Filtered	7	Filtered	7	7
0.000321911	A0A0H2UHE1;P13086	A0A0H2UHE1;P13086	Suclg1	Rattus norvegicus	Succinate--CoA ligase [ADP/GDP-forming] subunit alpha, mitochondrial;Succinate--CoA ligase [ADP/GDP-forming] subunit alpha, mitochondrial	A0A0H2UHE1;P13086	A0A0H2UHE1_RAT;SUCA_RAT	1;2	Filtered	Filtered	Filtered	Filtered	Filtered	Filtered	Filtered	Filtered	Filtered	Filtered	Filtered	Filtered	Filtered	Filtered	Filtered	Filtered	Filtered	Filtered	Filtered	Filtered	Filtered	Filtered	Filtered	Filtered	Filtered	Filtered	Filtered	Filtered	Filtered	Filtered	Filtered	Filtered	Filtered	Filtered	Filtered	Filtered	Filtered	Filtered	Filtered	Filtered	Filtered
4.34e-11	A0A0H2UHF8;P02764	A0A0H2UHF8;P02764	Orm1	Rattus norvegicus	Alpha-1-acid glycoprotein	A0A0H2UHF8;P02764	A0A0H2UHF8_RAT;A1AG_RAT	1;2	28	28	28	28	28	28	28	28	28	28	28	28	28	28	28	28	28	Filtered	28	28	28	28	28	28	28	28	28	28	28	28	28	28	28	28	28	28	28	28	28	28	28
3.44e-05	A0A0H2UHH0;Q9QXN4	A0A0H2UHH0;Q9QXN4	Miox	Rattus norvegicus	Inositol oxygenase	A0A0H2UHH0;Q9QXN4	A0A0H2UHH0_RAT;MIOX_RAT	1	7	7	7	7	7	7	7	7	7	7	7	7	7	7	7	7	7	7	7	7	7	7	7	7	7	7	Filtered	Filtered	Filtered	Filtered	7	7	Filtered	Filtered	7	Filtered	7	7	7	7	Filtered
6.71e-10	A0A0H2UHH2;H6X320;P23680	A0A0H2UHH2;H6X320;P23680	Apcs	Rattus norvegicus	Serum amyloid P-component;Pentaxin;Serum amyloid P-component	A0A0H2UHH2;H6X320;P23680	A0A0H2UHH2_RAT;H6X320_RAT;SAMP_RAT	1;3;2	14	14	14	14	14	14	14	14	14	14	14	14	14	14	14	14	14	Filtered	14	14	14	14	14	14	14	14	14	14	14	14	14	14	14	14	14	14	14	14	14	14	14
3.43e-08	A0A0H2UHH5;Q6IG05	A0A0H2UHH5;Q6IG05	Krt75	Rattus norvegicus	Keratin, type II cytoskeletal 75;Keratin, type II cytoskeletal 75	A0A0H2UHH5;Q6IG05	A0A0H2UHH5_RAT;K2C75_RAT	1;3	Filtered	Filtered	Filtered	Filtered	Filtered	Filtered	Filtered	Filtered	Filtered	Filtered	Filtered	Filtered	Filtered	Filtered	Filtered	Filtered	Filtered	1	Filtered	Filtered	Filtered	Filtered	Filtered	Filtered	Filtered	Filtered	Filtered	Filtered	Filtered	Filtered	Filtered	Filtered	Filtered	Filtered	Filtered	Filtered	Filtered	Filtered	Filtered	Filtered	Filtered
3.44e-05	A0A0H2UHI2;P36506;Q01986	A0A0H2UHI2;P36506;Q01986	Map2k1;Map2k2;Map2k1	Rattus norvegicus	Dual-specificity mitogen-activated protein kinase kinase 1;Dual specificity mitogen-activated protein kinase kinase 2;Dual specificity mitogen-activated protein kinase kinase 1	A0A0H2UHI2;P36506;Q01986	A0A0H2UHI2_RAT;MP2K2_RAT;MP2K1_RAT	1	Filtered	1	Filtered	Filtered	Filtered	Filtered	Filtered	1	Filtered	Filtered	1	Filtered	Filtered	Filtered	Filtered	1	1	1	1	1	1	1	1	1	1	Filtered	Filtered	Filtered	Filtered	Filtered	Filtered	1	Filtered	Filtered	Filtered	Filtered	Filtered	1	Filtered	1	1
2.69e-13	A0A0H2UHI5;P09006	A0A0H2UHI5;P09006	Serpina3n	Rattus norvegicus	Serine protease inhibitor A3N	A0A0H2UHI5;P09006	A0A0H2UHI5_RAT;SPA3N_RAT	1	59	59	59	59	59	59	59	59	59	59	59	59	59	59	59	59	59	59	59	59	59	59	59	59	59	59	59	59	59	59	59	59	59	59	59	59	59	59	59	59	59
3.17e-05	A0A0H2UHJ0;P08689	A0A0H2UHJ0;P08689	Shbg	Rattus norvegicus	Sex hormone-binding globulin	A0A0H2UHJ0;P08689	A0A0H2UHJ0_RAT;SHBG_RAT	4;1	6	6	6	6	6	6	6	6	6	6	6	6	6	6	6	6	6	Filtered	6	6	6	6	6	6	6	6	6	6	6	6	6	6	6	6	Filtered	Filtered	6	6	6	6	6
0.000151984	A0A0H2UHK2;P70580	A0A0H2UHK2;P70580	Pgrmc1	Rattus norvegicus	Membrane-associated progesterone receptor component 1	A0A0H2UHK2;P70580	A0A0H2UHK2_RAT;PGRC1_RAT	1	Filtered	Filtered	Filtered	Filtered	Filtered	Filtered	Filtered	Filtered	Filtered	Filtered	Filtered	Filtered	Filtered	Filtered	Filtered	Filtered	Filtered	1	Filtered	Filtered	Filtered	Filtered	Filtered	Filtered	Filtered	Filtered	Filtered	Filtered	Filtered	Filtered	Filtered	Filtered	Filtered	Filtered	Filtered	Filtered	Filtered	Filtered	Filtered	Filtered	Filtered
3.17e-09	A0A0H2UHL7;P43303	A0A0H2UHL7;P43303	Il1r2	Rattus norvegicus	Interleukin 1 receptor, type II, isoform CRA_a;Interleukin-1 receptor type 2	A0A0H2UHL7;P43303	A0A0H2UHL7_RAT;IL1R2_RAT	3;2	13	13	13	13	13	13	13	13	13	13	13	13	13	13	13	13	13	Filtered	13	13	13	13	13	13	13	13	13	13	13	13	13	13	13	13	13	13	13	13	13	13	13
3.44e-05	A0A0H2UHM0	A0A0H2UHM0	Vps28	Rattus norvegicus	Vacuolar protein sorting-associated protein 28 homolog	A0A0H2UHM0	A0A0H2UHM0_RAT	1	12	Filtered	12	12	12	12	12	12	12	12	12	12	Filtered	12	Filtered	12	12	12	12	12	12	12	12	12	12	12	12	12	12	12	12	12	12	Filtered	Filtered	Filtered	12	12	12	12	12
7.07e-13	A0A0H2UHM3;P06866	A0A0H2UHM3;P06866	Hp	Rattus norvegicus	Haptoglobin	A0A0H2UHM3;P06866	A0A0H2UHM3_RAT;HPT_RAT	1	60	60	60	60	60	60	60	60	60	60	60	60	60	60	60	60	60	60	60	60	60	60	60	60	60	60	60	60	60	60	60	60	60	60	60	60	60	60	60	60	60
3.49e-05	A0A0H2UHM4;G3V7X0;Q6AYX5	A0A0H2UHM4;G3V7X0;Q6AYX5	Odf2	Rattus norvegicus	Outer dense fiber protein 2;Outer dense fiber of sperm tails 2, isoform CRA_e;Outer dense fiber protein 2	A0A0H2UHM4;G3V7X0;Q6AYX5	A0A0H2UHM4_RAT;G3V7X0_RAT;ODFP2_RAT	1	Filtered	Filtered	Filtered	12	12	12	12	Filtered	Filtered	12	Filtered	Filtered	Filtered	12	12	Filtered	12	Filtered	12	12	Filtered	Filtered	12	Filtered	12	Filtered	12	Filtered	Filtered	Filtered	12	Filtered	Filtered	Filtered	Filtered	Filtered	Filtered	Filtered	12	12	Filtered
1.71e-05	A0A0H2UHM5;P11598	A0A0H2UHM5;P11598	Pdia3	Rattus norvegicus	Protein disulfide-isomerase;Protein disulfide-isomerase A3	A0A0H2UHM5;P11598	A0A0H2UHM5_RAT;PDIA3_RAT	1	16	16	16	16	16	16	16	16	16	16	16	16	16	16	16	16	16	16	16	16	16	16	16	16	16	16	16	16	16	16	16	16	16	16	16	16	16	16	16	16	16
3.44e-05	A0A0H2UHM7;Q6AYZ1	A0A0H2UHM7;Q6AYZ1	LOC100909441;Tuba1c	Rattus norvegicus	Tubulin alpha chain;Tubulin alpha-1C chain	A0A0H2UHM7;Q6AYZ1	A0A0H2UHM7_RAT;TBA1C_RAT	3;1	1	1	1	Filtered	1	1	1	1	1	1	1	Filtered	Filtered	1	Filtered	1	1	Filtered	1	1	1	1	1	1	1	Filtered	1	Filtered	1	Filtered	Filtered	Filtered	Filtered	Filtered	Filtered	Filtered	1	Filtered	Filtered	1	Filtered
3.44e-05	A0A0H2UHN5;P35286	A0A0H2UHN5;P35286	Rab13	Rattus norvegicus	Ras-related protein Rab-13	A0A0H2UHN5;P35286	A0A0H2UHN5_RAT;RAB13_RAT	1	Filtered	Filtered	Filtered	Filtered	Filtered	Filtered	Filtered	Filtered	Filtered	Filtered	Filtered	Filtered	Filtered	Filtered	Filtered	Filtered	Filtered	Filtered	4	4	4	Filtered	4	4	4	4	Filtered	Filtered	Filtered	Filtered	Filtered	Filtered	Filtered	Filtered	Filtered	Filtered	Filtered	Filtered	Filtered	Filtered	Filtered
7.45e-06	A0A0H2UHQ0;Q794F9	A0A0H2UHQ0;Q794F9	Slc3a2	Rattus norvegicus	4F2 cell-surface antigen heavy chain	A0A0H2UHQ0;Q794F9	A0A0H2UHQ0_RAT;4F2_RAT	1	14	14	14	14	14	14	14	14	14	14	14	14	14	14	14	14	14	14	14	14	14	14	14	14	14	14	14	14	14	14	14	14	14	Filtered	Filtered	14	14	14	14	14	14
3.44e-05	A0A0H2UHR0;Q3L7M0	A0A0H2UHR0;Q3L7M0	Ggta1	Rattus norvegicus	N-acetyllactosaminide alpha-1,3-galactosyltransferase;N-acetyllactosaminide alpha-1,3-galactosyltransferase	A0A0H2UHR0;Q3L7M0	A0A0H2UHR0_RAT;GGTA1_RAT	3;1	4	4	4	4	4	4	Filtered	4	4	4	4	4	4	Filtered	4	4	4	Filtered	4	4	4	4	4	4	4	4	4	4	4	Filtered	Filtered	4	4	Filtered	Filtered	Filtered	4	4	4	4	4
1.9e-06	A0A0H2UHR6;Q63207	A0A0H2UHR6;Q63207	F10	Rattus norvegicus	Coagulation factor X	A0A0H2UHR6;Q63207	A0A0H2UHR6_RAT;FA10_RAT	1;2	12	12	12	12	12	12	12	12	12	12	12	12	12	12	12	12	12	12	Filtered	12	12	12	12	12	12	12	12	12	12	12	12	12	12	12	12	12	12	12	12	12	12
3.44e-05	A0A0H2UHR7;D3ZHA0	A0A0H2UHR7;D3ZHA0	Flnc	Rattus norvegicus	Filamin-C	A0A0H2UHR7;D3ZHA0	A0A0H2UHR7_RAT;FLNC_RAT	1	12	12	12	12	12	12	12	12	12	12	12	12	12	12	12	12	12	12	12	12	12	12	12	12	12	12	12	12	12	12	12	12	12	12	12	12	12	12	12	12	12
3.44e-05	A0A0H2UHU2;D0V9T5;D0VBM0;E9MW48;F1M5J1;Q566E6	A0A0H2UHU2;D0V9T5;D0VBM0;E9MW48;F1M5J1;Q566E6	Cd300lf;Cd300lf;Cd300f;Cd300lf;Cd300lf;Cd300lf	Rattus norvegicus	CMRF35-like molecule 1;CD300f;CD300f splice variant 1;CD300f splice variant 2;CMRF35-like molecule 1;CMRF35-like molecule 1	A0A0H2UHU2;D0V9T5;D0VBM0;E9MW48;F1M5J1;Q566E6	A0A0H2UHU2_RAT;D0V9T5_RAT;D0VBM0_RAT;E9MW48_RAT;F1M5J1_RAT;CLM1_RAT	4;2;2;2;4;2	3	3	3	3	Filtered	3	Filtered	3	3	3	3	3	3	3	3	3	3	Filtered	3	3	3	Filtered	3	3	3	Filtered	3	Filtered	3	3	3	3	3	Filtered	3	3	3	3	3	3	Filtered
3.18e-05	A0A0H2UHU5;P98105	A0A0H2UHU5;P98105	Sele	Rattus norvegicus	E-selectin	A0A0H2UHU5;P98105	A0A0H2UHU5_RAT;LYAM2_RAT	3;2	Filtered	6	6	6	6	6	Filtered	6	6	Filtered	Filtered	6	6	6	6	6	6	Filtered	6	6	6	6	6	6	6	6	6	6	6	6	6	6	6	6	6	6	6	6	6	6	6
1.23e-06	A0A0H2UHV3;Q5M871	A0A0H2UHV3;Q5M871	Fcmr	Rattus norvegicus	Fas apoptotic inhibitory molecule 3	A0A0H2UHV3;Q5M871	A0A0H2UHV3_RAT;FAIM3_RAT	1	1	1	1	1	1	1	1	1	Filtered	Filtered	1	1	1	1	1	Filtered	1	Filtered	Filtered	1	Filtered	1	1	1	Filtered	Filtered	1	1	1	1	1	1	1	1	1	1	1	1	1	1	Filtered
3.44e-05	A0A0H2UHY8;A0A1W2Q6K0;Q9R1T5	A0A0H2UHY8;A0A1W2Q6K0;Q9R1T5	Aspa	Rattus norvegicus	Aspartoacylase	A0A0H2UHY8;A0A1W2Q6K0;Q9R1T5	A0A0H2UHY8_RAT;A0A1W2Q6K0_RAT;ACY2_RAT	1	11	11	11	11	11	11	11	11	11	11	11	11	11	11	11	11	11	Filtered	11	11	11	11	11	11	11	11	11	11	11	11	11	11	11	11	11	Filtered	11	11	11	11	11
6.44e-05	A0A0H2UHZ0;Q9JJ09	A0A0H2UHZ0;Q9JJ09	Slc34a2	Rattus norvegicus	Na(+)-dependent phosphate cotransporter 2B;Sodium-dependent phosphate transport protein 2B	A0A0H2UHZ0;Q9JJ09	A0A0H2UHZ0_RAT;NPT2B_RAT	1	Filtered	Filtered	2	Filtered	Filtered	Filtered	Filtered	Filtered	Filtered	Filtered	Filtered	Filtered	Filtered	Filtered	Filtered	Filtered	Filtered	Filtered	Filtered	Filtered	2	Filtered	2	2	2	Filtered	Filtered	Filtered	Filtered	Filtered	Filtered	Filtered	Filtered	Filtered	Filtered	Filtered	Filtered	Filtered	Filtered	Filtered	Filtered
3.44e-05	A0A0H2UI07;B1WBN9;P12928	A0A0H2UI07;B1WBN9;P12928	Pklr	Rattus norvegicus	Pyruvate kinase;Pyruvate kinase;Pyruvate kinase PKLR	A0A0H2UI07;B1WBN9;P12928	A0A0H2UI07_RAT;B1WBN9_RAT;KPYR_RAT	1;2;1	8	8	8	8	8	8	Filtered	8	8	8	8	8	8	8	8	8	8	8	8	8	8	8	8	8	8	Filtered	Filtered	8	8	8	8	8	Filtered	Filtered	Filtered	Filtered	8	8	8	8	8
3.28e-07	A0A0H2UI19;D3ZTE0	A0A0H2UI19;D3ZTE0	F12	Rattus norvegicus	Coagulation factor XII	A0A0H2UI19;D3ZTE0	A0A0H2UI19_RAT;FA12_RAT	1;2	30	30	30	30	30	30	30	30	30	30	30	30	30	30	30	30	30	Filtered	30	30	30	30	30	30	30	30	30	30	30	30	30	30	30	30	30	30	30	30	30	30	30
0.000798766	A0A0H2UI20;F7FG31;Q6AZ26;Q9Z2F5	A0A0H2UI20;F7FG31;Q6AZ26;Q9Z2F5	Ctbp1	Rattus norvegicus	C-terminal-binding protein 1;C-terminal-binding protein 1;C-terminal binding protein 1;C-terminal-binding protein 1	A0A0H2UI20;F7FG31;Q6AZ26;Q9Z2F5	A0A0H2UI20_RAT;F7FG31_RAT;Q6AZ26_RAT;CTBP1_RAT	1	Filtered	Filtered	Filtered	Filtered	Filtered	Filtered	Filtered	Filtered	Filtered	Filtered	Filtered	Filtered	Filtered	Filtered	Filtered	Filtered	Filtered	Filtered	Filtered	Filtered	Filtered	Filtered	Filtered	Filtered	Filtered	Filtered	Filtered	Filtered	Filtered	Filtered	Filtered	Filtered	Filtered	Filtered	Filtered	Filtered	Filtered	Filtered	Filtered	Filtered	Filtered
8.77e-10	A0A0U1RRP9;Q7TP05	A0A0U1RRP9;Q7TP05	Cfb	Rattus norvegicus	C3/C5 convertase	A0A0U1RRP9;Q7TP05	A0A0U1RRP9_RAT;Q7TP05_RAT	1	116	116	116	116	116	116	116	116	116	116	116	116	116	116	116	116	116	116	116	116	116	116	116	116	116	116	116	116	116	116	116	116	116	116	116	116	116	116	116	116	116
0.000170585	A0A0U1RRV2;D4A2E4;Q4QQU7;Q6TXE7	A0A0U1RRV2;D4A2E4;Q4QQU7;Q6TXE7	Grtp1;Grtp1;Grtp1;	Rattus norvegicus	Growth hormone-regulated TBC protein 1 (Fragment);Growth hormone-regulated TBC protein 1;Growth hormone-regulated TBC protein 1;LRRGT00052	A0A0U1RRV2;D4A2E4;Q4QQU7;Q6TXE7	A0A0U1RRV2_RAT;D4A2E4_RAT;GRTP1_RAT;Q6TXE7_RAT	4;4;2;2	Filtered	Filtered	Filtered	Filtered	Filtered	1	Filtered	Filtered	Filtered	Filtered	Filtered	1	1	1	Filtered	Filtered	Filtered	Filtered	1	Filtered	1	1	1	1	1	Filtered	Filtered	Filtered	Filtered	Filtered	Filtered	Filtered	Filtered	Filtered	Filtered	Filtered	Filtered	Filtered	Filtered	1	Filtered
0.000986351	A0A0U1RRV5;D3ZKG9	A0A0U1RRV5;D3ZKG9	Cluh	Rattus norvegicus	Clustered mitochondria protein homolog	A0A0U1RRV5;D3ZKG9	A0A0U1RRV5_RAT;D3ZKG9_RAT	1	Filtered	Filtered	Filtered	Filtered	Filtered	Filtered	Filtered	Filtered	Filtered	Filtered	Filtered	Filtered	Filtered	Filtered	Filtered	Filtered	1	Filtered	Filtered	Filtered	Filtered	Filtered	Filtered	Filtered	Filtered	Filtered	Filtered	Filtered	Filtered	Filtered	Filtered	Filtered	Filtered	Filtered	Filtered	Filtered	Filtered	Filtered	Filtered	Filtered	Filtered
0.000102392	A0A140TA89;P50442	A0A140TA89;P50442	Gatm	Rattus norvegicus	Glycine amidinotransferase;Glycine amidinotransferase, mitochondrial	A0A140TA89;P50442	A0A140TA89_RAT;GATM_RAT	1	Filtered	Filtered	Filtered	Filtered	Filtered	Filtered	Filtered	Filtered	Filtered	Filtered	Filtered	Filtered	Filtered	Filtered	Filtered	Filtered	Filtered	3	Filtered	Filtered	3	Filtered	Filtered	Filtered	Filtered	Filtered	Filtered	Filtered	Filtered	Filtered	Filtered	Filtered	Filtered	Filtered	Filtered	Filtered	Filtered	Filtered	Filtered	3	Filtered
0.000216516	A0A140TA99;F1LZ51;F1M937;P62870	A0A140TA99;F1LZ51;F1M937;P62870	Elob;;;Elob	Rattus norvegicus	Elongin-B;Ubiquitin-like domain-containing protein;Ubiquitin-like domain-containing protein;Elongin-B	A0A140TA99;F1LZ51;F1M937;P62870	A0A140TA99_RAT;F1LZ51_RAT;F1M937_RAT;ELOB_RAT	1;4;4;1	1	Filtered	Filtered	Filtered	Filtered	Filtered	Filtered	Filtered	Filtered	Filtered	Filtered	Filtered	Filtered	Filtered	Filtered	Filtered	Filtered	1	1	1	1	1	Filtered	1	1	Filtered	Filtered	Filtered	Filtered	1	Filtered	Filtered	Filtered	Filtered	Filtered	Filtered	Filtered	1	Filtered	Filtered	Filtered
3.44e-05	A0A140TAA1	A0A140TAA1	Igsf8	Rattus norvegicus	Immunoglobulin superfamily, member 8	A0A140TAA1	A0A140TAA1_RAT	1	3	3	3	3	3	3	3	3	3	3	3	3	3	3	3	3	3	Filtered	3	3	3	Filtered	3	3	3	3	3	3	3	3	3	3	3	Filtered	3	3	3	3	3	3	3
0.000349346	A0A140TAA3;O55007	A0A140TAA3;O55007	Ralgapa1	Rattus norvegicus	Ral GTPase-activating protein subunit alpha-1	A0A140TAA3;O55007	A0A140TAA3_RAT;RGPA1_RAT	1	1	Filtered	Filtered	Filtered	Filtered	Filtered	1	1	Filtered	Filtered	Filtered	Filtered	Filtered	Filtered	Filtered	1	1	Filtered	Filtered	1	1	1	1	1	1	Filtered	Filtered	1	1	1	1	1	1	1	1	1	1	1	Filtered	Filtered	Filtered
7.05e-12	A0A140TAA4	A0A140TAA4	Pdcd6ip	Rattus norvegicus	Programmed cell death 6-interacting protein	A0A140TAA4	A0A140TAA4_RAT	1	59	59	59	59	59	59	59	59	59	59	59	59	59	59	59	59	59	59	59	59	59	59	59	59	59	59	59	59	59	59	59	59	59	59	59	59	59	59	59	59	59
3.07e-09	A0A140TAB0;A0A1W2Q6F2;P35577	A0A140TAB0;A0A1W2Q6F2;P35577	Serpina7	Rattus norvegicus	Thyroxine-binding globulin	A0A140TAB0;A0A1W2Q6F2;P35577	A0A140TAB0_RAT;A0A1W2Q6F2_RAT;THBG_RAT	3;3;1	18	18	18	18	18	18	18	18	18	18	18	18	18	18	18	18	18	Filtered	18	18	18	Filtered	18	18	Filtered	18	18	18	18	18	Filtered	Filtered	Filtered	Filtered	Filtered	Filtered	Filtered	18	Filtered	18	18
0.000130911	A0A140TAB4;Q02874	A0A140TAB4;Q02874	H2afy;Macroh2a1	Rattus norvegicus	Core histone macro-H2A;Core histone macro-H2A.1	A0A140TAB4;Q02874	A0A140TAB4_RAT;H2AY_RAT	1	Filtered	5	Filtered	Filtered	5	5	Filtered	Filtered	5	5	Filtered	Filtered	Filtered	Filtered	Filtered	Filtered	5	Filtered	Filtered	Filtered	Filtered	Filtered	Filtered	Filtered	5	Filtered	Filtered	Filtered	Filtered	Filtered	Filtered	Filtered	Filtered	Filtered	Filtered	Filtered	Filtered	Filtered	Filtered	Filtered	Filtered
7.79e-05	A0A140TAB9;P22062	A0A140TAB9;P22062	Pcmt1	Rattus norvegicus	Protein-L-isoaspartate O-methyltransferase;Protein-L-isoaspartate(D-aspartate) O-methyltransferase	A0A140TAB9;P22062	A0A140TAB9_RAT;PIMT_RAT	1	Filtered	Filtered	Filtered	Filtered	Filtered	Filtered	Filtered	Filtered	Filtered	Filtered	Filtered	Filtered	Filtered	Filtered	Filtered	Filtered	Filtered	2	2	Filtered	2	Filtered	Filtered	2	2	2	2	2	Filtered	2	Filtered	Filtered	Filtered	Filtered	Filtered	Filtered	Filtered	Filtered	Filtered	Filtered	Filtered
0.00232071	A0A140TAC3;O88339;Q4V882	A0A140TAC3;O88339;Q4V882	Epn1;Epn1;Epn3	Rattus norvegicus	Epsin-1;Epsin-1;Epsin-3	A0A140TAC3;O88339;Q4V882	A0A140TAC3_RAT;EPN1_RAT;EPN3_RAT	1	Filtered	Filtered	Filtered	Filtered	Filtered	Filtered	Filtered	Filtered	Filtered	Filtered	Filtered	Filtered	Filtered	Filtered	Filtered	Filtered	Filtered	Filtered	1	Filtered	1	Filtered	Filtered	1	Filtered	Filtered	Filtered	Filtered	Filtered	Filtered	Filtered	Filtered	Filtered	Filtered	Filtered	Filtered	Filtered	Filtered	Filtered	Filtered	Filtered
3.44e-05	A0A140TAC5;B2RYU2;D3ZJE2;P23358	A0A140TAC5;B2RYU2;D3ZJE2;P23358	Rpl12;Rpl12;Rpl12-ps1;Rpl12	Rattus norvegicus	60S ribosomal protein L12	A0A140TAC5;B2RYU2;D3ZJE2;P23358	A0A140TAC5_RAT;B2RYU2_RAT;D3ZJE2_RAT;RL12_RAT	3;2;3;2	2	2	2	2	2	2	2	2	2	2	2	2	2	Filtered	2	Filtered	2	2	2	2	2	Filtered	2	2	2	Filtered	Filtered	Filtered	Filtered	2	Filtered	Filtered	Filtered	Filtered	Filtered	Filtered	Filtered	Filtered	Filtered	Filtered	Filtered
0.000173071	A0A140TAD8	A0A140TAD8	Slc11a2	Rattus norvegicus	Natural resistance-associated macrophage protein 2	A0A140TAD8	A0A140TAD8_RAT	1	Filtered	2	Filtered	Filtered	2	2	Filtered	Filtered	Filtered	2	2	Filtered	Filtered	Filtered	Filtered	Filtered	2	Filtered	2	2	2	Filtered	2	2	2	Filtered	Filtered	Filtered	Filtered	2	2	Filtered	Filtered	Filtered	2	Filtered	Filtered	Filtered	Filtered	Filtered	2
3.93e-05	A0A140TAE0;Q62667	A0A140TAE0;Q62667	Mvp	Rattus norvegicus	Major vault protein	A0A140TAE0;Q62667	A0A140TAE0_RAT;MVP_RAT	1	4	4	4	4	4	4	Filtered	4	4	4	4	4	Filtered	4	4	4	4	4	Filtered	4	4	4	4	Filtered	4	4	4	4	Filtered	4	4	Filtered	Filtered	Filtered	4	4	4	4	4	4	Filtered
3.44e-05	A0A140TAG4;Q9R044	A0A140TAG4;Q9R044	Nphs1	Rattus norvegicus	Nephrin	A0A140TAG4;Q9R044	A0A140TAG4_RAT;NPHN_RAT	1	10	10	10	10	10	10	10	10	10	10	10	10	10	10	10	10	10	Filtered	10	10	10	10	10	10	10	10	10	10	10	10	10	10	10	10	10	10	10	10	10	10	10
2.3e-08	A0A140TAH1;Q9JJ50	A0A140TAH1;Q9JJ50	Hgs	Rattus norvegicus	Hepatocyte growth factor-regulated tyrosine kinase substrate	A0A140TAH1;Q9JJ50	A0A140TAH1_RAT;HGS_RAT	1	5	5	5	5	5	5	5	5	5	5	5	5	5	5	5	5	5	5	5	5	5	5	5	5	5	5	5	5	5	5	5	5	5	5	5	5	5	5	5	5	5
3.44e-05	A0A140TAH2;A0JPN3	A0A140TAH2;A0JPN3	Bpifb1	Rattus norvegicus	BPI fold-containing family B member 1	A0A140TAH2;A0JPN3	A0A140TAH2_RAT;BPIB1_RAT	4;2	11	11	11	11	11	11	11	11	11	11	11	11	11	11	11	11	11	11	11	11	11	11	11	11	11	11	11	11	11	11	11	11	11	Filtered	Filtered	Filtered	11	Filtered	11	11	11
1.68e-09	A0A140TAI2;Q5FVF9	A0A140TAI2;Q5FVF9	Btd	Rattus norvegicus	Biotinidase	A0A140TAI2;Q5FVF9	A0A140TAI2_RAT;BTD_RAT	1;2	20	20	20	20	20	20	20	20	20	20	20	20	20	20	20	20	20	Filtered	20	20	20	20	20	20	20	20	20	20	20	20	20	20	20	20	20	20	20	20	20	20	20
3.44e-05	A0A140TAI8;B5DFN2;D3ZWL6	A0A140TAI8;B5DFN2;D3ZWL6	Ahcyl1;Ahcyl1;Ahcyl2	Rattus norvegicus	S-adenosylhomocysteine hydrolase-like protein 1;S-adenosylhomocysteine hydrolase-like protein 1;Adenosylhomocysteinase-like 2	A0A140TAI8;B5DFN2;D3ZWL6	A0A140TAI8_RAT;SAHH2_RAT;D3ZWL6_RAT	1	6	6	Filtered	Filtered	6	6	Filtered	6	Filtered	6	Filtered	Filtered	Filtered	Filtered	Filtered	Filtered	6	6	6	6	6	Filtered	6	6	6	Filtered	Filtered	Filtered	6	Filtered	Filtered	6	6	Filtered	6	Filtered	Filtered	Filtered	Filtered	Filtered	Filtered
3.44e-05	A0A140UHW8;P08661;Q7TMC0	A0A140UHW8;P08661;Q7TMC0	;Mbl2;	Rattus norvegicus	Mannan-binding protein;Mannose-binding protein C;Mannan-binding protein	A0A140UHW8;P08661;Q7TMC0	A0A140UHW8_RAT;MBL2_RAT;Q7TMC0_RAT	4;1;2	5	5	5	Filtered	5	5	Filtered	5	5	5	5	Filtered	Filtered	Filtered	5	Filtered	5	Filtered	Filtered	5	Filtered	5	5	Filtered	Filtered	5	Filtered	Filtered	Filtered	5	Filtered	5	Filtered	5	Filtered	Filtered	5	Filtered	Filtered	Filtered	Filtered
0.000103605	A0A140UHX6;Q6XDA0	A0A140UHX6;Q6XDA0	Sptb	Rattus norvegicus	Spectrin beta chain	A0A140UHX6;Q6XDA0	A0A140UHX6_RAT;Q6XDA0_RAT	1	Filtered	Filtered	Filtered	Filtered	Filtered	Filtered	Filtered	Filtered	Filtered	Filtered	Filtered	Filtered	Filtered	Filtered	Filtered	Filtered	Filtered	Filtered	Filtered	Filtered	Filtered	Filtered	Filtered	Filtered	Filtered	Filtered	Filtered	Filtered	Filtered	2	Filtered	Filtered	Filtered	Filtered	Filtered	Filtered	Filtered	Filtered	Filtered	Filtered	Filtered
3.44e-05	A0A142BM03	A0A142BM03		Rattus norvegicus	Anti-F4/80 heavy chain variable region (Fragment)	A0A142BM03	A0A142BM03_RAT	2	1	1	1	1	1	1	Filtered	1	1	1	1	1	1	1	1	1	1	1	Filtered	Filtered	Filtered	Filtered	1	Filtered	Filtered	Filtered	Filtered	Filtered	1	Filtered	Filtered	Filtered	1	Filtered	Filtered	Filtered	Filtered	Filtered	Filtered	Filtered	1
3.44e-05	A0A142BM04	A0A142BM04		Rattus norvegicus	Anti-F4/80 kappa light chain variable region (Fragment)	A0A142BM04	A0A142BM04_RAT	2	4	4	4	4	4	4	4	4	4	4	4	4	4	4	4	4	4	Filtered	4	4	4	4	4	4	4	4	4	4	4	4	4	4	4	4	4	4	4	4	4	4	4
2.69e-13	A0A1B0GWM3	A0A1B0GWM3	Lama3	Rattus norvegicus	Laminin subunit alpha 3 (Fragment)	A0A1B0GWM3	A0A1B0GWM3_RAT	4	1	1	1	1	1	1	1	1	1	1	1	1	1	1	1	1	1	1	1	1	1	1	1	1	1	1	1	1	1	1	1	1	1	1	1	1	1	1	Filtered	1	1
3.44e-05	A0A1B0GWN8;Q812E9	A0A1B0GWN8;Q812E9	Gpm6a	Rattus norvegicus	Neuronal membrane glycoprotein M6-a	A0A1B0GWN8;Q812E9	A0A1B0GWN8_RAT;GPM6A_RAT	1	8	8	8	8	8	8	8	8	8	8	8	8	8	8	8	8	8	8	8	8	8	8	8	8	8	8	8	8	8	8	8	8	8	8	8	8	8	8	8	8	8
3.82e-09	A0A1K0FUA6;P11517	A0A1K0FUA6;P11517	LOC689064;	Rattus norvegicus	Globin a2;Hemoglobin subunit beta-2	A0A1K0FUA6;P11517	A0A1K0FUA6_RAT;HBB2_RAT	3;1	5	5	5	5	5	5	5	5	5	5	5	5	5	5	5	5	5	Filtered	5	5	5	5	Filtered	5	5	Filtered	Filtered	5	5	5	5	5	Filtered	5	5	Filtered	Filtered	Filtered	5	Filtered	5
3.44e-05	A0A1K0FUB2;Q9QZ76	A0A1K0FUB2;Q9QZ76	Mb	Rattus norvegicus	Myoglobin	A0A1K0FUB2;Q9QZ76	A0A1K0FUB2_RAT;MYG_RAT	3;1	18	18	18	18	18	18	18	18	18	18	18	18	18	18	18	18	18	Filtered	18	18	18	18	18	18	18	18	18	18	Filtered	18	18	18	18	18	18	18	18	18	18	18	18
0.000141539	A0A1K0GGD5	A0A1K0GGD5	Glnd1	Rattus norvegicus	Globin d1	A0A1K0GGD5	A0A1K0GGD5_RAT	3	Filtered	Filtered	Filtered	Filtered	Filtered	Filtered	Filtered	Filtered	Filtered	Filtered	Filtered	Filtered	Filtered	Filtered	Filtered	Filtered	Filtered	Filtered	Filtered	Filtered	Filtered	Filtered	Filtered	Filtered	Filtered	Filtered	Filtered	Filtered	Filtered	3	Filtered	Filtered	Filtered	Filtered	Filtered	Filtered	Filtered	Filtered	Filtered	Filtered	Filtered
3.44e-05	A0A1L2C162;D3ZDW5	A0A1L2C162;D3ZDW5	Upk1a	Rattus norvegicus	Tetraspanin;Cytochrome c oxidase, subunit VIb (Predicted)	A0A1L2C162;D3ZDW5	A0A1L2C162_RAT;D3ZDW5_RAT	2;4	Filtered	Filtered	Filtered	Filtered	Filtered	Filtered	Filtered	Filtered	1	Filtered	Filtered	Filtered	Filtered	Filtered	Filtered	Filtered	1	1	Filtered	1	Filtered	Filtered	1	Filtered	1	Filtered	Filtered	Filtered	Filtered	Filtered	Filtered	Filtered	Filtered	Filtered	Filtered	Filtered	Filtered	Filtered	Filtered	Filtered	Filtered
3.44e-05	A0A1L6ZA28;Q6MG57	A0A1L6ZA28;Q6MG57	ly6g6e;Ly6g6e	Rattus norvegicus	Lymphocyte antigen 6 complex locus G6E	A0A1L6ZA28;Q6MG57	A0A1L6ZA28_RAT;Q6MG57_RAT	2	3	3	3	3	3	3	3	3	3	3	3	3	3	3	3	3	3	Filtered	3	3	3	3	Filtered	3	3	3	3	3	3	3	3	3	3	3	3	3	3	3	3	3	3
2.92e-05	A0A1R3UCJ3;P00759	A0A1R3UCJ3;P00759	Klk1c2;Klk2	Rattus norvegicus	Kallikrein a1;Tonin	A0A1R3UCJ3;P00759	A0A1R3UCJ3_RAT;KLK2_RAT	4;1	2	2	2	2	2	2	2	2	2	2	2	2	2	2	2	2	2	Filtered	2	2	2	2	2	2	2	2	2	2	2	2	2	2	2	2	2	2	2	2	Filtered	2	2
0.000145666	A0A1R3UCJ9;D3ZZK6	A0A1R3UCJ9;D3ZZK6	Klng;Klk11	Rattus norvegicus	Kallikrein 11 (Predicted), isoform CRA_a;Kallikrein 11 (Predicted), isoform CRA_b	A0A1R3UCJ9;D3ZZK6	A0A1R3UCJ9_RAT;D3ZZK6_RAT	4	Filtered	1	Filtered	Filtered	1	1	Filtered	Filtered	1	Filtered	1	1	Filtered	1	Filtered	Filtered	1	1	Filtered	Filtered	Filtered	Filtered	Filtered	Filtered	Filtered	Filtered	Filtered	Filtered	1	Filtered	Filtered	Filtered	Filtered	Filtered	Filtered	Filtered	Filtered	Filtered	Filtered	Filtered	Filtered
1.51e-05	A0A1R3UCK1	A0A1R3UCK1	Klk12	Rattus norvegicus	Kallikrein k	A0A1R3UCK1	A0A1R3UCK1_RAT	4	9	9	9	Filtered	9	9	Filtered	9	9	9	9	9	Filtered	9	Filtered	Filtered	9	Filtered	9	9	9	9	9	9	9	9	9	9	9	9	9	9	9	Filtered	Filtered	9	9	9	9	9	9
2.69e-13	A0A1R3UCK3;P07647	A0A1R3UCK3;P07647	Klk1c9;Klk9	Rattus norvegicus	Kallikrein a2;Submandibular glandular kallikrein-9	A0A1R3UCK3;P07647	A0A1R3UCK3_RAT;KLK9_RAT	4;1	25	25	25	25	25	25	25	25	25	25	25	25	25	25	25	25	25	25	25	25	25	25	25	25	25	25	25	25	25	25	25	25	25	25	25	25	25	25	25	25	25
0.000288195	A0A1R3UDT9;O54854	A0A1R3UDT9;O54854	Klni;Klk6	Rattus norvegicus	Kallikrein i;Kallikrein 6, isoform CRA_a	A0A1R3UDT9;O54854	A0A1R3UDT9_RAT;O54854_RAT	4;2	3	Filtered	3	Filtered	Filtered	3	Filtered	3	Filtered	3	Filtered	3	Filtered	Filtered	Filtered	Filtered	3	Filtered	Filtered	Filtered	Filtered	3	3	3	Filtered	3	Filtered	Filtered	Filtered	3	3	3	Filtered	Filtered	Filtered	Filtered	3	3	3	Filtered	Filtered
4.65e-05	A0A1W2Q631;B0K038;M0R4I3;P62250;Q5XFV9;Q6P3E1	A0A1W2Q631;B0K038;M0R4I3;P62250;Q5XFV9;Q6P3E1	Rps16;Rps16;;Rps16;Rps16;Rps16	Rattus norvegicus	40S ribosomal protein S16;Rps16 protein (Fragment);Uncharacterized protein;40S ribosomal protein S16;Rps16 protein (Fragment);Rps16 protein (Fragment)	A0A1W2Q631;B0K038;M0R4I3;P62250;Q5XFV9;Q6P3E1	A0A1W2Q631_RAT;B0K038_RAT;M0R4I3_RAT;RS16_RAT;Q5XFV9_RAT;Q6P3E1_RAT	1;2;3;1;2;2	1	Filtered	1	1	Filtered	Filtered	Filtered	Filtered	Filtered	Filtered	Filtered	1	Filtered	Filtered	1	1	1	1	1	Filtered	1	Filtered	1	1	1	Filtered	Filtered	Filtered	Filtered	Filtered	Filtered	Filtered	Filtered	Filtered	Filtered	Filtered	Filtered	1	Filtered	1	Filtered
1.11e-07	A0A1W2Q642;D3ZGM7	A0A1W2Q642;D3ZGM7	Pi16	Rattus norvegicus	Peptidase inhibitor 16	A0A1W2Q642;D3ZGM7	A0A1W2Q642_RAT;D3ZGM7_RAT	1	10	10	10	10	10	10	10	10	10	10	10	10	10	10	10	10	10	10	10	10	10	10	10	10	10	10	10	10	10	10	10	10	10	10	10	10	10	10	10	10	10
3.44e-05	A0A1W2Q656	A0A1W2Q656	Dner	Rattus norvegicus	Delta/notch-like EGF repeat-containing	A0A1W2Q656	A0A1W2Q656_RAT	1	Filtered	Filtered	Filtered	Filtered	Filtered	Filtered	Filtered	Filtered	Filtered	Filtered	Filtered	Filtered	Filtered	Filtered	Filtered	Filtered	Filtered	2	Filtered	Filtered	Filtered	Filtered	Filtered	Filtered	Filtered	Filtered	Filtered	Filtered	Filtered	Filtered	Filtered	Filtered	Filtered	Filtered	Filtered	Filtered	Filtered	Filtered	Filtered	Filtered	Filtered
0.00383438	A0A2P1EA62;M0R4J2;O70127;O88331	A0A2P1EA62;M0R4J2;O70127;O88331	Abcb11;Abcb11;Abcb11;spgp	Rattus norvegicus	Bile salt export pump	A0A2P1EA62;M0R4J2;O70127;O88331	A0A2P1EA62_RAT;M0R4J2_RAT;ABCBB_RAT;O88331_RAT	2;1;1;2	Filtered	Filtered	Filtered	Filtered	Filtered	Filtered	Filtered	Filtered	Filtered	Filtered	Filtered	Filtered	Filtered	Filtered	Filtered	Filtered	Filtered	Filtered	Filtered	Filtered	Filtered	Filtered	Filtered	Filtered	Filtered	Filtered	Filtered	Filtered	Filtered	Filtered	Filtered	Filtered	Filtered	Filtered	Filtered	Filtered	Filtered	Filtered	1	Filtered	Filtered
3.44e-05	A0A2X0SFF1;F1LZV1;P97924	A0A2X0SFF1;F1LZV1;P97924	KALRN;Kalrn;Kalrn	Rattus norvegicus	Non-specific serine/threonine protein kinase;Non-specific serine/threonine protein kinase;Kalirin	A0A2X0SFF1;F1LZV1;P97924	A0A2X0SFF1_RAT;F1LZV1_RAT;KALRN_RAT	3;1;1	Filtered	Filtered	Filtered	3	3	3	Filtered	3	Filtered	3	Filtered	Filtered	Filtered	Filtered	Filtered	Filtered	3	Filtered	3	3	3	3	3	3	3	3	Filtered	Filtered	Filtered	3	Filtered	Filtered	Filtered	Filtered	Filtered	Filtered	Filtered	Filtered	Filtered	3	Filtered
3.75e-05	A0A482IDN3;P63039	A0A482IDN3;P63039	Hspd1	Rattus norvegicus	60 kDa chaperonin;60 kDa heat shock protein, mitochondrial	A0A482IDN3;P63039	A0A482IDN3_RAT;CH60_RAT	2;1	11	Filtered	11	11	11	11	Filtered	11	11	11	11	Filtered	11	Filtered	11	Filtered	11	11	Filtered	Filtered	Filtered	11	Filtered	11	11	Filtered	11	Filtered	11	11	Filtered	11	11	Filtered	Filtered	Filtered	Filtered	Filtered	Filtered	Filtered	11
3.44e-05	A0A5C5;Q63515	A0A5C5;Q63515	C4bpb	Rattus norvegicus	C4b-binding protein beta chain	A0A5C5;Q63515	A0A5C5_RAT;C4BPB_RAT	1;2	Filtered	4	4	4	4	4	4	4	4	4	Filtered	4	4	4	4	4	4	Filtered	4	4	4	4	4	Filtered	4	4	4	4	4	4	4	4	4	4	4	4	4	4	4	Filtered	4
3.44e-05	A0A650C5B7;Q6IE49	A0A650C5B7;Q6IE49	rCG_57108;Spink2	Rattus norvegicus	RCG57108;Serine protease inhibitor Kazal-type 2	A0A650C5B7;Q6IE49	A0A650C5B7_RAT;ISK2_RAT	2;3	3	3	3	3	3	Filtered	3	3	3	3	3	Filtered	3	3	3	Filtered	3	Filtered	3	Filtered	Filtered	3	Filtered	3	3	Filtered	Filtered	Filtered	Filtered	Filtered	Filtered	Filtered	3	Filtered	Filtered	Filtered	Filtered	Filtered	Filtered	Filtered	Filtered
1.13e-05	A0A6F8P9J1;P14562	A0A6F8P9J1;P14562	Lamp1	Rattus norvegicus	Lysosomal associated membrane protein 1;Lysosome-associated membrane glycoprotein 1	A0A6F8P9J1;P14562	A0A6F8P9J1_RAT;LAMP1_RAT	2;1	6	6	6	6	6	6	6	6	6	6	6	6	6	6	6	6	6	6	6	6	6	6	6	6	6	6	6	6	6	6	6	6	6	6	6	6	6	6	6	6	6
3.44e-05	A0A6G8MV71;A0A6G8MVL9;D3ZZ89	A0A6G8MV71;A0A6G8MVL9;D3ZZ89	Trem2	Rattus norvegicus	Trem2-Mia;Trem2-Mib;Triggering receptor expressed on myeloid cells 2 (Predicted), isoform CRA_a	A0A6G8MV71;A0A6G8MVL9;D3ZZ89	A0A6G8MV71_RAT;A0A6G8MVL9_RAT;D3ZZ89_RAT	2;2;4	5	5	5	5	5	5	5	5	5	5	5	5	5	5	5	5	5	Filtered	5	5	5	5	5	5	5	5	5	5	5	5	5	5	5	5	5	5	5	5	5	5	5
3.44e-05	A0A6M4C4E8;A0A6M4C4F8;A0A6M4C4I0;A0A6M4C4P9;A0A6M4C4Q4;A0A6M4C4S4;A0A6M4C4V5;A0A6M4C538;A0A6M4C545;A0A6M4C548;Q6AXU5	A0A6M4C4E8;A0A6M4C4F8;A0A6M4C4I0;A0A6M4C4P9;A0A6M4C4Q4;A0A6M4C4S4;A0A6M4C4V5;A0A6M4C538;A0A6M4C545;A0A6M4C548;Q6AXU5	CXCL16;CXCL16;CXCL16;CXCL16;CXCL16;CXCL16;CXCL16;CXCL16;CXCL16;CXCL16;Cxcl16	Rattus norvegicus	C-X-C motif chemokine 16	A0A6M4C4E8;A0A6M4C4F8;A0A6M4C4I0;A0A6M4C4P9;A0A6M4C4Q4;A0A6M4C4S4;A0A6M4C4V5;A0A6M4C538;A0A6M4C545;A0A6M4C548;Q6AXU5	A0A6M4C4E8_RAT;A0A6M4C4F8_RAT;A0A6M4C4I0_RAT;A0A6M4C4P9_RAT;A0A6M4C4Q4_RAT;A0A6M4C4S4_RAT;A0A6M4C4V5_RAT;A0A6M4C538_RAT;A0A6M4C545_RAT;A0A6M4C548_RAT;CXL16_RAT	4;4;4;4;4;4;4;4;4;4;2	2	2	Filtered	Filtered	2	2	Filtered	Filtered	2	2	2	Filtered	2	2	2	Filtered	Filtered	Filtered	2	Filtered	2	Filtered	Filtered	Filtered	2	Filtered	Filtered	2	Filtered	2	Filtered	2	Filtered	2	2	2	Filtered	2	2	Filtered	2
5.33e-05	A0JN17	A0JN17	Kras	Rattus norvegicus	V-Ki-ras2 Kirsten rat sarcoma viral oncogene homolog	A0JN17	A0JN17_RAT	2	3	3	3	3	3	3	Filtered	3	3	3	Filtered	3	Filtered	Filtered	Filtered	Filtered	3	3	3	3	3	3	3	3	3	3	Filtered	Filtered	Filtered	Filtered	3	Filtered	3	Filtered	3	Filtered	3	3	Filtered	3	Filtered
3.44e-05	A0JPP4	A0JPP4	Spesp1	Rattus norvegicus	Sperm equatorial segment protein 1	A0JPP4	SPESP_RAT	2	2	Filtered	2	Filtered	2	Filtered	Filtered	2	2	2	Filtered	Filtered	Filtered	Filtered	Filtered	Filtered	2	Filtered	2	Filtered	Filtered	2	2	2	2	Filtered	Filtered	Filtered	Filtered	Filtered	Filtered	Filtered	2	Filtered	Filtered	Filtered	Filtered	2	Filtered	Filtered	Filtered
0.00020679	A0MV40	A0MV40	Shisa4	Rattus norvegicus	Proline rich membrane protein	A0MV40	A0MV40_RAT	2	Filtered	1	1	1	1	1	Filtered	Filtered	Filtered	1	1	1	1	1	1	Filtered	Filtered	1	Filtered	1	1	Filtered	Filtered	1	Filtered	1	1	1	Filtered	Filtered	1	1	1	1	1	1	1	1	1	Filtered	1
4.55e-09	A0N4E8;G3V8Z5	A0N4E8;G3V8Z5		Rattus norvegicus	Productively rearranged V-lambda-2 (Fragment);Ig-like domain-containing protein	A0N4E8;G3V8Z5	A0N4E8_RAT;G3V8Z5_RAT	2;1	5	5	5	5	5	5	5	5	5	5	5	5	5	5	5	5	5	Filtered	5	5	5	5	5	5	5	5	5	5	5	5	5	5	5	5	5	5	5	5	5	5	5
7.24e-05	A0S5V8	A0S5V8	Chit1	Rattus norvegicus	Chitinase	A0S5V8	A0S5V8_RAT	2	Filtered	Filtered	Filtered	Filtered	2	Filtered	Filtered	Filtered	2	2	2	Filtered	Filtered	2	Filtered	Filtered	Filtered	Filtered	Filtered	Filtered	Filtered	Filtered	2	2	2	Filtered	Filtered	Filtered	Filtered	2	Filtered	Filtered	Filtered	Filtered	Filtered	Filtered	Filtered	Filtered	Filtered	Filtered	Filtered
3.44e-05	A1A5L1;P70645	A1A5L1;P70645	Blmh	Rattus norvegicus	Bleomycin hydrolase	A1A5L1;P70645	A1A5L1_RAT;BLMH_RAT	1	6	6	6	6	6	6	Filtered	6	6	6	6	6	6	6	Filtered	6	6	6	Filtered	Filtered	6	6	6	6	6	Filtered	6	6	6	6	Filtered	6	Filtered	Filtered	Filtered	Filtered	Filtered	6	6	6	6
9.41e-06	A1A5L2;Q499Q4	A1A5L2;Q499Q4	Pgm1	Rattus norvegicus	Pgm1 protein (Fragment);Phosphoglucomutase-1	A1A5L2;Q499Q4	A1A5L2_RAT;Q499Q4_RAT	2;1	17	17	17	17	17	17	17	17	17	17	17	17	17	17	17	17	17	17	17	17	17	17	17	17	17	17	17	17	17	17	17	17	17	Filtered	17	17	17	17	17	17	17
3.44e-05	A1A5N6;P03994	A1A5N6;P03994	Hapln1	Rattus norvegicus	Hyaluronan and proteoglycan link protein 1	A1A5N6;P03994	A1A5N6_RAT;HPLN1_RAT	2;1	Filtered	Filtered	Filtered	3	3	3	Filtered	3	3	3	Filtered	3	Filtered	3	Filtered	Filtered	3	Filtered	3	3	Filtered	3	3	Filtered	Filtered	3	3	3	3	3	3	3	Filtered	Filtered	Filtered	Filtered	Filtered	Filtered	Filtered	Filtered	3
3.44e-05	A1A5P1	A1A5P1	Galnt18	Rattus norvegicus	Polypeptide N-acetylgalactosaminyltransferase	A1A5P1	A1A5P1_RAT	2	13	13	13	13	13	13	13	13	13	13	13	13	13	13	13	13	13	13	13	13	13	13	13	13	13	13	13	13	13	13	13	13	13	Filtered	13	Filtered	13	13	13	13	13
0.000125709	A1EC91;F7FPN3;P14730	A1EC91;F7FPN3;P14730	;Wfdc18;Wfdc18	Rattus norvegicus	Extracellular peptidase inhibitor;Extracellular peptidase inhibitor;WAP four-disulfide core domain protein 18 (Fragment)	A1EC91;F7FPN3;P14730	A1EC91_RAT;F7FPN3_RAT;WFD18_RAT	2;4;2	2	2	2	2	2	2	2	2	2	2	2	2	2	2	2	2	2	Filtered	2	2	Filtered	Filtered	Filtered	2	Filtered	2	Filtered	2	2	2	Filtered	Filtered	2	2	2	2	Filtered	2	2	Filtered	2
3.44e-05	A1L108	A1L108	Arpc5l	Rattus norvegicus	Actin-related protein 2/3 complex subunit 5-like protein	A1L108	ARP5L_RAT	1	2	2	2	2	2	Filtered	Filtered	2	2	2	Filtered	Filtered	Filtered	2	2	2	2	2	2	2	2	2	2	2	2	Filtered	Filtered	Filtered	Filtered	2	Filtered	Filtered	Filtered	Filtered	2	Filtered	2	2	2	2	2
7.41e-05	A1L1J8	A1L1J8	Rab5b	Rattus norvegicus	RAB5B, member RAS oncogene family	A1L1J8	A1L1J8_RAT	1	Filtered	Filtered	Filtered	Filtered	3	3	Filtered	Filtered	3	3	3	Filtered	Filtered	Filtered	Filtered	Filtered	Filtered	3	3	3	3	3	Filtered	3	3	3	Filtered	Filtered	Filtered	3	Filtered	Filtered	3	Filtered	Filtered	Filtered	Filtered	Filtered	Filtered	3	Filtered
3.44e-05	A1L1M0;P27791	A1L1M0;P27791	Prkaca	Rattus norvegicus	cAMP-dependent protein kinase;cAMP-dependent protein kinase catalytic subunit alpha	A1L1M0;P27791	A1L1M0_RAT;KAPCA_RAT	1	8	8	8	8	8	8	Filtered	8	8	8	Filtered	8	8	Filtered	8	8	8	Filtered	8	8	8	8	8	8	8	8	Filtered	Filtered	Filtered	Filtered	Filtered	8	Filtered	Filtered	Filtered	Filtered	8	8	8	8	8
3.44e-05	A2IBE0	A2IBE0	Ca14	Rattus norvegicus	Carbonic anhydrase 14	A2IBE0	A2IBE0_RAT	1	5	5	5	5	5	5	5	5	5	5	5	5	5	5	5	5	5	5	5	5	5	5	5	5	5	5	5	5	5	5	5	5	5	Filtered	Filtered	5	5	5	5	5	5
3.44e-05	A2IBE2;Q58HA5	A2IBE2;Q58HA5	Ca12;	Rattus norvegicus	Carbonic anhydrase;Carbonic anhydrase (Fragment)	A2IBE2;Q58HA5	A2IBE2_RAT;Q58HA5_RAT	2	4	4	4	4	4	4	Filtered	4	4	4	Filtered	4	4	4	Filtered	4	4	4	4	4	4	4	4	4	4	4	4	4	Filtered	4	4	4	4	Filtered	4	Filtered	4	Filtered	Filtered	Filtered	4
4.56e-10	A2NB82;M0R4Z4	A2NB82;M0R4Z4		Rattus norvegicus	Productively rearranged V-lambda-2 (Fragment);Ig-like domain-containing protein	A2NB82;M0R4Z4	A2NB82_RAT;M0R4Z4_RAT	2;1	8	8	8	8	8	8	8	8	8	8	8	8	8	8	8	8	8	Filtered	8	8	8	8	8	8	8	8	8	8	8	8	8	8	8	8	8	8	8	8	8	8	8
3.44e-05	A2RUW1	A2RUW1	Tollip	Rattus norvegicus	Toll-interacting protein	A2RUW1	TOLIP_RAT	1	5	5	5	5	5	5	Filtered	5	5	5	5	5	Filtered	5	5	5	5	5	5	5	5	5	5	5	5	5	5	5	5	5	5	5	5	5	5	5	5	5	5	5	5
4.48e-09	A2TGX5	A2TGX5	Cd300a	Rattus norvegicus	CMRF35-like molecule 8	A2TGX5	CLM8_RAT	2	1	1	1	1	1	1	1	1	1	1	1	1	1	1	1	1	1	1	1	1	1	1	1	1	1	1	1	1	1	1	1	1	1	1	1	1	1	1	1	1	1
3.44e-05	A2VD04;F1M8H8;Q6L711	A2VD04;F1M8H8;Q6L711	Habp2	Rattus norvegicus	Habp2 protein;Hyaluronan-binding protein 2;Hyaluronan-binding protein 2	A2VD04;F1M8H8;Q6L711	A2VD04_RAT;F1M8H8_RAT;HABP2_RAT	1;1;2	5	5	5	5	5	5	Filtered	5	5	5	5	5	5	5	5	5	5	Filtered	Filtered	5	5	Filtered	5	5	5	5	5	5	5	5	5	5	5	5	5	Filtered	5	5	5	Filtered	5
0.000321911	A2VD09;Q9QZM5	A2VD09;Q9QZM5	Abi1	Rattus norvegicus	Abi1 protein;Abl interactor 1	A2VD09;Q9QZM5	A2VD09_RAT;ABI1_RAT	1	Filtered	Filtered	Filtered	Filtered	Filtered	Filtered	Filtered	Filtered	Filtered	Filtered	Filtered	Filtered	Filtered	Filtered	Filtered	Filtered	Filtered	Filtered	2	Filtered	2	2	Filtered	Filtered	2	2	Filtered	Filtered	Filtered	Filtered	Filtered	Filtered	Filtered	Filtered	Filtered	Filtered	Filtered	Filtered	Filtered	2	Filtered
3.28e-05	A2VD16	A2VD16	Akr1c12l1	Rattus norvegicus	Aldo-keto reductase family 1, member C12-like 1	A2VD16	A2VD16_RAT	2	20	20	20	20	20	20	20	20	20	20	20	20	20	20	20	20	20	Filtered	20	20	20	20	20	20	20	20	Filtered	Filtered	20	20	20	20	20	20	20	Filtered	20	20	20	20	20
1.6e-07	A3FM27	A3FM27	Clic4	Rattus norvegicus	Chloride intracellular channel protein	A3FM27	A3FM27_RAT	2	1	1	1	1	1	1	Filtered	1	1	1	Filtered	Filtered	1	1	1	1	1	1	1	1	1	1	1	1	1	1	Filtered	1	Filtered	Filtered	1	1	1	1	1	1	1	1	1	1	1
3.44e-05	A4LA56;Q9WTV1	A4LA56;Q9WTV1	Chi3l1	Rattus norvegicus	Chitinase-3-like protein 1 (Fragment);Chitinase-3-like protein 1	A4LA56;Q9WTV1	A4LA56_RAT;CH3L1_RAT	2	5	Filtered	5	5	5	5	Filtered	5	Filtered	Filtered	5	5	5	5	5	5	Filtered	Filtered	5	5	5	5	5	5	Filtered	Filtered	Filtered	5	Filtered	Filtered	5	Filtered	5	Filtered	Filtered	5	Filtered	5	Filtered	5	Filtered
7.75e-05	A5HKJ1	A5HKJ1	Kcne5	Rattus norvegicus	Potassium voltage-gated channel subfamily E regulatory subunit 5	A5HKJ1	A5HKJ1_RAT	2	Filtered	Filtered	Filtered	Filtered	Filtered	Filtered	Filtered	Filtered	Filtered	Filtered	Filtered	Filtered	Filtered	Filtered	Filtered	Filtered	Filtered	1	Filtered	Filtered	Filtered	Filtered	Filtered	Filtered	1	1	Filtered	1	Filtered	Filtered	Filtered	Filtered	1	Filtered	Filtered	Filtered	Filtered	Filtered	1	Filtered	Filtered
9.58e-06	A5I9F0	A5I9F0	Ptprk	Rattus norvegicus	Protein-tyrosine-phosphatase	A5I9F0	A5I9F0_RAT	1	10	10	10	10	10	10	10	10	10	10	10	10	10	10	10	10	10	10	10	10	10	10	10	10	10	10	10	10	10	10	10	10	10	10	10	Filtered	10	10	10	10	10
3.75e-05	A7VJC2;F1LM82;F1LNF1	A7VJC2;F1LM82;F1LNF1	Hnrnpa2b1	Rattus norvegicus	Heterogeneous nuclear ribonucleoproteins A2/B1	A7VJC2;F1LM82;F1LNF1	ROA2_RAT;F1LM82_RAT;F1LNF1_RAT	1	Filtered	Filtered	Filtered	Filtered	Filtered	Filtered	Filtered	Filtered	3	Filtered	Filtered	Filtered	Filtered	Filtered	Filtered	3	Filtered	3	Filtered	Filtered	Filtered	Filtered	3	Filtered	Filtered	Filtered	Filtered	Filtered	3	3	Filtered	Filtered	Filtered	Filtered	Filtered	Filtered	Filtered	Filtered	Filtered	Filtered	Filtered
0.00113938	A9CMA2;Q66H42	A9CMA2;Q66H42	Lypd1	Rattus norvegicus	Ly6/Plaur domain containing 1;Ly6/PLAUR domain-containing protein 1	A9CMA2;Q66H42	A9CMA2_RAT;LYPD1_RAT	4;2	Filtered	Filtered	Filtered	Filtered	Filtered	Filtered	Filtered	Filtered	Filtered	Filtered	Filtered	Filtered	Filtered	Filtered	Filtered	Filtered	Filtered	1	Filtered	Filtered	Filtered	Filtered	Filtered	Filtered	Filtered	Filtered	Filtered	Filtered	Filtered	Filtered	Filtered	Filtered	Filtered	Filtered	Filtered	Filtered	Filtered	Filtered	Filtered	Filtered	Filtered
3.44e-05	A9CMA3;Q08834	A9CMA3;Q08834	Mgat5	Rattus norvegicus	Alpha-1,6-mannosyl-glycoprotein 6-beta-N-acetylglucosaminyltransferase;Alpha-1,6-mannosylglycoprotein 6-beta-N-acetylglucosaminyltransferase A	A9CMA3;Q08834	A9CMA3_RAT;MGT5A_RAT	1	5	5	5	5	5	Filtered	Filtered	5	5	5	5	5	Filtered	5	5	5	5	5	5	5	5	5	5	5	5	5	5	Filtered	5	Filtered	Filtered	Filtered	Filtered	Filtered	5	Filtered	5	5	5	5	5
4.8e-05	A9CMA9;Q8R5M5	A9CMA9;Q8R5M5	Acmsd	Rattus norvegicus	2-amino-3-carboxymuconate-6-semialdehyde decarboxylase (Fragment);2-amino-3-carboxymuconate-6-semialdehyde decarboxylase	A9CMA9;Q8R5M5	A9CMA9_RAT;ACMSD_RAT	3;1	8	8	8	8	8	Filtered	8	8	8	8	Filtered	Filtered	8	8	8	8	8	Filtered	8	8	8	8	8	8	8	8	8	8	8	Filtered	8	8	Filtered	Filtered	Filtered	Filtered	Filtered	8	8	8	Filtered
6.74e-07	A9CMB6;A9CMC8	A9CMB6;A9CMC8	Lct	Rattus norvegicus	Lct protein;Lactase-phlorizin hydrolase	A9CMB6;A9CMC8	A9CMB6_RAT;A9CMC8_RAT	4	15	15	15	Filtered	15	Filtered	15	15	Filtered	Filtered	Filtered	15	Filtered	Filtered	Filtered	15	15	Filtered	Filtered	Filtered	15	15	Filtered	Filtered	Filtered	15	Filtered	Filtered	15	Filtered	15	15	Filtered	Filtered	15	Filtered	Filtered	Filtered	Filtered	Filtered	Filtered
3.44e-05	A9CME3;Q5M891;Q63514	A9CME3;Q5M891;Q63514	C4bpa	Rattus norvegicus	Complement component 4 binding protein, alpha;C4b-binding protein alpha chain;C4b-binding protein alpha chain	A9CME3;Q5M891;Q63514	A9CME3_RAT;Q5M891_RAT;C4BPA_RAT	4;1;2	7	7	7	7	7	7	7	7	7	7	7	7	7	7	7	7	7	Filtered	7	7	7	7	7	7	7	7	7	7	7	7	7	7	Filtered	7	7	7	7	7	7	7	7
2.37e-06	A9UMV8;D3ZVK7;G3V9C0;K7R8M0;M0RCL5;M0RDM4;P0C169;P0C170;Q00728;Q4FZT6;Q64598;Q6I8Q6	A9UMV8;D3ZVK7;G3V9C0;K7R8M0;M0RCL5;M0RDM4;P0C169;P0C170;Q00728;Q4FZT6;Q64598;Q6I8Q6	H2aj;Hist1h2ak;Hist1h2ac;Hist1h2ah;LOC100910554;rCG_23111;;;;;;Hist1h2af	Rattus norvegicus	Histone H2A.J;Histone H2A;Histone H2A;Histone H2A;Histone H2A;Histone H2A;Histone H2A type 1-C;Histone H2A type 1-E;Histone H2A type 4;Histone H2A type 3;Histone H2A type 1-F;Histone H2A	A9UMV8;D3ZVK7;G3V9C0;K7R8M0;M0RCL5;M0RDM4;P0C169;P0C170;Q00728;Q4FZT6;Q64598;Q6I8Q6	H2AJ_RAT;D3ZVK7_RAT;G3V9C0_RAT;K7R8M0_RAT;M0RCL5_RAT;M0RDM4_RAT;H2A1C_RAT;H2A1E_RAT;H2A4_RAT;H2A3_RAT;H2A1F_RAT;Q6I8Q6_RAT	2;3;3;3;1;3;1;1;2;2;3;3	5	5	5	5	5	5	5	5	5	5	5	5	5	5	5	5	5	5	5	Filtered	5	5	5	5	5	5	Filtered	5	5	5	5	Filtered	5	Filtered	Filtered	Filtered	5	5	5	5	5
1.07e-05	A9UMW1;P14942	A9UMW1;P14942	Gsta4	Rattus norvegicus	Glutathione transferase;Glutathione S-transferase alpha-4	A9UMW1;P14942	A9UMW1_RAT;GSTA4_RAT	2;1	10	10	10	10	10	10	10	10	10	10	10	10	10	10	10	10	10	Filtered	10	10	10	10	10	10	10	10	10	10	10	10	10	10	10	10	10	10	10	10	10	10	10
0.00071516	A9UMW3	A9UMW3	Ahsp	Rattus norvegicus	Alpha hemoglobin-stabilizing protein	A9UMW3	A9UMW3_RAT	1	Filtered	Filtered	2	Filtered	Filtered	Filtered	Filtered	Filtered	Filtered	Filtered	Filtered	Filtered	Filtered	Filtered	Filtered	Filtered	Filtered	Filtered	Filtered	Filtered	Filtered	Filtered	Filtered	2	Filtered	Filtered	Filtered	Filtered	Filtered	2	Filtered	Filtered	Filtered	Filtered	Filtered	Filtered	Filtered	Filtered	Filtered	Filtered	Filtered
2.69e-13	AAAAAA;iRT_Peptides_Fusion	AAAAAA;iRT_Peptides_Fusion	Tex261;	Mus musculus;		AAAAAA;iRT_Peptides_Fusion	iRT-Kit_WR_fus106;	2;	15	15	15	15	15	15	15	15	15	15	15	15	15	15	15	15	15	15	15	15	15	15	15	15	15	15	15	15	15	15	15	15	15	15	15	15	15	15	15	15	15
3.44e-05	B0BMV8;Q920D2	B0BMV8;Q920D2	Dhfr	Rattus norvegicus	Dihydrofolate reductase	B0BMV8;Q920D2	B0BMV8_RAT;DYR_RAT	2;1	Filtered	3	Filtered	3	Filtered	Filtered	3	3	3	3	3	Filtered	Filtered	Filtered	Filtered	Filtered	3	Filtered	3	3	3	3	3	3	3	3	Filtered	Filtered	Filtered	Filtered	3	3	Filtered	Filtered	Filtered	Filtered	Filtered	Filtered	Filtered	Filtered	Filtered
3.44e-05	B0BMW0;P61107	B0BMW0;P61107	Rab14	Rattus norvegicus	Ras-related protein Rab-14	B0BMW0;P61107	B0BMW0_RAT;RAB14_RAT	1	12	12	12	12	12	12	12	12	12	12	12	12	12	12	12	12	12	12	12	12	12	12	12	12	12	12	12	12	12	12	12	12	12	12	12	12	12	12	12	12	12
3.46e-05	B0BMW2;O70351	B0BMW2;O70351	Hsd17b10	Rattus norvegicus	3-hydroxyacyl-CoA dehydrogenase type-2	B0BMW2;O70351	B0BMW2_RAT;HCD2_RAT	1	5	5	Filtered	5	5	5	Filtered	5	5	5	5	Filtered	Filtered	Filtered	Filtered	Filtered	5	5	Filtered	Filtered	5	5	Filtered	Filtered	Filtered	Filtered	Filtered	Filtered	Filtered	Filtered	5	5	Filtered	Filtered	Filtered	Filtered	Filtered	Filtered	Filtered	5	Filtered
3.33e-08	B0BMW4;B4F771;P63095	B0BMW4;B4F771;P63095	Gnas	Rattus norvegicus	GNAS complex locus;Uncharacterized protein (Fragment);Guanine nucleotide-binding protein G(s) subunit alpha isoforms short	B0BMW4;B4F771;P63095	B0BMW4_RAT;B4F771_RAT;GNAS2_RAT	2;2;1	14	14	14	14	14	14	14	14	14	14	14	14	14	14	14	14	14	14	14	14	14	14	14	14	14	14	Filtered	14	Filtered	14	14	14	14	Filtered	Filtered	Filtered	14	14	14	14	14
0.000833348	B0BMX3	B0BMX3	S100a16	Rattus norvegicus	S100 calcium binding protein A16 (Predicted), isoform CRA_a	B0BMX3	B0BMX3_RAT	1	Filtered	Filtered	Filtered	Filtered	Filtered	Filtered	Filtered	Filtered	Filtered	Filtered	Filtered	Filtered	Filtered	Filtered	Filtered	Filtered	Filtered	1	Filtered	1	Filtered	Filtered	Filtered	Filtered	Filtered	Filtered	Filtered	Filtered	Filtered	Filtered	Filtered	Filtered	Filtered	Filtered	Filtered	Filtered	Filtered	Filtered	Filtered	Filtered	Filtered
3.44e-05	B0BMY7	B0BMY7	Twf2	Rattus norvegicus	Protein tyrosine kinase 9-like (A6-related protein) (Predicted), isoform CRA_b	B0BMY7	B0BMY7_RAT	1	7	7	7	7	7	7	7	7	7	7	7	7	7	7	Filtered	Filtered	7	Filtered	7	7	7	Filtered	7	7	7	7	7	7	7	Filtered	7	7	7	7	Filtered	Filtered	Filtered	Filtered	Filtered	7	7
3.44e-05	B0BMY8;D3ZJ08;D3ZK97;M0RBX6;P84245;Q6LED0	B0BMY8;D3ZJ08;D3ZK97;M0RBX6;P84245;Q6LED0	H3f3b;Hist2h3c2;H3f3c;;H3-3b;	Rattus norvegicus	Histone H3;Histone H3;Histone H3;Histone H3;Histone H3.3;Histone H3.1	B0BMY8;D3ZJ08;D3ZK97;M0RBX6;P84245;Q6LED0	B0BMY8_RAT;D3ZJ08_RAT;D3ZK97_RAT;M0RBX6_RAT;H33_RAT;H31_RAT	2;1;3;1;1;1	4	4	4	4	4	4	4	4	4	4	4	4	4	4	4	4	4	4	4	4	4	4	4	4	4	4	Filtered	Filtered	4	4	4	4	4	Filtered	4	4	4	4	4	4	4
2.09e-05	B0BN46	B0BN46	Grhpr	Rattus norvegicus	Glyoxylate and hydroxypyruvate reductase	B0BN46	B0BN46_RAT	1	9	9	9	9	9	9	9	9	9	9	9	9	9	9	9	9	9	9	9	9	9	9	9	9	9	9	9	9	9	9	9	9	9	Filtered	9	9	9	9	9	9	9
7.69e-05	B0BN85	B0BN85	Sugt1	Rattus norvegicus	Protein SGT1 homolog	B0BN85	SGT1_RAT	2	Filtered	Filtered	Filtered	Filtered	Filtered	Filtered	Filtered	Filtered	2	Filtered	Filtered	Filtered	Filtered	2	2	Filtered	2	Filtered	2	Filtered	2	Filtered	Filtered	2	Filtered	Filtered	Filtered	Filtered	Filtered	Filtered	Filtered	Filtered	Filtered	Filtered	Filtered	Filtered	Filtered	Filtered	Filtered	Filtered	Filtered
3.44e-05	B0BNA5	B0BNA5	Cotl1	Rattus norvegicus	Coactosin-like protein	B0BNA5	COTL1_RAT	1	12	12	12	12	12	12	12	12	12	12	12	12	12	12	12	12	12	12	12	12	12	12	12	12	12	12	12	12	12	12	12	12	12	12	12	12	12	12	12	12	12
0.000212451	B0BNB2	B0BNB2	Denr	Rattus norvegicus	Density-regulated protein	B0BNB2	B0BNB2_RAT	2	Filtered	Filtered	Filtered	Filtered	Filtered	Filtered	Filtered	Filtered	Filtered	Filtered	Filtered	Filtered	Filtered	Filtered	Filtered	Filtered	Filtered	Filtered	Filtered	Filtered	Filtered	Filtered	Filtered	Filtered	Filtered	Filtered	Filtered	Filtered	Filtered	Filtered	Filtered	Filtered	Filtered	Filtered	Filtered	Filtered	Filtered	Filtered	Filtered	Filtered	Filtered
3.66e-05	B0BNB8	B0BNB8	Calml4	Rattus norvegicus	Calml4 protein	B0BNB8	B0BNB8_RAT	2	Filtered	Filtered	5	5	5	5	Filtered	5	5	5	5	5	5	5	5	5	5	Filtered	Filtered	5	5	Filtered	5	5	5	Filtered	Filtered	Filtered	5	Filtered	5	Filtered	5	5	5	5	5	5	5	5	5
3.44e-05	B0BND0	B0BND0	Enpp6	Rattus norvegicus	Glycerophosphocholine cholinephosphodiesterase ENPP6	B0BND0	ENPP6_RAT	1	8	8	8	8	8	8	8	8	8	8	8	8	8	8	8	8	8	8	8	8	8	8	8	8	8	8	8	8	8	8	8	8	8	Filtered	Filtered	Filtered	8	8	8	8	8
3.44e-05	B0BNE5	B0BNE5	Esd	Rattus norvegicus	S-formylglutathione hydrolase	B0BNE5	ESTD_RAT	2	9	9	9	9	9	9	9	9	9	9	9	9	9	9	9	9	9	9	9	9	9	9	9	9	9	9	9	9	9	9	9	9	9	Filtered	Filtered	Filtered	9	9	9	9	9
5.09e-05	B0BNF8	B0BNF8	Htatip2	Rattus norvegicus	HIV-1 tat interactive protein 2, homolog (Human)	B0BNF8	B0BNF8_RAT	2	5	Filtered	Filtered	5	Filtered	5	Filtered	Filtered	Filtered	Filtered	5	Filtered	Filtered	Filtered	Filtered	Filtered	Filtered	Filtered	5	Filtered	5	5	Filtered	5	5	5	Filtered	Filtered	Filtered	5	Filtered	Filtered	Filtered	Filtered	Filtered	Filtered	Filtered	Filtered	Filtered	5	Filtered
3.48e-11	B0BNG3	B0BNG3	Lman2	Rattus norvegicus	Lectin, mannose-binding 2	B0BNG3	B0BNG3_RAT	1	22	22	22	22	22	22	22	22	22	22	22	22	22	22	22	22	22	22	22	22	22	22	22	22	22	22	22	22	22	22	22	22	22	22	22	22	22	22	22	22	22
3.44e-05	B0BNH1;Q4G066	B0BNH1;Q4G066	Gnptg	Rattus norvegicus	Gnptg protein;Gnptg protein (Fragment)	B0BNH1;Q4G066	B0BNH1_RAT;Q4G066_RAT	1;2	6	6	6	6	6	6	6	6	6	6	6	6	6	6	6	6	6	6	6	6	6	6	6	6	6	6	6	6	6	6	6	6	6	6	6	6	6	6	6	6	6
3.44e-05	B0BNJ1	B0BNJ1	Sri	Rattus norvegicus	LOC683667 protein	B0BNJ1	B0BNJ1_RAT	1	11	11	11	11	11	11	11	11	11	11	11	11	11	11	11	11	11	11	11	11	11	11	11	11	11	11	11	11	11	11	11	11	11	Filtered	11	Filtered	11	11	11	11	11
1.19e-07	B0BNJ4	B0BNJ4	Ethe1	Rattus norvegicus	ETHE1, persulfide dioxygenase	B0BNJ4	B0BNJ4_RAT	1	7	7	7	7	7	7	7	7	7	7	7	7	7	7	7	7	7	Filtered	Filtered	Filtered	7	7	7	7	Filtered	Filtered	7	Filtered	7	7	7	7	Filtered	7	7	Filtered	Filtered	Filtered	Filtered	Filtered	Filtered
3.44e-05	B0BNK1	B0BNK1	Rab5c	Rattus norvegicus	RAB5C, member RAS oncogene family	B0BNK1	B0BNK1_RAT	1	3	3	3	3	3	3	Filtered	3	Filtered	Filtered	Filtered	Filtered	Filtered	3	Filtered	Filtered	3	3	Filtered	3	3	3	3	3	3	3	Filtered	Filtered	Filtered	3	3	Filtered	3	Filtered	Filtered	Filtered	Filtered	Filtered	Filtered	3	Filtered
8.57e-06	B0BNL6	B0BNL6	Arrdc1	Rattus norvegicus	Arrestin domain-containing protein 1	B0BNL6	ARRD1_RAT	1	7	7	7	7	7	7	7	7	7	7	7	7	7	7	7	7	7	7	7	7	7	7	7	7	7	7	7	7	7	7	7	7	7	7	7	Filtered	7	7	7	7	7
3.44e-05	B0BNM1	B0BNM1	Naxe	Rattus norvegicus	NAD(P)H-hydrate epimerase	B0BNM1	NNRE_RAT	2	4	4	4	4	Filtered	4	4	4	4	4	4	4	4	4	4	4	4	4	4	4	4	Filtered	4	4	4	4	Filtered	4	Filtered	4	Filtered	Filtered	Filtered	Filtered	Filtered	Filtered	Filtered	Filtered	Filtered	Filtered	4
4.4e-05	B0BNM9	B0BNM9	GLTP	Rattus norvegicus	Glycolipid transfer protein	B0BNM9	GLTP_RAT	2	1	1	1	1	1	1	Filtered	1	1	1	1	1	1	Filtered	1	1	1	Filtered	1	1	1	Filtered	Filtered	1	1	1	Filtered	Filtered	Filtered	1	Filtered	1	Filtered	Filtered	Filtered	Filtered	Filtered	Filtered	Filtered	1	Filtered
3.44e-05	B0BNN0;G3V762	B0BNN0;G3V762	Tsta3	Rattus norvegicus	GDP-4-keto-6-deoxy-D-mannose-3,5-epimerase-4-reductase;GDP-4-keto-6-deoxy-D-mannose-3,5-epimerase-4-reductase	B0BNN0;G3V762	B0BNN0_RAT;G3V762_RAT	1	2	2	2	2	2	2	Filtered	2	2	2	2	2	2	2	2	2	2	Filtered	2	2	2	2	2	2	2	2	2	Filtered	Filtered	2	2	Filtered	2	2	Filtered	Filtered	Filtered	Filtered	Filtered	2	2
1.15e-06	B0BNN3	B0BNN3	Ca1	Rattus norvegicus	Carbonic anhydrase 1	B0BNN3	CAH1_RAT	1	15	15	15	15	15	15	15	15	15	15	15	15	15	15	15	15	15	15	15	15	15	15	15	15	15	15	Filtered	Filtered	15	15	15	15	15	15	15	15	15	15	15	15	15
3.44e-05	B0BNN4	B0BNN4	Cfp	Rattus norvegicus	Complement factor properdin	B0BNN4	B0BNN4_RAT	1	10	10	10	10	10	10	10	10	10	10	10	10	10	10	10	10	10	Filtered	10	10	10	10	10	10	10	10	10	10	10	10	10	10	10	10	10	10	10	10	10	10	10
9.41e-06	B0K010	B0K010	Txndc17	Rattus norvegicus	Thioredoxin domain-containing protein 17	B0K010	B0K010_RAT	1	8	8	8	8	8	8	8	8	8	8	8	8	8	8	8	8	8	Filtered	8	8	8	8	8	8	8	8	8	8	8	8	8	8	8	8	8	8	8	8	8	8	Filtered
2.42e-06	B0LT89	B0LT89	Stk24	Rattus norvegicus	Serine/threonine-protein kinase 24	B0LT89	STK24_RAT	2	8	8	8	8	8	8	8	8	8	8	8	8	8	8	8	8	8	8	8	8	8	8	8	8	8	8	8	Filtered	Filtered	8	8	8	8	8	8	Filtered	8	8	8	8	8
1.46e-12	B1H216;P01946	B1H216;P01946	Hba-a1;Hba1	Rattus norvegicus	Globin c3;Hemoglobin subunit alpha-1/2	B1H216;P01946	B1H216_RAT;HBA_RAT	2;1	25	25	25	25	25	25	25	25	25	25	25	25	25	25	25	25	25	25	25	25	25	25	25	25	25	25	Filtered	25	25	25	25	25	25	25	25	25	Filtered	25	Filtered	25	25
3.44e-05	B1H219	B1H219	Dkk3	Rattus norvegicus	Dickkopf WNT-signaling pathway inhibitor 3	B1H219	B1H219_RAT	2	Filtered	Filtered	Filtered	Filtered	Filtered	Filtered	Filtered	Filtered	Filtered	Filtered	Filtered	Filtered	Filtered	Filtered	4	4	Filtered	4	Filtered	Filtered	4	Filtered	Filtered	Filtered	Filtered	Filtered	Filtered	4	4	4	Filtered	Filtered	4	Filtered	Filtered	Filtered	Filtered	Filtered	Filtered	Filtered	Filtered
2.72e-09	B1H232	B1H232	Islr	Rattus norvegicus	Immunoglobulin superfamily-containing leucine-rich repeat	B1H232	B1H232_RAT	1	8	8	8	8	8	8	8	8	8	8	8	8	8	8	8	8	8	8	8	8	8	8	8	8	8	8	8	8	8	8	8	8	8	8	8	8	8	8	8	8	8
7.85e-06	B1H247;F1LQT4	B1H247;F1LQT4	;Cpn2	Rattus norvegicus	Uncharacterized protein (Fragment);Carboxypeptidase N subunit 2	B1H247;F1LQT4	B1H247_RAT;F1LQT4_RAT	2;1	14	14	14	14	14	14	14	14	14	14	14	14	14	14	14	14	14	14	14	14	14	14	14	14	14	14	14	14	14	14	14	14	14	14	14	14	14	14	14	14	14
0.000204489	B1H248;P0C0A2	B1H248;P0C0A2	Vps36	Rattus norvegicus	Vacuolar protein-sorting-associated protein 36	B1H248;P0C0A2	B1H248_RAT;VPS36_RAT	1	Filtered	Filtered	Filtered	Filtered	Filtered	Filtered	Filtered	2	Filtered	Filtered	Filtered	Filtered	Filtered	Filtered	Filtered	Filtered	Filtered	Filtered	2	2	2	2	2	2	2	2	Filtered	Filtered	2	2	2	2	Filtered	Filtered	Filtered	Filtered	Filtered	Filtered	2	2	Filtered
0.000232115	B1H249	B1H249	Gnpnat1	Rattus norvegicus	Glucosamine 6-phosphate N-acetyltransferase	B1H249	B1H249_RAT	1	Filtered	Filtered	Filtered	Filtered	Filtered	Filtered	Filtered	Filtered	Filtered	Filtered	Filtered	Filtered	Filtered	Filtered	Filtered	Filtered	Filtered	Filtered	3	Filtered	3	Filtered	Filtered	3	3	3	Filtered	Filtered	Filtered	Filtered	Filtered	Filtered	Filtered	Filtered	Filtered	Filtered	Filtered	Filtered	Filtered	Filtered	Filtered
4.82e-11	B1H253;G3V8K8	B1H253;G3V8K8	Proz	Rattus norvegicus	Proz protein (Fragment);Protein Z, vitamin K-dependent plasma glycoprotein	B1H253;G3V8K8	B1H253_RAT;G3V8K8_RAT	2;4	21	21	21	21	21	21	21	21	21	21	21	21	21	21	21	21	21	21	21	21	21	21	21	21	21	21	21	21	21	21	21	21	21	21	21	21	21	21	21	21	21
2.8e-09	B1H260;F6Q1N1	B1H260;F6Q1N1	F13b	Rattus norvegicus	Coagulation factor XIII B chain	B1H260;F6Q1N1	B1H260_RAT;F6Q1N1_RAT	1	22	22	22	22	22	22	22	22	22	22	22	22	22	22	22	22	22	Filtered	22	22	22	22	22	22	22	22	22	22	22	22	22	22	22	22	22	22	22	22	22	Filtered	22
0.000917406	B1H267	B1H267	Snx5	Rattus norvegicus	Sorting nexin-5	B1H267	SNX5_RAT	1	Filtered	Filtered	Filtered	Filtered	Filtered	Filtered	Filtered	Filtered	Filtered	2	Filtered	Filtered	Filtered	Filtered	Filtered	Filtered	Filtered	Filtered	Filtered	Filtered	2	Filtered	2	2	2	Filtered	Filtered	Filtered	Filtered	Filtered	Filtered	Filtered	Filtered	Filtered	Filtered	Filtered	Filtered	Filtered	Filtered	Filtered	Filtered
3.44e-05	B1PLB1;B1PLB2	B1PLB1;B1PLB2	Cd34	Rattus norvegicus	CD34 antigen (Predicted);CD34 antigen isoform 2	B1PLB1;B1PLB2	B1PLB1_RAT;B1PLB2_RAT	1;2	2	2	2	2	2	2	2	2	2	2	2	2	2	2	2	2	2	Filtered	Filtered	2	2	2	2	Filtered	2	2	2	2	2	2	2	2	Filtered	2	2	2	2	2	2	2	Filtered
7.05e-06	B1WBM0;P40241	B1WBM0;P40241	Cd9	Rattus norvegicus	Tetraspanin;CD9 antigen	B1WBM0;P40241	B1WBM0_RAT;CD9_RAT	2;1	7	7	7	7	7	7	7	7	7	7	7	7	7	7	7	7	7	Filtered	7	7	7	7	7	7	7	7	7	7	7	7	7	7	7	7	7	7	7	7	7	7	7
2.43e-06	B1WBN7	B1WBN7	Fam20c	Rattus norvegicus	FAM20C	B1WBN7	B1WBN7_RAT	2	19	19	19	19	19	19	19	19	19	19	19	19	19	19	19	19	19	Filtered	19	19	19	19	19	19	19	19	19	19	19	19	19	19	19	19	19	19	19	19	19	19	19
3.44e-05	B1WBQ4;P43427	B1WBQ4;P43427	Slc2a5	Rattus norvegicus	Fructose transporter;Solute carrier family 2, facilitated glucose transporter member 5	B1WBQ4;P43427	B1WBQ4_RAT;GTR5_RAT	2;1	7	7	7	7	7	7	7	7	7	7	7	7	7	7	7	7	7	Filtered	7	7	7	7	7	7	7	Filtered	Filtered	Filtered	7	7	7	7	7	Filtered	Filtered	Filtered	7	7	7	7	7
3.44e-05	B1WBQ8;Q9ESV6	B1WBQ8;Q9ESV6	Gapdhs	Rattus norvegicus	Glyceraldehyde-3-phosphate dehydrogenase;Glyceraldehyde-3-phosphate dehydrogenase, testis-specific	B1WBQ8;Q9ESV6	B1WBQ8_RAT;G3PT_RAT	1	4	4	4	4	4	4	4	Filtered	4	4	4	4	4	Filtered	4	4	4	Filtered	Filtered	Filtered	4	Filtered	Filtered	4	Filtered	Filtered	Filtered	Filtered	Filtered	Filtered	Filtered	4	4	Filtered	Filtered	Filtered	Filtered	Filtered	Filtered	4	Filtered
3.44e-05	B1WBU3;M0RD26	B1WBU3;M0RD26	PCOLCE2	Rattus norvegicus	PCOLCE2 protein;Procollagen C-endopeptidase enhancer 2	B1WBU3;M0RD26	B1WBU3_RAT;M0RD26_RAT	2;4	Filtered	Filtered	Filtered	Filtered	1	Filtered	Filtered	1	1	1	1	Filtered	Filtered	Filtered	1	Filtered	Filtered	Filtered	Filtered	1	Filtered	Filtered	1	Filtered	Filtered	Filtered	1	1	Filtered	Filtered	1	1	Filtered	Filtered	1	Filtered	Filtered	1	Filtered	Filtered	Filtered
9.8e-05	B1WBV2	B1WBV2	Sfrp2	Rattus norvegicus	Secreted frizzled-related protein 2	B1WBV2	B1WBV2_RAT	2	4	4	4	4	4	4	Filtered	4	Filtered	Filtered	Filtered	4	4	4	4	4	4	4	4	Filtered	4	Filtered	4	4	4	4	4	4	4	4	4	4	4	4	Filtered	Filtered	4	4	Filtered	4	4
0.000221633	B1WBV6;F1LRS5	B1WBV6;F1LRS5	Aplp1	Rattus norvegicus	Aplp1 protein;Amyloid beta precursor-like protein 1	B1WBV6;F1LRS5	B1WBV6_RAT;F1LRS5_RAT	2;3	Filtered	Filtered	Filtered	Filtered	Filtered	Filtered	Filtered	Filtered	Filtered	Filtered	Filtered	Filtered	Filtered	Filtered	Filtered	Filtered	Filtered	1	Filtered	Filtered	Filtered	Filtered	Filtered	Filtered	Filtered	Filtered	Filtered	Filtered	Filtered	Filtered	Filtered	Filtered	Filtered	Filtered	Filtered	Filtered	Filtered	Filtered	Filtered	Filtered	Filtered
0.000215505	B1WC24;Q3B8P1	B1WC24;Q3B8P1	Ctdsp1	Rattus norvegicus	Protein-serine/threonine phosphatase;Ctdsp1 protein (Fragment)	B1WC24;Q3B8P1	B1WC24_RAT;Q3B8P1_RAT	1;2	Filtered	Filtered	Filtered	Filtered	2	Filtered	Filtered	Filtered	Filtered	Filtered	Filtered	Filtered	Filtered	Filtered	Filtered	Filtered	Filtered	Filtered	Filtered	Filtered	2	Filtered	Filtered	2	2	Filtered	Filtered	Filtered	Filtered	Filtered	Filtered	Filtered	Filtered	Filtered	Filtered	Filtered	Filtered	Filtered	Filtered	Filtered	Filtered
3.44e-05	B1WC26	B1WC26	Nans	Rattus norvegicus	N-acetylneuraminate synthase	B1WC26	B1WC26_RAT	1	4	4	4	4	4	4	4	Filtered	Filtered	Filtered	Filtered	Filtered	Filtered	4	4	4	Filtered	Filtered	4	4	4	4	4	4	4	4	4	Filtered	Filtered	4	Filtered	Filtered	Filtered	Filtered	Filtered	Filtered	Filtered	Filtered	Filtered	Filtered	4
3.44e-05	B1WC34	B1WC34	Prkcsh	Rattus norvegicus	Glucosidase 2 subunit beta	B1WC34	B1WC34_RAT	1	6	6	6	6	6	6	6	6	6	6	6	6	6	6	Filtered	6	6	Filtered	6	6	6	6	6	6	6	6	6	6	6	6	6	6	6	6	6	6	6	6	6	6	6
3.44e-05	B2B9A9	B2B9A9	Efnb2	Rattus norvegicus	Ephrin B2	B2B9A9	B2B9A9_RAT	2	10	10	10	10	10	10	10	10	10	10	10	10	10	10	10	10	10	Filtered	10	10	10	10	10	10	10	10	10	10	10	10	10	10	10	10	10	10	10	10	10	10	10
3.44e-05	B2GUU7;Q8K415	B2GUU7;Q8K415	Slc36a2	Rattus norvegicus	Proton-coupled amino acid transporter 2	B2GUU7;Q8K415	B2GUU7_RAT;S36A2_RAT	2;1	Filtered	Filtered	Filtered	Filtered	Filtered	Filtered	Filtered	Filtered	Filtered	Filtered	Filtered	Filtered	Filtered	Filtered	Filtered	Filtered	Filtered	1	Filtered	Filtered	Filtered	Filtered	Filtered	Filtered	Filtered	Filtered	Filtered	Filtered	Filtered	Filtered	Filtered	Filtered	Filtered	Filtered	Filtered	Filtered	Filtered	Filtered	Filtered	Filtered	Filtered
3.69e-05	B2GUV5	B2GUV5	Atp6v1g1	Rattus norvegicus	V-type proton ATPase subunit G	B2GUV5	B2GUV5_RAT	1	6	6	6	6	6	Filtered	Filtered	6	Filtered	6	6	6	6	6	6	6	6	6	6	6	6	6	Filtered	6	6	6	6	Filtered	Filtered	6	Filtered	Filtered	6	6	6	6	6	6	6	6	Filtered
3.44e-05	B2GUX7	B2GUX7	Creg1	Rattus norvegicus	Cellular repressor of E1A-stimulated genes (Predicted), isoform CRA_b	B2GUX7	B2GUX7_RAT	1	5	5	5	5	5	5	5	5	5	5	5	5	5	5	5	5	5	Filtered	5	5	5	5	5	Filtered	Filtered	5	5	5	Filtered	5	5	5	5	Filtered	Filtered	Filtered	5	5	5	5	5
0.000761138	B2GUX8	B2GUX8	Sh3bp5l	Rattus norvegicus	RCG34685, isoform CRA_b	B2GUX8	B2GUX8_RAT	1	Filtered	1	1	1	Filtered	1	1	1	Filtered	1	Filtered	Filtered	1	1	1	Filtered	1	Filtered	Filtered	Filtered	Filtered	Filtered	Filtered	Filtered	Filtered	Filtered	Filtered	Filtered	Filtered	Filtered	Filtered	Filtered	Filtered	Filtered	Filtered	Filtered	Filtered	Filtered	Filtered	Filtered	Filtered
7.29e-05	B2GUZ5	B2GUZ5	Capza1	Rattus norvegicus	F-actin-capping protein subunit alpha-1	B2GUZ5	CAZA1_RAT	1	2	Filtered	2	2	2	Filtered	Filtered	2	Filtered	Filtered	Filtered	Filtered	Filtered	Filtered	Filtered	Filtered	Filtered	2	2	Filtered	2	Filtered	Filtered	2	2	2	Filtered	Filtered	Filtered	Filtered	Filtered	2	Filtered	Filtered	Filtered	Filtered	Filtered	Filtered	Filtered	Filtered	Filtered
0.000839921	B2GV06	B2GV06	Oxct1	Rattus norvegicus	Succinyl-CoA:3-ketoacid coenzyme A transferase 1, mitochondrial	B2GV06	SCOT1_RAT	1	Filtered	Filtered	Filtered	Filtered	Filtered	Filtered	Filtered	1	1	Filtered	1	Filtered	Filtered	1	Filtered	Filtered	Filtered	1	Filtered	Filtered	1	1	Filtered	Filtered	Filtered	Filtered	Filtered	Filtered	Filtered	Filtered	Filtered	Filtered	Filtered	Filtered	Filtered	Filtered	Filtered	Filtered	Filtered	Filtered	Filtered
0.000102905	B2GV19	B2GV19	Anks4b	Rattus norvegicus	Anks4b protein	B2GV19	B2GV19_RAT	2	Filtered	6	Filtered	Filtered	6	Filtered	Filtered	6	6	6	Filtered	6	6	6	6	6	6	Filtered	6	6	6	Filtered	6	6	6	6	Filtered	6	Filtered	Filtered	6	Filtered	6	Filtered	Filtered	Filtered	Filtered	Filtered	Filtered	Filtered	Filtered
3.44e-05	B2GV27	B2GV27	Tnxb	Rattus norvegicus	Tnxb protein (Fragment)	B2GV27	B2GV27_RAT	2	Filtered	1	Filtered	1	1	1	1	1	1	1	1	1	Filtered	Filtered	1	1	1	Filtered	1	1	1	1	1	1	1	1	1	1	1	1	1	Filtered	1	1	1	1	1	1	1	1	1
1.18e-08	B2GV31	B2GV31	Muc1	Rattus norvegicus	Muc1 protein	B2GV31	B2GV31_RAT	2	5	5	5	5	5	5	5	5	5	5	5	5	5	5	5	5	5	5	5	5	5	5	5	5	5	5	5	5	5	5	5	5	5	5	5	5	5	5	5	5	5
3.44e-05	B2GV36	B2GV36	Slc22a13	Rattus norvegicus	Slc22a13 protein	B2GV36	B2GV36_RAT	2	Filtered	6	Filtered	Filtered	Filtered	6	Filtered	Filtered	Filtered	Filtered	Filtered	Filtered	Filtered	Filtered	Filtered	Filtered	Filtered	Filtered	Filtered	6	6	6	6	6	6	Filtered	Filtered	Filtered	Filtered	6	Filtered	Filtered	6	Filtered	Filtered	Filtered	Filtered	Filtered	Filtered	Filtered	Filtered
0.000256578	B2GV38	B2GV38	Ubl4a	Rattus norvegicus	Ubiquitin-like protein 4A	B2GV38	UBL4A_RAT	2	Filtered	Filtered	Filtered	Filtered	Filtered	Filtered	Filtered	Filtered	Filtered	Filtered	Filtered	Filtered	Filtered	Filtered	Filtered	Filtered	Filtered	Filtered	Filtered	Filtered	Filtered	Filtered	Filtered	Filtered	Filtered	Filtered	Filtered	Filtered	Filtered	Filtered	Filtered	Filtered	Filtered	Filtered	Filtered	Filtered	Filtered	Filtered	Filtered	Filtered	Filtered
0.000816699	B2GV56;F1LMM4	B2GV56;F1LMM4	Sgk493;Pkdcc	Rattus norvegicus	Protein kinase-like protein SgK493;Protein kinase domain-containing, cytoplasmic	B2GV56;F1LMM4	B2GV56_RAT;F1LMM4_RAT	2;4	Filtered	Filtered	2	2	Filtered	Filtered	Filtered	2	2	2	Filtered	Filtered	2	Filtered	Filtered	2	2	Filtered	Filtered	2	Filtered	Filtered	Filtered	Filtered	Filtered	Filtered	Filtered	Filtered	Filtered	Filtered	Filtered	Filtered	Filtered	Filtered	Filtered	Filtered	Filtered	Filtered	Filtered	Filtered	Filtered
1.42e-08	B2GV72	B2GV72	Cbr3	Rattus norvegicus	Carbonyl reductase (NADPH)	B2GV72	B2GV72_RAT	1	21	21	21	21	21	21	21	21	21	21	21	21	21	21	21	21	21	Filtered	21	21	21	21	21	21	21	21	Filtered	21	21	21	21	21	21	Filtered	21	Filtered	21	21	21	21	21
2.8e-05	B2GV73	B2GV73	Arpc3	Rattus norvegicus	Actin-related protein 2/3 complex subunit 3	B2GV73	B2GV73_RAT	1	3	3	3	3	3	3	3	3	3	3	3	3	3	3	3	3	3	3	3	3	3	3	3	3	3	3	3	3	3	3	3	3	3	3	Filtered	Filtered	3	3	3	3	3
3.44e-05	B2GV79;M0R416;Q8VD52	B2GV79;M0R416;Q8VD52	Pdxp	Rattus norvegicus	Chronophin	B2GV79;M0R416;Q8VD52	B2GV79_RAT;M0R416_RAT;PLPP_RAT	1	2	Filtered	2	2	Filtered	Filtered	Filtered	2	2	Filtered	2	2	2	2	2	2	2	2	Filtered	2	2	2	2	2	2	Filtered	Filtered	Filtered	Filtered	2	2	2	Filtered	Filtered	Filtered	Filtered	Filtered	2	Filtered	2	2
6.06e-05	B2GV92;P83868	B2GV92;P83868	Ptges3	Rattus norvegicus	Ptges3 protein;Prostaglandin E synthase 3	B2GV92;P83868	B2GV92_RAT;TEBP_RAT	1	Filtered	Filtered	Filtered	Filtered	Filtered	Filtered	Filtered	Filtered	Filtered	Filtered	Filtered	Filtered	Filtered	Filtered	Filtered	Filtered	Filtered	2	Filtered	Filtered	Filtered	Filtered	2	2	2	Filtered	Filtered	Filtered	Filtered	Filtered	Filtered	Filtered	Filtered	Filtered	Filtered	Filtered	Filtered	Filtered	Filtered	Filtered	Filtered
0.000289832	B2GVA0;Q0D2H5;Q6P6S3	B2GVA0;Q0D2H5;Q6P6S3	Bspry	Rattus norvegicus	B-box and SPRY domain containing;Bspry protein (Fragment);B box and SPRY domain-containing protein	B2GVA0;Q0D2H5;Q6P6S3	B2GVA0_RAT;Q0D2H5_RAT;BSPRY_RAT	2;2;1	Filtered	Filtered	Filtered	Filtered	Filtered	Filtered	Filtered	Filtered	Filtered	Filtered	Filtered	Filtered	Filtered	Filtered	Filtered	Filtered	Filtered	Filtered	Filtered	Filtered	Filtered	Filtered	Filtered	Filtered	Filtered	Filtered	Filtered	Filtered	Filtered	Filtered	Filtered	Filtered	Filtered	Filtered	Filtered	Filtered	Filtered	Filtered	Filtered	Filtered	Filtered
5.57e-09	B2GVB1;P05964	B2GVB1;P05964	S100a6	Rattus norvegicus	Protein S100;Protein S100-A6	B2GVB1;P05964	B2GVB1_RAT;S10A6_RAT	2;1	7	7	7	7	7	7	7	7	7	7	7	7	7	7	7	7	7	7	7	7	7	7	7	7	7	7	7	7	7	7	7	7	7	7	7	7	7	7	7	7	7
6.6e-06	B2GVB7;P13676	B2GVB7;P13676	Apeh	Rattus norvegicus	Acyl-peptide hydrolase;Acylamino-acid-releasing enzyme	B2GVB7;P13676	B2GVB7_RAT;ACPH_RAT	2;1	16	16	16	16	16	16	16	16	16	16	16	16	16	16	16	16	16	16	16	16	16	16	16	16	16	16	16	16	16	16	16	16	16	16	16	16	16	16	16	16	16
5.23e-09	B2LYI9	B2LYI9	Tnc	Rattus norvegicus	Tenascin C	B2LYI9	B2LYI9_RAT	2	3	3	3	3	3	3	3	3	3	3	3	3	3	3	3	3	3	3	3	3	3	3	3	3	3	3	3	3	3	3	3	3	3	3	3	3	3	3	3	3	3
3.45e-05	B2RYB8	B2RYB8	Itgb2	Rattus norvegicus	Integrin beta	B2RYB8	B2RYB8_RAT	1	Filtered	1	Filtered	Filtered	1	Filtered	Filtered	1	1	1	Filtered	Filtered	1	1	Filtered	1	1	Filtered	Filtered	1	1	1	Filtered	Filtered	Filtered	1	Filtered	1	Filtered	Filtered	Filtered	1	Filtered	Filtered	Filtered	Filtered	Filtered	Filtered	Filtered	Filtered	Filtered
2.34e-05	B2RYC9	B2RYC9	Gba	Rattus norvegicus	Glucosylceramidase	B2RYC9	B2RYC9_RAT	1	10	10	10	10	10	10	10	10	10	10	10	10	10	10	10	10	10	10	10	10	10	10	10	10	10	10	10	10	10	10	10	10	10	10	10	10	10	10	10	10	10
0.000212055	B2RYF8;G3V828	B2RYF8;G3V828	Cnpy3	Rattus norvegicus	Cnpy3 protein;Canopy FGF-signaling regulator 3	B2RYF8;G3V828	B2RYF8_RAT;G3V828_RAT	2;1	Filtered	Filtered	Filtered	Filtered	Filtered	Filtered	Filtered	Filtered	Filtered	Filtered	Filtered	Filtered	Filtered	Filtered	Filtered	Filtered	Filtered	Filtered	Filtered	Filtered	Filtered	Filtered	Filtered	Filtered	Filtered	Filtered	Filtered	Filtered	Filtered	Filtered	Filtered	Filtered	Filtered	Filtered	Filtered	Filtered	Filtered	Filtered	Filtered	Filtered	Filtered
6.05e-05	B2RYG6	B2RYG6	Otub1	Rattus norvegicus	Ubiquitin thioesterase OTUB1	B2RYG6	OTUB1_RAT	1	Filtered	7	7	7	7	Filtered	Filtered	7	7	7	7	7	7	7	7	Filtered	7	7	7	7	7	7	7	7	7	7	7	Filtered	Filtered	7	7	7	Filtered	Filtered	Filtered	Filtered	7	7	7	7	7
0.000101203	B2RYG9;B5BUZ1;B5BUZ2	B2RYG9;B5BUZ1;B5BUZ2	Clec7a	Rattus norvegicus	Clec7a protein (Fragment);C-type lectin domain family 7 member A transcript variant 1;C-type lectin domain family 7 member A transcript variant 2	B2RYG9;B5BUZ1;B5BUZ2	B2RYG9_RAT;B5BUZ1_RAT;B5BUZ2_RAT	2	Filtered	Filtered	Filtered	Filtered	Filtered	Filtered	Filtered	Filtered	Filtered	Filtered	Filtered	Filtered	Filtered	Filtered	Filtered	Filtered	Filtered	Filtered	Filtered	Filtered	Filtered	Filtered	Filtered	Filtered	Filtered	Filtered	Filtered	Filtered	Filtered	Filtered	Filtered	Filtered	Filtered	Filtered	Filtered	Filtered	Filtered	Filtered	Filtered	Filtered	Filtered
3.44e-05	B2RYJ5	B2RYJ5	Tmprss13	Rattus norvegicus	Tmprss13 protein	B2RYJ5	B2RYJ5_RAT	2	Filtered	1	Filtered	Filtered	Filtered	Filtered	Filtered	Filtered	Filtered	Filtered	Filtered	Filtered	Filtered	Filtered	Filtered	1	1	Filtered	1	Filtered	Filtered	Filtered	Filtered	1	1	1	Filtered	Filtered	Filtered	1	Filtered	Filtered	1	Filtered	Filtered	1	Filtered	Filtered	Filtered	Filtered	Filtered
6.64e-05	B2RYK3;P18297	B2RYK3;P18297	Spr	Rattus norvegicus	Sepiapterin reductase	B2RYK3;P18297	B2RYK3_RAT;SPRE_RAT	1	5	5	Filtered	5	5	5	5	5	5	5	5	5	Filtered	5	5	Filtered	5	Filtered	Filtered	5	5	5	5	5	5	Filtered	Filtered	5	Filtered	5	5	5	Filtered	5	5	5	5	5	5	5	Filtered
1.68e-09	B2RYM3	B2RYM3	Itih1	Rattus norvegicus	Inter-alpha trypsin inhibitor, heavy chain 1	B2RYM3	B2RYM3_RAT	1	50	50	50	50	50	50	50	50	50	50	50	50	50	50	50	50	50	50	50	50	50	50	50	50	50	50	50	50	50	50	50	50	50	50	50	50	50	50	50	50	50
3.44e-05	B2RYN0;D3ZFX4	B2RYN0;D3ZFX4	Pgm3	Rattus norvegicus	Phosphoacetylglucosamine mutase	B2RYN0;D3ZFX4	B2RYN0_RAT;D3ZFX4_RAT	1	Filtered	8	8	8	8	8	8	8	8	8	8	8	Filtered	8	8	8	8	Filtered	8	8	8	8	8	8	8	8	Filtered	Filtered	8	8	8	8	8	Filtered	Filtered	Filtered	8	8	8	8	8
3.44e-05	B2RYN6	B2RYN6	Ap1g1	Rattus norvegicus	AP-1 complex subunit gamma	B2RYN6	B2RYN6_RAT	2	Filtered	Filtered	Filtered	Filtered	Filtered	Filtered	Filtered	Filtered	Filtered	Filtered	Filtered	Filtered	Filtered	Filtered	Filtered	Filtered	Filtered	Filtered	Filtered	3	3	Filtered	Filtered	3	3	Filtered	Filtered	Filtered	Filtered	Filtered	Filtered	Filtered	Filtered	Filtered	Filtered	Filtered	Filtered	Filtered	Filtered	Filtered	Filtered
7.22e-05	B2RYP2;P0C0T0	B2RYP2;P0C0T0	Litaf	Rattus norvegicus	LPS-induced TN factor;Lipopolysaccharide-induced tumor necrosis factor-alpha factor homolog	B2RYP2;P0C0T0	B2RYP2_RAT;LITAF_RAT	2	1	1	Filtered	1	1	1	1	Filtered	1	1	1	1	Filtered	Filtered	Filtered	Filtered	1	1	1	Filtered	1	Filtered	1	Filtered	Filtered	1	1	1	1	1	Filtered	Filtered	Filtered	Filtered	Filtered	Filtered	Filtered	Filtered	Filtered	1	Filtered
3.44e-05	B2RYP4	B2RYP4	Snx2	Rattus norvegicus	Sorting nexin-2	B2RYP4	B2RYP4_RAT	1	3	Filtered	3	3	Filtered	Filtered	Filtered	Filtered	Filtered	3	Filtered	3	Filtered	3	Filtered	3	3	3	3	3	3	3	3	Filtered	3	Filtered	3	Filtered	Filtered	Filtered	Filtered	3	Filtered	Filtered	Filtered	Filtered	Filtered	Filtered	Filtered	3	Filtered
0.000229758	B2RYQ5	B2RYQ5	Erh	Rattus norvegicus	Enhancer of rudimentary homolog	B2RYQ5	B2RYQ5_RAT	1	Filtered	Filtered	Filtered	Filtered	1	Filtered	Filtered	Filtered	Filtered	Filtered	Filtered	Filtered	Filtered	Filtered	Filtered	Filtered	Filtered	1	Filtered	Filtered	Filtered	Filtered	Filtered	Filtered	Filtered	Filtered	Filtered	Filtered	Filtered	Filtered	Filtered	1	Filtered	Filtered	Filtered	Filtered	Filtered	Filtered	Filtered	Filtered	Filtered
0.000132335	B2RYS0;P35171	B2RYS0;P35171	Cox7a2	Rattus norvegicus	Cox7a2 protein;Cytochrome c oxidase subunit 7A2, mitochondrial	B2RYS0;P35171	B2RYS0_RAT;CX7A2_RAT	2;1	2	2	Filtered	Filtered	Filtered	Filtered	Filtered	Filtered	Filtered	Filtered	Filtered	Filtered	2	Filtered	Filtered	Filtered	Filtered	Filtered	Filtered	Filtered	Filtered	Filtered	Filtered	2	2	Filtered	Filtered	Filtered	Filtered	Filtered	Filtered	Filtered	Filtered	Filtered	Filtered	Filtered	Filtered	Filtered	Filtered	Filtered	2
1.59e-05	B2RYW6	B2RYW6		Rattus norvegicus	Ig-like domain-containing protein	B2RYW6	B2RYW6_RAT	2	3	3	3	3	3	3	3	3	3	3	3	3	3	3	3	3	3	Filtered	3	3	3	3	3	3	3	3	3	3	3	3	3	3	3	3	3	3	3	3	3	3	3
3.44e-05	B2RYW9	B2RYW9	Fahd2	Rattus norvegicus	Fumarylacetoacetate hydrolase domain-containing protein 2	B2RYW9	FAHD2_RAT	1	5	5	5	5	5	5	Filtered	Filtered	5	Filtered	5	5	5	5	5	5	5	Filtered	5	5	5	5	5	5	5	5	Filtered	Filtered	5	5	5	5	5	Filtered	Filtered	Filtered	Filtered	5	5	Filtered	Filtered
0.000724603	B2RYX0;M0R9L0	B2RYX0;M0R9L0	Naca	Rattus norvegicus	Naca protein;Nascent polypeptide-associated complex subunit alpha	B2RYX0;M0R9L0	B2RYX0_RAT;M0R9L0_RAT	1	Filtered	Filtered	2	2	2	Filtered	Filtered	Filtered	2	2	2	Filtered	2	2	2	2	Filtered	Filtered	Filtered	Filtered	2	2	Filtered	Filtered	2	Filtered	Filtered	Filtered	Filtered	Filtered	Filtered	Filtered	Filtered	2	Filtered	Filtered	Filtered	Filtered	Filtered	Filtered	Filtered
0.000195943	B2RZ09;P0C5H9	B2RZ09;P0C5H9	Manf	Rattus norvegicus	Arginine-rich, mutated in early stage tumors (Predicted), isoform CRA_b;Mesencephalic astrocyte-derived neurotrophic factor	B2RZ09;P0C5H9	B2RZ09_RAT;MANF_RAT	2;1	4	Filtered	Filtered	Filtered	Filtered	Filtered	Filtered	Filtered	Filtered	Filtered	Filtered	4	Filtered	4	4	4	Filtered	Filtered	Filtered	4	Filtered	4	Filtered	Filtered	4	Filtered	Filtered	4	Filtered	Filtered	Filtered	Filtered	Filtered	Filtered	Filtered	Filtered	4	4	Filtered	Filtered	Filtered
1.33e-09	B2RZ27	B2RZ27	Sh3bgrl3	Rattus norvegicus	SH3 domain binding glutamic acid-rich protein-like 3	B2RZ27	B2RZ27_RAT	1	10	10	10	10	10	10	10	10	10	10	10	10	10	10	10	10	10	10	10	10	10	10	10	10	10	10	10	10	10	10	10	10	10	10	10	10	10	10	10	10	10
3.44e-05	B2RZ72	B2RZ72	Arpc4	Rattus norvegicus	Actin-related protein 2/3 complex subunit 4	B2RZ72	B2RZ72_RAT	1	6	6	6	6	6	6	6	6	6	6	6	6	6	6	6	6	6	6	6	6	6	6	6	6	6	6	6	6	6	6	6	6	Filtered	6	6	Filtered	6	6	6	6	6
8.3e-09	B2RZ77	B2RZ77	Dpt	Rattus norvegicus	Dermatopontin	B2RZ77	B2RZ77_RAT	1	8	8	8	8	8	8	8	8	8	8	8	8	8	8	8	8	8	8	8	8	8	8	8	8	8	8	8	8	8	8	8	8	8	8	8	8	8	8	8	8	8
0.000352056	B2RZ84	B2RZ84	Rnf128	Rattus norvegicus	Ring finger protein 128	B2RZ84	B2RZ84_RAT	2	Filtered	Filtered	Filtered	Filtered	Filtered	Filtered	Filtered	Filtered	Filtered	Filtered	Filtered	Filtered	2	Filtered	Filtered	2	Filtered	Filtered	2	2	2	Filtered	Filtered	Filtered	Filtered	Filtered	2	Filtered	Filtered	Filtered	Filtered	Filtered	Filtered	Filtered	Filtered	Filtered	Filtered	Filtered	Filtered	Filtered	Filtered
9.8e-05	B2RZA4;D3ZRP6	B2RZA4;D3ZRP6	Ap1m2	Rattus norvegicus	RCG31866, isoform CRA_a;AP-1 complex subunit mu-2	B2RZA4;D3ZRP6	B2RZA4_RAT;D3ZRP6_RAT	2;3	Filtered	Filtered	Filtered	Filtered	5	5	Filtered	5	5	Filtered	5	Filtered	Filtered	5	Filtered	5	5	Filtered	Filtered	Filtered	5	5	5	5	5	5	5	5	5	5	Filtered	5	Filtered	Filtered	Filtered	5	Filtered	Filtered	5	Filtered	Filtered
1.08e-06	B2RZA9	B2RZA9	Ube2l3	Rattus norvegicus	Ube2l3 protein	B2RZA9	B2RZA9_RAT	2	7	7	7	7	7	7	Filtered	7	7	7	7	Filtered	7	7	7	7	7	7	7	7	7	7	7	7	7	7	7	7	7	7	7	7	7	Filtered	7	7	Filtered	7	7	7	7
3.44e-05	B2RZB2	B2RZB2		Rattus norvegicus	Uncharacterized protein	B2RZB2	B2RZB2_RAT	2	5	5	5	5	5	5	5	5	5	5	5	5	5	5	5	5	5	5	5	Filtered	5	5	5	Filtered	5	5	5	5	5	5	5	5	5	5	Filtered	5	5	5	Filtered	5	5
9.09e-07	B2RZB5	B2RZB5	Chmp2a	Rattus norvegicus	Charged multivesicular body protein 2A	B2RZB5	B2RZB5_RAT	1	10	10	10	10	10	10	10	10	10	10	10	10	10	10	10	10	10	10	10	10	10	10	10	10	10	10	10	10	10	10	10	10	10	10	10	10	10	10	10	10	10
0.000639839	B2RZB6	B2RZB6	Lsm8	Rattus norvegicus	U6 snRNA-associated Sm-like protein LSm8	B2RZB6	B2RZB6_RAT	1	Filtered	Filtered	Filtered	Filtered	Filtered	Filtered	Filtered	Filtered	Filtered	Filtered	1	Filtered	Filtered	Filtered	Filtered	Filtered	Filtered	Filtered	Filtered	Filtered	Filtered	Filtered	Filtered	Filtered	Filtered	Filtered	Filtered	Filtered	Filtered	Filtered	Filtered	Filtered	Filtered	Filtered	Filtered	Filtered	Filtered	Filtered	Filtered	Filtered	Filtered
0.000271562	B2RZB7	B2RZB7	Snrpd1	Rattus norvegicus	Small nuclear ribonucleoprotein Sm D1	B2RZB7	B2RZB7_RAT	1	Filtered	Filtered	Filtered	Filtered	Filtered	Filtered	Filtered	Filtered	Filtered	Filtered	Filtered	Filtered	Filtered	Filtered	Filtered	Filtered	Filtered	Filtered	Filtered	Filtered	Filtered	Filtered	Filtered	Filtered	Filtered	Filtered	Filtered	Filtered	Filtered	Filtered	Filtered	Filtered	Filtered	Filtered	Filtered	Filtered	Filtered	Filtered	Filtered	Filtered	Filtered
3.37e-10	B2RZC1;P04916	B2RZC1;P04916	Rbp4	Rattus norvegicus	Retinol-binding protein;Retinol-binding protein 4	B2RZC1;P04916	B2RZC1_RAT;RET4_RAT	2;1	19	19	19	19	19	19	19	19	19	19	19	19	19	19	19	19	19	19	19	19	19	19	19	19	19	19	19	19	19	19	19	19	19	19	19	19	19	19	19	19	19
0.000390249	B2RZC6	B2RZC6	Ilf2	Rattus norvegicus	Ilf2 protein	B2RZC6	B2RZC6_RAT	1	Filtered	Filtered	Filtered	Filtered	Filtered	Filtered	Filtered	Filtered	Filtered	Filtered	Filtered	Filtered	Filtered	Filtered	Filtered	Filtered	Filtered	2	Filtered	Filtered	Filtered	Filtered	Filtered	Filtered	Filtered	Filtered	Filtered	Filtered	Filtered	Filtered	Filtered	Filtered	Filtered	Filtered	Filtered	Filtered	Filtered	Filtered	Filtered	Filtered	Filtered
1.36e-09	B3DM90;Q8CGU6	B3DM90;Q8CGU6	Ncstn	Rattus norvegicus	Nicastrin	B3DM90;Q8CGU6	B3DM90_RAT;NICA_RAT	1	5	5	5	5	5	5	5	5	5	5	5	5	5	5	5	5	5	5	5	5	5	5	5	5	5	5	5	Filtered	5	5	5	5	5	5	5	5	Filtered	5	5	5	5
0.000314348	B3DM95;P04550	B3DM95;P04550	Ptms	Rattus norvegicus	Parathymosin	B3DM95;P04550	B3DM95_RAT;PTMS_RAT	1	Filtered	Filtered	Filtered	Filtered	2	2	Filtered	Filtered	2	2	Filtered	Filtered	Filtered	Filtered	2	2	Filtered	2	Filtered	Filtered	Filtered	Filtered	Filtered	Filtered	Filtered	Filtered	Filtered	Filtered	Filtered	2	Filtered	Filtered	2	Filtered	Filtered	Filtered	Filtered	Filtered	Filtered	Filtered	Filtered
1.79e-08	B3EY84	B3EY84	Obp2a	Rattus norvegicus	Lipocalin 13	B3EY84	B3EY84_RAT	2	15	15	15	15	15	15	15	15	15	15	15	15	15	15	15	15	15	Filtered	15	15	15	15	15	15	15	15	15	15	15	15	15	15	15	15	15	15	15	15	15	15	15
3.4e-09	B3EY86;D3ZEY7	B3EY86;D3ZEY7	Lcn11;LOC108348105	Rattus norvegicus	Allergen Fel d 4-like	B3EY86;D3ZEY7	B3EY86_RAT;D3ZEY7_RAT	2;3	6	6	6	6	6	6	6	6	6	6	6	6	6	6	6	6	6	Filtered	6	6	6	6	6	6	6	6	6	6	6	6	6	6	6	6	6	6	6	6	6	6	6
3.44e-05	B3GS92;F1MA86;M0R423;Q03555	B3GS92;F1MA86;M0R423;Q03555	;Gphn;Gphn;Gphn	Rattus norvegicus	Molybdopterin molybdenumtransferase;Gephyrin;Gephyrin;Gephyrin	B3GS92;F1MA86;M0R423;Q03555	B3GS92_RAT;F1MA86_RAT;M0R423_RAT;GEPH_RAT	2;1;1;1	1	1	1	1	1	1	1	1	1	1	1	Filtered	1	1	Filtered	1	1	Filtered	1	1	1	1	1	1	1	1	Filtered	1	Filtered	Filtered	1	1	1	1	1	1	Filtered	1	1	1	1
3.44e-05	B3VPA7;Q64611	B3VPA7;Q64611	Csad	Rattus norvegicus	Cysteine-sulfinate decarboxylase;Cysteine sulfinic acid decarboxylase	B3VPA7;Q64611	B3VPA7_RAT;CSAD_RAT	2;1	11	11	11	11	11	11	11	11	11	11	11	11	11	11	11	11	11	11	11	11	11	11	11	11	11	11	11	11	11	11	11	11	11	11	11	11	11	11	11	11	11
3.44e-05	B4F760;O70247	B4F760;O70247	Slc5a6	Rattus norvegicus	Slc5a6 protein;Sodium-dependent multivitamin transporter	B4F760;O70247	B4F760_RAT;SC5A6_RAT	2;1	3	3	3	3	3	3	3	3	3	3	3	3	3	3	3	3	3	Filtered	3	3	3	3	3	3	3	3	Filtered	Filtered	Filtered	Filtered	3	3	3	Filtered	Filtered	Filtered	3	Filtered	3	3	Filtered
3.44e-05	B4F763;D3ZPE5	B4F763;D3ZPE5	Vps53	Rattus norvegicus	Vacuolar protein sorting-associated protein 53 homolog	B4F763;D3ZPE5	B4F763_RAT;D3ZPE5_RAT	1	1	1	1	1	1	1	Filtered	1	1	1	1	1	1	1	1	1	1	Filtered	Filtered	1	Filtered	Filtered	1	1	1	Filtered	Filtered	Filtered	Filtered	1	Filtered	Filtered	1	Filtered	Filtered	Filtered	Filtered	Filtered	Filtered	Filtered	Filtered
1.91e-05	B4F787	B4F787	Chmp1b	Rattus norvegicus	Chmp1b protein (Fragment)	B4F787	B4F787_RAT	2	8	8	8	8	8	8	8	8	8	8	8	8	8	8	8	8	8	8	8	8	8	8	8	8	8	8	8	8	8	8	8	8	8	8	8	8	8	8	8	8	8
4.61e-07	B4F793	B4F793	Tnxb	Rattus norvegicus	Tnxb protein (Fragment)	B4F793	B4F793_RAT	2	23	23	23	23	23	23	23	23	23	23	23	23	23	23	23	23	23	23	23	23	23	23	23	23	23	23	23	23	23	23	23	23	23	23	23	23	23	23	23	23	23
3.44e-05	B4F795	B4F795	Slc44a2	Rattus norvegicus	Choline transporter-like protein 2	B4F795	CTL2_RAT	2	5	5	5	5	5	5	5	5	5	5	5	Filtered	5	5	5	5	5	5	5	5	5	5	5	5	5	5	5	5	Filtered	5	5	5	5	5	5	5	5	5	5	5	5
0.000518572	B4F797;F7FM32	B4F797;F7FM32	RGD1311345	Rattus norvegicus	Queuosine salvage protein (Fragment);Queuosine salvage protein	B4F797;F7FM32	B4F797_RAT;F7FM32_RAT	2;1	Filtered	Filtered	1	Filtered	Filtered	Filtered	Filtered	Filtered	Filtered	Filtered	Filtered	Filtered	Filtered	Filtered	Filtered	1	Filtered	Filtered	Filtered	Filtered	1	Filtered	1	1	Filtered	Filtered	Filtered	Filtered	1	Filtered	Filtered	Filtered	Filtered	Filtered	Filtered	Filtered	Filtered	Filtered	Filtered	Filtered	Filtered
2.35e-08	B4F7A5;Q4L2A2	B4F7A5;Q4L2A2	Cd99	Rattus norvegicus	CD99 molecule (Xg blood group);CD99 (Fragment)	B4F7A5;Q4L2A2	B4F7A5_RAT;Q4L2A2_RAT	1;2	4	4	4	4	4	4	4	4	4	4	4	4	4	4	4	4	4	Filtered	4	Filtered	4	4	Filtered	Filtered	Filtered	4	4	4	4	4	4	4	4	4	4	4	4	4	4	4	4
3.44e-05	B4F7C7	B4F7C7	Hebp1	Rattus norvegicus	Hebp1 protein	B4F7C7	B4F7C7_RAT	1	3	Filtered	Filtered	Filtered	3	Filtered	Filtered	3	3	3	3	Filtered	Filtered	3	3	3	3	3	3	Filtered	3	Filtered	Filtered	Filtered	3	Filtered	Filtered	Filtered	Filtered	3	3	Filtered	Filtered	Filtered	Filtered	Filtered	Filtered	Filtered	3	Filtered	Filtered
3.44e-05	B4F7D9;P28570	B4F7D9;P28570	Slc6a8	Rattus norvegicus	Transporter;Sodium- and chloride-dependent creatine transporter 1	B4F7D9;P28570	B4F7D9_RAT;SC6A8_RAT	2	Filtered	Filtered	Filtered	7	7	Filtered	7	7	Filtered	7	Filtered	Filtered	Filtered	7	Filtered	Filtered	7	Filtered	7	7	7	7	7	7	7	Filtered	Filtered	Filtered	7	Filtered	Filtered	7	7	Filtered	Filtered	Filtered	Filtered	7	Filtered	7	Filtered
4.2e-09	B4F7E2;P50430	B4F7E2;P50430	Arsb	Rattus norvegicus	Arylsulfatase B	B4F7E2;P50430	B4F7E2_RAT;ARSB_RAT	2	17	17	17	17	17	17	17	17	17	17	17	17	17	17	17	17	17	17	17	17	17	17	17	17	17	17	17	17	17	17	17	17	17	17	17	17	17	17	17	17	17
3.44e-05	B4F7E6;Q08849	B4F7E6;Q08849	Stx3	Rattus norvegicus	Syntaxin 3;Syntaxin-3	B4F7E6;Q08849	B4F7E6_RAT;STX3_RAT	2;1	Filtered	10	10	10	10	10	Filtered	10	10	10	10	10	10	10	10	10	10	10	10	10	10	10	10	10	10	10	Filtered	Filtered	10	10	10	10	10	10	10	10	10	10	10	10	10
3.44e-05	B4F7E7	B4F7E7	Pals1	Rattus norvegicus	Protein PALS1	B4F7E7	PALS1_RAT	1	12	12	12	12	12	12	Filtered	12	12	12	12	12	12	12	12	12	12	12	12	12	12	12	12	12	12	12	Filtered	12	12	Filtered	12	12	12	Filtered	12	Filtered	12	12	12	12	12
3.44e-05	B4F7E8	B4F7E8	Niban2	Rattus norvegicus	Protein Niban 2	B4F7E8	NIBA2_RAT	1	9	Filtered	Filtered	Filtered	9	9	Filtered	9	Filtered	Filtered	9	9	Filtered	9	9	Filtered	9	9	9	9	9	9	9	9	9	9	Filtered	Filtered	Filtered	9	Filtered	Filtered	9	Filtered	Filtered	Filtered	Filtered	Filtered	Filtered	9	Filtered
0.000190073	B5DEH4	B5DEH4	Uap1l1	Rattus norvegicus	UDP-N-acetylglucosamine pyrophosphorylase 1-like 1	B5DEH4	B5DEH4_RAT	1	2	2	2	2	2	Filtered	Filtered	2	2	Filtered	Filtered	2	Filtered	2	2	2	2	Filtered	2	2	2	2	2	2	2	2	Filtered	Filtered	2	Filtered	2	Filtered	Filtered	Filtered	Filtered	Filtered	Filtered	Filtered	Filtered	Filtered	Filtered
1.91e-05	B5DEH7	B5DEH7	C1r	Rattus norvegicus	Complement subcomponent C1r	B5DEH7	B5DEH7_RAT	1	18	18	18	18	18	18	18	18	18	18	18	18	18	18	18	18	18	18	18	18	18	18	18	18	18	18	18	18	18	18	18	18	18	Filtered	18	Filtered	Filtered	18	18	18	18
1.33e-10	B5DEI2	B5DEI2	Lao1	Rattus norvegicus	Amine oxidase	B5DEI2	B5DEI2_RAT	2	21	21	21	21	21	21	21	21	21	21	21	21	21	21	21	21	21	21	21	21	21	21	21	21	21	21	21	21	21	21	21	21	21	21	21	21	21	21	21	21	21
3.52e-05	B5DEK2	B5DEK2	Ttc39a	Rattus norvegicus	Tetratricopeptide repeat domain 39A	B5DEK2	B5DEK2_RAT	2	Filtered	Filtered	Filtered	Filtered	Filtered	Filtered	Filtered	Filtered	Filtered	Filtered	Filtered	Filtered	Filtered	Filtered	Filtered	Filtered	Filtered	Filtered	4	4	4	4	Filtered	Filtered	Filtered	4	Filtered	Filtered	Filtered	Filtered	Filtered	Filtered	Filtered	Filtered	Filtered	Filtered	Filtered	Filtered	Filtered	Filtered	Filtered
3.45e-05	B5DEK7;C9DRV0;F1M6X1	B5DEK7;C9DRV0;F1M6X1	Vegfa;;Vegfa	Rattus norvegicus	Vascular endothelial growth factor A;Vascular endothelial growth factor A (Fragment);Vascular endothelial growth factor A	B5DEK7;C9DRV0;F1M6X1	B5DEK7_RAT;C9DRV0_RAT;F1M6X1_RAT	2;2;3	3	3	3	3	3	3	Filtered	3	3	3	3	3	3	3	3	Filtered	3	Filtered	3	3	3	3	3	Filtered	Filtered	3	3	3	Filtered	3	3	3	3	3	Filtered	3	3	3	3	3	3
3.44e-05	B5DEL4;F7EKI5	B5DEL4;F7EKI5	Pcdh18	Rattus norvegicus	Pcdh18 protein;Protocadherin 18	B5DEL4;F7EKI5	B5DEL4_RAT;F7EKI5_RAT	2;4	6	6	6	6	6	6	6	6	6	6	6	6	6	6	Filtered	6	6	6	6	6	6	6	6	Filtered	6	6	6	6	6	6	6	6	6	6	6	Filtered	6	6	6	Filtered	6
3.44e-05	B5DEM1;P18427	B5DEM1;P18427	Fshb	Rattus norvegicus	Follicle stimulating hormone beta subunit;Follitropin subunit beta	B5DEM1;P18427	B5DEM1_RAT;FSHB_RAT	2	5	5	5	5	5	5	5	5	5	5	5	5	5	5	5	5	5	5	5	5	5	5	5	5	5	5	5	5	5	5	5	5	5	5	5	5	5	5	5	5	5
3.97e-05	B5DEM3;G3V6N2;Q5I0E7	B5DEM3;G3V6N2;Q5I0E7	Tmed4;Tmed4;Tmed9	Rattus norvegicus	Tmed4 protein;Transmembrane emp24 protein transport domain containing 4 (Predicted), isoform CRA_b;Transmembrane emp24 domain-containing protein 9	B5DEM3;G3V6N2;Q5I0E7	B5DEM3_RAT;G3V6N2_RAT;TMED9_RAT	2;1;1	Filtered	Filtered	Filtered	Filtered	Filtered	Filtered	Filtered	Filtered	Filtered	Filtered	Filtered	Filtered	Filtered	Filtered	Filtered	Filtered	Filtered	1	Filtered	Filtered	Filtered	Filtered	Filtered	Filtered	Filtered	Filtered	Filtered	Filtered	Filtered	Filtered	Filtered	Filtered	Filtered	Filtered	Filtered	Filtered	Filtered	Filtered	Filtered	Filtered	Filtered
1.82e-09	B5DEN4;P04642	B5DEN4;P04642	Ldha	Rattus norvegicus	L-lactate dehydrogenase;L-lactate dehydrogenase A chain	B5DEN4;P04642	B5DEN4_RAT;LDHA_RAT	1	21	21	21	21	21	21	21	21	21	21	21	21	21	21	21	21	21	21	21	21	21	21	21	21	21	21	21	21	21	21	21	21	21	21	21	21	21	21	21	21	21
3.84e-05	B5DEN5;Q7TPK5	B5DEN5;Q7TPK5	Eef1b2;	Rattus norvegicus	Elongation factor 1-beta;Ac2-067	B5DEN5;Q7TPK5	B5DEN5_RAT;Q7TPK5_RAT	1;2	Filtered	1	Filtered	Filtered	Filtered	Filtered	Filtered	Filtered	Filtered	Filtered	Filtered	Filtered	Filtered	1	Filtered	Filtered	1	Filtered	Filtered	Filtered	Filtered	1	Filtered	Filtered	Filtered	Filtered	Filtered	1	Filtered	1	Filtered	Filtered	Filtered	Filtered	Filtered	Filtered	Filtered	Filtered	Filtered	Filtered	Filtered
1.08e-06	B5DER3;Q711G3	B5DER3;Q711G3	Iah1	Rattus norvegicus	Hypertrophic agonist responsive protein B64, isoform CRA_b;Isoamyl acetate-hydrolyzing esterase 1 homolog	B5DER3;Q711G3	B5DER3_RAT;IAH1_RAT	2	10	10	10	10	10	10	10	10	10	10	10	10	10	10	10	10	10	10	10	10	10	10	10	10	10	10	10	10	10	10	10	10	10	Filtered	10	Filtered	10	10	10	10	10
3.44e-05	B5DEX3	B5DEX3	Cpne8	Rattus norvegicus	Copine 8	B5DEX3	B5DEX3_RAT	1	Filtered	3	3	Filtered	3	Filtered	Filtered	3	3	3	Filtered	3	Filtered	3	Filtered	3	Filtered	3	3	Filtered	3	Filtered	Filtered	Filtered	Filtered	Filtered	Filtered	Filtered	Filtered	Filtered	Filtered	Filtered	Filtered	Filtered	Filtered	Filtered	Filtered	Filtered	Filtered	Filtered	Filtered
3.44e-05	B5DEZ3	B5DEZ3	Ccdc126	Rattus norvegicus	Ccdc126 protein	B5DEZ3	B5DEZ3_RAT	1	2	2	2	Filtered	Filtered	Filtered	Filtered	Filtered	Filtered	Filtered	Filtered	2	2	2	2	2	Filtered	2	2	2	Filtered	2	Filtered	Filtered	2	2	2	2	2	2	2	2	2	2	2	2	2	2	2	2	Filtered
4.79e-08	B5DEZ8	B5DEZ8	Plxdc2	Rattus norvegicus	Plexin domain containing 2 (Predicted)	B5DEZ8	B5DEZ8_RAT	1	14	14	14	14	14	14	14	14	14	14	14	14	14	14	14	14	14	14	14	14	14	14	14	14	14	14	14	14	14	14	14	14	14	14	14	14	14	14	14	14	14
3.44e-05	B5DF30	B5DF30	Gba3	Rattus norvegicus	Gba3 protein (Fragment)	B5DF30	B5DF30_RAT	2	8	8	8	8	8	8	8	8	8	8	Filtered	8	8	Filtered	Filtered	8	8	Filtered	8	8	8	8	8	8	8	8	8	8	8	8	8	8	8	Filtered	Filtered	Filtered	8	8	8	8	8
1.42e-08	B5DF36	B5DF36	Plac8	Rattus norvegicus	Placenta associated 8	B5DF36	B5DF36_RAT	1	1	1	1	1	1	1	1	1	1	1	1	1	1	1	1	1	1	Filtered	1	1	1	1	1	1	1	1	Filtered	1	1	1	1	1	1	1	1	1	1	1	1	1	1
0.000268285	B5DF55	B5DF55	Stam	Rattus norvegicus	RCG55706	B5DF55	B5DF55_RAT	1	Filtered	3	Filtered	Filtered	3	3	Filtered	Filtered	Filtered	Filtered	Filtered	3	3	Filtered	Filtered	Filtered	Filtered	3	Filtered	3	3	Filtered	3	3	3	Filtered	Filtered	Filtered	Filtered	Filtered	Filtered	Filtered	Filtered	Filtered	Filtered	Filtered	Filtered	Filtered	Filtered	Filtered	Filtered
2.33e-05	B5DF65	B5DF65	Blvrb	Rattus norvegicus	Biliverdin reductase B	B5DF65	B5DF65_RAT	1	8	8	8	8	8	8	8	8	8	8	8	8	8	8	8	8	8	8	8	8	8	8	8	8	8	8	8	8	8	8	8	8	8	8	8	8	8	8	8	8	8
3.13e-10	B5DF79;D3ZCH6	B5DF79;D3ZCH6	Rnaset2	Rattus norvegicus	Rnaset2 protein;RCG44970	B5DF79;D3ZCH6	B5DF79_RAT;D3ZCH6_RAT	2;1	13	13	13	13	13	13	13	13	13	13	13	13	13	13	13	13	13	13	13	13	13	13	13	13	13	13	13	13	13	13	13	13	13	13	13	13	13	13	13	13	13
9.83e-05	B5DF88;G3V6D1	B5DF88;G3V6D1	Nagpa	Rattus norvegicus	N-acetylglucosamine-1-phosphodiester alpha-N-acetylglucosaminidase	B5DF88;G3V6D1	B5DF88_RAT;G3V6D1_RAT	2;1	Filtered	Filtered	Filtered	Filtered	Filtered	Filtered	Filtered	Filtered	Filtered	Filtered	Filtered	Filtered	Filtered	Filtered	Filtered	Filtered	Filtered	Filtered	Filtered	Filtered	Filtered	Filtered	Filtered	Filtered	Filtered	Filtered	Filtered	Filtered	1	Filtered	Filtered	Filtered	Filtered	Filtered	Filtered	Filtered	Filtered	Filtered	Filtered	Filtered	Filtered
5.61e-05	B5DF91	B5DF91	Elavl1	Rattus norvegicus	ELAV-like protein 1	B5DF91	ELAV1_RAT	1	Filtered	Filtered	2	2	Filtered	Filtered	Filtered	Filtered	Filtered	Filtered	Filtered	Filtered	2	2	Filtered	Filtered	2	Filtered	Filtered	Filtered	Filtered	Filtered	2	Filtered	Filtered	Filtered	Filtered	Filtered	Filtered	2	Filtered	Filtered	Filtered	Filtered	Filtered	Filtered	Filtered	Filtered	Filtered	Filtered	Filtered
9.82e-13	B5DFA0	B5DFA0	Vil1	Rattus norvegicus	Villin-1	B5DFA0	B5DFA0_RAT	1	46	46	46	46	46	46	46	46	46	46	46	46	46	46	46	46	46	46	46	46	46	46	46	46	46	46	46	46	46	46	46	46	46	46	46	46	46	46	46	46	46
3.44e-05	B5DFC1;G3V8A5	B5DFC1;G3V8A5	Vps35	Rattus norvegicus	Vps35 protein (Fragment);Vacuolar protein sorting-associated protein 35	B5DFC1;G3V8A5	B5DFC1_RAT;G3V8A5_RAT	2;1	4	4	Filtered	Filtered	Filtered	4	Filtered	Filtered	Filtered	Filtered	Filtered	Filtered	4	Filtered	Filtered	Filtered	4	4	4	4	4	4	4	4	4	Filtered	Filtered	Filtered	Filtered	Filtered	Filtered	Filtered	Filtered	Filtered	Filtered	Filtered	Filtered	Filtered	4	Filtered	Filtered
0.000215523	B5DFC4;F1LS98;F1M2P8;P05696	B5DFC4;F1LS98;F1M2P8;P05696	Prkca	Rattus norvegicus	Protein kinase C;Protein kinase C;Protein kinase C;Protein kinase C alpha type	B5DFC4;F1LS98;F1M2P8;P05696	B5DFC4_RAT;F1LS98_RAT;F1M2P8_RAT;KPCA_RAT	2;1;1;1	Filtered	Filtered	Filtered	Filtered	Filtered	Filtered	Filtered	Filtered	Filtered	4	4	Filtered	4	Filtered	4	Filtered	Filtered	Filtered	Filtered	4	Filtered	4	4	4	4	Filtered	Filtered	Filtered	Filtered	Filtered	Filtered	4	Filtered	Filtered	Filtered	4	Filtered	4	4	Filtered	Filtered
3.44e-05	B5DFC6;M0RCH5	B5DFC6;M0RCH5	Gnpda1	Rattus norvegicus	Glucosamine-6-phosphate isomerase	B5DFC6;M0RCH5	B5DFC6_RAT;M0RCH5_RAT	2;1	4	4	4	4	Filtered	4	4	4	4	4	4	4	4	4	4	4	4	4	4	4	4	4	4	4	4	4	Filtered	4	4	4	4	4	Filtered	4	Filtered	Filtered	4	4	4	4	4
0.000134994	B5DFC7;R4UB37	B5DFC7;R4UB37	LOC687713;Gucd1	Rattus norvegicus	LOC687713 protein;Guanylyl cyclase domain-containing protein 1	B5DFC7;R4UB37	B5DFC7_RAT;R4UB37_RAT	2	Filtered	Filtered	Filtered	Filtered	2	Filtered	Filtered	Filtered	Filtered	Filtered	Filtered	Filtered	Filtered	Filtered	Filtered	Filtered	Filtered	Filtered	2	Filtered	2	Filtered	Filtered	Filtered	Filtered	Filtered	2	Filtered	Filtered	Filtered	Filtered	Filtered	Filtered	Filtered	Filtered	Filtered	Filtered	Filtered	Filtered	Filtered	Filtered
2.3e-06	B5DFC9	B5DFC9	Nid2	Rattus norvegicus	Nidogen-2	B5DFC9	NID2_RAT	2	28	28	28	28	28	28	28	28	28	28	28	28	28	28	28	28	28	28	28	28	28	28	28	28	28	28	28	28	28	28	28	28	28	28	28	28	28	28	28	28	28
3.44e-05	B5DFD6	B5DFD6	Tie1	Rattus norvegicus	Receptor protein-tyrosine kinase	B5DFD6	B5DFD6_RAT	2	9	9	9	9	9	9	9	9	9	9	9	9	9	9	9	9	9	Filtered	9	9	9	9	9	9	9	9	9	9	9	9	9	9	9	9	9	9	9	9	9	9	9
5.33e-06	B5DFD8	B5DFD8	Sh3bgrl	Rattus norvegicus	SH3 domain-binding glutamic acid-rich-like protein	B5DFD8	B5DFD8_RAT	1	9	9	9	9	9	9	9	9	9	9	9	9	9	9	9	9	9	9	9	9	9	9	9	9	9	9	9	9	9	9	9	9	9	9	9	9	9	9	9	9	9
3.44e-05	B5DFE3;E9PSR0;Q9Z1F2	B5DFE3;E9PSR0;Q9Z1F2	Slc5a11	Rattus norvegicus	Cd74 protein;Sodium/myo-inositol cotransporter 2;Sodium/myo-inositol cotransporter 2	B5DFE3;E9PSR0;Q9Z1F2	B5DFE3_RAT;E9PSR0_RAT;SC5AB_RAT	2;3;1	6	Filtered	6	6	6	6	6	6	6	6	6	6	Filtered	Filtered	6	Filtered	6	Filtered	Filtered	6	6	6	6	6	6	6	Filtered	Filtered	Filtered	Filtered	6	6	Filtered	Filtered	Filtered	Filtered	Filtered	6	6	6	6
0.000229851	B5DFG2;F1LQ48;F2Z3R2	B5DFG2;F1LQ48;F2Z3R2	Hnrnpl	Rattus norvegicus	Hnrnpl protein (Fragment);Heterogeneous nuclear ribonucleoprotein L;Heterogeneous nuclear ribonucleoprotein L	B5DFG2;F1LQ48;F2Z3R2	B5DFG2_RAT;HNRPL_RAT;F2Z3R2_RAT	2;1;1	Filtered	Filtered	Filtered	Filtered	Filtered	Filtered	Filtered	Filtered	Filtered	Filtered	Filtered	Filtered	Filtered	Filtered	Filtered	Filtered	Filtered	Filtered	Filtered	Filtered	Filtered	Filtered	Filtered	Filtered	Filtered	Filtered	Filtered	Filtered	Filtered	Filtered	Filtered	Filtered	Filtered	Filtered	Filtered	Filtered	2	Filtered	Filtered	Filtered	Filtered
2.72e-06	B5DFJ0	B5DFJ0	Slc7a4	Rattus norvegicus	Solute carrier family 7 (Cationic amino acid transporter, y+ system), member 4	B5DFJ0	B5DFJ0_RAT	2	3	3	3	3	3	3	Filtered	3	3	3	3	3	3	3	3	Filtered	3	Filtered	3	3	3	3	3	3	3	3	Filtered	Filtered	Filtered	3	Filtered	Filtered	Filtered	Filtered	Filtered	Filtered	Filtered	Filtered	Filtered	3	3
5.44e-05	B5DFJ2	B5DFJ2	Fam3a	Rattus norvegicus	FAM3 metabolism-regulating-signaling molecule A	B5DFJ2	B5DFJ2_RAT	1	Filtered	Filtered	1	1	1	Filtered	Filtered	1	Filtered	1	1	Filtered	Filtered	Filtered	Filtered	1	Filtered	Filtered	1	1	1	1	1	1	1	1	1	1	Filtered	1	1	1	Filtered	Filtered	Filtered	Filtered	Filtered	Filtered	1	Filtered	Filtered
7.32e-05	B5DFN4	B5DFN4	Pfdn5	Rattus norvegicus	Prefoldin 5 (Predicted), isoform CRA_a	B5DFN4	B5DFN4_RAT	1	Filtered	Filtered	Filtered	Filtered	Filtered	Filtered	Filtered	Filtered	Filtered	Filtered	Filtered	Filtered	Filtered	Filtered	Filtered	Filtered	Filtered	1	Filtered	Filtered	Filtered	Filtered	Filtered	Filtered	Filtered	Filtered	Filtered	Filtered	Filtered	Filtered	Filtered	Filtered	Filtered	Filtered	Filtered	Filtered	Filtered	Filtered	Filtered	Filtered	Filtered
5.92e-09	B6DYP7;P00502	B6DYP7;P00502	Gsta2;Gsta1	Rattus norvegicus	Glutathione transferase;Glutathione S-transferase alpha-1	B6DYP7;P00502	B6DYP7_RAT;GSTA1_RAT	2;1	13	13	13	13	13	13	13	13	13	13	13	13	13	13	13	13	13	Filtered	13	13	13	13	13	13	13	13	13	13	13	13	13	13	13	13	13	13	13	13	13	13	13
4.54e-11	B6DYP8;P04904	B6DYP8;P04904	Gsta1;Gsta3	Rattus norvegicus	Glutathione S-transferase;Glutathione S-transferase alpha-3	B6DYP8;P04904	B6DYP8_RAT;GSTA3_RAT	2;1	17	17	17	17	17	17	17	17	17	17	17	17	17	17	17	17	17	17	17	17	17	17	17	17	17	17	17	17	17	17	17	17	17	17	17	17	17	17	17	17	17
1.33e-08	B6DYQ2;P08010	B6DYQ2;P08010	Gstm2	Rattus norvegicus	Glutathione S-transferase;Glutathione S-transferase Mu 2	B6DYQ2;P08010	B6DYQ2_RAT;GSTM2_RAT	1	20	20	20	20	20	20	20	20	20	20	20	20	20	20	20	20	20	20	20	20	20	20	20	20	20	20	20	20	20	20	20	20	20	20	20	20	20	20	20	20	20
3.63e-08	B6DYQ5;Q9Z339	B6DYQ5;Q9Z339	;Gsto1	Rattus norvegicus	Glutathione-dependent dehydroascorbate reductase;Glutathione S-transferase omega-1	B6DYQ5;Q9Z339	B6DYQ5_RAT;GSTO1_RAT	2;1	14	14	14	14	14	14	14	14	14	14	14	14	14	14	14	14	14	Filtered	14	14	14	14	14	14	14	14	14	14	14	14	14	14	14	14	14	14	14	14	14	14	14
8.89e-08	B6DYQ7;P04906	B6DYQ7;P04906	Gstp1	Rattus norvegicus	GST class-pi;Glutathione S-transferase P	B6DYQ7;P04906	B6DYQ7_RAT;GSTP1_RAT	2;1	11	11	11	11	11	11	11	11	11	11	11	11	11	11	11	11	11	11	11	11	11	11	11	11	11	11	11	11	11	11	11	11	11	11	11	11	11	11	11	11	11
3.44e-05	B6DYQ8;Q01579	B6DYQ8;Q01579	Gstt1	Rattus norvegicus	Glutathione transferase;Glutathione S-transferase theta-1	B6DYQ8;Q01579	B6DYQ8_RAT;GSTT1_RAT	2;1	5	5	5	5	5	5	Filtered	5	Filtered	5	5	5	5	5	5	5	5	5	5	5	5	5	5	5	5	5	Filtered	5	Filtered	5	Filtered	Filtered	Filtered	Filtered	5	5	Filtered	Filtered	5	5	5
1.1e-05	B6DYQ9;P30713	B6DYQ9;P30713	Gstt2	Rattus norvegicus	Glutathione transferase;Glutathione S-transferase theta-2	B6DYQ9;P30713	B6DYQ9_RAT;GSTT2_RAT	2;1	10	10	10	10	10	10	10	10	10	10	10	10	10	10	10	10	10	10	10	10	10	10	10	10	10	10	10	10	10	10	10	10	10	Filtered	Filtered	10	10	10	10	10	10
1.25e-09	B6ID02;Q3KRC4	B6ID02;Q3KRC4	Gprc5c	Rattus norvegicus	G protein-coupled receptor, family C, group 5, member C, isoform CRA_a;G-protein coupled receptor family C group 5 member C	B6ID02;Q3KRC4	B6ID02_RAT;GPC5C_RAT	2;1	8	8	8	8	8	8	8	8	8	8	8	8	8	8	8	8	8	8	8	8	8	8	8	8	8	8	8	8	8	8	8	8	8	8	8	8	8	8	8	8	8
3.44e-05	B6ID08;D3ZHV3;P04355	B6ID08;D3ZHV3;P04355	Mt2A;Mt1m;Mt2	Rattus norvegicus	Metallothionein;Metallothionein;Metallothionein-2	B6ID08;D3ZHV3;P04355	B6ID08_RAT;D3ZHV3_RAT;MT2_RAT	2;3;1	Filtered	3	Filtered	3	3	3	Filtered	Filtered	Filtered	3	Filtered	3	Filtered	Filtered	3	3	3	3	Filtered	Filtered	3	Filtered	Filtered	3	3	Filtered	Filtered	Filtered	Filtered	Filtered	Filtered	Filtered	3	Filtered	Filtered	Filtered	Filtered	3	Filtered	Filtered	Filtered
3.44e-05	B7TXW4;F7FPR5	B7TXW4;F7FPR5	LOC689757	Rattus norvegicus	C-type lectin domain family 2 member d3;Similar to osteoclast inhibitory lectin	B7TXW4;F7FPR5	B7TXW4_RAT;F7FPR5_RAT	2;4	3	3	3	3	3	3	Filtered	3	3	3	3	3	3	3	3	3	3	Filtered	3	3	3	3	3	Filtered	3	3	3	3	3	3	3	3	3	3	3	3	3	3	3	3	3
0.000134519	B7TXW6;B8PS69	B7TXW6;B8PS69	LOC689770;Clr4	Rattus norvegicus	C-type lectin domain family 2 member d4;C-type lectin-related protein 4 (Fragment)	B7TXW6;B8PS69	B7TXW6_RAT;B8PS69_RAT	2	1	1	1	1	1	1	1	1	1	1	1	1	1	1	1	1	1	Filtered	Filtered	1	Filtered	1	1	Filtered	Filtered	1	1	1	1	1	1	1	1	1	1	1	1	1	1	1	1
1.47e-07	C0JPT7	C0JPT7	Flna	Rattus norvegicus	Filamin A	C0JPT7	C0JPT7_RAT	1	35	35	35	35	35	35	35	35	35	35	35	35	35	35	35	35	35	35	35	35	35	35	35	35	35	35	35	35	35	35	35	35	35	35	35	35	35	35	35	35	35
3.44e-05	C6JUM5	C6JUM5	Pcdhgc5	Rattus norvegicus	Protocadherin gamma C5	C6JUM5	C6JUM5_RAT	2	Filtered	Filtered	Filtered	3	3	Filtered	Filtered	3	Filtered	3	Filtered	Filtered	Filtered	Filtered	Filtered	Filtered	Filtered	3	Filtered	3	Filtered	Filtered	Filtered	Filtered	Filtered	3	3	3	Filtered	3	Filtered	Filtered	Filtered	Filtered	Filtered	Filtered	Filtered	Filtered	Filtered	Filtered	Filtered
8.82e-05	C9WPN6;P81795	C9WPN6;P81795	Eif2s3y;Eif2s3	Rattus norvegicus	Eukaryotic translation initiation factor 2 subunit 3, Y-linked;Eukaryotic translation initiation factor 2 subunit 3, X-linked	C9WPN6;P81795	IF2H_RAT;IF2G_RAT	2;1	Filtered	2	Filtered	Filtered	Filtered	Filtered	Filtered	2	Filtered	Filtered	Filtered	Filtered	Filtered	Filtered	Filtered	Filtered	2	2	2	Filtered	2	Filtered	Filtered	2	Filtered	Filtered	Filtered	Filtered	Filtered	2	Filtered	Filtered	Filtered	Filtered	Filtered	Filtered	Filtered	Filtered	Filtered	Filtered	Filtered
3.44e-05	D0VED2;P38438	D0VED2;P38438	;Tgfbr2	Rattus norvegicus	TGF-beta receptor type-2	D0VED2;P38438	D0VED2_RAT;TGFR2_RAT	1	3	3	3	3	3	3	3	3	3	3	3	3	3	3	3	3	3	Filtered	3	3	3	3	3	3	3	3	3	3	3	3	3	3	3	3	3	3	3	3	3	3	3
2.73e-09	D1M8S3;F1M9B9;Q4V8K9;Q63621	D1M8S3;F1M9B9;Q4V8K9;Q63621	Il1rap	Rattus norvegicus	Interleukin 1 receptor accessory protein b;Interleukin-1 receptor accessory protein;Il1rap protein;Interleukin-1 receptor accessory protein	D1M8S3;F1M9B9;Q4V8K9;Q63621	D1M8S3_RAT;F1M9B9_RAT;Q4V8K9_RAT;IL1AP_RAT	1;1;2;2	30	30	30	30	30	30	30	30	30	30	30	30	30	30	30	30	30	30	30	30	30	30	30	30	30	30	30	30	30	30	30	30	30	30	30	30	30	30	30	30	30
8.55e-05	D2XZ44;F7EN09	D2XZ44;F7EN09	Scgb2b24	Rattus norvegicus	Androgen-binding protein (Fragment);Secretoglobin, family 2B, member 24	D2XZ44;F7EN09	D2XZ44_RAT;F7EN09_RAT	2;3	Filtered	2	Filtered	Filtered	Filtered	Filtered	Filtered	Filtered	Filtered	Filtered	Filtered	Filtered	Filtered	Filtered	Filtered	Filtered	Filtered	Filtered	2	Filtered	Filtered	2	2	Filtered	Filtered	Filtered	2	Filtered	Filtered	2	2	Filtered	Filtered	2	Filtered	Filtered	2	Filtered	Filtered	Filtered	Filtered
5.9e-10	D3Z841	D3Z841	Btnl10	Rattus norvegicus	Butyrophilin-like 10	D3Z841	D3Z841_RAT	1	15	15	15	15	15	15	15	15	15	15	15	15	15	15	15	15	15	15	15	15	15	15	15	15	15	15	15	15	15	15	15	15	15	15	15	15	15	15	15	15	15
8.59e-05	D3Z874	D3Z874		Rattus norvegicus	Uncharacterized protein	D3Z874	D3Z874_RAT	1	Filtered	Filtered	Filtered	Filtered	Filtered	Filtered	Filtered	Filtered	Filtered	Filtered	Filtered	Filtered	Filtered	Filtered	Filtered	Filtered	Filtered	Filtered	Filtered	Filtered	Filtered	Filtered	Filtered	Filtered	Filtered	Filtered	Filtered	Filtered	Filtered	Filtered	Filtered	Filtered	4	Filtered	Filtered	Filtered	Filtered	4	Filtered	Filtered	Filtered
3.44e-05	D3Z8D8	D3Z8D8	Slitrk1	Rattus norvegicus	SLIT and NTRK-like family, member 1	D3Z8D8	D3Z8D8_RAT	3	4	Filtered	Filtered	4	Filtered	4	Filtered	Filtered	Filtered	4	Filtered	Filtered	Filtered	Filtered	4	Filtered	Filtered	4	Filtered	4	4	Filtered	4	4	Filtered	Filtered	4	4	Filtered	4	4	4	Filtered	Filtered	4	Filtered	4	4	Filtered	Filtered	Filtered
3.44e-05	D3Z8E0	D3Z8E0	Rps6ka3	Rattus norvegicus	Ribosomal protein S6 kinase	D3Z8E0	D3Z8E0_RAT	1	4	Filtered	4	4	Filtered	Filtered	Filtered	4	Filtered	4	Filtered	Filtered	Filtered	4	Filtered	Filtered	Filtered	Filtered	4	4	4	4	4	4	4	4	Filtered	Filtered	Filtered	Filtered	Filtered	Filtered	Filtered	Filtered	Filtered	Filtered	4	4	Filtered	4	Filtered
3.44e-05	D3Z8F1	D3Z8F1	Vill	Rattus norvegicus	Villin-like	D3Z8F1	D3Z8F1_RAT	1	29	29	29	29	29	29	29	29	29	29	29	29	29	29	29	29	29	Filtered	29	29	29	29	29	29	29	29	29	29	29	29	29	29	29	29	29	29	29	29	29	29	29
0.000204706	D3Z8I2	D3Z8I2	Susd3	Rattus norvegicus	Sushi domain containing 3 (Predicted), isoform CRA_c	D3Z8I2	D3Z8I2_RAT	4	Filtered	Filtered	Filtered	Filtered	Filtered	Filtered	Filtered	Filtered	Filtered	Filtered	Filtered	2	Filtered	2	Filtered	2	Filtered	2	Filtered	2	Filtered	Filtered	2	Filtered	2	Filtered	Filtered	Filtered	Filtered	Filtered	2	Filtered	Filtered	Filtered	Filtered	Filtered	Filtered	Filtered	2	Filtered	Filtered
3.38e-06	D3Z8I7	D3Z8I7	Gstt3	Rattus norvegicus	Glutathione S-transferase, theta 3	D3Z8I7	D3Z8I7_RAT	1	6	6	6	6	6	6	6	6	6	6	6	6	6	6	6	6	6	Filtered	6	6	6	6	6	6	6	6	Filtered	6	6	6	6	6	6	6	6	Filtered	6	6	6	6	6
0.000116933	D3Z8J0;P40112	D3Z8J0;P40112	;Psmb3	Rattus norvegicus	Proteasome chain 13;Proteasome subunit beta type-3	D3Z8J0;P40112	D3Z8J0_RAT;PSB3_RAT	4;1	Filtered	Filtered	Filtered	Filtered	Filtered	Filtered	Filtered	Filtered	Filtered	Filtered	Filtered	1	Filtered	Filtered	Filtered	Filtered	Filtered	Filtered	Filtered	Filtered	1	Filtered	Filtered	Filtered	Filtered	Filtered	Filtered	Filtered	Filtered	Filtered	Filtered	Filtered	Filtered	Filtered	Filtered	Filtered	Filtered	Filtered	Filtered	Filtered	Filtered
3.44e-05	D3Z8L7	D3Z8L7	Rras	Rattus norvegicus	Ras-related protein R-Ras	D3Z8L7	RRAS_RAT	1	3	Filtered	Filtered	Filtered	Filtered	Filtered	Filtered	Filtered	Filtered	Filtered	Filtered	3	Filtered	Filtered	3	3	3	Filtered	3	3	3	Filtered	3	3	3	3	Filtered	Filtered	Filtered	3	3	3	3	Filtered	Filtered	Filtered	3	3	Filtered	Filtered	Filtered
3.44e-05	D3Z8W0	D3Z8W0	Paox	Rattus norvegicus	Polyamine oxidase	D3Z8W0	D3Z8W0_RAT	1	Filtered	10	10	10	10	10	10	10	10	10	10	10	Filtered	10	10	10	10	Filtered	10	10	10	Filtered	10	10	Filtered	10	10	10	Filtered	Filtered	10	10	Filtered	Filtered	Filtered	Filtered	Filtered	Filtered	Filtered	10	Filtered
3.53e-05	D3Z916	D3Z916	Mindy3	Rattus norvegicus	Ubiquitin carboxyl-terminal hydrolase MINDY	D3Z916	D3Z916_RAT	1	Filtered	Filtered	Filtered	1	1	Filtered	Filtered	Filtered	Filtered	Filtered	Filtered	1	Filtered	Filtered	Filtered	Filtered	Filtered	Filtered	Filtered	Filtered	Filtered	1	1	1	1	Filtered	Filtered	1	Filtered	Filtered	Filtered	Filtered	Filtered	Filtered	Filtered	Filtered	Filtered	Filtered	Filtered	Filtered	Filtered
3.44e-05	D3Z979	D3Z979	Man1c1	Rattus norvegicus	alpha-1,2-Mannosidase	D3Z979	D3Z979_RAT	1	5	5	5	5	5	5	5	5	5	5	5	5	5	5	5	5	5	5	Filtered	5	5	5	5	5	5	5	Filtered	5	5	5	5	5	5	Filtered	Filtered	Filtered	5	5	5	5	5
3.44e-05	D3Z9B0	D3Z9B0	Glod5	Rattus norvegicus	Glyoxalase domain-containing 5	D3Z9B0	D3Z9B0_RAT	1	5	5	5	5	Filtered	5	Filtered	5	5	5	5	5	Filtered	5	5	5	5	Filtered	5	5	5	5	5	5	5	5	5	5	5	5	5	5	Filtered	5	5	5	5	5	5	Filtered	Filtered
8.69e-05	D3Z9D0	D3Z9D0	RGD1306271	Rattus norvegicus	Similar to KIAA1549 protein	D3Z9D0	D3Z9D0_RAT	1	1	1	Filtered	1	1	1	Filtered	1	1	1	Filtered	1	1	1	1	1	1	Filtered	1	1	1	1	1	Filtered	1	1	1	1	Filtered	Filtered	1	1	Filtered	Filtered	1	Filtered	1	1	1	1	1
3.44e-05	D3Z9E1	D3Z9E1	Emilin1	Rattus norvegicus	Elastin microfibril interfacer 1	D3Z9E1	D3Z9E1_RAT	1	13	13	13	13	13	13	Filtered	13	13	13	13	13	13	13	13	13	13	Filtered	13	13	13	13	13	13	13	13	13	13	13	13	13	13	13	13	13	13	13	13	13	13	13
3.44e-05	D3Z9E5	D3Z9E5	Slc5a8	Rattus norvegicus	Electrogenic sodium monocarboxylate cotransporter	D3Z9E5	D3Z9E5_RAT	3	13	13	13	13	13	13	13	13	13	13	13	13	13	13	13	13	13	13	13	13	13	13	13	13	13	13	13	13	13	13	13	13	13	13	13	Filtered	13	13	13	13	13
3.44e-05	D3Z9E9	D3Z9E9	Tmem30b	Rattus norvegicus	Cell cycle control protein	D3Z9E9	D3Z9E9_RAT	3	Filtered	Filtered	Filtered	Filtered	3	Filtered	Filtered	Filtered	Filtered	Filtered	Filtered	Filtered	Filtered	Filtered	Filtered	Filtered	3	Filtered	3	3	3	3	Filtered	Filtered	Filtered	3	Filtered	Filtered	Filtered	Filtered	Filtered	Filtered	Filtered	Filtered	Filtered	Filtered	Filtered	3	Filtered	Filtered	Filtered
3.44e-05	D3Z9F9	D3Z9F9	Spaca1	Rattus norvegicus	Similar to RIKEN cDNA 4930540L03 (Predicted)	D3Z9F9	D3Z9F9_RAT	1	2	Filtered	Filtered	Filtered	Filtered	Filtered	Filtered	2	Filtered	2	Filtered	Filtered	Filtered	Filtered	Filtered	Filtered	2	Filtered	2	Filtered	2	2	Filtered	2	2	Filtered	Filtered	Filtered	Filtered	Filtered	Filtered	Filtered	2	Filtered	2	2	Filtered	Filtered	2	Filtered	Filtered
3.44e-05	D3Z9J8	D3Z9J8	Sat2	Rattus norvegicus	Spermidine/spermine N1-acetyl transferase 2 (Predicted), isoform CRA_a	D3Z9J8	D3Z9J8_RAT	1	Filtered	Filtered	Filtered	Filtered	1	Filtered	Filtered	Filtered	Filtered	Filtered	Filtered	Filtered	Filtered	Filtered	Filtered	Filtered	Filtered	Filtered	1	1	1	Filtered	1	1	1	1	1	1	Filtered	Filtered	Filtered	1	Filtered	Filtered	Filtered	Filtered	Filtered	Filtered	Filtered	Filtered	Filtered
3.44e-05	D3Z9M3	D3Z9M3		Rattus norvegicus	Gliadoralin-A	D3Z9M3	GLIAD_RAT	1	Filtered	7	7	7	7	7	Filtered	7	7	7	7	7	7	Filtered	7	7	7	Filtered	Filtered	Filtered	Filtered	Filtered	Filtered	Filtered	Filtered	Filtered	Filtered	Filtered	Filtered	7	Filtered	Filtered	Filtered	7	Filtered	Filtered	Filtered	7	7	Filtered	7
6.19e-09	D3Z9U8	D3Z9U8	S100a7l2	Rattus norvegicus	S100 calcium-binding protein A7-like 2	D3Z9U8	D3Z9U8_RAT	4	17	17	17	17	17	17	17	17	17	17	17	17	17	17	17	17	17	17	17	17	17	17	17	17	17	17	17	17	17	17	17	17	17	17	17	17	17	17	17	17	17
9.61e-05	D3Z9W4;M0R4W1	D3Z9W4;M0R4W1	LOC100910565;LOC100909620	Rattus norvegicus	CD177 antigen-like	D3Z9W4;M0R4W1	D3Z9W4_RAT;M0R4W1_RAT	4	1	Filtered	1	Filtered	Filtered	Filtered	Filtered	Filtered	Filtered	Filtered	Filtered	Filtered	Filtered	Filtered	Filtered	Filtered	1	Filtered	1	Filtered	1	1	Filtered	1	Filtered	Filtered	Filtered	Filtered	Filtered	Filtered	Filtered	Filtered	Filtered	Filtered	Filtered	Filtered	Filtered	Filtered	1	Filtered	Filtered
3.44e-05	D3ZAA3;Q00918	D3ZAA3;Q00918	Ltbp1	Rattus norvegicus	Latent-transforming growth factor beta-binding protein 1	D3ZAA3;Q00918	D3ZAA3_RAT;LTBP1_RAT	1	Filtered	5	5	5	Filtered	Filtered	Filtered	5	5	5	5	5	5	5	Filtered	5	5	5	Filtered	Filtered	5	5	Filtered	Filtered	Filtered	5	5	5	5	Filtered	5	5	Filtered	5	5	Filtered	5	5	5	5	Filtered
3.44e-05	D3ZAA7	D3ZAA7		Rattus norvegicus	Lipocln_cytosolic_FA-bd_dom domain-containing protein	D3ZAA7	D3ZAA7_RAT	3	Filtered	3	3	Filtered	3	3	Filtered	3	3	3	3	3	Filtered	3	Filtered	3	Filtered	Filtered	3	3	Filtered	3	Filtered	Filtered	Filtered	Filtered	3	Filtered	Filtered	3	3	3	Filtered	3	Filtered	Filtered	3	3	3	Filtered	3
0.00142986	D3ZAB1	D3ZAB1	Ltf	Rattus norvegicus	Lactotransferrin	D3ZAB1	D3ZAB1_RAT	3	Filtered	Filtered	Filtered	Filtered	Filtered	Filtered	Filtered	Filtered	Filtered	Filtered	Filtered	Filtered	Filtered	Filtered	Filtered	Filtered	Filtered	Filtered	Filtered	Filtered	Filtered	1	Filtered	Filtered	Filtered	Filtered	Filtered	Filtered	Filtered	Filtered	Filtered	Filtered	Filtered	Filtered	Filtered	Filtered	Filtered	Filtered	Filtered	Filtered	Filtered
5.17e-07	D3ZAB3	D3ZAB3		Rattus norvegicus	Ig-like domain-containing protein	D3ZAB3	D3ZAB3_RAT	1	2	2	2	2	2	2	2	2	2	2	2	2	2	2	2	2	2	2	2	2	2	2	2	2	2	2	2	2	2	2	2	2	2	2	2	2	2	2	2	2	2
3.73e-08	D3ZAE6	D3ZAE6	Vasn	Rattus norvegicus	RCG49849	D3ZAE6	D3ZAE6_RAT	1	18	18	18	18	18	18	18	18	18	18	18	18	18	18	18	18	18	18	18	18	18	18	18	18	18	18	18	18	18	18	18	18	18	18	18	18	18	18	18	18	18
0.000529996	D3ZAH6	D3ZAH6	Siglech	Rattus norvegicus	Sialic acid-binding Ig-like lectin H	D3ZAH6	D3ZAH6_RAT	4	1	Filtered	Filtered	1	Filtered	Filtered	Filtered	Filtered	Filtered	1	Filtered	1	1	1	1	Filtered	Filtered	Filtered	1	1	1	Filtered	1	Filtered	Filtered	1	Filtered	Filtered	1	Filtered	1	1	Filtered	Filtered	1	1	Filtered	Filtered	Filtered	Filtered	Filtered
3.44e-05	D3ZAJ1	D3ZAJ1	Csta	Rattus norvegicus	Cystatin A (Stefin A) (Predicted)	D3ZAJ1	D3ZAJ1_RAT	3	9	9	9	9	9	9	9	9	9	9	9	9	9	9	9	9	9	Filtered	9	9	9	9	9	9	9	9	9	9	9	9	9	9	9	9	9	9	9	9	9	9	9
2.29e-09	D3ZAM3	D3ZAM3	Cpb1	Rattus norvegicus	Carboxypeptidase B	D3ZAM3	D3ZAM3_RAT	3	Filtered	11	11	11	11	11	11	11	11	11	Filtered	11	Filtered	11	11	Filtered	11	Filtered	11	11	11	11	Filtered	Filtered	Filtered	Filtered	11	Filtered	11	11	11	11	11	11	Filtered	Filtered	11	11	Filtered	11	11
1.15e-10	D3ZAN2	D3ZAN2	Cdhr2	Rattus norvegicus	Cadherin-related family member 2	D3ZAN2	D3ZAN2_RAT	1	26	26	26	26	26	26	26	26	26	26	26	26	26	26	26	26	26	26	26	26	26	26	26	26	26	26	26	26	26	26	26	26	26	26	26	26	26	26	26	26	26
3.44e-05	D3ZAN3	D3ZAN3	Ganab	Rattus norvegicus	Alpha glucosidase 2 alpha neutral subunit (Predicted)	D3ZAN3	D3ZAN3_RAT	1	12	12	12	12	12	12	12	12	12	12	12	12	12	12	12	12	12	12	12	12	12	12	12	12	12	12	12	12	12	12	12	12	12	Filtered	Filtered	Filtered	12	12	12	12	12
3.44e-05	D3ZAR3	D3ZAR3	Sprr2d	Rattus norvegicus	Small proline-rich protein 2D	D3ZAR3	D3ZAR3_RAT	3	Filtered	Filtered	Filtered	Filtered	Filtered	Filtered	Filtered	Filtered	Filtered	Filtered	Filtered	Filtered	Filtered	Filtered	Filtered	Filtered	Filtered	2	Filtered	Filtered	2	Filtered	Filtered	Filtered	2	Filtered	Filtered	Filtered	Filtered	Filtered	2	Filtered	Filtered	Filtered	Filtered	Filtered	Filtered	Filtered	Filtered	Filtered	Filtered
2.02e-06	D3ZAS0	D3ZAS0	Ly86	Rattus norvegicus	Lymphocyte antigen 86	D3ZAS0	D3ZAS0_RAT	4	1	1	1	1	1	1	1	1	1	1	1	1	1	1	1	1	1	Filtered	1	1	1	1	1	1	1	1	1	1	1	1	1	1	1	1	1	1	1	1	1	1	1
2.01e-10	D3ZAU0	D3ZAU0	Muc5b	Rattus norvegicus	Mucin 5B, oligomeric mucus/gel-forming	D3ZAU0	D3ZAU0_RAT	4	64	64	64	64	64	64	64	64	64	64	64	64	64	64	64	64	64	64	64	64	64	64	64	64	64	64	64	64	64	64	64	64	64	64	64	64	64	64	64	64	64
0.000225462	D3ZAZ0	D3ZAZ0	Eif3m	Rattus norvegicus	Eukaryotic translation initiation factor 3 subunit M	D3ZAZ0	D3ZAZ0_RAT	1	Filtered	1	Filtered	Filtered	Filtered	Filtered	Filtered	Filtered	Filtered	Filtered	Filtered	Filtered	Filtered	Filtered	Filtered	Filtered	Filtered	Filtered	Filtered	1	Filtered	Filtered	Filtered	Filtered	Filtered	Filtered	Filtered	Filtered	Filtered	Filtered	Filtered	1	Filtered	Filtered	Filtered	Filtered	Filtered	Filtered	Filtered	Filtered	Filtered
4.04e-10	D3ZBB2	D3ZBB2		Rattus norvegicus	Ig-like domain-containing protein	D3ZBB2	D3ZBB2_RAT	1	10	10	10	10	10	10	10	10	10	10	10	10	10	10	10	10	10	10	10	10	10	10	10	10	10	10	10	10	10	10	10	10	10	10	10	10	10	10	10	10	10
3.44e-05	D3ZBE9;D3ZNG0;F1M7T0;O88923	D3ZBE9;D3ZNG0;F1M7T0;O88923	Adgrl2	Rattus norvegicus	Adhesion G protein-coupled receptor L2	D3ZBE9;D3ZNG0;F1M7T0;O88923	D3ZBE9_RAT;D3ZNG0_RAT;F1M7T0_RAT;AGRL2_RAT	1	Filtered	5	5	Filtered	5	5	Filtered	5	5	5	5	5	5	5	5	5	5	5	5	5	5	5	5	5	5	5	5	5	5	5	5	5	5	Filtered	5	Filtered	5	5	5	5	5
0.000233512	D3ZBH5	D3ZBH5	Lmtk2	Rattus norvegicus	Lemur tyrosine kinase 2	D3ZBH5	D3ZBH5_RAT	1	Filtered	Filtered	2	2	Filtered	Filtered	Filtered	Filtered	Filtered	Filtered	Filtered	Filtered	Filtered	Filtered	2	Filtered	Filtered	Filtered	Filtered	Filtered	Filtered	Filtered	Filtered	Filtered	Filtered	Filtered	Filtered	Filtered	Filtered	Filtered	Filtered	Filtered	Filtered	Filtered	Filtered	Filtered	Filtered	Filtered	Filtered	Filtered	Filtered
4.95e-05	D3ZBN3	D3ZBN3	Epha2	Rattus norvegicus	Receptor protein-tyrosine kinase	D3ZBN3	D3ZBN3_RAT	1	5	Filtered	Filtered	5	5	5	Filtered	5	5	5	Filtered	5	5	5	5	5	5	5	5	5	5	5	5	5	5	5	5	5	5	5	5	5	5	Filtered	5	Filtered	Filtered	5	Filtered	5	5
3.44e-05	D3ZBQ5	D3ZBQ5	Scarf2	Rattus norvegicus	Scavenger receptor class F, member 2	D3ZBQ5	D3ZBQ5_RAT	1	3	3	3	3	3	3	Filtered	3	3	3	3	3	3	3	3	3	3	3	3	3	3	3	3	3	3	3	3	3	3	3	3	3	3	3	3	Filtered	3	3	3	3	3
0.00023962	D3ZBR0;D3ZZR8	D3ZBR0;D3ZZR8	Krtap3-3;Krtap3-1	Rattus norvegicus	Keratin-associated protein 3-2;Keratin-associated protein 3-1	D3ZBR0;D3ZZR8	D3ZBR0_RAT;D3ZZR8_RAT	4	Filtered	Filtered	Filtered	Filtered	Filtered	Filtered	Filtered	Filtered	Filtered	Filtered	Filtered	Filtered	Filtered	1	Filtered	Filtered	Filtered	Filtered	Filtered	Filtered	Filtered	Filtered	Filtered	Filtered	Filtered	Filtered	Filtered	Filtered	Filtered	Filtered	Filtered	Filtered	Filtered	Filtered	Filtered	Filtered	Filtered	Filtered	Filtered	Filtered	Filtered
1.43e-10	D3ZBS2;Q63416	D3ZBS2;Q63416	Itih3	Rattus norvegicus	Inter-alpha-trypsin inhibitor heavy chain H3	D3ZBS2;Q63416	D3ZBS2_RAT;ITIH3_RAT	1;2	60	60	60	60	60	60	60	60	60	60	60	60	60	60	60	60	60	60	60	60	60	60	60	60	60	60	60	60	60	60	60	60	60	60	60	60	60	60	60	60	60
0.000136872	D3ZBU7	D3ZBU7	RGD1310819	Rattus norvegicus	DUF4592 domain-containing protein	D3ZBU7	D3ZBU7_RAT	1	Filtered	Filtered	Filtered	Filtered	Filtered	Filtered	Filtered	Filtered	7	Filtered	Filtered	7	7	Filtered	Filtered	7	7	Filtered	7	7	7	Filtered	Filtered	7	7	Filtered	Filtered	Filtered	Filtered	Filtered	Filtered	Filtered	Filtered	Filtered	Filtered	Filtered	Filtered	7	7	Filtered	Filtered
0.00494569	D3ZBW5	D3ZBW5	LOC685203	Rattus norvegicus	Small membrane A-kinase anchor protein	D3ZBW5	D3ZBW5_RAT	1	Filtered	Filtered	Filtered	Filtered	Filtered	Filtered	Filtered	Filtered	Filtered	Filtered	Filtered	Filtered	Filtered	Filtered	Filtered	Filtered	Filtered	Filtered	Filtered	Filtered	Filtered	Filtered	Filtered	Filtered	Filtered	Filtered	Filtered	Filtered	Filtered	Filtered	Filtered	Filtered	Filtered	Filtered	Filtered	Filtered	Filtered	Filtered	Filtered	Filtered	Filtered
3.44e-05	D3ZC16	D3ZC16	Dusp22	Rattus norvegicus	Dual specificity phosphatase 22 (Predicted), isoform CRA_a	D3ZC16	D3ZC16_RAT	4	Filtered	Filtered	Filtered	Filtered	Filtered	Filtered	Filtered	Filtered	Filtered	Filtered	Filtered	Filtered	Filtered	Filtered	Filtered	Filtered	Filtered	Filtered	3	3	3	3	3	Filtered	3	3	Filtered	Filtered	Filtered	Filtered	Filtered	Filtered	Filtered	Filtered	Filtered	Filtered	Filtered	Filtered	Filtered	3	Filtered
3.44e-05	D3ZC49	D3ZC49	Stfa2	Rattus norvegicus	Stefin A2	D3ZC49	D3ZC49_RAT	3	Filtered	Filtered	Filtered	Filtered	Filtered	2	Filtered	2	Filtered	2	Filtered	Filtered	2	2	2	2	2	Filtered	2	Filtered	Filtered	Filtered	Filtered	2	Filtered	2	2	Filtered	Filtered	2	2	2	Filtered	Filtered	Filtered	Filtered	Filtered	2	Filtered	Filtered	Filtered
2.65e-05	D3ZC54	D3ZC54		Rattus norvegicus	Ig-like domain-containing protein	D3ZC54	D3ZC54_RAT	1	6	6	6	6	6	6	6	6	6	6	6	6	6	6	6	6	6	Filtered	6	6	6	6	6	6	6	6	6	6	6	6	6	6	6	6	6	Filtered	6	6	6	6	6
3.44e-05	D3ZC55	D3ZC55	Hspa12a	Rattus norvegicus	Heat shock 70kDa protein 12A (Predicted), isoform CRA_a	D3ZC55	D3ZC55_RAT	1	9	9	9	9	9	9	Filtered	9	9	9	9	9	9	9	9	9	9	Filtered	9	9	9	9	9	9	9	Filtered	9	Filtered	Filtered	9	9	9	9	9	9	9	9	9	9	9	9
3.44e-05	D3ZC63	D3ZC63	Cmpk2	Rattus norvegicus	Cytidine/uridine monophosphate kinase 2	D3ZC63	D3ZC63_RAT	1	Filtered	Filtered	Filtered	Filtered	Filtered	Filtered	Filtered	Filtered	Filtered	Filtered	Filtered	Filtered	Filtered	Filtered	Filtered	Filtered	Filtered	Filtered	Filtered	Filtered	3	Filtered	Filtered	Filtered	Filtered	Filtered	Filtered	Filtered	Filtered	Filtered	Filtered	Filtered	Filtered	Filtered	Filtered	Filtered	Filtered	Filtered	Filtered	Filtered	Filtered
0.000234159	D3ZCA0	D3ZCA0	Plpbp	Rattus norvegicus	Pyridoxal phosphate homeostasis protein	D3ZCA0	D3ZCA0_RAT	1	Filtered	Filtered	Filtered	Filtered	2	Filtered	Filtered	2	2	2	Filtered	Filtered	Filtered	Filtered	Filtered	Filtered	2	Filtered	2	Filtered	2	Filtered	2	2	2	2	Filtered	2	Filtered	Filtered	2	2	2	2	2	Filtered	2	2	2	2	2
0.000172587	D3ZCA1	D3ZCA1	Oscar	Rattus norvegicus	Osteoclast-associated Ig-like receptor	D3ZCA1	D3ZCA1_RAT	4	Filtered	1	Filtered	Filtered	1	1	Filtered	1	1	1	1	1	Filtered	1	1	Filtered	1	Filtered	Filtered	1	Filtered	1	1	Filtered	Filtered	1	1	1	1	1	1	1	Filtered	Filtered	Filtered	Filtered	1	Filtered	1	1	Filtered
0.000405082	D3ZCD4;P53812	D3ZCD4;P53812	Pitpnb	Rattus norvegicus	Phosphatidylinositol transfer protein beta isoform	D3ZCD4;P53812	D3ZCD4_RAT;PIPNB_RAT	1	Filtered	Filtered	Filtered	Filtered	Filtered	Filtered	Filtered	Filtered	Filtered	Filtered	Filtered	Filtered	Filtered	Filtered	Filtered	Filtered	Filtered	2	2	Filtered	2	2	2	2	2	Filtered	Filtered	Filtered	Filtered	Filtered	Filtered	2	Filtered	Filtered	Filtered	Filtered	Filtered	Filtered	Filtered	Filtered	Filtered
3.44e-05	D3ZCD6;M0R4G1	D3ZCD6;M0R4G1	rCG_21069;	Rattus norvegicus	RCG21069;Ig-like domain-containing protein	D3ZCD6;M0R4G1	D3ZCD6_RAT;M0R4G1_RAT	1	Filtered	1	1	1	1	1	Filtered	1	1	1	Filtered	Filtered	1	1	1	1	1	Filtered	1	1	1	Filtered	1	Filtered	Filtered	Filtered	Filtered	Filtered	Filtered	Filtered	1	Filtered	Filtered	Filtered	Filtered	Filtered	Filtered	Filtered	Filtered	Filtered	Filtered
0.000222157	D3ZCE7	D3ZCE7	Tppp2	Rattus norvegicus	Similar to chromosome 14 open reading frame 8 (Predicted)	D3ZCE7	D3ZCE7_RAT	3	Filtered	Filtered	Filtered	Filtered	Filtered	Filtered	Filtered	Filtered	Filtered	Filtered	Filtered	Filtered	Filtered	Filtered	Filtered	Filtered	Filtered	Filtered	Filtered	Filtered	Filtered	Filtered	Filtered	Filtered	Filtered	Filtered	Filtered	Filtered	Filtered	Filtered	Filtered	Filtered	Filtered	Filtered	Filtered	Filtered	Filtered	Filtered	Filtered	Filtered	Filtered
0.000141539	D3ZCG3;D3ZKH2	D3ZCG3;D3ZKH2	Mon2	Rattus norvegicus	Protein MON2 homolog	D3ZCG3;D3ZKH2	D3ZCG3_RAT;D3ZKH2_RAT	1	Filtered	Filtered	Filtered	Filtered	Filtered	Filtered	Filtered	Filtered	Filtered	Filtered	Filtered	Filtered	Filtered	Filtered	Filtered	Filtered	Filtered	Filtered	1	1	1	1	1	Filtered	1	Filtered	Filtered	Filtered	Filtered	Filtered	Filtered	Filtered	Filtered	Filtered	Filtered	Filtered	Filtered	Filtered	Filtered	Filtered	Filtered
3.44e-05	D3ZCG9;D3ZQM3	D3ZCG9;D3ZQM3	Itga3	Rattus norvegicus	Integrin alpha 3 variant A;Integrin alpha 3 variant B	D3ZCG9;D3ZQM3	D3ZCG9_RAT;D3ZQM3_RAT	2	11	11	11	11	11	11	11	11	11	11	11	11	11	11	11	11	11	Filtered	11	11	11	11	11	11	11	11	11	11	11	11	11	11	11	11	11	11	11	11	11	11	11
0.00012518	D3ZCI5	D3ZCI5	Stxbp6	Rattus norvegicus	Syntaxin-binding protein 6	D3ZCI5	D3ZCI5_RAT	1	Filtered	Filtered	Filtered	Filtered	Filtered	Filtered	Filtered	Filtered	Filtered	4	4	Filtered	Filtered	Filtered	Filtered	Filtered	Filtered	Filtered	4	Filtered	4	Filtered	Filtered	4	4	4	4	Filtered	Filtered	Filtered	Filtered	4	Filtered	Filtered	4	Filtered	4	4	Filtered	Filtered	Filtered
3.99e-05	D3ZCT9;Q5PQK7	D3ZCT9;Q5PQK7	Gal3st1	Rattus norvegicus	Galactose-3-O-sulfotransferase 1	D3ZCT9;Q5PQK7	D3ZCT9_RAT;Q5PQK7_RAT	3;2	Filtered	Filtered	3	Filtered	Filtered	3	Filtered	Filtered	3	3	Filtered	Filtered	Filtered	Filtered	Filtered	3	3	Filtered	Filtered	3	3	3	3	3	3	3	3	3	3	Filtered	3	3	3	Filtered	3	Filtered	Filtered	3	3	Filtered	Filtered
0.000464279	D3ZCZ3	D3ZCZ3	Cys1	Rattus norvegicus	Cystin 1	D3ZCZ3	D3ZCZ3_RAT	4	Filtered	Filtered	Filtered	Filtered	Filtered	Filtered	Filtered	Filtered	2	Filtered	Filtered	Filtered	Filtered	Filtered	Filtered	Filtered	Filtered	Filtered	Filtered	2	2	Filtered	2	2	2	Filtered	Filtered	Filtered	Filtered	2	2	Filtered	Filtered	Filtered	Filtered	Filtered	Filtered	Filtered	Filtered	Filtered	Filtered
3.44e-05	D3ZD09	D3ZD09	Cox6b1	Rattus norvegicus	Cytochrome c oxidase subunit	D3ZD09	D3ZD09_RAT	1	4	Filtered	4	4	4	4	Filtered	4	4	4	Filtered	4	4	4	4	4	Filtered	Filtered	Filtered	Filtered	Filtered	4	Filtered	Filtered	Filtered	Filtered	Filtered	Filtered	Filtered	4	4	4	4	4	4	Filtered	Filtered	4	Filtered	4	4
1.36e-11	D3ZD19	D3ZD19	Lyve1	Rattus norvegicus	Extracellular link domain-containing 1 (Predicted)	D3ZD19	D3ZD19_RAT	1	9	9	9	9	9	9	9	9	9	9	9	9	9	9	9	9	9	Filtered	9	9	9	9	9	9	9	9	9	9	9	9	9	9	9	9	9	9	9	9	9	9	9
3.44e-05	D3ZD40	D3ZD40	Papln	Rattus norvegicus	Papilin, proteoglycan-like sulfated glycoprotein	D3ZD40	D3ZD40_RAT	1	Filtered	Filtered	1	Filtered	Filtered	Filtered	Filtered	Filtered	Filtered	Filtered	Filtered	Filtered	Filtered	Filtered	Filtered	Filtered	Filtered	Filtered	Filtered	Filtered	Filtered	Filtered	Filtered	Filtered	Filtered	Filtered	1	1	Filtered	Filtered	1	1	Filtered	Filtered	1	Filtered	Filtered	Filtered	Filtered	Filtered	Filtered
9.33e-05	D3ZD84;M0RB60	D3ZD84;M0RB60	Lrig1	Rattus norvegicus	Leucine-rich repeats and immunoglobulin-like domains 1	D3ZD84;M0RB60	D3ZD84_RAT;M0RB60_RAT	4	Filtered	3	Filtered	Filtered	3	3	Filtered	3	Filtered	3	3	3	Filtered	Filtered	3	3	3	Filtered	Filtered	3	Filtered	3	3	Filtered	Filtered	Filtered	3	3	Filtered	3	3	3	3	3	Filtered	Filtered	3	3	3	Filtered	Filtered
0.000596992	D3ZD88	D3ZD88	Cd22	Rattus norvegicus	CD22 antigen (Predicted)	D3ZD88	D3ZD88_RAT	1	1	Filtered	Filtered	Filtered	Filtered	Filtered	Filtered	Filtered	Filtered	Filtered	Filtered	Filtered	Filtered	Filtered	Filtered	Filtered	Filtered	Filtered	Filtered	Filtered	1	Filtered	Filtered	Filtered	Filtered	1	Filtered	Filtered	Filtered	Filtered	1	1	1	Filtered	Filtered	Filtered	Filtered	Filtered	Filtered	Filtered	Filtered
0.000104797	D3ZD96	D3ZD96	Tmigd1	Rattus norvegicus	Transmembrane and immunoglobulin domain-containing 1	D3ZD96	D3ZD96_RAT	4	Filtered	Filtered	Filtered	Filtered	Filtered	Filtered	Filtered	2	2	Filtered	Filtered	Filtered	Filtered	Filtered	Filtered	Filtered	2	Filtered	Filtered	2	2	Filtered	2	2	2	Filtered	Filtered	Filtered	2	2	Filtered	2	Filtered	Filtered	Filtered	Filtered	2	Filtered	Filtered	2	Filtered
3.44e-05	D3ZDH4	D3ZDH4	Epha1	Rattus norvegicus	Receptor protein-tyrosine kinase	D3ZDH4	D3ZDH4_RAT	1	6	6	6	6	6	6	6	6	6	6	6	6	6	6	6	6	6	6	6	6	6	6	6	6	6	6	6	6	6	6	6	6	6	6	6	6	6	6	6	6	6
3.44e-05	D3ZDK4	D3ZDK4	Angptl7	Rattus norvegicus	Angiopoietin-like 7	D3ZDK4	D3ZDK4_RAT	4	3	Filtered	Filtered	3	Filtered	Filtered	Filtered	3	3	3	3	Filtered	Filtered	Filtered	Filtered	3	3	Filtered	Filtered	3	3	Filtered	3	Filtered	Filtered	Filtered	Filtered	Filtered	Filtered	Filtered	3	3	3	Filtered	3	Filtered	Filtered	3	Filtered	Filtered	3
2.33e-06	D3ZDM4	D3ZDM4	RGD1310495	Rattus norvegicus	Similar to KIAA1919 protein	D3ZDM4	D3ZDM4_RAT	1	2	2	2	2	2	2	2	2	2	2	2	2	2	2	2	2	2	Filtered	2	2	2	2	2	2	2	2	2	2	2	2	2	2	2	2	2	2	2	2	2	2	2
0.000252016	D3ZDR2	D3ZDR2	Chmp6	Rattus norvegicus	Charged multivesicular body protein 6	D3ZDR2	D3ZDR2_RAT	1	Filtered	Filtered	Filtered	Filtered	Filtered	Filtered	Filtered	Filtered	Filtered	Filtered	Filtered	Filtered	Filtered	Filtered	Filtered	Filtered	Filtered	1	1	Filtered	Filtered	Filtered	Filtered	Filtered	Filtered	Filtered	Filtered	Filtered	Filtered	Filtered	Filtered	Filtered	Filtered	Filtered	Filtered	Filtered	Filtered	Filtered	Filtered	Filtered	Filtered
3.44e-05	D3ZDU5;Q9EPC6	D3ZDU5;Q9EPC6	Pfn2	Rattus norvegicus	Profilin;Profilin-2	D3ZDU5;Q9EPC6	D3ZDU5_RAT;PROF2_RAT	3;1	Filtered	Filtered	Filtered	Filtered	3	Filtered	Filtered	Filtered	3	Filtered	Filtered	3	3	3	3	Filtered	Filtered	3	Filtered	Filtered	3	Filtered	Filtered	Filtered	Filtered	3	Filtered	Filtered	Filtered	Filtered	Filtered	Filtered	Filtered	Filtered	Filtered	Filtered	Filtered	Filtered	Filtered	Filtered	Filtered
3.44e-05	D3ZDV2	D3ZDV2	Eps8l1	Rattus norvegicus	EPS8-like 1	D3ZDV2	D3ZDV2_RAT	1	11	11	11	11	11	11	Filtered	11	11	11	11	11	Filtered	11	11	Filtered	11	11	11	11	11	11	11	11	11	11	Filtered	Filtered	Filtered	11	Filtered	Filtered	Filtered	Filtered	Filtered	Filtered	11	11	Filtered	11	Filtered
0.000259315	D3ZDX5	D3ZDX5	Plxnb1	Rattus norvegicus	Plexin B1	D3ZDX5	D3ZDX5_RAT	1	Filtered	Filtered	Filtered	1	Filtered	Filtered	Filtered	Filtered	Filtered	Filtered	Filtered	Filtered	Filtered	Filtered	Filtered	Filtered	Filtered	Filtered	Filtered	Filtered	Filtered	Filtered	1	Filtered	Filtered	1	Filtered	1	Filtered	1	Filtered	1	Filtered	Filtered	Filtered	Filtered	Filtered	1	Filtered	Filtered	1
4.34e-09	D3ZE00	D3ZE00		Rattus norvegicus	Ig-like domain-containing protein	D3ZE00	D3ZE00_RAT	1	1	1	1	1	1	1	1	1	1	1	1	1	1	1	1	1	1	1	1	1	1	1	1	1	1	1	1	1	1	1	1	1	1	1	1	1	1	1	1	1	1
0.000312611	D3ZE04	D3ZE04	Col7a1	Rattus norvegicus	Collagen type VII alpha 1 chain	D3ZE04	D3ZE04_RAT	4	Filtered	Filtered	Filtered	Filtered	Filtered	Filtered	2	Filtered	Filtered	2	Filtered	2	2	Filtered	2	Filtered	Filtered	Filtered	Filtered	2	Filtered	2	Filtered	Filtered	Filtered	Filtered	Filtered	2	Filtered	Filtered	Filtered	Filtered	2	2	Filtered	2	Filtered	2	Filtered	2	Filtered
3.44e-05	D3ZE05	D3ZE05	Cilp2	Rattus norvegicus	Cartilage intermediate layer protein 2	D3ZE05	D3ZE05_RAT	4	13	13	13	13	13	13	13	13	13	13	13	13	13	13	13	13	13	13	13	13	13	13	13	13	13	13	13	13	13	13	13	13	Filtered	13	Filtered	Filtered	13	13	13	Filtered	13
3.93e-05	D3ZE07	D3ZE07		Rattus norvegicus	Ig-like domain-containing protein	D3ZE07	D3ZE07_RAT	4	Filtered	Filtered	Filtered	Filtered	3	Filtered	Filtered	3	3	3	Filtered	3	3	Filtered	3	3	3	Filtered	Filtered	3	3	3	3	Filtered	Filtered	3	Filtered	Filtered	Filtered	Filtered	3	3	Filtered	Filtered	Filtered	Filtered	Filtered	Filtered	3	Filtered	3
0.00111975	D3ZE08	D3ZE08		Rattus norvegicus	Ig-like domain-containing protein	D3ZE08	D3ZE08_RAT	4	Filtered	Filtered	Filtered	Filtered	Filtered	Filtered	Filtered	Filtered	Filtered	Filtered	Filtered	Filtered	Filtered	Filtered	Filtered	Filtered	Filtered	1	Filtered	Filtered	Filtered	Filtered	Filtered	Filtered	Filtered	Filtered	Filtered	Filtered	Filtered	Filtered	Filtered	Filtered	Filtered	Filtered	Filtered	Filtered	Filtered	Filtered	Filtered	Filtered	Filtered
3.44e-05	D3ZE16	D3ZE16	Idua	Rattus norvegicus	Alpha-L-iduronidase	D3ZE16	D3ZE16_RAT	3	9	9	9	9	9	9	9	9	9	9	9	9	9	9	9	9	9	Filtered	9	9	9	9	9	9	9	9	9	9	9	9	9	9	9	Filtered	9	Filtered	9	9	9	9	9
1.75e-05	D3ZE93	D3ZE93	Ceacam19	Rattus norvegicus	CEA cell adhesion molecule 19	D3ZE93	D3ZE93_RAT	4	3	3	3	3	3	3	3	3	3	3	3	3	3	3	3	3	3	Filtered	3	3	3	3	3	3	3	3	3	3	3	3	3	3	3	3	3	3	3	3	3	3	3
0.00068488	D3ZEF7	D3ZEF7	Ly9	Rattus norvegicus	Lymphocyte antigen 9	D3ZEF7	D3ZEF7_RAT	1	Filtered	Filtered	Filtered	Filtered	Filtered	Filtered	Filtered	Filtered	Filtered	Filtered	Filtered	Filtered	Filtered	Filtered	Filtered	Filtered	Filtered	Filtered	Filtered	Filtered	1	Filtered	Filtered	Filtered	Filtered	Filtered	Filtered	Filtered	Filtered	Filtered	Filtered	Filtered	Filtered	Filtered	Filtered	Filtered	Filtered	Filtered	1	Filtered	Filtered
3.44e-05	D3ZEF9	D3ZEF9	B3gnt2	Rattus norvegicus	Hexosyltransferase	D3ZEF9	D3ZEF9_RAT	3	6	6	6	6	6	6	6	6	6	6	6	6	Filtered	6	6	6	6	6	6	6	6	6	6	6	6	6	6	6	6	6	6	6	Filtered	6	6	Filtered	Filtered	6	6	6	6
3.44e-05	D3ZEH1	D3ZEH1	Fat4	Rattus norvegicus	FAT atypical cadherin 4	D3ZEH1	D3ZEH1_RAT	1	Filtered	9	Filtered	Filtered	Filtered	Filtered	Filtered	Filtered	Filtered	Filtered	Filtered	9	9	Filtered	Filtered	Filtered	9	9	Filtered	Filtered	Filtered	9	Filtered	Filtered	Filtered	Filtered	Filtered	Filtered	Filtered	Filtered	Filtered	Filtered	Filtered	Filtered	Filtered	Filtered	Filtered	Filtered	Filtered	Filtered	Filtered
4.68e-05	D3ZEK5	D3ZEK5	Hs6st2	Rattus norvegicus	Heparan-sulfate 6-O-sulfotransferase	D3ZEK5	D3ZEK5_RAT	3	Filtered	Filtered	Filtered	Filtered	Filtered	Filtered	Filtered	Filtered	Filtered	Filtered	Filtered	Filtered	Filtered	Filtered	Filtered	Filtered	Filtered	1	Filtered	Filtered	Filtered	Filtered	Filtered	Filtered	Filtered	Filtered	Filtered	Filtered	Filtered	Filtered	Filtered	Filtered	Filtered	Filtered	Filtered	Filtered	Filtered	Filtered	Filtered	Filtered	Filtered
1.79e-08	D3ZEP5	D3ZEP5		Rattus norvegicus	Ig-like domain-containing protein	D3ZEP5	D3ZEP5_RAT	1	7	7	7	7	7	7	7	7	7	7	7	7	7	7	7	7	7	7	7	7	7	7	7	7	7	7	7	7	7	7	7	7	7	7	7	7	7	7	7	7	7
3.81e-05	D3ZES5;F1LSF4;Q64610	D3ZES5;F1LSF4;Q64610	Enpp2	Rattus norvegicus	Ectonucleotide pyrophosphatase/phosphodiesterase family member 2	D3ZES5;F1LSF4;Q64610	D3ZES5_RAT;F1LSF4_RAT;ENPP2_RAT	1	Filtered	Filtered	Filtered	Filtered	Filtered	Filtered	Filtered	Filtered	Filtered	Filtered	Filtered	Filtered	Filtered	Filtered	Filtered	Filtered	Filtered	3	Filtered	3	Filtered	Filtered	Filtered	Filtered	Filtered	3	Filtered	3	Filtered	3	Filtered	3	Filtered	Filtered	Filtered	3	Filtered	Filtered	Filtered	Filtered	Filtered
7.25e-06	D3ZET1	D3ZET1	Nectin4	Rattus norvegicus	Nectin cell adhesion molecule 4	D3ZET1	D3ZET1_RAT	4	17	17	17	17	17	17	17	17	17	17	17	17	17	17	17	17	17	17	17	17	17	17	17	17	17	17	17	17	17	17	17	17	17	17	17	17	17	17	17	17	17
4.05e-05	D3ZEV0;P62961;Q3ZAV2;Q76MJ6	D3ZEV0;P62961;Q3ZAV2;Q76MJ6	Ybx1-ps3;Ybx1;Ybx1;rBYB1	Rattus norvegicus	RCG63497;Y-box-binding protein 1;Y-box-binding protein 1;Brain Y-box binding protein 1	D3ZEV0;P62961;Q3ZAV2;Q76MJ6	D3ZEV0_RAT;YBOX1_RAT;Q3ZAV2_RAT;Q76MJ6_RAT	4;2;1;2	Filtered	Filtered	Filtered	Filtered	Filtered	Filtered	Filtered	Filtered	Filtered	Filtered	Filtered	Filtered	Filtered	Filtered	Filtered	Filtered	Filtered	Filtered	Filtered	Filtered	Filtered	Filtered	Filtered	Filtered	Filtered	Filtered	Filtered	Filtered	Filtered	Filtered	Filtered	Filtered	Filtered	Filtered	Filtered	Filtered	Filtered	Filtered	Filtered	Filtered	Filtered
0.000218375	D3ZF07;D3ZG03;D3ZI60	D3ZF07;D3ZG03;D3ZI60	RGD1560633;;LOC108351703	Rattus norvegicus	60S ribosomal protein L27a	D3ZF07;D3ZG03;D3ZI60	D3ZF07_RAT;D3ZG03_RAT;D3ZI60_RAT	3	Filtered	Filtered	Filtered	Filtered	Filtered	Filtered	Filtered	Filtered	Filtered	Filtered	Filtered	Filtered	Filtered	Filtered	Filtered	Filtered	Filtered	1	Filtered	Filtered	Filtered	Filtered	Filtered	Filtered	Filtered	Filtered	Filtered	Filtered	Filtered	Filtered	Filtered	Filtered	Filtered	Filtered	Filtered	Filtered	Filtered	Filtered	Filtered	Filtered	Filtered
0.000161651	D3ZF12	D3ZF12	Spcs3	Rattus norvegicus	Signal peptidase complex subunit 3	D3ZF12	D3ZF12_RAT	1	Filtered	Filtered	1	Filtered	1	Filtered	Filtered	Filtered	Filtered	Filtered	Filtered	1	1	Filtered	Filtered	Filtered	Filtered	Filtered	1	1	1	1	1	1	Filtered	1	Filtered	Filtered	Filtered	Filtered	Filtered	Filtered	Filtered	Filtered	Filtered	Filtered	Filtered	Filtered	Filtered	Filtered	Filtered
3.73e-05	D3ZF13	D3ZF13	Ndufab1	Rattus norvegicus	Acyl carrier protein	D3ZF13	D3ZF13_RAT	1	Filtered	Filtered	Filtered	Filtered	Filtered	Filtered	Filtered	Filtered	Filtered	Filtered	Filtered	Filtered	Filtered	Filtered	Filtered	Filtered	Filtered	2	Filtered	Filtered	Filtered	Filtered	Filtered	Filtered	Filtered	Filtered	Filtered	Filtered	2	Filtered	Filtered	Filtered	Filtered	2	2	Filtered	Filtered	Filtered	Filtered	Filtered	Filtered
3.44e-05	D3ZF39	D3ZF39	Uap1	Rattus norvegicus	UDP-N-acetylglucosamine pyrophosphorylase 1	D3ZF39	D3ZF39_RAT	1	Filtered	Filtered	Filtered	Filtered	3	Filtered	Filtered	Filtered	Filtered	Filtered	Filtered	Filtered	Filtered	Filtered	Filtered	Filtered	Filtered	Filtered	3	Filtered	Filtered	3	Filtered	3	3	Filtered	Filtered	Filtered	3	Filtered	Filtered	Filtered	Filtered	Filtered	Filtered	Filtered	Filtered	Filtered	Filtered	Filtered	Filtered
3.44e-05	D3ZF44	D3ZF44	LOC689230	Rattus norvegicus	Similar to stefin A2	D3ZF44	D3ZF44_RAT	3	Filtered	4	4	4	4	4	4	4	4	4	4	4	4	4	4	4	4	Filtered	4	4	4	4	4	4	4	4	4	4	4	Filtered	4	4	4	4	4	Filtered	4	4	4	4	4
0.000332799	D3ZF53	D3ZF53	LOC691277	Rattus norvegicus	RCG35173	D3ZF53	D3ZF53_RAT	4	Filtered	Filtered	Filtered	Filtered	Filtered	Filtered	Filtered	Filtered	Filtered	Filtered	Filtered	Filtered	Filtered	Filtered	Filtered	Filtered	Filtered	Filtered	1	Filtered	Filtered	Filtered	Filtered	1	Filtered	1	Filtered	1	1	Filtered	1	Filtered	1	1	1	1	Filtered	Filtered	Filtered	Filtered	Filtered
3.44e-05	D3ZF92	D3ZF92	Tnfrsf21	Rattus norvegicus	Tumor necrosis factor receptor superfamily member 21	D3ZF92	TNR21_RAT	1	Filtered	4	4	4	4	4	Filtered	4	4	4	4	4	4	4	4	4	4	Filtered	4	4	4	4	4	4	4	4	4	4	4	4	4	4	4	4	4	4	4	4	4	4	4
1.48e-11	D3ZF96	D3ZF96	Ly6d	Rattus norvegicus	Lymphocyte antigen 6 complex, locus D (Predicted)	D3ZF96	D3ZF96_RAT	4	6	6	6	6	6	6	6	6	6	6	6	6	6	6	6	6	6	Filtered	6	6	6	6	6	6	6	6	6	6	6	6	6	6	6	6	6	6	6	6	6	6	6
3.44e-05	D3ZFF8	D3ZFF8		Rattus norvegicus	Ig-like domain-containing protein	D3ZFF8	D3ZFF8_RAT	1	3	Filtered	3	3	3	3	Filtered	3	3	3	Filtered	3	3	3	3	3	Filtered	3	3	3	3	3	3	Filtered	3	3	3	3	3	3	3	3	3	Filtered	3	Filtered	Filtered	Filtered	Filtered	Filtered	3
4.34e-09	D3ZFG3	D3ZFG3	Cela3b	Rattus norvegicus	Chymotrypsin-like elastase 3B	D3ZFG3	D3ZFG3_RAT	4	6	6	6	6	6	6	Filtered	6	6	6	6	6	6	6	6	6	6	Filtered	6	6	Filtered	6	6	6	6	6	6	Filtered	6	Filtered	6	6	Filtered	6	6	6	Filtered	6	Filtered	Filtered	Filtered
2.52e-10	D3ZFH5	D3ZFH5	Itih2	Rattus norvegicus	Inter-alpha-trypsin inhibitor heavy chain 2	D3ZFH5	D3ZFH5_RAT	1	54	54	54	54	54	54	54	54	54	54	54	54	54	54	54	54	54	54	54	54	54	54	54	54	54	54	54	54	54	54	54	54	Filtered	Filtered	54	Filtered	54	54	54	54	54
3.44e-05	D3ZFK9	D3ZFK9	Amn	Rattus norvegicus	Protein amnionless	D3ZFK9	D3ZFK9_RAT	4	9	9	9	9	9	9	9	9	9	9	9	9	9	9	9	9	9	Filtered	9	9	9	9	9	9	9	9	9	9	9	9	9	9	9	9	9	9	9	9	9	9	9
1.11e-09	D3ZFP5	D3ZFP5	LOC691352	Rattus norvegicus	RCG35485	D3ZFP5	D3ZFP5_RAT	4	12	12	12	12	12	12	12	12	12	12	12	12	12	12	12	12	12	12	12	12	12	12	12	12	12	12	12	12	12	12	12	12	12	12	12	12	12	12	12	12	12
3.44e-05	D3ZFS7	D3ZFS7	Lyplal1	Rattus norvegicus	Lysophospholipase-like 1	D3ZFS7	D3ZFS7_RAT	3	3	3	3	3	3	3	3	3	3	3	Filtered	3	3	3	3	3	3	Filtered	3	3	3	3	3	3	3	3	3	3	Filtered	3	3	Filtered	Filtered	3	Filtered	Filtered	3	Filtered	3	3	3
3.01e-05	D3ZFY8	D3ZFY8	LOC100912618	Rattus norvegicus	Ubiquitin-conjugating enzyme E2 variant 1-like	D3ZFY8	D3ZFY8_RAT	1	5	5	5	5	5	5	5	5	5	5	5	5	5	5	5	5	5	5	5	5	5	5	5	5	5	5	Filtered	Filtered	5	5	5	5	5	Filtered	Filtered	Filtered	5	5	5	5	5
9.55e-05	D3ZG43	D3ZG43	Ndufs3	Rattus norvegicus	Complex I-30kD	D3ZG43	D3ZG43_RAT	1	Filtered	2	Filtered	Filtered	Filtered	Filtered	Filtered	Filtered	Filtered	Filtered	Filtered	Filtered	Filtered	Filtered	Filtered	Filtered	Filtered	2	Filtered	Filtered	Filtered	2	Filtered	Filtered	Filtered	Filtered	Filtered	Filtered	Filtered	Filtered	Filtered	Filtered	Filtered	Filtered	Filtered	Filtered	Filtered	Filtered	Filtered	Filtered	Filtered
2.99e-11	D3ZGB8	D3ZGB8	Cilp	Rattus norvegicus	Cartilage intermediate layer protein	D3ZGB8	D3ZGB8_RAT	4	19	19	19	19	19	19	19	19	19	19	19	19	19	19	19	19	19	19	19	19	19	19	19	19	19	19	19	19	19	19	19	19	19	19	19	19	19	19	19	19	19
2.47e-10	D3ZGF1;F1LSA1;O08779;P26051	D3ZGF1;F1LSA1;O08779;P26051	Cd44	Rattus norvegicus	CD44 antigen	D3ZGF1;F1LSA1;O08779;P26051	D3ZGF1_RAT;F1LSA1_RAT;O08779_RAT;CD44_RAT	1;1;2;1	6	6	6	6	6	6	6	6	6	6	6	6	6	6	6	6	6	6	6	6	6	6	6	6	6	6	6	6	6	6	6	6	6	6	6	6	6	6	6	6	6
3.44e-05	D3ZGK7	D3ZGK7	Ces1c	Rattus norvegicus	Carboxylic ester hydrolase	D3ZGK7	D3ZGK7_RAT	1	2	2	2	2	2	2	2	2	2	2	2	2	2	2	2	2	2	Filtered	2	Filtered	2	Filtered	Filtered	Filtered	Filtered	2	Filtered	Filtered	Filtered	Filtered	Filtered	Filtered	Filtered	Filtered	Filtered	Filtered	Filtered	2	Filtered	Filtered	2
3.44e-05	D3ZGP2	D3ZGP2	Edar	Rattus norvegicus	Ectodysplasin-A receptor	D3ZGP2	D3ZGP2_RAT	4	Filtered	1	Filtered	1	Filtered	1	Filtered	Filtered	Filtered	1	1	Filtered	Filtered	Filtered	1	1	Filtered	1	1	1	1	Filtered	Filtered	Filtered	Filtered	1	1	1	1	1	1	1	1	Filtered	Filtered	1	Filtered	Filtered	1	Filtered	Filtered
3.44e-05	D3ZGP6	D3ZGP6	Kcp	Rattus norvegicus	Kielin cysteine-rich BMP regulator	D3ZGP6	D3ZGP6_RAT	4	Filtered	Filtered	Filtered	Filtered	Filtered	Filtered	Filtered	Filtered	Filtered	Filtered	Filtered	Filtered	Filtered	Filtered	Filtered	Filtered	Filtered	2	Filtered	Filtered	Filtered	Filtered	Filtered	Filtered	Filtered	Filtered	Filtered	Filtered	Filtered	Filtered	Filtered	Filtered	Filtered	Filtered	Filtered	Filtered	Filtered	Filtered	Filtered	Filtered	Filtered
3.44e-05	D3ZH27;Q6PEC0	D3ZH27;Q6PEC0	LOC100910067;Nudt2	Rattus norvegicus	Bis(5'-nucleosyl)-tetraphosphatase [asymmetrical]	D3ZH27;Q6PEC0	D3ZH27_RAT;AP4A_RAT	4;2	Filtered	2	2	2	Filtered	2	Filtered	2	2	2	Filtered	Filtered	Filtered	2	Filtered	2	2	2	Filtered	2	2	2	2	2	2	2	2	2	Filtered	2	Filtered	2	Filtered	Filtered	Filtered	Filtered	Filtered	Filtered	Filtered	Filtered	Filtered
1.2e-06	D3ZH39	D3ZH39	Ephb3	Rattus norvegicus	Receptor protein-tyrosine kinase	D3ZH39	D3ZH39_RAT	4	17	17	17	17	17	17	17	17	17	17	17	17	17	17	17	17	17	17	17	17	17	17	17	17	17	17	17	17	17	17	17	17	17	17	17	Filtered	17	17	17	17	17
3.86e-05	D3ZH59;D4AAL4;Q9Z173	D3ZH59;D4AAL4;Q9Z173	Adgrl3	Rattus norvegicus	Adhesion G protein-coupled receptor L3	D3ZH59;D4AAL4;Q9Z173	D3ZH59_RAT;D4AAL4_RAT;AGRL3_RAT	1	Filtered	Filtered	Filtered	2	Filtered	Filtered	Filtered	Filtered	Filtered	2	Filtered	Filtered	Filtered	Filtered	Filtered	Filtered	2	2	2	Filtered	Filtered	Filtered	Filtered	Filtered	Filtered	Filtered	Filtered	Filtered	Filtered	Filtered	Filtered	Filtered	Filtered	Filtered	Filtered	Filtered	Filtered	Filtered	Filtered	Filtered	Filtered
3.44e-05	D3ZHA1	D3ZHA1	B4gat1	Rattus norvegicus	Beta-1,4-glucuronyltransferase 1	D3ZHA1	D3ZHA1_RAT	1	11	11	11	11	11	11	11	11	11	11	11	11	11	11	11	11	11	11	11	11	11	11	11	11	11	11	11	11	11	11	11	11	11	11	11	Filtered	11	11	11	11	11
3.58e-05	D3ZHB3;P63324;Q6PDW1	D3ZHB3;P63324;Q6PDW1	LOC100360573;Rps12;Rps12	Rattus norvegicus	40S ribosomal protein S12	D3ZHB3;P63324;Q6PDW1	D3ZHB3_RAT;RS12_RAT;Q6PDW1_RAT	3;1;1	Filtered	Filtered	Filtered	Filtered	Filtered	Filtered	Filtered	Filtered	Filtered	Filtered	Filtered	Filtered	Filtered	Filtered	Filtered	Filtered	Filtered	1	Filtered	Filtered	Filtered	Filtered	Filtered	Filtered	Filtered	Filtered	Filtered	Filtered	Filtered	Filtered	Filtered	Filtered	Filtered	Filtered	Filtered	Filtered	Filtered	Filtered	Filtered	Filtered	Filtered
9.05e-08	D3ZHC4	D3ZHC4	Hebp2	Rattus norvegicus	Heme binding protein 2 (Predicted), isoform CRA_b	D3ZHC4	D3ZHC4_RAT	1	7	7	7	7	Filtered	Filtered	7	7	7	7	7	7	Filtered	7	Filtered	Filtered	7	Filtered	7	7	Filtered	Filtered	Filtered	Filtered	Filtered	Filtered	Filtered	Filtered	Filtered	7	Filtered	Filtered	Filtered	Filtered	Filtered	Filtered	Filtered	Filtered	Filtered	7	Filtered
2.85e-05	D3ZHD1	D3ZHD1	Anxa13	Rattus norvegicus	Annexin	D3ZHD1	D3ZHD1_RAT	1	26	26	26	26	26	26	26	26	26	26	26	26	26	26	26	26	26	26	26	26	26	26	26	26	26	26	26	26	Filtered	26	26	26	26	26	26	26	26	26	26	26	26
3.44e-05	D3ZHG3	D3ZHG3	Ptk7	Rattus norvegicus	Protein tyrosine kinase 7	D3ZHG3	D3ZHG3_RAT	4	7	7	7	7	7	7	7	7	7	7	7	7	7	7	7	7	7	Filtered	7	7	7	7	7	7	7	7	7	7	7	7	7	7	7	7	7	7	7	7	7	7	7
3.44e-05	D3ZHM9	D3ZHM9		Rattus norvegicus	Ig-like domain-containing protein	D3ZHM9	D3ZHM9_RAT	4	3	3	3	3	3	3	3	3	3	3	3	3	3	3	3	3	3	Filtered	3	3	3	3	3	Filtered	3	3	3	3	3	3	3	3	3	Filtered	3	3	3	3	3	3	3
0.000337632	D3ZHQ5	D3ZHQ5	Glb1l2	Rattus norvegicus	Beta-galactosidase	D3ZHQ5	D3ZHQ5_RAT	1	Filtered	Filtered	Filtered	Filtered	Filtered	Filtered	Filtered	2	Filtered	2	Filtered	Filtered	Filtered	Filtered	Filtered	Filtered	Filtered	Filtered	Filtered	2	Filtered	Filtered	Filtered	Filtered	Filtered	Filtered	2	Filtered	Filtered	Filtered	Filtered	2	Filtered	Filtered	Filtered	Filtered	2	Filtered	Filtered	Filtered	2
3.44e-05	D3ZHS5	D3ZHS5	Cpa4	Rattus norvegicus	Carboxypeptidase A4	D3ZHS5	D3ZHS5_RAT	3	7	7	7	7	7	7	Filtered	7	7	7	7	7	7	7	7	7	7	Filtered	7	7	7	7	7	7	7	7	7	7	7	7	7	7	Filtered	Filtered	Filtered	Filtered	7	7	7	7	7
3.44e-05	D3ZHX3	D3ZHX3	Diras2	Rattus norvegicus	DIRAS family GTPase 2	D3ZHX3	D3ZHX3_RAT	4	Filtered	1	1	Filtered	1	1	1	1	1	1	1	Filtered	1	Filtered	Filtered	1	1	Filtered	Filtered	Filtered	Filtered	Filtered	Filtered	1	Filtered	Filtered	Filtered	1	1	1	Filtered	Filtered	Filtered	Filtered	1	1	Filtered	1	Filtered	Filtered	Filtered
3.44e-05	D3ZI07	D3ZI07	Kif3b	Rattus norvegicus	Kinesin-like protein	D3ZI07	D3ZI07_RAT	1	Filtered	Filtered	8	Filtered	8	Filtered	Filtered	Filtered	Filtered	8	Filtered	Filtered	Filtered	Filtered	Filtered	Filtered	Filtered	Filtered	8	8	8	Filtered	8	8	8	Filtered	Filtered	Filtered	8	8	Filtered	Filtered	8	Filtered	Filtered	Filtered	Filtered	8	Filtered	Filtered	Filtered
5.22e-10	D3ZI16	D3ZI16	Cops6	Rattus norvegicus	COP9 signalosome complex subunit 6	D3ZI16	D3ZI16_RAT	1	3	3	3	3	3	3	3	3	3	3	3	3	3	3	3	3	3	Filtered	3	3	3	3	3	3	3	3	3	3	3	3	3	3	3	Filtered	3	Filtered	3	3	3	3	3
3.44e-05	D3ZI66	D3ZI66	Rnf149	Rattus norvegicus	Ring finger protein 149	D3ZI66	D3ZI66_RAT	1	5	5	5	5	5	5	5	5	5	5	5	5	5	5	5	5	5	Filtered	5	5	5	5	5	5	5	5	5	5	5	5	5	5	5	5	5	5	5	5	5	5	5
3.44e-05	D3ZIA7	D3ZIA7	Agr2	Rattus norvegicus	Anterior gradient 2 (Xenopus laevis) (Predicted), isoform CRA_a	D3ZIA7	D3ZIA7_RAT	4	Filtered	Filtered	Filtered	Filtered	Filtered	Filtered	Filtered	Filtered	1	Filtered	Filtered	Filtered	Filtered	Filtered	Filtered	Filtered	Filtered	Filtered	Filtered	Filtered	Filtered	1	Filtered	Filtered	Filtered	Filtered	Filtered	Filtered	1	Filtered	Filtered	1	Filtered	Filtered	Filtered	Filtered	Filtered	Filtered	Filtered	Filtered	Filtered
1.15e-09	D3ZIF6	D3ZIF6	LOC100360095	Rattus norvegicus	Urinary protein 1-like	D3ZIF6	D3ZIF6_RAT	1	6	6	6	6	6	6	6	6	6	6	6	6	6	6	6	6	6	6	6	6	6	6	6	6	6	6	6	6	6	6	6	6	6	6	6	6	6	6	6	6	6
3.44e-05	D3ZIL8	D3ZIL8		Rattus norvegicus	Ig-like domain-containing protein	D3ZIL8	D3ZIL8_RAT	4	2	2	2	2	2	2	2	2	2	2	2	2	2	2	2	2	2	Filtered	2	2	2	2	2	2	2	2	2	2	2	2	2	2	2	2	2	2	2	2	2	2	2
3.44e-05	D3ZIM7	D3ZIM7	Fam177a1	Rattus norvegicus	Family with sequence similarity 177, member A1	D3ZIM7	D3ZIM7_RAT	1	Filtered	2	2	2	2	2	Filtered	2	2	2	2	2	2	2	2	2	2	Filtered	2	2	2	2	Filtered	Filtered	2	2	Filtered	Filtered	Filtered	Filtered	Filtered	Filtered	Filtered	Filtered	Filtered	Filtered	Filtered	Filtered	Filtered	2	Filtered
0.000230435	D3ZIP8	D3ZIP8		Rattus norvegicus	Uncharacterized protein	D3ZIP8	D3ZIP8_RAT	4	Filtered	Filtered	Filtered	Filtered	Filtered	Filtered	Filtered	Filtered	Filtered	Filtered	Filtered	Filtered	Filtered	2	Filtered	Filtered	Filtered	Filtered	Filtered	Filtered	Filtered	2	Filtered	Filtered	Filtered	Filtered	Filtered	Filtered	Filtered	Filtered	Filtered	Filtered	Filtered	Filtered	Filtered	Filtered	Filtered	Filtered	Filtered	Filtered	Filtered
3.44e-05	D3ZJ70	D3ZJ70	Klk13	Rattus norvegicus	Kallikrein l	D3ZJ70	D3ZJ70_RAT	4	6	6	6	6	6	6	Filtered	6	6	6	6	6	6	6	6	6	6	6	6	6	6	6	6	6	6	6	6	6	6	6	6	6	6	6	6	Filtered	Filtered	6	Filtered	6	6
2.27e-10	D3ZJA4	D3ZJA4	Svs6	Rattus norvegicus	RCG32337, isoform CRA_a	D3ZJA4	D3ZJA4_RAT	3	12	12	12	12	12	12	12	12	12	12	12	12	12	12	12	12	12	Filtered	12	Filtered	12	12	12	12	12	12	12	Filtered	12	12	Filtered	12	12	12	12	12	12	12	12	Filtered	Filtered
3.44e-05	D3ZJB1	D3ZJB1	Mfap5	Rattus norvegicus	Microfibril-associated protein 5	D3ZJB1	D3ZJB1_RAT	3	Filtered	Filtered	Filtered	Filtered	Filtered	Filtered	Filtered	Filtered	Filtered	Filtered	Filtered	Filtered	Filtered	1	Filtered	1	Filtered	Filtered	Filtered	Filtered	Filtered	Filtered	Filtered	Filtered	Filtered	Filtered	Filtered	Filtered	Filtered	Filtered	Filtered	Filtered	Filtered	Filtered	Filtered	Filtered	Filtered	Filtered	Filtered	Filtered	Filtered
3.44e-05	D3ZJB2	D3ZJB2	Ginm1	Rattus norvegicus	Glycoprotein integral membrane 1	D3ZJB2	D3ZJB2_RAT	4	3	3	3	3	3	3	Filtered	3	3	3	3	3	3	3	3	3	3	Filtered	3	Filtered	3	3	3	3	3	3	3	3	3	3	3	3	3	3	3	Filtered	3	3	3	3	3
3.47e-11	D3ZJF8	D3ZJF8	Fcgbp	Rattus norvegicus	Fc fragment of IgG-binding protein	D3ZJF8	D3ZJF8_RAT	1	62	62	62	62	62	62	62	62	62	62	62	62	62	62	62	62	62	62	62	62	62	62	62	62	62	62	62	62	62	62	62	62	62	62	62	62	62	62	62	62	62
1.63e-08	D3ZJF9	D3ZJF9	Gla	Rattus norvegicus	Alpha-galactosidase	D3ZJF9	D3ZJF9_RAT	1	15	15	15	15	15	15	15	15	15	15	15	15	15	15	15	15	15	15	15	15	15	15	15	15	15	15	15	15	15	15	15	15	15	15	15	15	15	15	15	15	15
0.000172399	D3ZJI7	D3ZJI7	Serpinb11	Rattus norvegicus	Serine (Or cysteine) peptidase inhibitor, clade B (Ovalbumin), member 11 (Predicted)	D3ZJI7	D3ZJI7_RAT	3	Filtered	Filtered	1	Filtered	Filtered	Filtered	Filtered	Filtered	Filtered	Filtered	1	Filtered	Filtered	Filtered	Filtered	Filtered	1	Filtered	Filtered	Filtered	Filtered	Filtered	Filtered	Filtered	Filtered	Filtered	Filtered	Filtered	Filtered	Filtered	Filtered	Filtered	Filtered	Filtered	Filtered	Filtered	Filtered	Filtered	Filtered	Filtered	Filtered
2.63e-08	D3ZJK2	D3ZJK2	Serpinb3a	Rattus norvegicus	Serpin family B member 3A	D3ZJK2	D3ZJK2_RAT	3	10	10	10	10	10	10	10	10	10	10	10	10	10	10	10	10	10	Filtered	10	10	10	10	10	10	10	Filtered	10	10	10	10	10	10	10	10	10	10	10	10	10	10	10
3.44e-05	D3ZJV7	D3ZJV7	Lcn4	Rattus norvegicus	Lipocalin 4	D3ZJV7	D3ZJV7_RAT	3	8	8	8	8	8	8	8	8	8	8	8	8	8	8	8	8	8	Filtered	8	8	8	8	8	8	8	8	8	8	Filtered	8	8	8	8	8	8	8	8	8	8	8	8
3.73e-09	D3ZJW6	D3ZJW6	rCG_21066	Rattus norvegicus	RCG21066	D3ZJW6	D3ZJW6_RAT	1	2	2	2	2	2	2	Filtered	2	2	2	2	2	2	2	2	2	2	Filtered	2	2	2	2	2	2	2	2	2	2	2	2	2	2	2	2	2	2	2	2	2	2	2
8.65e-07	D3ZK14	D3ZK14	Tnn	Rattus norvegicus	Tenascin N	D3ZK14	D3ZK14_RAT	3	3	3	3	3	Filtered	3	3	3	3	3	3	3	3	3	Filtered	3	3	Filtered	3	3	3	3	3	3	3	3	3	3	3	3	3	3	Filtered	3	3	Filtered	3	3	3	Filtered	3
3.45e-05	D3ZK46	D3ZK46	Lcn3	Rattus norvegicus	Lipocalin 3	D3ZK46	D3ZK46_RAT	3	Filtered	Filtered	Filtered	Filtered	Filtered	Filtered	Filtered	Filtered	Filtered	Filtered	Filtered	Filtered	Filtered	1	Filtered	Filtered	1	Filtered	Filtered	Filtered	Filtered	Filtered	Filtered	Filtered	Filtered	Filtered	Filtered	Filtered	Filtered	Filtered	Filtered	Filtered	Filtered	Filtered	Filtered	Filtered	Filtered	Filtered	Filtered	Filtered	Filtered
3.44e-05	D3ZKA0	D3ZKA0	Serpinb13	Rattus norvegicus	Serine (Or cysteine) peptidase inhibitor, clade B (Ovalbumin), member 13 (Predicted)	D3ZKA0	D3ZKA0_RAT	3	Filtered	Filtered	Filtered	Filtered	Filtered	Filtered	Filtered	Filtered	Filtered	Filtered	Filtered	Filtered	Filtered	Filtered	Filtered	Filtered	Filtered	1	Filtered	Filtered	1	Filtered	Filtered	Filtered	Filtered	Filtered	Filtered	Filtered	Filtered	Filtered	Filtered	Filtered	Filtered	Filtered	Filtered	Filtered	Filtered	Filtered	Filtered	Filtered	Filtered
3.31e-05	D3ZKB4	D3ZKB4	Arhgef4	Rattus norvegicus	Rho guanine nucleotide exchange factor 4	D3ZKB4	D3ZKB4_RAT	4	1	1	1	1	1	1	1	1	1	1	1	1	1	1	1	1	1	1	1	1	1	1	1	1	1	1	1	1	1	1	Filtered	1	1	Filtered	1	1	1	1	1	1	1
3.44e-05	D3ZKN1	D3ZKN1	Bpifa6	Rattus norvegicus	BPI fold-containing family A, member 6	D3ZKN1	D3ZKN1_RAT	4	6	6	6	6	6	6	Filtered	6	6	6	6	6	6	6	6	6	6	Filtered	Filtered	6	6	6	6	6	6	Filtered	6	6	6	6	6	6	6	Filtered	6	Filtered	6	6	6	6	6
8.78e-10	D3ZLA3	D3ZLA3	Cpne3	Rattus norvegicus	Copine 3	D3ZLA3	D3ZLA3_RAT	1	16	16	16	16	16	16	16	16	16	16	16	16	16	16	16	16	16	16	16	16	16	16	16	16	16	16	16	16	16	16	16	16	16	16	16	16	16	16	16	16	16
2.04e-06	D3ZLQ1	D3ZLQ1	Dennd2a	Rattus norvegicus	DENN domain-containing 2A	D3ZLQ1	D3ZLQ1_RAT	1	1	1	1	1	1	1	1	1	1	1	1	1	1	1	1	1	1	Filtered	1	1	1	1	1	1	1	1	1	1	1	1	1	Filtered	1	1	1	1	1	1	1	1	1
3.44e-05	D3ZLS2	D3ZLS2	Chst4	Rattus norvegicus	Sulfotransferase	D3ZLS2	D3ZLS2_RAT	3	5	Filtered	Filtered	Filtered	Filtered	Filtered	Filtered	Filtered	Filtered	Filtered	Filtered	Filtered	Filtered	Filtered	Filtered	Filtered	Filtered	Filtered	5	Filtered	Filtered	Filtered	Filtered	Filtered	5	Filtered	Filtered	5	Filtered	Filtered	Filtered	Filtered	Filtered	Filtered	Filtered	Filtered	Filtered	Filtered	Filtered	Filtered	Filtered
3.44e-05	D3ZM36	D3ZM36	Il10rb	Rattus norvegicus	Coagulation factor III	D3ZM36	D3ZM36_RAT	3	6	6	6	6	6	6	6	6	6	6	6	6	6	6	6	6	6	6	6	6	6	6	6	6	6	6	6	6	6	6	6	6	6	6	6	6	6	6	6	6	6
5.3e-07	D3ZM39;D3ZQ45	D3ZM39;D3ZQ45	Dsg1	Rattus norvegicus	Desmoglein 1	D3ZM39;D3ZQ45	D3ZM39_RAT;D3ZQ45_RAT	4	13	13	13	13	13	13	13	13	13	13	13	13	13	13	13	13	13	13	13	13	13	13	13	13	13	13	13	13	13	13	13	13	13	13	13	13	13	13	13	13	13
3.44e-05	D3ZM70;D3ZWD0	D3ZM70;D3ZWD0	Vstm2a	Rattus norvegicus	V-set and transmembrane domain-containing 2A	D3ZM70;D3ZWD0	D3ZM70_RAT;D3ZWD0_RAT	4	2	Filtered	Filtered	2	2	2	Filtered	2	2	2	2	2	2	2	2	2	2	2	2	2	2	Filtered	Filtered	Filtered	Filtered	2	Filtered	Filtered	Filtered	Filtered	2	Filtered	Filtered	2	2	2	Filtered	2	Filtered	Filtered	2
3.44e-05	D3ZMI6	D3ZMI6	Olfm4	Rattus norvegicus	Olfactomedin 4	D3ZMI6	D3ZMI6_RAT	4	Filtered	8	8	8	Filtered	8	Filtered	Filtered	8	Filtered	Filtered	8	8	8	Filtered	8	8	8	8	Filtered	8	8	8	8	Filtered	Filtered	8	8	8	Filtered	8	8	Filtered	Filtered	8	Filtered	Filtered	Filtered	Filtered	Filtered	Filtered
3.44e-05	D3ZMS3	D3ZMS3	Matn4	Rattus norvegicus	Matrilin 4	D3ZMS3	D3ZMS3_RAT	4	5	5	Filtered	5	5	5	Filtered	Filtered	Filtered	5	Filtered	5	5	Filtered	5	Filtered	Filtered	5	5	5	5	5	5	5	5	5	5	Filtered	5	5	Filtered	Filtered	Filtered	Filtered	Filtered	Filtered	Filtered	5	Filtered	5	5
3.44e-05	D3ZMS7	D3ZMS7		Rattus norvegicus	Ig-like domain-containing protein	D3ZMS7	D3ZMS7_RAT	1	4	4	4	4	4	4	4	4	4	4	4	4	4	4	4	4	4	Filtered	4	4	4	4	4	4	4	4	4	4	4	4	4	4	4	4	4	4	4	4	4	4	4
3.44e-05	D3ZN03;D4A4D5;P02401	D3ZN03;D4A4D5;P02401	LOC100362751;LOC498555;Rplp2	Rattus norvegicus	60S acidic ribosomal protein P2	D3ZN03;D4A4D5;P02401	D3ZN03_RAT;D4A4D5_RAT;RLA2_RAT	1;3;1	Filtered	Filtered	Filtered	Filtered	Filtered	Filtered	Filtered	2	2	2	Filtered	Filtered	Filtered	Filtered	Filtered	Filtered	2	2	Filtered	Filtered	2	Filtered	2	Filtered	Filtered	Filtered	Filtered	Filtered	Filtered	2	Filtered	Filtered	Filtered	Filtered	Filtered	2	Filtered	Filtered	2	Filtered	Filtered
2.04e-06	D3ZN06	D3ZN06	Cd248	Rattus norvegicus	CD248 antigen, endosialin (Predicted)	D3ZN06	D3ZN06_RAT	4	7	7	7	7	7	7	7	7	7	7	7	7	7	7	7	7	7	7	7	7	7	7	7	Filtered	7	7	7	7	7	7	7	7	7	7	7	7	7	7	7	Filtered	7
0.00319526	D3ZN59;D3ZS25;P52925	D3ZN59;D3ZS25;P52925	RGD1559962;;Hmgb2	Rattus norvegicus	Similar to High mobility group protein 2 (HMG-2);Uncharacterized protein;High mobility group protein B2	D3ZN59;D3ZS25;P52925	D3ZN59_RAT;D3ZS25_RAT;HMGB2_RAT	3;3;2	Filtered	Filtered	1	Filtered	Filtered	Filtered	Filtered	Filtered	Filtered	1	Filtered	Filtered	Filtered	1	Filtered	Filtered	Filtered	Filtered	Filtered	Filtered	Filtered	Filtered	Filtered	Filtered	Filtered	Filtered	Filtered	Filtered	Filtered	Filtered	Filtered	Filtered	Filtered	Filtered	Filtered	Filtered	Filtered	Filtered	Filtered	1	Filtered
3.44e-05	D3ZNJ5	D3ZNJ5	Inmt	Rattus norvegicus	Indolethylamine N-methyltransferase	D3ZNJ5	D3ZNJ5_RAT	1	3	3	Filtered	3	3	Filtered	Filtered	3	3	3	3	3	Filtered	Filtered	Filtered	Filtered	Filtered	Filtered	3	3	3	3	3	3	3	Filtered	3	3	Filtered	3	3	3	3	Filtered	Filtered	Filtered	Filtered	Filtered	Filtered	3	3
3.62e-05	D3ZNQ6	D3ZNQ6	Ube2m	Rattus norvegicus	Ubiquitin-conjugating enzyme E2M	D3ZNQ6	D3ZNQ6_RAT	1	Filtered	Filtered	2	Filtered	Filtered	2	Filtered	Filtered	Filtered	Filtered	Filtered	Filtered	Filtered	Filtered	Filtered	Filtered	Filtered	2	2	Filtered	2	Filtered	Filtered	2	Filtered	Filtered	Filtered	Filtered	Filtered	Filtered	Filtered	Filtered	2	Filtered	Filtered	Filtered	Filtered	Filtered	Filtered	Filtered	Filtered
3.44e-05	D3ZNR4;Q5ZQU0	D3ZNR4;Q5ZQU0	Sned1	Rattus norvegicus	Insulin responsive sequence DNA binding protein-1, isoform CRA_a;Sushi, nidogen and EGF-like domain-containing protein 1	D3ZNR4;Q5ZQU0	D3ZNR4_RAT;SNED1_RAT	4;2	6	6	6	6	6	6	6	6	6	6	6	6	6	6	6	6	6	6	6	6	6	6	6	6	6	6	6	6	6	6	6	6	6	6	6	6	6	6	6	6	6
9.96e-06	D3ZNY8	D3ZNY8	Ror2	Rattus norvegicus	Receptor tyrosine kinase-like orphan receptor 2	D3ZNY8	D3ZNY8_RAT	3	2	Filtered	2	2	2	2	Filtered	Filtered	2	2	Filtered	2	2	2	2	Filtered	2	2	2	2	2	2	2	2	Filtered	2	2	2	2	2	2	2	Filtered	2	2	2	2	2	2	2	2
3.44e-05	D3ZP44	D3ZP44	Slitrk6	Rattus norvegicus	SLIT and NTRK-like family, member 6	D3ZP44	D3ZP44_RAT	3	Filtered	Filtered	4	4	4	4	Filtered	4	4	4	4	4	Filtered	4	Filtered	4	4	4	4	4	4	4	4	4	4	4	4	4	4	4	4	4	Filtered	Filtered	Filtered	Filtered	4	4	Filtered	Filtered	Filtered
2.35e-08	D3ZP47	D3ZP47	Phpt1	Rattus norvegicus	14 kDa phosphohistidine phosphatase	D3ZP47	D3ZP47_RAT	1	14	14	14	14	14	14	14	14	14	14	14	14	14	14	14	14	14	14	14	14	14	14	14	14	14	14	14	14	14	14	14	14	14	14	14	14	14	14	14	14	14
2.7e-09	D3ZP68	D3ZP68	LOC689220	Rattus norvegicus	Similar to Cystatin S precursor (LM protein)	D3ZP68	D3ZP68_RAT	4	3	3	3	3	3	3	3	3	3	3	Filtered	3	3	Filtered	3	3	3	Filtered	3	3	3	3	3	3	3	3	Filtered	3	3	3	Filtered	3	3	Filtered	3	3	Filtered	Filtered	Filtered	Filtered	Filtered
1.57e-05	D3ZP75	D3ZP75	Lypd8	Rattus norvegicus	LY6/PLAUR domain-containing 8	D3ZP75	D3ZP75_RAT	4	2	2	2	2	2	2	Filtered	2	2	2	2	2	2	2	2	2	2	Filtered	2	Filtered	Filtered	Filtered	2	2	Filtered	2	2	2	2	2	2	2	Filtered	2	2	2	Filtered	Filtered	Filtered	Filtered	Filtered
1.11e-10	D3ZP97	D3ZP97	Vmo1	Rattus norvegicus	Vitelline membrane outer layer 1 homolog	D3ZP97	D3ZP97_RAT	4	Filtered	Filtered	Filtered	Filtered	Filtered	Filtered	Filtered	Filtered	Filtered	Filtered	Filtered	Filtered	Filtered	Filtered	Filtered	Filtered	Filtered	2	Filtered	Filtered	Filtered	Filtered	Filtered	Filtered	Filtered	Filtered	Filtered	Filtered	Filtered	Filtered	Filtered	2	Filtered	2	Filtered	Filtered	Filtered	Filtered	Filtered	Filtered	Filtered
1.93e-05	D3ZPC4	D3ZPC4	L1cam	Rattus norvegicus	Neural cell adhesion molecule L1	D3ZPC4	D3ZPC4_RAT	1	29	29	29	29	29	29	29	29	29	29	29	29	29	29	29	29	29	29	29	29	29	29	29	29	29	29	29	29	29	29	29	29	29	29	29	29	29	29	29	29	29
3.44e-05	D3ZPF9	D3ZPF9	Serpinb12	Rattus norvegicus	Serpin family B member 12	D3ZPF9	D3ZPF9_RAT	3	12	12	12	12	12	12	Filtered	12	12	12	12	12	12	12	12	12	12	Filtered	12	12	12	12	12	12	12	Filtered	12	12	12	12	12	Filtered	12	12	12	12	12	12	12	12	12
5.21e-09	D3ZPI8	D3ZPI8	C8g	Rattus norvegicus	Complement C8 gamma chain	D3ZPI8	D3ZPI8_RAT	1	12	12	12	12	12	12	12	12	12	12	12	12	12	12	12	12	12	12	12	12	12	12	12	12	12	12	12	12	12	12	12	12	12	12	12	12	12	12	12	12	12
3.44e-05	D3ZPK4	D3ZPK4	Ssc5d	Rattus norvegicus	Scavenger receptor cysteine-rich family member with 5 domains	D3ZPK4	D3ZPK4_RAT	4	Filtered	5	5	5	5	Filtered	Filtered	5	5	5	5	5	5	5	5	5	5	5	5	5	5	5	5	5	Filtered	5	5	5	5	5	5	5	Filtered	5	5	5	5	5	5	5	Filtered
1.2e-09	D3ZPL2	D3ZPL2		Rattus norvegicus	Ig-like domain-containing protein	D3ZPL2	D3ZPL2_RAT	1	4	4	4	4	4	4	4	4	4	4	4	4	4	4	4	4	4	4	4	4	4	4	4	4	4	4	4	4	4	4	4	4	4	4	4	4	4	4	4	4	4
3.44e-05	D3ZPM7	D3ZPM7	Adam19	Rattus norvegicus	ADAM metallopeptidase domain 19	D3ZPM7	D3ZPM7_RAT	4	2	2	2	Filtered	2	2	Filtered	2	2	2	Filtered	Filtered	2	2	2	2	2	2	Filtered	2	Filtered	2	2	2	2	2	2	2	2	2	2	2	2	Filtered	Filtered	Filtered	2	2	Filtered	Filtered	2
3.44e-05	D3ZPN0	D3ZPN0	Pcdh17	Rattus norvegicus	Protocadherin 17	D3ZPN0	D3ZPN0_RAT	4	3	3	Filtered	Filtered	3	3	3	3	3	3	3	3	3	Filtered	Filtered	3	3	3	3	3	Filtered	Filtered	3	3	3	3	3	3	3	3	Filtered	Filtered	Filtered	3	3	Filtered	Filtered	Filtered	3	Filtered	3
1.72e-06	D3ZPP7	D3ZPP7	Lrtm2	Rattus norvegicus	Leucine-rich repeats and transmembrane domains 2	D3ZPP7	D3ZPP7_RAT	4	3	3	3	3	3	3	3	3	3	3	3	3	3	3	3	3	3	Filtered	3	3	3	3	3	3	3	3	3	3	3	3	Filtered	3	3	3	3	3	3	3	3	3	3
7.6e-06	D3ZPV8	D3ZPV8	Ggct	Rattus norvegicus	Gamma-glutamylcyclotransferase	D3ZPV8	D3ZPV8_RAT	1	11	11	11	11	11	11	11	11	11	11	11	11	11	11	11	11	11	Filtered	11	11	11	11	11	11	11	11	11	11	11	11	11	11	11	11	11	11	11	11	11	11	11
3.44e-05	D3ZQ25	D3ZQ25	Fbln1	Rattus norvegicus	Fibulin-1	D3ZQ25	D3ZQ25_RAT	1	17	17	17	17	17	17	17	17	17	17	17	17	17	17	17	17	17	17	17	17	17	17	17	17	17	17	17	17	17	17	17	17	17	17	17	17	17	17	17	17	17
6.77e-09	D3ZQ32	D3ZQ32	Pappa2	Rattus norvegicus	Pappalysin 2	D3ZQ32	D3ZQ32_RAT	3	36	36	36	36	36	36	36	36	36	36	36	36	36	36	36	36	36	36	36	36	36	36	36	36	36	36	36	36	36	36	36	36	36	36	36	36	36	36	36	36	36
2.44e-05	D3ZQ57	D3ZQ57	Plxnb2	Rattus norvegicus	Plexin B2	D3ZQ57	D3ZQ57_RAT	1	26	26	26	26	26	26	26	26	26	26	26	26	26	26	26	26	26	26	26	26	26	26	26	26	26	26	26	26	26	26	26	26	26	26	26	26	26	26	26	26	26
7.94e-05	D3ZQ74;Q63321	D3ZQ74;Q63321	Plod1	Rattus norvegicus	Procollagen-lysine 5-dioxygenase;Procollagen-lysine,2-oxoglutarate 5-dioxygenase 1	D3ZQ74;Q63321	D3ZQ74_RAT;PLOD1_RAT	1	Filtered	Filtered	Filtered	Filtered	Filtered	Filtered	Filtered	2	Filtered	2	2	Filtered	Filtered	Filtered	Filtered	Filtered	2	Filtered	2	2	2	2	2	2	2	2	2	Filtered	2	Filtered	Filtered	2	Filtered	Filtered	Filtered	Filtered	Filtered	Filtered	Filtered	2	2
0.00428802	D3ZQ77	D3ZQ77	RGD1310352	Rattus norvegicus	Similar to HTGN29 protein; keratinocytes associated transmembrane protein 2, isoform CRA_a	D3ZQ77	D3ZQ77_RAT	1	Filtered	Filtered	Filtered	Filtered	Filtered	Filtered	Filtered	Filtered	Filtered	Filtered	Filtered	Filtered	Filtered	Filtered	Filtered	Filtered	Filtered	Filtered	Filtered	Filtered	Filtered	Filtered	Filtered	Filtered	Filtered	1	Filtered	Filtered	Filtered	1	Filtered	Filtered	Filtered	Filtered	Filtered	1	Filtered	Filtered	Filtered	Filtered	Filtered
0.00114096	D3ZQH3	D3ZQH3	Ssc4d	Rattus norvegicus	Scavenger receptor cysteine-rich family member with 4 domains	D3ZQH3	D3ZQH3_RAT	4	Filtered	Filtered	Filtered	Filtered	Filtered	Filtered	Filtered	Filtered	Filtered	Filtered	Filtered	Filtered	Filtered	Filtered	Filtered	Filtered	Filtered	Filtered	Filtered	Filtered	Filtered	Filtered	Filtered	Filtered	Filtered	Filtered	1	1	Filtered	Filtered	1	1	Filtered	Filtered	Filtered	Filtered	Filtered	1	Filtered	Filtered	Filtered
3.62e-05	D3ZQK5	D3ZQK5	RGD1561149	Rattus norvegicus	Similar to mKIAA1522 protein	D3ZQK5	D3ZQK5_RAT	1	Filtered	3	Filtered	Filtered	3	Filtered	Filtered	Filtered	Filtered	Filtered	Filtered	Filtered	Filtered	Filtered	Filtered	Filtered	Filtered	Filtered	3	3	3	Filtered	3	3	3	Filtered	Filtered	Filtered	Filtered	Filtered	3	Filtered	Filtered	Filtered	Filtered	Filtered	Filtered	Filtered	Filtered	Filtered	Filtered
3.44e-05	D3ZQM9	D3ZQM9		Rattus norvegicus	Ig-like domain-containing protein	D3ZQM9	D3ZQM9_RAT	1	4	Filtered	Filtered	4	4	4	Filtered	Filtered	4	4	Filtered	4	Filtered	Filtered	Filtered	4	Filtered	Filtered	4	4	4	Filtered	Filtered	4	Filtered	Filtered	Filtered	4	Filtered	Filtered	Filtered	Filtered	Filtered	Filtered	Filtered	Filtered	Filtered	Filtered	Filtered	Filtered	4
0.000100741	D3ZQN7	D3ZQN7	Lamb1	Rattus norvegicus	Laminin subunit beta 1	D3ZQN7	D3ZQN7_RAT	1	5	5	5	5	5	Filtered	Filtered	Filtered	5	5	5	Filtered	Filtered	5	Filtered	Filtered	5	5	5	Filtered	5	Filtered	5	Filtered	Filtered	5	5	5	5	5	5	5	5	5	Filtered	5	5	5	5	Filtered	Filtered
2.68e-06	D3ZQP6	D3ZQP6	Sema7a	Rattus norvegicus	Sema domain, immunoglobulin domain (Ig), and GPI membrane anchor, (Semaphorin) 7A (Predicted)	D3ZQP6	D3ZQP6_RAT	1	30	30	30	30	30	30	30	30	30	30	30	30	30	30	30	30	30	30	30	30	30	30	30	30	30	30	30	30	30	30	30	30	30	30	30	30	30	30	30	30	30
3.05e-05	D3ZQR5	D3ZQR5		Rattus norvegicus	Ig-like domain-containing protein	D3ZQR5	D3ZQR5_RAT	1	3	3	3	3	3	3	3	3	3	3	3	3	3	3	3	3	3	3	3	3	3	3	3	3	3	3	3	3	3	3	3	3	3	3	3	3	3	3	3	3	3
3.44e-05	D3ZQU7	D3ZQU7	Gp1ba	Rattus norvegicus	Glycoprotein Ib platelet subunit alpha	D3ZQU7	D3ZQU7_RAT	1	10	10	10	10	10	10	10	10	10	10	10	10	10	10	10	10	10	Filtered	10	10	10	10	10	10	10	10	10	10	10	10	10	10	10	Filtered	10	Filtered	10	10	10	10	10
0.0002419	D3ZQW7;E9PT76	D3ZQW7;E9PT76		Rattus norvegicus	40S ribosomal protein S2	D3ZQW7;E9PT76	D3ZQW7_RAT;E9PT76_RAT	3	2	Filtered	Filtered	2	Filtered	Filtered	Filtered	Filtered	Filtered	Filtered	Filtered	2	Filtered	Filtered	Filtered	Filtered	Filtered	2	Filtered	Filtered	Filtered	Filtered	Filtered	Filtered	Filtered	Filtered	Filtered	Filtered	Filtered	Filtered	Filtered	Filtered	Filtered	Filtered	Filtered	Filtered	Filtered	Filtered	Filtered	Filtered	Filtered
3.44e-05	D3ZR95	D3ZR95	Cystm1	Rattus norvegicus	Cysteine-rich and transmembrane domain-containing protein 1	D3ZR95	D3ZR95_RAT	3	2	Filtered	2	2	2	Filtered	Filtered	2	2	Filtered	2	2	2	Filtered	Filtered	Filtered	2	2	2	2	2	2	2	2	2	2	2	2	Filtered	2	Filtered	Filtered	2	Filtered	Filtered	Filtered	Filtered	Filtered	Filtered	Filtered	Filtered
0.000260196	D3ZRA7	D3ZRA7	Klk5	Rattus norvegicus	Kallikrein-related-peptidase 5	D3ZRA7	D3ZRA7_RAT	4	Filtered	Filtered	Filtered	Filtered	Filtered	Filtered	Filtered	Filtered	Filtered	Filtered	Filtered	Filtered	Filtered	2	Filtered	Filtered	Filtered	Filtered	2	Filtered	Filtered	Filtered	2	2	Filtered	2	Filtered	Filtered	Filtered	Filtered	Filtered	Filtered	Filtered	Filtered	Filtered	Filtered	Filtered	Filtered	Filtered	Filtered	Filtered
3.44e-05	D3ZRD9	D3ZRD9	Aif1l	Rattus norvegicus	Allograft inflammatory factor 1-like	D3ZRD9	D3ZRD9_RAT	4	5	5	5	5	5	5	5	5	5	5	5	5	Filtered	5	5	5	5	5	5	5	5	5	5	5	5	5	5	5	5	5	5	5	5	5	5	5	5	5	5	5	5
1.2e-05	D3ZRI3;Q6P6V7	D3ZRI3;Q6P6V7	Fam115e;Tcaf3	Rattus norvegicus	Family with sequence similarity 115, member E;TRPM8 channel-associated factor 3	D3ZRI3;Q6P6V7	D3ZRI3_RAT;TCAF3_RAT	3;2	19	19	19	19	19	19	19	19	19	19	19	19	19	19	19	19	19	19	19	Filtered	19	19	Filtered	Filtered	19	19	19	Filtered	19	19	19	19	19	19	19	19	19	19	19	19	19
1.88e-08	D3ZRJ6	D3ZRJ6	Gpa33	Rattus norvegicus	Glycoprotein A33	D3ZRJ6	D3ZRJ6_RAT	4	5	5	5	5	5	5	5	5	5	5	5	5	5	5	5	5	5	Filtered	5	5	5	5	5	5	5	5	5	5	5	5	5	5	5	5	5	5	5	5	5	5	5
0.000149174	D3ZRM5	D3ZRM5	Rab23	Rattus norvegicus	RAB23, member RAS oncogene family	D3ZRM5	D3ZRM5_RAT	4	Filtered	Filtered	Filtered	Filtered	Filtered	Filtered	Filtered	Filtered	Filtered	Filtered	Filtered	Filtered	Filtered	Filtered	Filtered	Filtered	Filtered	Filtered	Filtered	1	1	1	1	1	1	Filtered	Filtered	Filtered	Filtered	1	1	Filtered	Filtered	Filtered	Filtered	Filtered	Filtered	1	1	1	Filtered
0.000862289	D3ZRN3	D3ZRN3	Actbl2	Rattus norvegicus	Actin, beta-like 2	D3ZRN3	D3ZRN3_RAT	1	Filtered	Filtered	1	Filtered	Filtered	Filtered	Filtered	Filtered	Filtered	Filtered	Filtered	Filtered	Filtered	Filtered	Filtered	Filtered	Filtered	Filtered	Filtered	Filtered	Filtered	Filtered	Filtered	1	1	Filtered	Filtered	Filtered	Filtered	Filtered	Filtered	Filtered	Filtered	Filtered	Filtered	Filtered	Filtered	Filtered	Filtered	Filtered	Filtered
1.29e-12	D3ZS19	D3ZS19	A2ml1	Rattus norvegicus	Alpha-2-macroglobulin-like 1	D3ZS19	D3ZS19_RAT	3	74	74	74	74	74	74	74	74	74	74	74	74	74	74	74	74	74	74	74	74	74	74	74	74	74	74	74	74	74	74	74	74	74	74	74	74	74	74	74	74	74
3.44e-05	D3ZS24	D3ZS24	Slamf8	Rattus norvegicus	SLAM family member 8	D3ZS24	D3ZS24_RAT	4	2	2	2	Filtered	2	2	2	2	2	2	2	2	2	2	2	2	2	2	2	2	2	2	2	2	2	2	2	2	2	2	2	2	2	2	Filtered	2	2	2	2	2	2
2.35e-05	D3ZSA9	D3ZSA9	Nomo1	Rattus norvegicus	Nodal modulator 1	D3ZSA9	D3ZSA9_RAT	1	Filtered	3	3	3	3	Filtered	3	3	3	3	Filtered	Filtered	Filtered	3	Filtered	Filtered	Filtered	3	3	3	3	3	Filtered	3	Filtered	3	3	Filtered	3	Filtered	Filtered	Filtered	Filtered	Filtered	Filtered	Filtered	Filtered	Filtered	Filtered	Filtered	Filtered
3.44e-05	D3ZSC1	D3ZSC1	Susd5	Rattus norvegicus	Sushi domain containing 5 (Predicted)	D3ZSC1	D3ZSC1_RAT	4	Filtered	4	4	4	4	4	Filtered	Filtered	4	4	4	4	4	4	Filtered	4	4	Filtered	Filtered	4	4	4	4	Filtered	4	4	4	4	4	4	4	4	4	4	4	4	4	4	4	4	Filtered
3.44e-05	D3ZSD9;Q07310	D3ZSD9;Q07310	Nrxn3	Rattus norvegicus	Neurexin-3	D3ZSD9;Q07310	D3ZSD9_RAT;NRX3A_RAT	4;1	Filtered	Filtered	Filtered	Filtered	Filtered	1	Filtered	Filtered	Filtered	Filtered	1	Filtered	Filtered	Filtered	Filtered	1	Filtered	1	Filtered	1	1	Filtered	1	1	Filtered	1	1	1	1	Filtered	1	Filtered	Filtered	Filtered	Filtered	Filtered	Filtered	Filtered	Filtered	Filtered	Filtered
2.8e-05	D3ZSL2	D3ZSL2	Abracl	Rattus norvegicus	ABRA C-terminal-like protein	D3ZSL2	D3ZSL2_RAT	1	5	5	5	5	5	5	5	5	5	5	5	5	5	5	5	5	5	5	5	5	5	5	5	Filtered	5	5	5	5	5	Filtered	5	5	5	5	5	Filtered	5	5	5	5	Filtered
3.44e-05	D3ZSP1;D4A8M5;F7ETL6;Q6QI63	D3ZSP1;D4A8M5;F7ETL6;Q6QI63	Snrpe;;;	Rattus norvegicus	Small nuclear ribonucleoprotein E;Small nuclear ribonucleoprotein E;Sm protein E;Sm protein E	D3ZSP1;D4A8M5;F7ETL6;Q6QI63	D3ZSP1_RAT;D4A8M5_RAT;F7ETL6_RAT;Q6QI63_RAT	3;3;3;2	1	1	Filtered	Filtered	Filtered	Filtered	Filtered	1	Filtered	1	Filtered	1	Filtered	Filtered	Filtered	Filtered	1	Filtered	Filtered	Filtered	Filtered	Filtered	Filtered	Filtered	Filtered	Filtered	Filtered	Filtered	Filtered	Filtered	Filtered	Filtered	Filtered	Filtered	Filtered	Filtered	Filtered	Filtered	Filtered	Filtered	Filtered
3.44e-05	D3ZSU7	D3ZSU7	Mien1	Rattus norvegicus	Migration and invasion enhancer 1	D3ZSU7	D3ZSU7_RAT	1	Filtered	Filtered	2	Filtered	Filtered	Filtered	Filtered	2	2	2	Filtered	2	Filtered	Filtered	Filtered	2	2	2	2	2	2	Filtered	2	2	2	2	2	2	2	2	2	2	2	2	2	2	Filtered	Filtered	2	Filtered	Filtered
4.37e-06	D3ZSY7	D3ZSY7	Fbln7	Rattus norvegicus	Fibulin 7	D3ZSY7	D3ZSY7_RAT	4	11	11	11	11	11	11	11	11	11	11	11	11	11	11	11	11	11	11	11	11	11	11	11	11	11	11	11	11	11	11	11	11	11	11	11	11	11	11	11	11	11
3.44e-05	D3ZSZ6	D3ZSZ6	Dgkh	Rattus norvegicus	Diacylglycerol kinase	D3ZSZ6	D3ZSZ6_RAT	1	1	1	1	1	1	1	1	1	1	1	1	1	1	1	1	1	1	Filtered	1	1	1	1	1	1	1	1	1	1	1	1	1	1	Filtered	Filtered	1	Filtered	1	1	1	1	Filtered
3.44e-05	D3ZTB5	D3ZTB5	S100a13	Rattus norvegicus	S100 calcium-binding protein A13	D3ZTB5	D3ZTB5_RAT	1	Filtered	Filtered	Filtered	1	Filtered	Filtered	Filtered	Filtered	Filtered	Filtered	Filtered	Filtered	Filtered	1	1	1	Filtered	1	Filtered	1	Filtered	Filtered	Filtered	1	1	Filtered	Filtered	Filtered	1	1	Filtered	1	Filtered	Filtered	1	Filtered	Filtered	1	Filtered	1	Filtered
0.000216841	D3ZTE7	D3ZTE7	Adamts2	Rattus norvegicus	ADAM metallopeptidase with thrombospondin type 1 motif, 2	D3ZTE7	D3ZTE7_RAT	4	Filtered	Filtered	Filtered	Filtered	Filtered	Filtered	Filtered	Filtered	Filtered	Filtered	Filtered	Filtered	Filtered	Filtered	Filtered	Filtered	Filtered	Filtered	Filtered	Filtered	Filtered	Filtered	Filtered	Filtered	Filtered	Filtered	Filtered	Filtered	Filtered	Filtered	Filtered	Filtered	Filtered	Filtered	Filtered	Filtered	Filtered	Filtered	Filtered	Filtered	Filtered
3.44e-05	D3ZTM7	D3ZTM7	Efcab14	Rattus norvegicus	EF-hand calcium-binding domain 14	D3ZTM7	D3ZTM7_RAT	4	Filtered	Filtered	Filtered	Filtered	Filtered	Filtered	3	3	3	3	3	Filtered	3	3	3	3	3	3	3	3	3	3	3	Filtered	3	3	3	3	3	3	Filtered	3	3	Filtered	3	3	3	3	3	Filtered	3
3.89e-05	D3ZTN6	D3ZTN6	RGD1562310	Rattus norvegicus	SREBP regulating gene protein	D3ZTN6	D3ZTN6_RAT	3	Filtered	Filtered	2	Filtered	2	2	Filtered	2	Filtered	Filtered	Filtered	Filtered	Filtered	Filtered	Filtered	Filtered	Filtered	2	2	2	2	2	2	Filtered	2	2	2	2	Filtered	2	Filtered	Filtered	Filtered	Filtered	Filtered	Filtered	Filtered	Filtered	Filtered	2	Filtered
3.44e-05	D3ZTV3	D3ZTV3	Flrt2	Rattus norvegicus	Leucine-rich repeat transmembrane protein FLRT2	D3ZTV3	FLRT2_RAT	1	13	13	13	13	13	13	13	13	13	13	13	13	13	13	13	13	13	13	13	13	13	13	13	13	13	13	13	13	13	13	13	13	13	Filtered	Filtered	Filtered	13	13	13	13	13
3.44e-05	D3ZTX0	D3ZTX0	Tmed7	Rattus norvegicus	Transmembrane emp24 domain-containing protein 7	D3ZTX0	TMED7_RAT	1	4	Filtered	4	4	4	Filtered	Filtered	4	Filtered	4	Filtered	Filtered	Filtered	Filtered	Filtered	4	4	4	4	4	4	Filtered	4	4	4	4	4	4	Filtered	4	4	4	4	Filtered	4	Filtered	4	4	Filtered	Filtered	Filtered
4.37e-10	D3ZTX4	D3ZTX4	Mgam	Rattus norvegicus	Maltase-glucoamylase	D3ZTX4	D3ZTX4_RAT	1	69	69	69	69	69	69	69	69	69	69	69	69	69	69	69	69	69	69	69	69	69	69	69	69	69	69	69	69	69	69	69	69	69	69	69	69	69	69	69	69	69
6.57e-05	D3ZTZ4	D3ZTZ4	Atp6v1g3	Rattus norvegicus	V-type proton ATPase subunit G	D3ZTZ4	D3ZTZ4_RAT	1	Filtered	Filtered	5	5	Filtered	5	Filtered	5	5	Filtered	Filtered	Filtered	Filtered	5	Filtered	Filtered	Filtered	Filtered	Filtered	5	5	Filtered	Filtered	Filtered	5	Filtered	Filtered	Filtered	Filtered	Filtered	Filtered	Filtered	Filtered	Filtered	5	Filtered	Filtered	5	Filtered	5	Filtered
6.3e-05	D3ZU64	D3ZU64	Vps37b	Rattus norvegicus	VPS37B subunit of ESCRT-I	D3ZU64	D3ZU64_RAT	1	Filtered	Filtered	Filtered	Filtered	Filtered	3	Filtered	Filtered	Filtered	Filtered	Filtered	Filtered	Filtered	Filtered	Filtered	Filtered	3	Filtered	3	Filtered	3	Filtered	Filtered	3	3	3	3	Filtered	Filtered	Filtered	Filtered	3	3	Filtered	Filtered	Filtered	Filtered	Filtered	Filtered	Filtered	Filtered
3.44e-05	D3ZUC6	D3ZUC6	Topaz1	Rattus norvegicus	Protein TOPAZ1	D3ZUC6	TOPZ1_RAT	3	1	Filtered	1	1	1	1	Filtered	1	1	1	1	1	1	1	1	1	1	Filtered	1	Filtered	Filtered	1	Filtered	Filtered	Filtered	Filtered	1	1	Filtered	Filtered	Filtered	1	1	1	1	1	1	1	1	1	1
3.44e-05	D3ZUC9	D3ZUC9	Oxsr1	Rattus norvegicus	Non-specific serine/threonine protein kinase	D3ZUC9	D3ZUC9_RAT	1	1	1	1	1	1	1	1	1	1	1	1	1	1	1	1	1	1	Filtered	1	1	1	1	1	1	1	1	Filtered	Filtered	1	1	1	1	1	Filtered	Filtered	1	1	1	1	Filtered	1
3.44e-05	D3ZUD8	D3ZUD8	Tm9sf3	Rattus norvegicus	Transmembrane 9 superfamily member	D3ZUD8	D3ZUD8_RAT	1	2	2	2	2	2	2	2	2	2	2	2	2	2	2	2	2	2	Filtered	2	2	2	2	2	2	2	2	2	2	2	2	2	2	2	2	2	2	2	2	2	2	2
3.44e-05	D3ZUF1	D3ZUF1	Lypd6b	Rattus norvegicus	LY6/PLAUR domain-containing 6B	D3ZUF1	D3ZUF1_RAT	4	4	4	4	4	4	4	Filtered	4	4	4	4	4	4	Filtered	4	4	4	4	4	4	4	4	4	Filtered	4	4	4	4	4	4	4	4	4	4	4	4	4	4	4	Filtered	4
3.44e-05	D3ZUK3	D3ZUK3	Dlk2	Rattus norvegicus	Protein delta homolog 2	D3ZUK3	DLK2_RAT	3	4	4	Filtered	4	4	Filtered	4	Filtered	4	4	4	4	4	4	4	4	4	4	4	4	4	4	4	4	Filtered	4	4	4	4	4	4	4	4	4	4	4	4	4	4	4	4
7.21e-09	D3ZUL3	D3ZUL3	Col6a1	Rattus norvegicus	Collagen type VI alpha 1 chain	D3ZUL3	D3ZUL3_RAT	1	Filtered	Filtered	Filtered	Filtered	Filtered	Filtered	13	Filtered	13	Filtered	Filtered	Filtered	Filtered	Filtered	Filtered	Filtered	Filtered	13	Filtered	Filtered	Filtered	Filtered	13	Filtered	13	13	Filtered	Filtered	13	13	Filtered	Filtered	Filtered	Filtered	Filtered	Filtered	Filtered	Filtered	Filtered	Filtered	Filtered
7.49e-11	D3ZUM4	D3ZUM4	Glb1	Rattus norvegicus	Beta-galactosidase	D3ZUM4	D3ZUM4_RAT	1	30	30	30	30	30	30	30	30	30	30	30	30	30	30	30	30	30	30	30	30	30	30	30	30	30	30	30	30	30	30	30	30	30	30	30	30	30	30	30	30	30
3.44e-05	D3ZUM7;D3ZUN6	D3ZUM7;D3ZUN6	Nxpe5	Rattus norvegicus	Neurexophilin and PC-esterase domain family, member 5;Neurexophilin and PC-esterase domain family, member 5	D3ZUM7;D3ZUN6	D3ZUM7_RAT;D3ZUN6_RAT	3	5	5	5	5	5	5	5	5	5	5	5	5	5	5	5	Filtered	5	Filtered	5	Filtered	5	5	5	5	5	5	Filtered	Filtered	5	5	Filtered	Filtered	5	Filtered	5	Filtered	5	5	5	5	Filtered
0.000125568	D3ZUP5	D3ZUP5	Brk1	Rattus norvegicus	BRICK1 subunit of SCAR/WAVE actin nucleating complex	D3ZUP5	D3ZUP5_RAT	1	Filtered	Filtered	Filtered	Filtered	Filtered	Filtered	Filtered	Filtered	Filtered	Filtered	Filtered	Filtered	Filtered	Filtered	Filtered	Filtered	Filtered	Filtered	1	Filtered	Filtered	Filtered	Filtered	Filtered	Filtered	1	Filtered	Filtered	Filtered	Filtered	Filtered	Filtered	Filtered	Filtered	Filtered	Filtered	Filtered	Filtered	Filtered	Filtered	Filtered
7.32e-10	D3ZUQ1	D3ZUQ1	Lipo1	Rattus norvegicus	Lipase	D3ZUQ1	D3ZUQ1_RAT	3	14	14	14	14	14	14	14	14	14	14	14	14	14	14	14	14	14	Filtered	14	14	14	14	14	14	14	14	14	14	14	14	14	14	14	14	14	14	14	14	14	14	14
3.44e-05	D3ZUR5	D3ZUR5	Slurp2	Rattus norvegicus	Secreted LY6/PLAUR domain-containing 2	D3ZUR5	D3ZUR5_RAT	4	2	2	2	2	2	2	2	2	2	2	2	2	2	2	2	2	2	Filtered	2	2	2	2	2	2	2	2	2	2	Filtered	2	2	2	2	2	2	2	2	2	2	2	2
3.44e-05	D3ZUU6	D3ZUU6	Clec3b	Rattus norvegicus	C-type lectin domain family 3, member B	D3ZUU6	D3ZUU6_RAT	1	4	4	4	4	4	4	Filtered	4	4	4	4	Filtered	4	4	4	4	4	Filtered	4	4	Filtered	4	4	4	Filtered	4	4	Filtered	Filtered	4	4	4	4	4	4	4	4	4	4	4	4
3.44e-05	D3ZUX1	D3ZUX1	Hykk	Rattus norvegicus	Hydroxylysine kinase	D3ZUX1	D3ZUX1_RAT	1	13	13	13	13	13	13	13	13	13	13	13	13	13	13	13	13	13	Filtered	13	13	13	13	13	13	13	13	13	13	13	13	13	13	13	13	13	13	13	13	13	13	13
3.52e-05	D3ZV56	D3ZV56	Rnf150	Rattus norvegicus	Ring finger protein 150	D3ZV56	D3ZV56_RAT	4	Filtered	2	2	Filtered	2	2	2	2	2	2	Filtered	2	2	Filtered	2	Filtered	2	Filtered	2	Filtered	2	2	2	2	2	2	2	2	Filtered	2	Filtered	2	Filtered	2	2	2	Filtered	Filtered	2	Filtered	2
0.000100211	D3ZV76;F1LP21;F1M556;Q9WVA1	D3ZV76;F1LP21;F1M556;Q9WVA1	Timm8a2;Timm8a1;;Timm8a	Rattus norvegicus	Mitochondrial import inner membrane translocase subunit;Mitochondrial import inner membrane translocase subunit;Mitochondrial import inner membrane translocase subunit;Mitochondrial import inner membrane translocase subunit Tim8 A	D3ZV76;F1LP21;F1M556;Q9WVA1	D3ZV76_RAT;F1LP21_RAT;F1M556_RAT;TIM8A_RAT	3;1;3;1	1	1	Filtered	1	Filtered	Filtered	Filtered	1	Filtered	Filtered	Filtered	1	Filtered	Filtered	Filtered	Filtered	Filtered	Filtered	Filtered	Filtered	1	1	Filtered	1	Filtered	Filtered	Filtered	Filtered	Filtered	Filtered	Filtered	Filtered	Filtered	Filtered	Filtered	Filtered	Filtered	1	Filtered	Filtered	Filtered
3.44e-05	D3ZV91	D3ZV91	L3hypdh	Rattus norvegicus	Trans-3-hydroxy-L-proline dehydratase	D3ZV91	D3ZV91_RAT	1	Filtered	4	4	4	4	Filtered	Filtered	4	4	4	Filtered	4	4	4	4	4	4	Filtered	4	4	4	4	4	4	4	4	Filtered	Filtered	4	Filtered	4	4	Filtered	4	4	Filtered	4	4	4	4	4
3.52e-05	D3ZVB6	D3ZVB6	Lpal2	Rattus norvegicus	Lipoprotein(a)-like 2, pseudogene	D3ZVB6	D3ZVB6_RAT	4	Filtered	Filtered	5	5	5	5	Filtered	5	5	5	5	Filtered	5	Filtered	Filtered	Filtered	5	Filtered	5	Filtered	Filtered	5	Filtered	Filtered	Filtered	Filtered	Filtered	Filtered	Filtered	5	Filtered	Filtered	Filtered	5	5	5	5	5	Filtered	Filtered	5
3.44e-05	D3ZVB7	D3ZVB7	Ogn	Rattus norvegicus	Mimecan	D3ZVB7	D3ZVB7_RAT	1	5	5	5	5	Filtered	5	5	5	5	5	5	5	5	5	5	5	5	5	5	5	5	5	5	5	5	Filtered	Filtered	Filtered	5	5	5	5	Filtered	Filtered	5	Filtered	Filtered	5	Filtered	Filtered	Filtered
0.000113321	D3ZVH0	D3ZVH0	Stradb	Rattus norvegicus	STE20-related adaptor beta	D3ZVH0	D3ZVH0_RAT	4	Filtered	3	Filtered	3	3	3	Filtered	3	3	3	3	Filtered	Filtered	Filtered	Filtered	Filtered	3	Filtered	3	3	3	3	3	3	3	Filtered	Filtered	Filtered	Filtered	Filtered	3	3	3	Filtered	Filtered	Filtered	3	3	Filtered	Filtered	Filtered
0.000180947	D3ZVK5	D3ZVK5	rCG_61997	Rattus norvegicus	RCG61997	D3ZVK5	D3ZVK5_RAT	1	Filtered	Filtered	3	3	3	Filtered	Filtered	3	3	3	Filtered	3	3	3	Filtered	Filtered	3	Filtered	3	3	Filtered	Filtered	3	Filtered	Filtered	Filtered	3	3	3	3	3	3	3	3	3	3	3	3	3	Filtered	Filtered
3.44e-05	D3ZVQ0	D3ZVQ0	Usp5	Rattus norvegicus	Ubiquitin carboxyl-terminal hydrolase	D3ZVQ0	D3ZVQ0_RAT	1	11	11	11	11	11	11	11	11	11	11	11	11	11	11	11	11	11	11	11	11	11	11	11	11	11	11	11	11	11	11	11	11	11	11	11	11	11	11	11	11	11
3.44e-05	D3ZW55	D3ZW55	Itpa	Rattus norvegicus	Inosine triphosphate pyrophosphatase	D3ZW55	ITPA_RAT	3	6	6	6	6	6	6	6	6	6	6	6	6	6	Filtered	6	6	Filtered	6	6	6	6	6	6	6	6	6	6	6	6	6	6	6	6	6	6	Filtered	6	6	6	6	6
8.53e-10	D3ZW75;P15390	D3ZW75;P15390	Scn4a	Rattus norvegicus	Sodium channel protein;Sodium channel protein type 4 subunit alpha	D3ZW75;P15390	D3ZW75_RAT;SCN4A_RAT	1	1	1	1	1	1	1	Filtered	1	1	1	1	1	1	1	1	1	1	1	1	Filtered	1	1	1	1	1	1	1	1	1	1	1	1	1	1	1	1	1	1	1	1	1
3.44e-05	D3ZW88	D3ZW88	Frmpd1	Rattus norvegicus	FERM and PDZ domain-containing 1	D3ZW88	D3ZW88_RAT	4	Filtered	1	Filtered	Filtered	Filtered	Filtered	Filtered	Filtered	Filtered	Filtered	Filtered	Filtered	Filtered	Filtered	Filtered	Filtered	Filtered	1	1	Filtered	Filtered	Filtered	Filtered	Filtered	Filtered	Filtered	Filtered	Filtered	Filtered	Filtered	Filtered	Filtered	Filtered	Filtered	Filtered	Filtered	Filtered	Filtered	Filtered	Filtered	Filtered
2.6e-10	D3ZWC1	D3ZWC1		Rattus norvegicus	Ig-like domain-containing protein	D3ZWC1	D3ZWC1_RAT	4	7	7	7	7	7	7	7	7	7	7	7	7	7	7	7	7	7	7	7	7	7	7	7	7	7	7	7	7	7	7	7	7	7	7	7	7	7	7	7	7	7
9.94e-09	D3ZWD6	D3ZWD6	C8a	Rattus norvegicus	Complement C8 alpha chain	D3ZWD6	D3ZWD6_RAT	1	42	42	42	42	42	42	42	42	42	42	42	42	42	42	42	42	42	42	42	42	42	42	42	42	42	42	42	42	42	42	42	42	42	42	42	42	42	42	42	42	42
3.44e-05	D3ZWP6	D3ZWP6	Plxna2	Rattus norvegicus	Plexin A2	D3ZWP6	D3ZWP6_RAT	3	2	2	2	2	2	2	2	2	2	2	2	2	2	2	2	2	2	2	2	2	2	2	2	2	2	2	2	2	2	2	2	2	2	2	2	2	2	2	2	Filtered	2
3.44e-05	D3ZWR1	D3ZWR1	Nt5c	Rattus norvegicus	5', 3'-nucleotidase, cytosolic	D3ZWR1	D3ZWR1_RAT	1	Filtered	Filtered	Filtered	Filtered	Filtered	Filtered	Filtered	Filtered	Filtered	Filtered	Filtered	Filtered	Filtered	Filtered	Filtered	Filtered	Filtered	Filtered	Filtered	Filtered	2	Filtered	Filtered	Filtered	Filtered	Filtered	Filtered	Filtered	Filtered	Filtered	Filtered	Filtered	Filtered	Filtered	Filtered	Filtered	Filtered	Filtered	Filtered	Filtered	Filtered
3.44e-05	D3ZWR8	D3ZWR8	Shisa2	Rattus norvegicus	Shisa family member 2	D3ZWR8	D3ZWR8_RAT	4	Filtered	4	4	4	Filtered	Filtered	Filtered	4	4	4	4	4	4	Filtered	Filtered	4	4	4	Filtered	4	Filtered	Filtered	Filtered	Filtered	Filtered	4	4	4	4	4	4	4	4	4	4	4	4	4	4	Filtered	Filtered
0.00160199	D3ZX17;P54318	D3ZX17;P54318	Pnliprp2	Rattus norvegicus	Triacylglycerol lipase;Pancreatic lipase-related protein 2	D3ZX17;P54318	D3ZX17_RAT;LIPR2_RAT	3;1	Filtered	Filtered	Filtered	Filtered	Filtered	Filtered	Filtered	Filtered	Filtered	Filtered	Filtered	Filtered	Filtered	Filtered	Filtered	Filtered	Filtered	Filtered	Filtered	Filtered	Filtered	Filtered	Filtered	Filtered	Filtered	Filtered	Filtered	Filtered	Filtered	Filtered	Filtered	Filtered	Filtered	1	1	1	Filtered	Filtered	Filtered	Filtered	Filtered
0.000124671	D3ZXJ0	D3ZXJ0	Mmp17	Rattus norvegicus	Matrix metallopeptidase 17	D3ZXJ0	D3ZXJ0_RAT	3	Filtered	Filtered	4	Filtered	4	Filtered	Filtered	4	4	4	4	4	Filtered	Filtered	Filtered	Filtered	4	Filtered	Filtered	4	4	4	4	Filtered	Filtered	4	4	4	Filtered	Filtered	4	4	Filtered	Filtered	Filtered	Filtered	Filtered	4	Filtered	Filtered	Filtered
0.000166839	D3ZXP7;Q99PD4	D3ZXP7;Q99PD4	Arpc1a	Rattus norvegicus	Actin-related protein 2/3 complex subunit 1A (Fragment);Actin-related protein 2/3 complex subunit 1A	D3ZXP7;Q99PD4	D3ZXP7_RAT;ARC1A_RAT	1;2	4	Filtered	4	4	4	4	Filtered	4	Filtered	4	4	4	Filtered	4	4	Filtered	Filtered	4	4	4	4	4	4	4	4	4	Filtered	Filtered	Filtered	Filtered	Filtered	Filtered	Filtered	Filtered	Filtered	Filtered	Filtered	Filtered	Filtered	Filtered	Filtered
3.44e-05	D3ZXS8	D3ZXS8	Ube2k	Rattus norvegicus	E2 ubiquitin-conjugating enzyme	D3ZXS8	D3ZXS8_RAT	1	Filtered	3	3	Filtered	Filtered	3	Filtered	3	3	Filtered	3	3	Filtered	3	Filtered	3	3	3	3	3	3	3	3	3	3	Filtered	3	3	Filtered	3	Filtered	3	Filtered	Filtered	Filtered	Filtered	Filtered	Filtered	Filtered	Filtered	Filtered
3.44e-05	D3ZXT7	D3ZXT7		Rattus norvegicus	Ig-like domain-containing protein	D3ZXT7	D3ZXT7_RAT	4	Filtered	2	Filtered	Filtered	Filtered	Filtered	2	Filtered	Filtered	2	2	Filtered	2	Filtered	Filtered	2	Filtered	2	Filtered	Filtered	Filtered	Filtered	2	Filtered	Filtered	Filtered	Filtered	Filtered	2	2	2	Filtered	Filtered	Filtered	2	Filtered	Filtered	Filtered	Filtered	Filtered	Filtered
3.44e-05	D3ZXU3	D3ZXU3	Ceacam18	Rattus norvegicus	CEA cell adhesion molecule 18	D3ZXU3	D3ZXU3_RAT	4	2	Filtered	Filtered	Filtered	2	Filtered	Filtered	Filtered	Filtered	Filtered	Filtered	Filtered	2	Filtered	Filtered	Filtered	Filtered	2	Filtered	2	Filtered	Filtered	2	Filtered	2	Filtered	Filtered	Filtered	2	Filtered	Filtered	2	Filtered	Filtered	Filtered	Filtered	2	Filtered	Filtered	2	Filtered
2.72e-07	D3ZXY4	D3ZXY4	Aldh8a1	Rattus norvegicus	Aldehyde dehydrogenase 8 family, member A1	D3ZXY4	D3ZXY4_RAT	1	20	20	20	20	20	20	20	20	20	20	20	20	20	20	20	20	20	20	20	20	20	20	20	20	20	20	20	20	20	20	20	20	20	20	20	20	20	20	20	20	20
4.76e-05	D3ZY02	D3ZY02	Pgghg	Rattus norvegicus	Protein-glucosylgalactosylhydroxylysine glucosidase	D3ZY02	D3ZY02_RAT	1	Filtered	Filtered	2	Filtered	2	Filtered	2	Filtered	2	Filtered	2	Filtered	2	2	2	2	2	Filtered	Filtered	2	2	2	2	2	Filtered	2	Filtered	2	Filtered	2	2	2	2	Filtered	2	Filtered	2	2	2	Filtered	Filtered
0.00015293	D3ZY51	D3ZY51	Pkp1	Rattus norvegicus	Plakophilin 1	D3ZY51	D3ZY51_RAT	3	Filtered	Filtered	Filtered	Filtered	Filtered	Filtered	Filtered	Filtered	Filtered	Filtered	Filtered	Filtered	Filtered	Filtered	Filtered	Filtered	Filtered	1	Filtered	Filtered	Filtered	Filtered	Filtered	Filtered	Filtered	Filtered	Filtered	Filtered	Filtered	Filtered	Filtered	Filtered	Filtered	Filtered	Filtered	Filtered	Filtered	Filtered	Filtered	Filtered	Filtered
3.44e-05	D3ZY96	D3ZY96	Ngp	Rattus norvegicus	Neutrophilic granule protein	D3ZY96	D3ZY96_RAT	1	9	9	9	9	9	9	9	9	9	9	9	9	9	9	9	9	9	Filtered	9	9	9	9	9	9	9	9	9	9	9	9	9	9	9	9	9	9	9	9	9	9	9
3.44e-05	D3ZYH8	D3ZYH8	Mpo	Rattus norvegicus	Myeloperoxidase	D3ZYH8	D3ZYH8_RAT	1	23	23	23	23	23	23	23	23	23	23	23	23	23	23	23	23	23	23	23	23	23	23	23	23	23	Filtered	23	23	23	23	23	23	Filtered	23	Filtered	Filtered	23	23	23	23	Filtered
3.44e-05	D3ZYI0	D3ZYI0	Gca	Rattus norvegicus	Grancalcin	D3ZYI0	D3ZYI0_RAT	1	3	3	3	3	3	3	3	3	3	3	3	3	3	3	3	3	3	3	3	3	3	3	3	3	3	3	3	3	Filtered	3	3	Filtered	3	Filtered	Filtered	Filtered	Filtered	3	3	3	3
0.000184561	D3ZYI3	D3ZYI3	Armh4	Rattus norvegicus	Armadillo-like helical domain-containing 4	D3ZYI3	D3ZYI3_RAT	4	Filtered	Filtered	Filtered	Filtered	Filtered	Filtered	Filtered	Filtered	Filtered	Filtered	Filtered	Filtered	Filtered	1	Filtered	Filtered	Filtered	Filtered	Filtered	Filtered	Filtered	Filtered	Filtered	Filtered	Filtered	Filtered	1	1	Filtered	Filtered	Filtered	Filtered	Filtered	Filtered	Filtered	Filtered	Filtered	Filtered	Filtered	Filtered	Filtered
2.46e-08	D3ZYK8	D3ZYK8	Mmp9	Rattus norvegicus	92 kDa gelatinase	D3ZYK8	D3ZYK8_RAT	3	24	24	24	24	24	24	24	24	24	24	24	24	24	24	24	24	24	24	24	24	24	24	24	24	24	24	24	24	24	24	24	24	24	24	24	24	24	24	24	24	24
0.000146973	D3ZYQ4	D3ZYQ4	Wfdc5	Rattus norvegicus	WAP four-disulfide core domain 5	D3ZYQ4	D3ZYQ4_RAT	4	Filtered	Filtered	Filtered	Filtered	Filtered	Filtered	Filtered	1	Filtered	Filtered	Filtered	Filtered	Filtered	Filtered	Filtered	Filtered	Filtered	Filtered	1	Filtered	Filtered	Filtered	Filtered	1	Filtered	Filtered	Filtered	Filtered	1	Filtered	Filtered	Filtered	Filtered	Filtered	1	1	Filtered	Filtered	Filtered	Filtered	Filtered
1.63e-09	D3ZZ08	D3ZZ08		Rattus norvegicus	Ig-like domain-containing protein	D3ZZ08	D3ZZ08_RAT	1	10	10	10	10	10	10	10	10	10	10	10	10	10	10	10	10	10	10	10	10	10	10	10	10	10	10	10	10	10	10	10	10	10	10	10	10	10	10	10	10	10
3.44e-05	D3ZZ38	D3ZZ38	Snx18	Rattus norvegicus	Sorting nexin	D3ZZ38	D3ZZ38_RAT	1	5	5	5	5	5	5	5	5	5	5	5	5	5	5	5	5	5	5	5	5	5	5	5	5	5	5	Filtered	Filtered	Filtered	Filtered	Filtered	Filtered	Filtered	Filtered	Filtered	Filtered	Filtered	5	5	5	5
2.77e-05	D3ZZ44	D3ZZ44	Elfn1	Rattus norvegicus	Extracellular leucine-rich repeat and fibronectin type III domain-containing 1	D3ZZ44	D3ZZ44_RAT	4	3	3	3	3	3	3	3	3	3	3	3	3	3	3	3	3	3	Filtered	3	3	3	3	3	3	3	3	3	3	3	3	3	3	3	3	3	3	3	3	3	3	3
2.76e-05	D3ZZ65	D3ZZ65	Casp14	Rattus norvegicus	Caspase 14	D3ZZ65	D3ZZ65_RAT	3	12	12	12	12	12	12	Filtered	12	12	12	12	12	12	12	12	12	12	12	12	12	Filtered	12	12	12	12	12	12	12	Filtered	12	12	12	Filtered	12	12	Filtered	12	12	12	12	12
3.44e-05	D3ZZ80	D3ZZ80	Obsl1	Rattus norvegicus	Obscurin-like protein 1	D3ZZ80	OBSL1_RAT	2	Filtered	Filtered	Filtered	Filtered	Filtered	Filtered	Filtered	Filtered	Filtered	Filtered	Filtered	Filtered	Filtered	Filtered	Filtered	Filtered	Filtered	Filtered	Filtered	Filtered	Filtered	Filtered	Filtered	Filtered	Filtered	Filtered	Filtered	Filtered	Filtered	Filtered	Filtered	Filtered	Filtered	Filtered	Filtered	Filtered	Filtered	Filtered	Filtered	Filtered	Filtered
1.6e-06	D3ZZ97	D3ZZ97	Ror1	Rattus norvegicus	Receptor tyrosine kinase-like orphan receptor 1	D3ZZ97	D3ZZ97_RAT	1	11	11	11	11	11	11	Filtered	11	11	11	11	11	11	11	11	11	11	11	11	11	11	11	11	11	11	11	11	11	11	11	11	11	11	11	11	11	11	11	11	11	11
3.44e-05	D3ZZC1	D3ZZC1	Txndc5	Rattus norvegicus	RCG43947	D3ZZC1	D3ZZC1_RAT	1	5	5	Filtered	5	5	Filtered	Filtered	5	5	5	Filtered	Filtered	Filtered	5	5	5	5	5	5	5	5	5	5	5	5	5	5	Filtered	Filtered	Filtered	5	5	Filtered	Filtered	Filtered	Filtered	Filtered	Filtered	Filtered	Filtered	5
3.44e-05	D3ZZK3	D3ZZK3	Epha4	Rattus norvegicus	Receptor protein-tyrosine kinase	D3ZZK3	D3ZZK3_RAT	4	5	5	5	5	5	5	Filtered	5	5	5	Filtered	5	5	Filtered	5	Filtered	Filtered	5	5	5	5	5	5	5	Filtered	5	5	Filtered	Filtered	Filtered	5	5	5	Filtered	Filtered	Filtered	5	5	5	5	5
6.96e-09	D3ZZL3	D3ZZL3	Naglu	Rattus norvegicus	N-acetyl-alpha-glucosaminidase	D3ZZL3	D3ZZL3_RAT	1	28	28	28	28	28	28	28	28	28	28	28	28	28	28	28	28	28	28	28	28	28	28	28	28	28	28	28	28	28	28	28	28	28	28	28	28	28	28	28	28	28
2.72e-08	D3ZZR3	D3ZZR3	Ctss	Rattus norvegicus	Cathepsin S	D3ZZR3	D3ZZR3_RAT	1	10	10	10	10	10	10	10	10	10	10	10	10	10	10	10	10	10	Filtered	10	10	10	10	10	10	10	10	10	10	10	10	10	10	10	10	10	10	10	10	10	10	10
0.000426641	D3ZZR9	D3ZZR9	Fkbp2	Rattus norvegicus	Peptidylprolyl isomerase	D3ZZR9	D3ZZR9_RAT	1	Filtered	1	Filtered	Filtered	1	1	Filtered	1	Filtered	Filtered	Filtered	Filtered	Filtered	Filtered	Filtered	Filtered	Filtered	1	Filtered	Filtered	Filtered	Filtered	Filtered	Filtered	Filtered	1	Filtered	Filtered	Filtered	Filtered	Filtered	Filtered	Filtered	Filtered	Filtered	Filtered	Filtered	Filtered	Filtered	Filtered	Filtered
7.14e-06	D3ZZS8	D3ZZS8	Atp6v1b1	Rattus norvegicus	ATPase H+-transporting V1 subunit B1	D3ZZS8	D3ZZS8_RAT	3	17	17	17	17	17	17	17	17	17	17	17	17	17	17	17	17	17	17	17	17	17	17	17	17	17	17	Filtered	Filtered	17	17	17	17	17	17	17	17	17	17	17	17	17
3.44e-05	D3ZZT9	D3ZZT9	Col14a1	Rattus norvegicus	Collagen type XIV alpha 1 chain	D3ZZT9	D3ZZT9_RAT	1	Filtered	8	Filtered	8	8	8	8	8	8	Filtered	8	8	8	Filtered	8	8	8	8	8	8	8	8	8	8	8	8	8	8	8	8	8	8	Filtered	Filtered	Filtered	Filtered	Filtered	8	8	8	8
0.000283562	D3ZZV0	D3ZZV0		Rattus norvegicus	Deleted in malignant brain tumors 1 protein	D3ZZV0	D3ZZV0_RAT	3	Filtered	1	Filtered	Filtered	1	1	Filtered	1	1	Filtered	1	1	1	Filtered	1	1	Filtered	Filtered	Filtered	1	Filtered	Filtered	1	1	1	Filtered	1	Filtered	Filtered	1	Filtered	Filtered	1	Filtered	Filtered	Filtered	Filtered	Filtered	Filtered	Filtered	Filtered
3.44e-05	D3ZZY0	D3ZZY0	Klk7	Rattus norvegicus	Glandular kallikrein-7, submandibular/renal	D3ZZY0	D3ZZY0_RAT	4	4	4	4	4	4	4	Filtered	4	4	4	4	4	4	4	4	4	4	Filtered	Filtered	4	4	4	4	4	4	4	4	4	Filtered	4	4	4	Filtered	4	4	Filtered	4	4	4	4	4
0.000179918	D4A0E6	D4A0E6	Upk2	Rattus norvegicus	RCG58064	D4A0E6	D4A0E6_RAT	4	Filtered	1	Filtered	Filtered	Filtered	Filtered	Filtered	1	1	1	Filtered	Filtered	Filtered	Filtered	Filtered	Filtered	Filtered	Filtered	1	1	1	Filtered	1	1	1	Filtered	Filtered	Filtered	Filtered	1	Filtered	Filtered	Filtered	Filtered	Filtered	Filtered	Filtered	Filtered	Filtered	Filtered	1
0.000130238	D4A0J4	D4A0J4	Vwa2	Rattus norvegicus	von Willebrand factor A domain-containing 2	D4A0J4	D4A0J4_RAT	4	Filtered	Filtered	3	Filtered	3	3	Filtered	Filtered	3	Filtered	3	Filtered	Filtered	Filtered	Filtered	Filtered	Filtered	Filtered	3	3	3	3	3	3	Filtered	Filtered	Filtered	Filtered	Filtered	Filtered	Filtered	3	Filtered	Filtered	Filtered	Filtered	Filtered	3	Filtered	Filtered	3
2.5e-10	D4A0S3;Q63134	D4A0S3;Q63134	Prr4;CRP	Rattus norvegicus	Proline-rich 4;Contiguous repeat polypeptide	D4A0S3;Q63134	D4A0S3_RAT;Q63134_RAT	4;2	4	4	4	4	4	4	4	4	4	4	4	4	4	4	4	4	4	Filtered	4	4	4	4	4	4	4	4	4	4	4	4	4	4	4	4	4	4	4	4	4	4	4
0.000260864	D4A0T0	D4A0T0	Ndufb10	Rattus norvegicus	Complex I-PDSW	D4A0T0	D4A0T0_RAT	1	Filtered	3	Filtered	Filtered	3	Filtered	Filtered	Filtered	Filtered	Filtered	Filtered	Filtered	Filtered	Filtered	Filtered	Filtered	Filtered	Filtered	Filtered	3	3	Filtered	Filtered	Filtered	Filtered	Filtered	3	Filtered	Filtered	3	3	3	Filtered	3	Filtered	Filtered	Filtered	Filtered	Filtered	3	3
3.44e-05	D4A0W2	D4A0W2	RGD1306474	Rattus norvegicus	Lysozyme f1	D4A0W2	D4A0W2_RAT	3	Filtered	9	9	9	9	9	Filtered	9	9	9	9	9	9	Filtered	9	9	9	Filtered	9	9	9	9	9	9	9	9	9	9	9	9	9	9	9	Filtered	9	9	9	9	9	Filtered	Filtered
0.00238006	D4A0Z7	D4A0Z7	Boc	Rattus norvegicus	BOC cell adhesion-associated, oncogene-regulated	D4A0Z7	D4A0Z7_RAT	4	Filtered	Filtered	Filtered	Filtered	Filtered	Filtered	Filtered	Filtered	Filtered	Filtered	Filtered	Filtered	Filtered	Filtered	Filtered	Filtered	Filtered	1	Filtered	Filtered	Filtered	Filtered	Filtered	Filtered	Filtered	Filtered	Filtered	1	Filtered	Filtered	Filtered	Filtered	Filtered	Filtered	Filtered	Filtered	Filtered	Filtered	Filtered	Filtered	Filtered
3.44e-05	D4A133	D4A133	Atp6v1a	Rattus norvegicus	H(+)-transporting two-sector ATPase	D4A133	D4A133_RAT	1	33	33	33	33	33	33	33	33	33	33	33	33	33	33	33	33	33	33	33	33	33	33	33	33	33	33	33	33	33	33	33	33	33	33	33	33	33	33	33	33	33
7.86e-07	D4A183	D4A183	Vnn3	Rattus norvegicus	Similar to Vanin-3 (Predicted)	D4A183	D4A183_RAT	1	21	21	21	21	21	21	21	21	21	21	21	21	21	21	21	21	21	Filtered	21	21	21	21	21	21	21	21	21	21	21	21	21	21	21	21	21	21	21	21	21	21	21
0.00372961	D4A197	D4A197	Mcee	Rattus norvegicus	Methylmalonyl CoA epimerase	D4A197	D4A197_RAT	1	Filtered	Filtered	Filtered	Filtered	Filtered	Filtered	Filtered	Filtered	Filtered	Filtered	Filtered	Filtered	Filtered	Filtered	Filtered	Filtered	Filtered	Filtered	Filtered	Filtered	Filtered	Filtered	Filtered	Filtered	Filtered	Filtered	Filtered	Filtered	Filtered	Filtered	Filtered	Filtered	Filtered	Filtered	Filtered	Filtered	Filtered	Filtered	Filtered	Filtered	Filtered
0.000255135	D4A1D4	D4A1D4	Nudt14	Rattus norvegicus	Nudix (Nucleoside diphosphate linked moiety X)-type motif 14 (Predicted)	D4A1D4	D4A1D4_RAT	1	Filtered	Filtered	1	Filtered	Filtered	1	Filtered	1	Filtered	1	1	Filtered	Filtered	Filtered	Filtered	Filtered	1	Filtered	Filtered	Filtered	1	Filtered	Filtered	Filtered	Filtered	Filtered	1	Filtered	Filtered	Filtered	Filtered	Filtered	Filtered	Filtered	Filtered	Filtered	Filtered	1	1	Filtered	Filtered
4.33e-05	D4A1G1;P35745	D4A1G1;P35745	Acyp2	Rattus norvegicus	Acylphosphatase;Acylphosphatase-2	D4A1G1;P35745	D4A1G1_RAT;ACYP2_RAT	1	4	4	Filtered	4	4	Filtered	Filtered	Filtered	4	4	4	4	Filtered	4	Filtered	4	4	Filtered	4	4	4	Filtered	4	4	4	4	Filtered	Filtered	4	Filtered	Filtered	Filtered	4	4	4	4	Filtered	4	4	Filtered	Filtered
4.15e-05	D4A1K4	D4A1K4	Misp3	Rattus norvegicus	Hypothetical LOC304650 (Predicted), isoform CRA_b	D4A1K4	D4A1K4_RAT	1	7	7	7	7	7	7	7	7	7	7	7	7	7	7	7	7	7	Filtered	Filtered	7	7	7	7	7	7	Filtered	Filtered	Filtered	Filtered	Filtered	7	7	7	7	7	Filtered	7	7	7	7	Filtered
3.44e-05	D4A1L9	D4A1L9	Prss50	Rattus norvegicus	Serine protease 50	D4A1L9	D4A1L9_RAT	4	1	Filtered	1	1	Filtered	Filtered	Filtered	Filtered	Filtered	1	Filtered	Filtered	1	Filtered	Filtered	Filtered	1	Filtered	Filtered	1	Filtered	1	1	Filtered	Filtered	1	1	1	1	1	1	1	1	Filtered	1	1	1	1	Filtered	1	Filtered
3.52e-05	D4A1R8	D4A1R8	Cpne1	Rattus norvegicus	Copine-1	D4A1R8	CPNE1_RAT	1	Filtered	3	3	3	3	3	Filtered	3	3	3	Filtered	Filtered	3	3	3	Filtered	3	3	3	3	3	3	3	3	3	Filtered	Filtered	Filtered	Filtered	Filtered	3	3	3	Filtered	Filtered	Filtered	3	3	3	3	Filtered
4.9e-05	D4A1V7;Q3T1J9	D4A1V7;Q3T1J9	Mob1b;Mob1a	Rattus norvegicus	MOB kinase activator 1B;MOB kinase activator 1A	D4A1V7;Q3T1J9	D4A1V7_RAT;MOB1A_RAT	1;2	Filtered	3	Filtered	3	Filtered	3	Filtered	Filtered	Filtered	Filtered	Filtered	3	Filtered	3	Filtered	Filtered	Filtered	3	3	3	3	3	3	3	3	Filtered	Filtered	Filtered	Filtered	Filtered	Filtered	Filtered	3	Filtered	Filtered	Filtered	Filtered	Filtered	Filtered	Filtered	Filtered
0.000175805	D4A254	D4A254	Phlpp2	Rattus norvegicus	PH domain and leucine-rich repeat protein phosphatase 2	D4A254	D4A254_RAT	1	Filtered	Filtered	Filtered	1	Filtered	Filtered	Filtered	Filtered	Filtered	Filtered	Filtered	Filtered	Filtered	Filtered	Filtered	Filtered	1	Filtered	1	Filtered	1	1	Filtered	Filtered	1	1	Filtered	Filtered	Filtered	Filtered	Filtered	Filtered	Filtered	Filtered	Filtered	Filtered	Filtered	Filtered	Filtered	Filtered	Filtered
3.44e-05	D4A263	D4A263	Plekhb2	Rattus norvegicus	Pleckstrin homology domain containing, family B (Evectins) member 2 (Predicted), isoform CRA_b	D4A263	D4A263_RAT	4	3	3	3	3	3	3	3	3	3	3	3	3	3	3	3	3	3	Filtered	3	3	3	3	3	3	3	3	3	3	3	3	3	3	3	3	3	3	3	3	3	3	3
0.000184865	D4A264	D4A264	Zadh2	Rattus norvegicus	Zinc-binding alcohol dehydrogenase, domain-containing 2	D4A264	D4A264_RAT	1	Filtered	Filtered	Filtered	Filtered	Filtered	Filtered	Filtered	Filtered	Filtered	Filtered	Filtered	Filtered	Filtered	Filtered	1	Filtered	Filtered	Filtered	Filtered	Filtered	Filtered	Filtered	Filtered	Filtered	Filtered	Filtered	Filtered	Filtered	Filtered	Filtered	Filtered	Filtered	Filtered	Filtered	Filtered	Filtered	Filtered	Filtered	Filtered	Filtered	Filtered
3.44e-05	D4A281	D4A281	Tnfrsf13c	Rattus norvegicus	TNF receptor superfamily member 13C	D4A281	D4A281_RAT	4	2	2	2	2	2	2	2	2	2	2	2	2	2	2	2	2	2	Filtered	2	2	2	2	2	2	2	2	2	2	2	2	2	2	2	2	2	2	2	2	2	2	Filtered
0.000125568	D4A2C6	D4A2C6	Lsm4	Rattus norvegicus	U6 snRNA-associated Sm-like protein LSm4	D4A2C6	D4A2C6_RAT	1	Filtered	Filtered	Filtered	Filtered	Filtered	Filtered	Filtered	Filtered	Filtered	Filtered	Filtered	Filtered	Filtered	Filtered	Filtered	Filtered	Filtered	Filtered	Filtered	Filtered	Filtered	Filtered	Filtered	Filtered	Filtered	Filtered	Filtered	Filtered	Filtered	Filtered	Filtered	1	Filtered	Filtered	Filtered	Filtered	Filtered	Filtered	Filtered	Filtered	Filtered
3.44e-05	D4A2F1;F1LPF2;P25304	D4A2F1;F1LPF2;P25304	Agrn	Rattus norvegicus	Agrin	D4A2F1;F1LPF2;P25304	D4A2F1_RAT;F1LPF2_RAT;AGRIN_RAT	1	14	14	14	14	14	14	Filtered	14	14	14	14	14	14	14	14	14	14	14	14	14	14	14	14	14	14	14	14	14	14	14	14	14	14	Filtered	14	14	14	14	14	14	14
5.12e-09	D4A2F6	D4A2F6	Nhlrc3	Rattus norvegicus	NHL repeat-containing 3	D4A2F6	D4A2F6_RAT	1	13	13	13	13	13	13	13	13	13	13	13	13	13	13	13	13	13	13	13	13	13	13	13	13	13	13	13	13	13	13	13	13	13	13	13	13	13	13	13	13	13
3.44e-05	D4A2G6	D4A2G6	Thbs2	Rattus norvegicus	Thrombospondin 2	D4A2G6	D4A2G6_RAT	3	Filtered	Filtered	Filtered	Filtered	2	Filtered	Filtered	Filtered	Filtered	Filtered	Filtered	Filtered	Filtered	Filtered	Filtered	Filtered	Filtered	Filtered	Filtered	Filtered	Filtered	Filtered	Filtered	2	Filtered	Filtered	2	2	2	2	Filtered	Filtered	2	Filtered	2	Filtered	2	2	Filtered	Filtered	Filtered
3.74e-05	D4A2K1	D4A2K1	Hoga1	Rattus norvegicus	4-hydroxy-2-oxoglutarate aldolase, mitochondrial	D4A2K1	D4A2K1_RAT	1	3	Filtered	Filtered	3	Filtered	Filtered	Filtered	3	Filtered	3	Filtered	Filtered	Filtered	Filtered	Filtered	Filtered	Filtered	Filtered	Filtered	3	3	3	3	Filtered	Filtered	Filtered	Filtered	Filtered	Filtered	Filtered	Filtered	Filtered	Filtered	Filtered	Filtered	Filtered	Filtered	Filtered	Filtered	Filtered	Filtered
0.000258554	D4A305	D4A305	Ccdc58	Rattus norvegicus	Coiled-coil domain-containing protein 58	D4A305	D4A305_RAT	1	1	1	Filtered	1	Filtered	1	Filtered	Filtered	Filtered	1	Filtered	1	Filtered	1	Filtered	Filtered	1	Filtered	Filtered	Filtered	Filtered	Filtered	Filtered	Filtered	Filtered	Filtered	1	Filtered	Filtered	Filtered	Filtered	1	1	Filtered	1	Filtered	Filtered	Filtered	Filtered	Filtered	Filtered
1.6e-05	D4A3D1	D4A3D1		Rattus norvegicus	Ig-like domain-containing protein	D4A3D1	D4A3D1_RAT	4	4	4	4	4	4	4	4	4	4	4	4	4	4	4	4	4	4	4	4	4	4	4	4	4	4	4	4	Filtered	4	4	4	Filtered	4	4	Filtered	4	Filtered	Filtered	Filtered	4	4
3.44e-05	D4A3E0	D4A3E0	Mmrn1	Rattus norvegicus	Multimerin 1	D4A3E0	D4A3E0_RAT	4	2	2	2	2	2	2	2	2	2	2	2	2	2	2	2	Filtered	2	Filtered	Filtered	Filtered	Filtered	Filtered	Filtered	Filtered	Filtered	2	Filtered	Filtered	Filtered	2	2	2	2	2	2	2	2	2	Filtered	2	2
3.44e-05	D4A3E2	D4A3E2	Npepl1	Rattus norvegicus	Aminopeptidase-like 1	D4A3E2	D4A3E2_RAT	1	Filtered	6	6	6	6	Filtered	Filtered	Filtered	6	Filtered	Filtered	6	Filtered	6	Filtered	6	6	Filtered	6	6	6	6	6	6	6	Filtered	Filtered	6	6	Filtered	6	Filtered	Filtered	Filtered	Filtered	Filtered	Filtered	Filtered	Filtered	Filtered	Filtered
3.44e-05	D4A3L3	D4A3L3	Megf9	Rattus norvegicus	EGF-like-domain, multiple 5 (Predicted)	D4A3L3	D4A3L3_RAT	4	Filtered	2	2	2	2	Filtered	2	2	2	2	Filtered	2	2	2	2	Filtered	2	Filtered	2	Filtered	2	2	2	2	2	2	2	2	2	2	2	Filtered	2	2	Filtered	2	2	2	Filtered	2	2
3.17e-05	D4A3L8	D4A3L8		Rattus norvegicus	Ig-like domain-containing protein	D4A3L8	D4A3L8_RAT	4	3	3	3	3	3	3	3	3	3	3	3	3	3	3	3	3	3	3	3	3	3	Filtered	3	3	3	3	3	3	3	3	3	3	3	Filtered	Filtered	Filtered	3	3	3	3	3
3.44e-05	D4A3W2	D4A3W2	Crb2	Rattus norvegicus	Crumbs cell polarity complex component 2	D4A3W2	D4A3W2_RAT	4	5	5	5	5	5	5	5	5	5	5	5	5	5	5	5	5	5	Filtered	5	5	5	5	5	5	5	5	5	5	Filtered	5	5	5	5	5	5	Filtered	5	5	5	5	5
3.44e-05	D4A3X3	D4A3X3	Isg15	Rattus norvegicus	ISG15 ubiquitin-like modifier	D4A3X3	D4A3X3_RAT	1	Filtered	3	3	3	3	3	3	Filtered	3	3	Filtered	3	3	3	3	3	Filtered	Filtered	Filtered	3	3	Filtered	3	3	3	Filtered	Filtered	Filtered	Filtered	3	3	3	3	3	3	Filtered	3	3	3	Filtered	Filtered
3.44e-05	D4A3X7	D4A3X7	Snx33	Rattus norvegicus	Sorting nexin	D4A3X7	D4A3X7_RAT	3	Filtered	Filtered	Filtered	Filtered	3	Filtered	Filtered	Filtered	3	Filtered	Filtered	Filtered	Filtered	Filtered	Filtered	Filtered	3	Filtered	3	3	3	Filtered	Filtered	Filtered	Filtered	3	Filtered	Filtered	3	Filtered	Filtered	Filtered	Filtered	Filtered	Filtered	3	Filtered	Filtered	Filtered	Filtered	Filtered
0.000125882	D4A3Y5	D4A3Y5	Tmem236	Rattus norvegicus	Transmembrane protein 236	D4A3Y5	D4A3Y5_RAT	4	2	Filtered	Filtered	Filtered	Filtered	Filtered	Filtered	2	Filtered	2	Filtered	Filtered	Filtered	Filtered	Filtered	Filtered	2	Filtered	Filtered	2	2	Filtered	2	2	2	Filtered	Filtered	Filtered	Filtered	Filtered	2	2	2	Filtered	Filtered	Filtered	Filtered	2	2	Filtered	2
1.76e-07	D4A400	D4A400	Lpo	Rattus norvegicus	Lactoperoxidase	D4A400	D4A400_RAT	4	27	27	27	27	27	27	27	27	27	27	27	27	27	27	27	27	27	Filtered	27	27	27	27	27	27	27	27	27	27	27	27	27	27	27	27	27	27	27	27	27	27	27
3.44e-05	D4A446	D4A446	LOC689959	Rattus norvegicus	Hypothetical protein LOC689959	D4A446	D4A446_RAT	1	1	Filtered	1	1	Filtered	Filtered	Filtered	Filtered	1	Filtered	Filtered	Filtered	Filtered	Filtered	Filtered	Filtered	1	Filtered	1	Filtered	Filtered	Filtered	Filtered	1	Filtered	Filtered	Filtered	Filtered	Filtered	Filtered	Filtered	Filtered	1	Filtered	Filtered	Filtered	Filtered	Filtered	Filtered	Filtered	Filtered
7.34e-05	D4A488	D4A488	Elane	Rattus norvegicus	Elastase 2, neutrophil (Predicted)	D4A488	D4A488_RAT	4	Filtered	Filtered	7	7	7	Filtered	Filtered	7	7	Filtered	Filtered	7	Filtered	7	Filtered	Filtered	7	Filtered	Filtered	Filtered	Filtered	Filtered	Filtered	Filtered	7	Filtered	Filtered	7	Filtered	Filtered	Filtered	Filtered	Filtered	Filtered	Filtered	Filtered	Filtered	Filtered	Filtered	Filtered	Filtered
0.000736345	D4A499	D4A499	Pinlyp	Rattus norvegicus	Phospholipase A2 inhibitor and LY6/PLAUR domain-containing	D4A499	D4A499_RAT	3	1	1	1	1	1	Filtered	Filtered	1	1	1	1	Filtered	1	1	1	1	1	Filtered	Filtered	Filtered	1	1	Filtered	Filtered	Filtered	Filtered	Filtered	Filtered	Filtered	Filtered	1	1	Filtered	Filtered	Filtered	Filtered	1	1	Filtered	Filtered	1
1.77e-05	D4A4L6	D4A4L6		Rattus norvegicus	Ig-like domain-containing protein	D4A4L6	D4A4L6_RAT	1	6	6	6	6	6	6	6	6	6	6	6	6	6	6	6	6	6	Filtered	6	6	6	6	6	6	6	6	6	Filtered	6	6	6	6	6	6	6	6	6	6	6	Filtered	6
3.44e-05	D4A4P1;F1LMX1;O08839;Q5HZA7	D4A4P1;F1LMX1;O08839;Q5HZA7	Bin1	Rattus norvegicus	Myc box-dependent-interacting protein 1;Myc box-dependent-interacting protein 1;Myc box-dependent-interacting protein 1;Bin1 protein	D4A4P1;F1LMX1;O08839;Q5HZA7	D4A4P1_RAT;F1LMX1_RAT;BIN1_RAT;Q5HZA7_RAT	1	6	6	6	6	6	6	6	6	6	6	6	6	6	6	6	6	6	6	Filtered	6	6	Filtered	6	Filtered	Filtered	6	6	6	6	6	6	6	6	6	6	6	6	6	6	6	Filtered
2.01e-07	D4A4R7	D4A4R7	Serpina1f	Rattus norvegicus	RCG21015, isoform CRA_a	D4A4R7	D4A4R7_RAT	3	14	14	14	14	14	14	14	14	14	14	14	14	14	14	14	14	14	Filtered	14	14	14	14	14	14	14	14	Filtered	14	14	14	14	Filtered	14	14	14	Filtered	Filtered	Filtered	Filtered	14	Filtered
4.87e-08	D4A4S5	D4A4S5	Folr2	Rattus norvegicus	Folate receptor 2 (Fetal) (Predicted), isoform CRA_a	D4A4S5	D4A4S5_RAT	1	17	17	17	17	17	17	17	17	17	17	17	17	17	17	17	17	17	17	17	17	17	17	17	17	17	17	17	17	17	17	17	17	17	17	17	17	17	17	17	17	17
3.12e-09	D4A4U3	D4A4U3	Mdp1	Rattus norvegicus	Magnesium-dependent phosphatase 1	D4A4U3	D4A4U3_RAT	1	4	4	4	4	4	4	4	4	4	4	4	4	4	4	4	4	4	Filtered	4	4	4	4	4	4	4	4	4	4	4	4	4	4	4	4	4	Filtered	4	4	4	4	4
3.44e-05	D4A4X3	D4A4X3	Igflr1	Rattus norvegicus	IGF-like family receptor 1	D4A4X3	D4A4X3_RAT	4	Filtered	Filtered	Filtered	Filtered	Filtered	Filtered	Filtered	Filtered	Filtered	Filtered	Filtered	Filtered	Filtered	Filtered	Filtered	Filtered	Filtered	1	Filtered	Filtered	Filtered	Filtered	Filtered	Filtered	Filtered	Filtered	Filtered	Filtered	Filtered	Filtered	Filtered	Filtered	Filtered	Filtered	Filtered	Filtered	Filtered	Filtered	Filtered	Filtered	Filtered
3.44e-05	D4A4X6	D4A4X6	Adamtsl2	Rattus norvegicus	ADAMTS-like 2	D4A4X6	D4A4X6_RAT	4	Filtered	Filtered	Filtered	Filtered	Filtered	Filtered	Filtered	Filtered	Filtered	Filtered	Filtered	Filtered	Filtered	Filtered	Filtered	Filtered	Filtered	8	Filtered	Filtered	Filtered	Filtered	Filtered	Filtered	Filtered	Filtered	Filtered	Filtered	Filtered	Filtered	Filtered	Filtered	Filtered	Filtered	Filtered	Filtered	Filtered	Filtered	Filtered	Filtered	Filtered
3.44e-05	D4A4Y2	D4A4Y2	Hsd17b14	Rattus norvegicus	Hydroxysteroid (17-beta) dehydrogenase 14	D4A4Y2	D4A4Y2_RAT	4	Filtered	Filtered	2	2	2	2	Filtered	2	2	2	2	2	Filtered	Filtered	Filtered	Filtered	Filtered	Filtered	Filtered	Filtered	Filtered	2	2	2	Filtered	Filtered	2	2	2	Filtered	2	2	Filtered	Filtered	Filtered	Filtered	2	2	2	2	Filtered
3.44e-05	D4A536	D4A536	Cpxm2	Rattus norvegicus	Carboxypeptidase X (M14 family), member 2	D4A536	D4A536_RAT	3	Filtered	Filtered	Filtered	Filtered	Filtered	Filtered	Filtered	Filtered	Filtered	Filtered	Filtered	Filtered	Filtered	Filtered	Filtered	Filtered	Filtered	3	Filtered	Filtered	Filtered	Filtered	Filtered	Filtered	Filtered	Filtered	Filtered	Filtered	Filtered	Filtered	Filtered	Filtered	Filtered	Filtered	Filtered	Filtered	Filtered	Filtered	Filtered	Filtered	Filtered
3.44e-05	D4A5C0	D4A5C0	Nectin3	Rattus norvegicus	Nectin cell adhesion molecule 3	D4A5C0	D4A5C0_RAT	4	4	4	4	4	4	4	4	4	4	4	4	4	4	4	4	4	4	4	4	4	4	4	4	4	4	4	4	4	4	4	4	4	4	4	4	4	4	4	4	4	4
6.28e-06	D4A5I9	D4A5I9	Myo6	Rattus norvegicus	Unconventional myosin-6	D4A5I9	D4A5I9_RAT	1	35	35	35	35	35	35	35	35	35	35	35	35	35	35	35	35	35	35	35	35	35	35	35	35	35	35	35	35	35	35	35	35	35	35	35	35	35	35	35	35	35
1.98e-06	D4A5L9;P62898	D4A5L9;P62898	;Cycs	Rattus norvegicus	Cytochrome c domain-containing protein;Cytochrome c, somatic	D4A5L9;P62898	D4A5L9_RAT;CYC_RAT	3;1	12	12	12	12	12	12	12	12	12	12	12	12	12	12	12	12	12	12	12	12	12	12	12	12	12	12	12	12	12	12	12	12	12	12	12	12	12	12	12	12	12
2.73e-07	D4A5P8	D4A5P8	Wfdc3	Rattus norvegicus	WAP four-disulfide core domain 3	D4A5P8	D4A5P8_RAT	4	8	8	8	8	8	8	8	8	8	8	8	8	8	8	8	8	8	Filtered	8	8	8	8	8	8	8	8	8	8	8	8	8	8	8	8	8	8	8	8	8	8	8
3.44e-05	D4A5T8	D4A5T8	Ppl	Rattus norvegicus	Periplakin	D4A5T8	D4A5T8_RAT	1	Filtered	5	5	Filtered	Filtered	Filtered	Filtered	5	Filtered	Filtered	Filtered	Filtered	Filtered	Filtered	Filtered	Filtered	Filtered	5	5	Filtered	Filtered	Filtered	Filtered	Filtered	Filtered	Filtered	5	Filtered	Filtered	Filtered	Filtered	Filtered	Filtered	Filtered	Filtered	5	Filtered	Filtered	Filtered	Filtered	Filtered
2.47e-10	D4A5U3	D4A5U3	Tgm3	Rattus norvegicus	Protein-glutamine gamma-glutamyltransferase E	D4A5U3	TGM3_RAT	3	16	16	16	16	16	16	16	16	16	16	16	16	16	16	16	16	16	16	16	16	16	16	16	16	16	16	16	16	16	16	16	16	16	16	16	16	16	16	16	16	16
3.44e-05	D4A5Y5	D4A5Y5		Rattus norvegicus	Ig-like domain-containing protein	D4A5Y5	D4A5Y5_RAT	1	2	2	2	2	2	2	Filtered	Filtered	2	2	Filtered	2	2	2	Filtered	Filtered	Filtered	Filtered	2	Filtered	2	Filtered	2	Filtered	Filtered	Filtered	Filtered	Filtered	Filtered	Filtered	Filtered	Filtered	Filtered	Filtered	Filtered	Filtered	Filtered	Filtered	Filtered	Filtered	2
0.000414656	D4A6G2	D4A6G2	Sema4g	Rattus norvegicus	Sema domain, immunoglobulin domain (Ig), transmembrane domain (TM) and short cytoplasmic domain, (Semaphorin) 4G (Predicted)	D4A6G2	D4A6G2_RAT	1	Filtered	2	Filtered	Filtered	2	Filtered	Filtered	Filtered	Filtered	Filtered	Filtered	Filtered	Filtered	2	Filtered	Filtered	Filtered	Filtered	2	Filtered	Filtered	Filtered	2	Filtered	Filtered	Filtered	Filtered	2	Filtered	2	Filtered	Filtered	Filtered	Filtered	Filtered	2	Filtered	Filtered	Filtered	Filtered	Filtered
1.82e-05	D4A6I7	D4A6I7	Psca	Rattus norvegicus	Prostate stem cell antigen	D4A6I7	D4A6I7_RAT	4	5	5	5	5	5	5	5	5	5	5	5	5	5	5	5	5	5	Filtered	5	5	5	5	5	5	5	5	5	5	5	5	5	5	5	5	5	5	5	5	5	5	5
3.73e-09	D4A6K7	D4A6K7	Lrrc19	Rattus norvegicus	Leucine-rich repeat-containing 19	D4A6K7	D4A6K7_RAT	4	5	5	5	5	5	5	5	5	5	5	5	5	5	5	5	5	5	Filtered	5	5	5	5	5	5	5	5	5	5	5	5	5	5	5	5	5	5	5	5	5	5	5
5e-06	D4A6P1	D4A6P1	Sez6l2	Rattus norvegicus	RCG40132, isoform CRA_a	D4A6P1	D4A6P1_RAT	4	Filtered	Filtered	Filtered	Filtered	1	Filtered	Filtered	1	1	1	1	Filtered	1	Filtered	1	1	1	1	1	Filtered	Filtered	1	1	1	1	Filtered	1	1	1	1	Filtered	Filtered	Filtered	Filtered	Filtered	Filtered	Filtered	Filtered	Filtered	1	Filtered
[truncated: 1,850 more rows]
[truncated: 273 more columns]
