# Supplementary material for: Changes of Development from Childhood to Late Adulthood in Rats Tracked by Urinary Proteome
Source: Mol Cell Proteomics. 2023 Mar 31;22(6):100539. doi: 10.1016/j.mcpro.2023.100539 (PMC10326705; doi:10.1016/j.mcpro.2023.100539)
Supplement: Supplemental Table 2 [file mmc2.xlsx]

## Sheet: legends
Legends: Each sheet was named from the two compared time points, and each sheet included the biological pathways into which the obtained differential proteins were enriched by comparison at two time points, as well as the parameters such as P value, zscore value, and the number of contained genes included in the pathways.

## Sheet: T2T1
maxLevel	levels	GO_Name	GO_ID	Pvalue	Pvalue_adjusted	PAS_Value	PAS_Zscore	max_zscore	min_zscore	Genes	Count	Pop_Hit	List_Total	Background_Genes	URL	PATHS
2	2	biological adhesion	GO:0022610	2.74e-24	1.21e-20	40.36	3.51	13.7257	-2.45062	Itgb3|5.1158443758;Acvr1|2.74973602831;Hrg|4.75255472554;Csf1|3.74287411136;Pcdh1|4.77203721835;Pcdhgc3|4.74854582225;Dsc1|7.42015125425;HAPLN1|4.87238472757;Cd34|4.59932952005;TNC|3.69703026509;Pcdh18|2.26453986994;Nid2|3.37351866494;Flna|2.14549609685;D0VED2|2.29433094248;Epha2|2.16742617477;Scarf2|3.5166690783;Lyve1|2.66428794405;Epha1|2.10327724185;Nectin4|2.36389467156;Cd44|3.66442896325;Eph…	75	1657	333	28193	http://www.ebi.ac.uk/QuickGO/GTerm?id=GO:0022610	[]
3	3	cell adhesion	GO:0007155	8.88e-24	1.97e-20	39.95	3.47	13.7257	-2.45062	Itgb3|5.1158443758;Acvr1|2.74973602831;Hrg|4.75255472554;Csf1|3.74287411136;Pcdh1|4.77203721835;Pcdhgc3|4.74854582225;Dsc1|7.42015125425;HAPLN1|4.87238472757;Cd34|4.59932952005;TNC|3.69703026509;Pcdh18|2.26453986994;Nid2|3.37351866494;Flna|2.14549609685;D0VED2|2.29433094248;Epha2|2.16742617477;Scarf2|3.5166690783;Lyve1|2.66428794405;Epha1|2.10327724185;Nectin4|2.36389467156;Cd44|3.66442896325;Eph…	74	1646	333	28193	http://www.ebi.ac.uk/QuickGO/GTerm?id=GO:0007155	[]
2	2	developmental process	GO:0032502	3.37e-19	4.98e-16	87.32	7.92	13.7257	-2.45062	Eda2r|3.81216919153;Bdh2|0.473042258133;Nbl1|5.18343078721;Gsta3|0.253233789929;Scube2|5.12511818069;Sfrp4|6.85733769862;Itgb3|5.1158443758;Flnb|2.58164527909;Ephb2|2.25208200322;Nrg4|3.28011246562;Acvr1|2.74973602831;Hrg|4.75255472554;Csf1|3.74287411136;Pcdhgc3|4.74854582225;Col12a1|4.08557704906;Hgs|5.42391906928;Tollip|0.36615991101;Cd34|4.59932952005;TNC|3.69703026509;Pcdh18|2.26453986994;Fln…	164	7451	333	28193	http://www.ebi.ac.uk/QuickGO/GTerm?id=GO:0032502	[]
3	3	single-organism developmental process	GO:0044767	6.58e-18	7.29e-15	85.41	7.74	13.7257	-2.45062	Bdh2|0.473042258133;Nbl1|5.18343078721;Gsta3|0.253233789929;Scube2|5.12511818069;Sfrp4|6.85733769862;Itgb3|5.1158443758;Flnb|2.58164527909;Ephb2|2.25208200322;Nrg4|3.28011246562;Acvr1|2.74973602831;Hrg|4.75255472554;Csf1|3.74287411136;Pcdhgc3|4.74854582225;Col12a1|4.08557704906;Hgs|5.42391906928;Tollip|0.36615991101;Cd34|4.59932952005;TNC|3.69703026509;Pcdh18|2.26453986994;Flna|2.14549609685;D0VE…	160	7378	333	28193	http://www.ebi.ac.uk/QuickGO/GTerm?id=GO:0044767	[]
3	3	anatomical structure development	GO:0048856	1.32e-17	1.18e-14	80.82	7.31	13.7257	-2.45062	Eda2r|3.81216919153;Bdh2|0.473042258133;Nbl1|5.18343078721;Gsta3|0.253233789929;Sfrp4|6.85733769862;Itgb3|5.1158443758;Flnb|2.58164527909;Ephb2|2.25208200322;Nrg4|3.28011246562;Acvr1|2.74973602831;Hrg|4.75255472554;Csf1|3.74287411136;Pcdhgc3|4.74854582225;Col12a1|4.08557704906;Hgs|5.42391906928;Tollip|0.36615991101;Cd34|4.59932952005;TNC|3.69703026509;Pcdh18|2.26453986994;Flna|2.14549609685;D0VED…	153	6932	333	28193	http://www.ebi.ac.uk/QuickGO/GTerm?id=GO:0048856	[]
5	4,5	cell surface receptor signaling pathway	GO:0007166	2.37e-17	1.75e-14	49.93	4.41	13.7257	-2.45062	Amhr2|4.21954620486;Adgre5|8.57280589927;Nbl1|5.18343078721;Sfrp4|6.85733769862;Itgb3|5.1158443758;Ephb2|2.25208200322;Acvr1|2.74973602831;Hrg|4.75255472554;Csf1r|6.1115574221;Csf1|3.74287411136;Adipoq|2.2879522883;Hgs|5.42391906928;Flna|2.14549609685;D0VED2|2.29433094248;Epha2|2.16742617477;Oscar|4.06886339443;Epha1|2.10327724185;Cilp|2.71865408481;Ephb3|2.25744876689;Tnn|4.99873130491;Cpne3|0.2…	90	2980	333	28193	http://www.ebi.ac.uk/QuickGO/GTerm?id=GO:0007166	[]
6	5,6	enzyme linked receptor protein signaling pathway	GO:0007167	1.53e-16	9.68e-14	25.91	2.16	13.7257	-2.45062	Amhr2|4.21954620486;Nbl1|5.18343078721;Ephb2|2.25208200322;Acvr1|2.74973602831;Hrg|4.75255472554;Csf1|3.74287411136;Hgs|5.42391906928;D0VED2|2.29433094248;Epha2|2.16742617477;Epha1|2.10327724185;Cilp|2.71865408481;Ephb3|2.25744876689;Cpne3|0.274638726602;Ror2|2.77393202342;Ror1|3.21168497159;Flrt1|2.44206974394;Adam9|5.70011606189;Fgfr1|2.48030633331;Cdh3|3.47354004903;Dab2|0.367170054631;Col4a5|…	50	1083	333	28193	http://www.ebi.ac.uk/QuickGO/GTerm?id=GO:0007167	[]
4	4	system development	GO:0048731	5.39e-15	2.99e-12	67.01	6.01	13.7257	-2.45062	Nbl1|5.18343078721;Gsta3|0.253233789929;Itgb3|5.1158443758;Flnb|2.58164527909;Ephb2|2.25208200322;Nrg4|3.28011246562;Acvr1|2.74973602831;Hrg|4.75255472554;Csf1|3.74287411136;Pcdhgc3|4.74854582225;Hgs|5.42391906928;Cd34|4.59932952005;TNC|3.69703026509;Pcdh18|2.26453986994;Flna|2.14549609685;D0VED2|2.29433094248;Rras|0.387013893054;Epha2|2.16742617477;Oscar|4.06886339443;Gal3st1|0.418812557011;Epha…	128	5645	333	28193	http://www.ebi.ac.uk/QuickGO/GTerm?id=GO:0048731	[]
4	4	multicellular organism development	GO:0007275	1.03e-14	5.07e-12	71.7	6.45	13.7257	-2.45062	Nbl1|5.18343078721;Gsta3|0.253233789929;Sfrp4|6.85733769862;Itgb3|5.1158443758;Flnb|2.58164527909;Ephb2|2.25208200322;Nrg4|3.28011246562;Acvr1|2.74973602831;Hrg|4.75255472554;Csf1|3.74287411136;Pcdhgc3|4.74854582225;Col12a1|4.08557704906;Hgs|5.42391906928;Cd34|4.59932952005;TNC|3.69703026509;Pcdh18|2.26453986994;Flna|2.14549609685;D0VED2|2.29433094248;Rras|0.387013893054;Epha2|2.16742617477;Oscar…	135	6169	333	28193	http://www.ebi.ac.uk/QuickGO/GTerm?id=GO:0007275	[]
8	7,8	regulation of protein phosphorylation	GO:0001932	1.23e-14	5.45e-12	30.06	2.55	13.7257	-2.45062	Eda2r|3.81216919153;Itgb3|5.1158443758;Ephb2|2.25208200322;Cab39|0.334345076074;Acvr1|2.74973602831;Hrg|4.75255472554;Csf1|3.74287411136;Adipoq|2.2879522883;Hgs|5.42391906928;D0VED2|2.29433094248;Rras|0.387013893054;Epha2|2.16742617477;Epha1|2.10327724185;Edar|5.30896264356;Ror2|2.77393202342;Fbln1|2.14917719183;Gp1ba|2.01830994845;Psca|2.57746392616;Flrt1|2.44206974394;Gnaq|0.296835941696;Adam9|…	58	1581	333	28193	http://www.ebi.ac.uk/QuickGO/GTerm?id=GO:0001932	[]
7	7	regulation of phosphorylation	GO:0042325	2.9e-14	1.17e-11	31.29	2.66	13.7257	-2.45062	Eda2r|3.81216919153;Itgb3|5.1158443758;Ephb2|2.25208200322;Cab39|0.334345076074;Acvr1|2.74973602831;Hrg|4.75255472554;Csf1|3.74287411136;Adipoq|2.2879522883;Pik3ip1|3.77389751588;Hgs|5.42391906928;D0VED2|2.29433094248;Rras|0.387013893054;Epha2|2.16742617477;Epha1|2.10327724185;Edar|5.30896264356;Ror2|2.77393202342;Fbln1|2.14917719183;Gp1ba|2.01830994845;Psca|2.57746392616;Flrt1|2.44206974394;Fzd7…	60	1711	333	28193	http://www.ebi.ac.uk/QuickGO/GTerm?id=GO:0042325	[]
4	4	cell-cell adhesion	GO:0098609	3.44e-14	1.27e-11	23.59	1.94	13.7257	-2.45062	Itgb3|5.1158443758;Acvr1|2.74973602831;Pcdh1|4.77203721835;Pcdhgc3|4.74854582225;Dsc1|7.42015125425;Cd34|4.59932952005;Pcdh18|2.26453986994;Flna|2.14549609685;D0VED2|2.29433094248;Scarf2|3.5166690783;Nectin4|2.36389467156;Ephb3|2.25744876689;Adam19|2.68772007617;Lamb1|4.50312102762;Gp1ba|2.01830994845;Tnfrsf13c|2.32711126301;Mpzl2|2.66822061635;Fzd7|4.49348263825;Adam9|5.70011606189;Cdh3|3.473540…	45	1024	333	28193	http://www.ebi.ac.uk/QuickGO/GTerm?id=GO:0098609	[]
5	5	regulation of protein metabolic process	GO:0051246	4.79e-14	1.63e-11	44.75	3.92	13.7257	-2.45062	Eda2r|3.81216919153;Itgb3|5.1158443758;Ephb2|2.25208200322;Cab39|0.334345076074;Acvr1|2.74973602831;Hrg|4.75255472554;Csf1|3.74287411136;Adipoq|2.2879522883;Serpind1|2.4546929052;F12|6.94811989354;Hgs|5.42391906928;Tollip|0.36615991101;Flna|2.14549609685;D0VED2|2.29433094248;Rras|0.387013893054;Epha2|2.16742617477;Epha1|2.10327724185;Edar|5.30896264356;Ror2|2.77393202342;Fbln1|2.14917719183;Gp1ba…	87	3200	333	28193	http://www.ebi.ac.uk/QuickGO/GTerm?id=GO:0051246	[]
3	3	anatomical structure morphogenesis	GO:0009653	1.01e-13	2.95e-11	43.67	3.82	13.7257	-2.45062	Itgb3|5.1158443758;Flnb|2.58164527909;Ephb2|2.25208200322;Acvr1|2.74973602831;Hrg|4.75255472554;Csf1|3.74287411136;Col12a1|4.08557704906;Hgs|5.42391906928;Cd34|4.59932952005;TNC|3.69703026509;Flna|2.14549609685;D0VED2|2.29433094248;Rras|0.387013893054;Epha2|2.16742617477;Epha1|2.10327724185;Edar|5.30896264356;Ephb3|2.25744876689;Tnn|4.99873130491;Ror2|2.77393202342;Slitrk6|3.5594223272;Fbln1|2.14…	85	3125	333	28193	http://www.ebi.ac.uk/QuickGO/GTerm?id=GO:0009653	[]
3	3	cell motility	GO:0048870	1.07e-13	2.95e-11	30.67	2.6	13.7257	-2.45062	Nbl1|5.18343078721;Itgb3|5.1158443758;Acvr1|2.74973602831;Hrg|4.75255472554;Csf1|3.74287411136;Cd34|4.59932952005;Flna|2.14549609685;D0VED2|2.29433094248;Rras|0.387013893054;Epha2|2.16742617477;Epha1|2.10327724185;Ephb3|2.25744876689;Tnn|4.99873130491;Cpne3|0.274638726602;Ror2|2.77393202342;Fbln1|2.14917719183;Lamb1|4.50312102762;Slurp1|5.54535768602;Adam9|5.70011606189;Dab2|0.367170054631;Lamc2|…	57	1614	333	28193	http://www.ebi.ac.uk/QuickGO/GTerm?id=GO:0048870	[]
3	3	localization of cell	GO:0051674	1.07e-13	2.95e-11	30.67	2.6	13.7257	-2.45062	Nbl1|5.18343078721;Itgb3|5.1158443758;Acvr1|2.74973602831;Hrg|4.75255472554;Csf1|3.74287411136;Cd34|4.59932952005;Flna|2.14549609685;D0VED2|2.29433094248;Rras|0.387013893054;Epha2|2.16742617477;Epha1|2.10327724185;Ephb3|2.25744876689;Tnn|4.99873130491;Cpne3|0.274638726602;Ror2|2.77393202342;Fbln1|2.14917719183;Lamb1|4.50312102762;Slurp1|5.54535768602;Adam9|5.70011606189;Dab2|0.367170054631;Lamc2|…	57	1614	333	28193	http://www.ebi.ac.uk/QuickGO/GTerm?id=GO:0051674	[]
3	3	regulation of multicellular organismal process	GO:0051239	1.13e-13	2.95e-11	49.6	4.38	13.7257	-2.45062	Nbl1|5.18343078721;Itgb3|5.1158443758;Ephb2|2.25208200322;Acvr1|2.74973602831;Hrg|4.75255472554;Csf1|3.74287411136;F12|6.94811989354;Hgs|5.42391906928;Cd34|4.59932952005;Flna|2.14549609685;D0VED2|2.29433094248;Rras|0.387013893054;Epha2|2.16742617477;Oscar|4.06886339443;Epha1|2.10327724185;Ephb3|2.25744876689;Tnn|4.99873130491;Ror2|2.77393202342;Slitrk6|3.5594223272;Ssc5d|3.24618646989;Gp1ba|2.018…	90	3427	333	28193	http://www.ebi.ac.uk/QuickGO/GTerm?id=GO:0051239	[]
4	4	tissue development	GO:0009888	2e-13	4.73e-11	37.16	3.21	13.7257	-2.45062	Eda2r|3.81216919153;Bdh2|0.473042258133;Gsta3|0.253233789929;Itgb3|5.1158443758;Flnb|2.58164527909;Acvr1|2.74973602831;Csf1|3.74287411136;Col12a1|4.08557704906;Tollip|0.36615991101;Cd34|4.59932952005;TNC|3.69703026509;Flna|2.14549609685;D0VED2|2.29433094248;Epha2|2.16742617477;Edar|5.30896264356;Ror2|2.77393202342;Slitrk6|3.5594223272;Lamb1|4.50312102762;Col14a1|4.89069009535;Fzd7|4.49348263825;G…	66	2100	333	28193	http://www.ebi.ac.uk/QuickGO/GTerm?id=GO:0009888	[]
4	4	cell migration	GO:0016477	2.05e-13	4.73e-11	29.66	2.51	13.7257	-2.45062	Nbl1|5.18343078721;Itgb3|5.1158443758;Acvr1|2.74973602831;Hrg|4.75255472554;Csf1|3.74287411136;Cd34|4.59932952005;Flna|2.14549609685;D0VED2|2.29433094248;Rras|0.387013893054;Epha2|2.16742617477;Epha1|2.10327724185;Ephb3|2.25744876689;Tnn|4.99873130491;Cpne3|0.274638726602;Ror2|2.77393202342;Lamb1|4.50312102762;Slurp1|5.54535768602;Adam9|5.70011606189;Dab2|0.367170054631;Lamc2|2.84950273284;Eps8|0…	54	1493	333	28193	http://www.ebi.ac.uk/QuickGO/GTerm?id=GO:0016477	[]
2	2	locomotion	GO:0040011	2.13e-13	4.73e-11	33.37	2.86	13.7257	-2.45062	Nbl1|5.18343078721;Itgb3|5.1158443758;Ephb2|2.25208200322;Acvr1|2.74973602831;Hrg|4.75255472554;Csf1|3.74287411136;Cd34|4.59932952005;Flna|2.14549609685;D0VED2|2.29433094248;Rras|0.387013893054;Epha2|2.16742617477;Epha1|2.10327724185;Ephb3|2.25744876689;Tnn|4.99873130491;Cpne3|0.274638726602;Ror2|2.77393202342;Fbln1|2.14917719183;Lamb1|4.50312102762;Slurp1|5.54535768602;Adam9|5.70011606189;Dab2|0…	62	1894	333	28193	http://www.ebi.ac.uk/QuickGO/GTerm?id=GO:0040011	[]
4	4	regulation of cell motility	GO:2000145	3.31e-13	7e-11	22.56	1.84	13.7257	-2.45062	Nbl1|5.18343078721;Itgb3|5.1158443758;Acvr1|2.74973602831;Hrg|4.75255472554;Csf1|3.74287411136;Flna|2.14549609685;D0VED2|2.29433094248;Rras|0.387013893054;Epha2|2.16742617477;Epha1|2.10327724185;Cpne3|0.274638726602;Ror2|2.77393202342;Fbln1|2.14917719183;Lamb1|4.50312102762;Slurp1|5.54535768602;Adam9|5.70011606189;Dab2|0.367170054631;Lamc2|2.84950273284;Glipr2|0.154671414588;Tff2|8.78323243558;Pd…	42	962	333	28193	http://www.ebi.ac.uk/QuickGO/GTerm?id=GO:2000145	[]
3	3	regulation of localization	GO:0032879	4.53e-13	9.14e-11	47.48	4.18	13.7257	-2.45062	Nbl1|5.18343078721;Itgb3|5.1158443758;Ephb2|2.25208200322;Acvr1|2.74973602831;Hrg|4.75255472554;Csf1|3.74287411136;Adipoq|2.2879522883;Pdcd6ip|0.388652811368;Hgs|5.42391906928;Cd34|4.59932952005;Flna|2.14549609685;D0VED2|2.29433094248;Rras|0.387013893054;Epha2|2.16742617477;Epha1|2.10327724185;Cilp|2.71865408481;Edar|5.30896264356;Cpne3|0.274638726602;Ror2|2.77393202342;Ssc5d|3.24618646989;Fbln1|…	88	3390	333	28193	http://www.ebi.ac.uk/QuickGO/GTerm?id=GO:0032879	[]
6	5,6	regulation of cellular protein metabolic process	GO:0032268	4.85e-13	9.36e-11	41.98	3.66	13.7257	-2.45062	Eda2r|3.81216919153;Itgb3|5.1158443758;Ephb2|2.25208200322;Cab39|0.334345076074;Acvr1|2.74973602831;Hrg|4.75255472554;Csf1|3.74287411136;Adipoq|2.2879522883;Serpind1|2.4546929052;F12|6.94811989354;Hgs|5.42391906928;Tollip|0.36615991101;D0VED2|2.29433094248;Rras|0.387013893054;Epha2|2.16742617477;Epha1|2.10327724185;Edar|5.30896264356;Ror2|2.77393202342;Fbln1|2.14917719183;Gp1ba|2.01830994845;Usp5…	81	2980	333	28193	http://www.ebi.ac.uk/QuickGO/GTerm?id=GO:0032268	[]
7	7	protein phosphorylation	GO:0006468	7.4e-13	1.37e-10	35.79	3.08	13.7257	-2.45062	Amhr2|4.21954620486;Eda2r|3.81216919153;Itgb3|5.1158443758;Ephb2|2.25208200322;Cab39|0.334345076074;Acvr1|2.74973602831;Hrg|4.75255472554;Csf1r|6.1115574221;Csf1|3.74287411136;Adipoq|2.2879522883;Hgs|5.42391906928;D0VED2|2.29433094248;Rras|0.387013893054;Epha2|2.16742617477;Epha1|2.10327724185;Edar|5.30896264356;Ephb3|2.25744876689;Cpne3|0.274638726602;Ror2|2.77393202342;Fbln1|2.14917719183;Gp1ba…	70	2379	333	28193	http://www.ebi.ac.uk/QuickGO/GTerm?id=GO:0006468	[]
8	4,8	signal transduction by protein phosphorylation	GO:0023014	7.96e-13	1.37e-10	22.61	1.85	13.7257	-2.45062	Amhr2|4.21954620486;Eda2r|3.81216919153;Itgb3|5.1158443758;Ephb2|2.25208200322;Cab39|0.334345076074;Acvr1|2.74973602831;Hgs|5.42391906928;Rras|0.387013893054;Epha2|2.16742617477;Edar|5.30896264356;Ror2|2.77393202342;Fbln1|2.14917719183;Psca|2.57746392616;Adam9|5.70011606189;Glipr2|0.154671414588;Tff2|8.78323243558;Pdgfra|2.05065374608;Ngfr|3.74331439254;Notch2|2.07034450987;Gdf15|2.75566898517;Tg…	41	945	333	28193	http://www.ebi.ac.uk/QuickGO/GTerm?id=GO:0023014	[]
5	4,5	animal organ development	GO:0048513	8e-13	1.37e-10	52.52	4.65	13.7257	-2.45062	Gsta3|0.253233789929;Itgb3|5.1158443758;Flnb|2.58164527909;Ephb2|2.25208200322;Nrg4|3.28011246562;Acvr1|2.74973602831;Csf1|3.74287411136;Cd34|4.59932952005;TNC|3.69703026509;Pcdh18|2.26453986994;Flna|2.14549609685;D0VED2|2.29433094248;Rras|0.387013893054;Epha2|2.16742617477;Oscar|4.06886339443;Ly6d|3.86527745517;Edar|5.30896264356;Ephb3|2.25744876689;Ror2|2.77393202342;Slitrk6|3.5594223272;Adam19…	98	4041	333	28193	http://www.ebi.ac.uk/QuickGO/GTerm?id=GO:0048513	[]
5	5	regulation of cell migration	GO:0030334	1.03e-12	1.69e-10	21.86	1.78	13.7257	-2.45062	Nbl1|5.18343078721;Itgb3|5.1158443758;Acvr1|2.74973602831;Hrg|4.75255472554;Csf1|3.74287411136;Flna|2.14549609685;D0VED2|2.29433094248;Rras|0.387013893054;Epha2|2.16742617477;Epha1|2.10327724185;Cpne3|0.274638726602;Ror2|2.77393202342;Lamb1|4.50312102762;Slurp1|5.54535768602;Adam9|5.70011606189;Dab2|0.367170054631;Lamc2|2.84950273284;Glipr2|0.154671414588;Tff2|8.78323243558;Pdgfra|2.05065374608;J…	40	910	333	28193	http://www.ebi.ac.uk/QuickGO/GTerm?id=GO:0030334	[]
4	4	cell-substrate adhesion	GO:0031589	1.06e-12	1.69e-10	13.65	1.01	13.7257	-2.45062	Itgb3|5.1158443758;Hrg|4.75255472554;Csf1|3.74287411136;Cd34|4.59932952005;Nid2|3.37351866494;Flna|2.14549609685;Epha1|2.10327724185;Ephb3|2.25744876689;Tnn|4.99873130491;Fbln1|2.14917719183;Lamb1|4.50312102762;Fzd7|4.49348263825;Adam9|5.70011606189;Nid1|2.4653007995;Jag1|3.40813073464;Col1a1|8.46380225548;Mertk|2.40575293641;Rhoa|0.298814546934;Jam3|3.00106677112;Rac1|0.30466263296;Cdc42|0.28006…	25	353	333	28193	http://www.ebi.ac.uk/QuickGO/GTerm?id=GO:0031589	[]
5	4,5	regulation of signal transduction	GO:0009966	3.09e-12	4.72e-10	46.33	4.07	13.7257	-2.45062	Eda2r|3.81216919153;Nbl1|5.18343078721;Itgb3|5.1158443758;Ephb2|2.25208200322;Acvr1|2.74973602831;Hrg|4.75255472554;Shisa5|6.7995250186;Csf1|3.74287411136;Pik3ip1|3.77389751588;F10|11.3511736655;Hgs|5.42391906928;Flna|2.14549609685;Rras|0.387013893054;Epha2|2.16742617477;Cilp|2.71865408481;Edar|5.30896264356;Tnn|4.99873130491;Ror2|2.77393202342;Fbln1|2.14917719183;Gp1ba|2.01830994845;Lypd6b|2.921…	82	3147	333	28193	http://www.ebi.ac.uk/QuickGO/GTerm?id=GO:0009966	[]
7	6,7	regulation of phosphate metabolic process	GO:0019220	3.37e-12	4.98e-10	32.29	2.76	13.7257	-2.45062	Eda2r|3.81216919153;Itgb3|5.1158443758;Ephb2|2.25208200322;Cab39|0.334345076074;Acvr1|2.74973602831;Hrg|4.75255472554;Csf1|3.74287411136;Adipoq|2.2879522883;Pik3ip1|3.77389751588;Hgs|5.42391906928;D0VED2|2.29433094248;Rras|0.387013893054;Epha2|2.16742617477;Epha1|2.10327724185;Edar|5.30896264356;Ror2|2.77393202342;Fbln1|2.14917719183;Gp1ba|2.01830994845;Psca|2.57746392616;Flrt1|2.44206974394;Fzd7…	62	2019	333	28193	http://www.ebi.ac.uk/QuickGO/GTerm?id=GO:0019220	[]
6	5,6	regulation of phosphorus metabolic process	GO:0051174	3.9e-12	5.59e-10	32.29	2.76	13.7257	-2.45062	Eda2r|3.81216919153;Itgb3|5.1158443758;Ephb2|2.25208200322;Cab39|0.334345076074;Acvr1|2.74973602831;Hrg|4.75255472554;Csf1|3.74287411136;Adipoq|2.2879522883;Pik3ip1|3.77389751588;Hgs|5.42391906928;D0VED2|2.29433094248;Rras|0.387013893054;Epha2|2.16742617477;Epha1|2.10327724185;Edar|5.30896264356;Ror2|2.77393202342;Fbln1|2.14917719183;Gp1ba|2.01830994845;Psca|2.57746392616;Flrt1|2.44206974394;Fzd7…	62	2026	333	28193	http://www.ebi.ac.uk/QuickGO/GTerm?id=GO:0051174	[]
3	3	regulation of locomotion	GO:0040012	4.56e-12	6.33e-10	22.56	1.84	13.7257	-2.45062	Nbl1|5.18343078721;Itgb3|5.1158443758;Acvr1|2.74973602831;Hrg|4.75255472554;Csf1|3.74287411136;Flna|2.14549609685;D0VED2|2.29433094248;Rras|0.387013893054;Epha2|2.16742617477;Epha1|2.10327724185;Cpne3|0.274638726602;Ror2|2.77393202342;Fbln1|2.14917719183;Lamb1|4.50312102762;Slurp1|5.54535768602;Adam9|5.70011606189;Dab2|0.367170054631;Lamc2|2.84950273284;Glipr2|0.154671414588;Tff2|8.78323243558;Pd…	42	1043	333	28193	http://www.ebi.ac.uk/QuickGO/GTerm?id=GO:0040012	[]
5	5	wound healing	GO:0042060	8.02e-12	1.06e-09	16.72	1.3	13.7257	-2.45062	Itgb3|5.1158443758;Hrg|4.75255472554;Serpind1|2.4546929052;F10|11.3511736655;F12|6.94811989354;Habp2|3.18695640921;Cd34|4.59932952005;TNC|3.69703026509;Flna|2.14549609685;Il10rb|2.45537281555;Fbln1|2.14917719183;Gp1ba|2.01830994845;Fzd7|4.49348263825;Cdh3|3.47354004903;Pdgfra|2.05065374608;Fzd6|5.53106640717;F2|2.2510869411;Notch2|2.07034450987;Thbd|3.24197450717;Cx3cl1|2.95185346987;Wfdc1|8.3563…	30	563	333	28193	http://www.ebi.ac.uk/QuickGO/GTerm?id=GO:0042060	[]
3	3	single-multicellular organism process	GO:0044707	8.1e-12	1.06e-09	88.8	8.06	13.7257	-2.45062	Nbl1|5.18343078721;Gsta3|0.253233789929;Sfrp4|6.85733769862;Itgb3|5.1158443758;Flnb|2.58164527909;Ephb2|2.25208200322;Nrg4|3.28011246562;Acvr1|2.74973602831;Hrg|4.75255472554;Csf1|3.74287411136;Serpind1|2.4546929052;Pcdhgc3|4.74854582225;Spp2|3.06498748731;Col12a1|4.08557704906;F10|11.3511736655;F12|6.94811989354;Hgs|5.42391906928;Habp2|3.18695640921;Cd34|4.59932952005;TNC|3.69703026509;Pcdh18|2.…	165	8944	333	28193	http://www.ebi.ac.uk/QuickGO/GTerm?id=GO:0044707	[]
4	3,4	single organism cell adhesion	GO:0098602	9.41e-12	1.19e-09	18.15	1.43	13.7257	-2.45062	Itgb3|5.1158443758;Acvr1|2.74973602831;Cd34|4.59932952005;Flna|2.14549609685;D0VED2|2.29433094248;Epha1|2.10327724185;Ephb3|2.25744876689;Adam19|2.68772007617;Fbln1|2.14917719183;Lamb1|4.50312102762;Gp1ba|2.01830994845;Tnfrsf13c|2.32711126301;Mpzl2|2.66822061635;Fzd7|4.49348263825;Adam9|5.70011606189;Cdh3|3.47354004903;Cdh11|2.85602711753;Pdgfra|2.05065374608;Jag1|3.40813073464;Spint2|2.324658371…	36	805	333	28193	http://www.ebi.ac.uk/QuickGO/GTerm?id=GO:0098602	[]
4	4	regulation of cellular component movement	GO:0051270	9.7e-12	1.2e-09	22.56	1.84	13.7257	-2.45062	Nbl1|5.18343078721;Itgb3|5.1158443758;Acvr1|2.74973602831;Hrg|4.75255472554;Csf1|3.74287411136;Flna|2.14549609685;D0VED2|2.29433094248;Rras|0.387013893054;Epha2|2.16742617477;Epha1|2.10327724185;Cpne3|0.274638726602;Ror2|2.77393202342;Fbln1|2.14917719183;Lamb1|4.50312102762;Slurp1|5.54535768602;Adam9|5.70011606189;Dab2|0.367170054631;Lamc2|2.84950273284;Glipr2|0.154671414588;Tff2|8.78323243558;Pd…	42	1068	333	28193	http://www.ebi.ac.uk/QuickGO/GTerm?id=GO:0051270	[]
3	3	regulation of response to stimulus	GO:0048583	1.26e-11	1.51e-09	56.87	5.06	13.7257	-2.45062	Eda2r|3.81216919153;Nbl1|5.18343078721;Itgb3|5.1158443758;Ephb2|2.25208200322;Sppl2a|2.09621864242;Acvr1|2.74973602831;Hrg|4.75255472554;Shisa5|6.7995250186;Csf1|3.74287411136;C7|2.93218545492;Pik3ip1|3.77389751588;F10|11.3511736655;F12|6.94811989354;Hgs|5.42391906928;Cd34|4.59932952005;Flna|2.14549609685;Rras|0.387013893054;Epha2|2.16742617477;Oscar|4.06886339443;Cilp|2.71865408481;Edar|5.308962…	100	4362	333	28193	http://www.ebi.ac.uk/QuickGO/GTerm?id=GO:0048583	[]
7	6,7	transmembrane receptor protein tyrosine kinase signaling pathway	GO:0007169	1.54e-11	1.8e-09	17.1	1.33	13.7257	-2.45062	Ephb2|2.25208200322;Hrg|4.75255472554;Csf1|3.74287411136;Hgs|5.42391906928;Epha2|2.16742617477;Epha1|2.10327724185;Cilp|2.71865408481;Ephb3|2.25744876689;Cpne3|0.274638726602;Ror2|2.77393202342;Ror1|3.21168497159;Flrt1|2.44206974394;Fgfr1|2.48030633331;Cdh3|3.47354004903;Col4a5|2.3710508508;Col4a2|2.16842250501;Efna2|3.43174932689;Pdgfra|2.05065374608;Ngfr|3.74331439254;Gdf15|2.75566898517;Aplp2|…	34	736	333	28193	http://www.ebi.ac.uk/QuickGO/GTerm?id=GO:0007169	[]
4	4	response to organic substance	GO:0010033	2.11e-11	2.35e-09	53.5	4.74	13.7257	-2.45062	Nbl1|5.18343078721;Itgb3|5.1158443758;Flnb|2.58164527909;Acvr1|2.74973602831;Hrg|4.75255472554;Csf1r|6.1115574221;Csf1|3.74287411136;Adipoq|2.2879522883;F12|6.94811989354;Hgs|5.42391906928;TNC|3.69703026509;D0VED2|2.29433094248;Epha2|2.16742617477;Ly6d|3.86527745517;Cilp|2.71865408481;Cpne3|0.274638726602;Il10rb|2.45537281555;Ror2|2.77393202342;Ssc5d|3.24618646989;Gp1ba|2.01830994845;Flrt1|2.4420…	98	4271	333	28193	http://www.ebi.ac.uk/QuickGO/GTerm?id=GO:0010033	[]
5	5	cell differentiation	GO:0030154	2.12e-11	2.35e-09	55.05	4.89	13.7257	-2.45062	Bdh2|0.473042258133;Nbl1|5.18343078721;Scube2|5.12511818069;Flnb|2.58164527909;Ephb2|2.25208200322;Acvr1|2.74973602831;Csf1|3.74287411136;Col12a1|4.08557704906;Tollip|0.36615991101;Cd34|4.59932952005;TNC|3.69703026509;Flna|2.14549609685;D0VED2|2.29433094248;Rras|0.387013893054;Epha2|2.16742617477;Oscar|4.06886339443;Epha1|2.10327724185;Ly6d|3.86527745517;Ephb3|2.25744876689;Tnn|4.99873130491;Ror2…	103	4597	333	28193	http://www.ebi.ac.uk/QuickGO/GTerm?id=GO:0030154	[]
3	3	regulation of biological quality	GO:0065008	2.63e-11	2.78e-09	54.16	4.81	13.7257	-2.45062	Bdh2|0.473042258133;Nbl1|5.18343078721;Itgb3|5.1158443758;Ephb2|2.25208200322;Hrg|4.75255472554;Csf1|3.74287411136;C7|2.93218545492;Adipoq|2.2879522883;Serpind1|2.4546929052;Atp11a|0.149327334068;F10|11.3511736655;F12|6.94811989354;Pdcd6ip|0.388652811368;Habp2|3.18695640921;Cd34|4.59932952005;Flna|2.14549609685;Oscar|4.06886339443;Ephb3|2.25744876689;Il10rb|2.45537281555;Slitrk6|3.5594223272;Fbln…	102	4548	333	28193	http://www.ebi.ac.uk/QuickGO/GTerm?id=GO:0065008	[]
4	4	cellular response to chemical stimulus	GO:0070887	2.63e-11	2.78e-09	47.72	4.2	13.7257	-2.45062	Nbl1|5.18343078721;Itgb3|5.1158443758;Flnb|2.58164527909;Acvr1|2.74973602831;Hrg|4.75255472554;Csf1r|6.1115574221;Csf1|3.74287411136;Aldh3b1|0.322748742755;Adipoq|2.2879522883;Hgs|5.42391906928;Cd34|4.59932952005;TNC|3.69703026509;D0VED2|2.29433094248;Epha2|2.16742617477;Cilp|2.71865408481;Cpne3|0.274638726602;Il10rb|2.45537281555;Ror2|2.77393202342;Gp1ba|2.01830994845;Flrt1|2.44206974394;Adam9|5…	87	3589	333	28193	http://www.ebi.ac.uk/QuickGO/GTerm?id=GO:0070887	[]
7	6,7	regulation of protein modification process	GO:0031399	2.83e-11	2.92e-09	31.1	2.64	13.7257	-2.45062	Eda2r|3.81216919153;Itgb3|5.1158443758;Ephb2|2.25208200322;Cab39|0.334345076074;Acvr1|2.74973602831;Hrg|4.75255472554;Csf1|3.74287411136;Adipoq|2.2879522883;Hgs|5.42391906928;Tollip|0.36615991101;D0VED2|2.29433094248;Rras|0.387013893054;Epha2|2.16742617477;Epha1|2.10327724185;Edar|5.30896264356;Ror2|2.77393202342;Fbln1|2.14917719183;Gp1ba|2.01830994845;Psca|2.57746392616;Flrt1|2.44206974394;Gnaq|…	60	2015	333	28193	http://www.ebi.ac.uk/QuickGO/GTerm?id=GO:0031399	[]
4	4	movement of cell or subcellular component	GO:0006928	3.03e-11	3.06e-09	33.47	2.87	13.7257	-2.45062	Nbl1|5.18343078721;Itgb3|5.1158443758;Ephb2|2.25208200322;Acvr1|2.74973602831;Hrg|4.75255472554;Csf1|3.74287411136;Cd34|4.59932952005;Flna|2.14549609685;D0VED2|2.29433094248;Rras|0.387013893054;Epha2|2.16742617477;Epha1|2.10327724185;Ephb3|2.25744876689;Tnn|4.99873130491;Cpne3|0.274638726602;Ror2|2.77393202342;Fbln1|2.14917719183;Lamb1|4.50312102762;Slurp1|5.54535768602;Adam9|5.70011606189;Dab2|0…	63	2183	333	28193	http://www.ebi.ac.uk/QuickGO/GTerm?id=GO:0006928	[]
8	7,8	regulation of ERK1 and ERK2 cascade	GO:0070372	3.3e-11	3.26e-09	11.88	0.84	13.7257	-2.45062	Itgb3|5.1158443758;Ephb2|2.25208200322;Rras|0.387013893054;Epha2|2.16742617477;Fbln1|2.14917719183;Psca|2.57746392616;Glipr2|0.154671414588;Tff2|8.78323243558;Pdgfra|2.05065374608;Notch2|2.07034450987;Atp6ap1|7.02461448083;Cx3cl1|2.95185346987;Gnai2|0.276872790527;App|2.60335706824;Cd74|4.59119482571;Ezr|0.192889153541;Rap1a|0.238759716766;Nptn|2.94136439028;Rap1b|0.248458596434;Slc9a3r1|0.192275…	22	315	333	28193	http://www.ebi.ac.uk/QuickGO/GTerm?id=GO:0070372	[]
5	5	blood coagulation	GO:0007596	5.06e-11	4.88e-09	10.56	0.72	13.7257	-2.45062	Itgb3|5.1158443758;Hrg|4.75255472554;Serpind1|2.4546929052;F10|11.3511736655;F12|6.94811989354;Habp2|3.18695640921;Cd34|4.59932952005;Flna|2.14549609685;Il10rb|2.45537281555;Fbln1|2.14917719183;Gp1ba|2.01830994845;Pdgfra|2.05065374608;Fzd6|5.53106640717;F2|2.2510869411;Thbd|3.24197450717;Cx3cl1|2.95185346987;Mertk|2.40575293641;Plg|5.70809177879;Apoh|2.60842878913;F7|2.62509458921	20	261	333	28193	http://www.ebi.ac.uk/QuickGO/GTerm?id=GO:0007596	[]
2	2	negative regulation of biological process	GO:0048519	5.98e-11	5.64e-09	65.4	5.86	13.7257	-2.45062	Nbl1|5.18343078721;Itgb3|5.1158443758;Ephb2|2.25208200322;Acvr1|2.74973602831;Hrg|4.75255472554;Adipoq|2.2879522883;Serpind1|2.4546929052;Pik3ip1|3.77389751588;F12|6.94811989354;Hgs|5.42391906928;Cd34|4.59932952005;TNC|3.69703026509;Dpt|2.75320920227;Flna|2.14549609685;Rras|0.387013893054;Epha2|2.16742617477;Epha1|2.10327724185;Cilp|2.71865408481;Tnn|4.99873130491;Ror2|2.77393202342;Ssc5d|3.24618…	120	5834	333	28193	http://www.ebi.ac.uk/QuickGO/GTerm?id=GO:0048519	[]
5	5	hemostasis	GO:0007599	6.21e-11	5.74e-09	10.56	0.72	13.7257	-2.45062	Itgb3|5.1158443758;Hrg|4.75255472554;Serpind1|2.4546929052;F10|11.3511736655;F12|6.94811989354;Habp2|3.18695640921;Cd34|4.59932952005;Flna|2.14549609685;Il10rb|2.45537281555;Fbln1|2.14917719183;Gp1ba|2.01830994845;Pdgfra|2.05065374608;Fzd6|5.53106640717;F2|2.2510869411;Thbd|3.24197450717;Cx3cl1|2.95185346987;Mertk|2.40575293641;Plg|5.70809177879;Apoh|2.60842878913;F7|2.62509458921	20	264	333	28193	http://www.ebi.ac.uk/QuickGO/GTerm?id=GO:0007599	[]
4	4	coagulation	GO:0050817	7.61e-11	6.89e-09	10.56	0.72	13.7257	-2.45062	Itgb3|5.1158443758;Hrg|4.75255472554;Serpind1|2.4546929052;F10|11.3511736655;F12|6.94811989354;Habp2|3.18695640921;Cd34|4.59932952005;Flna|2.14549609685;Il10rb|2.45537281555;Fbln1|2.14917719183;Gp1ba|2.01830994845;Pdgfra|2.05065374608;Fzd6|5.53106640717;F2|2.2510869411;Thbd|3.24197450717;Cx3cl1|2.95185346987;Mertk|2.40575293641;Plg|5.70809177879;Apoh|2.60842878913;F7|2.62509458921	20	267	333	28193	http://www.ebi.ac.uk/QuickGO/GTerm?id=GO:0050817	[]
7	6,7	ERK1 and ERK2 cascade	GO:0070371	1.02e-10	9.08e-09	11.88	0.84	13.7257	-2.45062	Itgb3|5.1158443758;Ephb2|2.25208200322;Rras|0.387013893054;Epha2|2.16742617477;Fbln1|2.14917719183;Psca|2.57746392616;Glipr2|0.154671414588;Tff2|8.78323243558;Pdgfra|2.05065374608;Notch2|2.07034450987;Atp6ap1|7.02461448083;Cx3cl1|2.95185346987;Gnai2|0.276872790527;App|2.60335706824;Cd74|4.59119482571;Ezr|0.192889153541;Rap1a|0.238759716766;Nptn|2.94136439028;Rap1b|0.248458596434;Slc9a3r1|0.192275…	22	334	333	28193	http://www.ebi.ac.uk/QuickGO/GTerm?id=GO:0070371	[]
2	2	response to stimulus	GO:0050896	1.09e-10	9.49e-09	114.22	10.44	13.7257	-2.45062	Amhr2|4.21954620486;Eda2r|3.81216919153;Adgre5|8.57280589927;Nbl1|5.18343078721;Scube2|5.12511818069;Sfrp4|6.85733769862;Pxdn|4.76280010599;Itgb3|5.1158443758;Flnb|2.58164527909;Ephb2|2.25208200322;Sppl2a|2.09621864242;Nrg4|3.28011246562;Cab39|0.334345076074;Acvr1|2.74973602831;Hrg|4.75255472554;Csf1r|6.1115574221;Shisa5|6.7995250186;Csf1|3.74287411136;Aldh3b1|0.322748742755;C7|2.93218545492;Adip…	212	13052	333	28193	http://www.ebi.ac.uk/QuickGO/GTerm?id=GO:0050896	[]
5	5	response to growth factor	GO:0070848	1.54e-10	1.31e-08	20.18	1.62	13.7257	-2.45062	Nbl1|5.18343078721;Itgb3|5.1158443758;Acvr1|2.74973602831;Hrg|4.75255472554;Hgs|5.42391906928;TNC|3.69703026509;D0VED2|2.29433094248;Epha2|2.16742617477;Cilp|2.71865408481;Cpne3|0.274638726602;Ror2|2.77393202342;Flrt1|2.44206974394;Adam9|5.70011606189;Fgfr1|2.48030633331;Dab2|0.367170054631;Col2a1|4.54505125588;Col4a2|2.16842250501;Pdgfra|2.05065374608;Ngfr|3.74331439254;Fzd1|3.65968839802;Spint2…	36	890	333	28193	http://www.ebi.ac.uk/QuickGO/GTerm?id=GO:0070848	[]
4	4	cellular developmental process	GO:0048869	1.56e-10	1.31e-08	56.63	5.04	13.7257	-2.45062	Bdh2|0.473042258133;Nbl1|5.18343078721;Scube2|5.12511818069;Flnb|2.58164527909;Ephb2|2.25208200322;Acvr1|2.74973602831;Csf1|3.74287411136;Col12a1|4.08557704906;Tollip|0.36615991101;Cd34|4.59932952005;TNC|3.69703026509;Flna|2.14549609685;D0VED2|2.29433094248;Rras|0.387013893054;Epha2|2.16742617477;Oscar|4.06886339443;Epha1|2.10327724185;Ly6d|3.86527745517;Ephb3|2.25744876689;Tnn|4.99873130491;Ror2…	107	5024	333	28193	http://www.ebi.ac.uk/QuickGO/GTerm?id=GO:0048869	[]
9	6,7,8,9	regulation of MAPK cascade	GO:0043408	1.79e-10	1.47e-08	19.15	1.52	13.7257	-2.45062	Eda2r|3.81216919153;Itgb3|5.1158443758;Ephb2|2.25208200322;Hgs|5.42391906928;Rras|0.387013893054;Epha2|2.16742617477;Edar|5.30896264356;Ror2|2.77393202342;Fbln1|2.14917719183;Psca|2.57746392616;Adam9|5.70011606189;Glipr2|0.154671414588;Tff2|8.78323243558;Pdgfra|2.05065374608;Ngfr|3.74331439254;Notch2|2.07034450987;Gdf15|2.75566898517;Atp6ap1|7.02461448083;Cx3cl1|2.95185346987;Gnai2|0.276872790527…	34	807	333	28193	http://www.ebi.ac.uk/QuickGO/GTerm?id=GO:0043408	[]
6	5,6	MAPK cascade	GO:0000165	1.97e-10	1.59e-08	19.95	1.6	13.7257	-2.45062	Eda2r|3.81216919153;Itgb3|5.1158443758;Ephb2|2.25208200322;Hgs|5.42391906928;Rras|0.387013893054;Epha2|2.16742617477;Edar|5.30896264356;Ror2|2.77393202342;Fbln1|2.14917719183;Psca|2.57746392616;Adam9|5.70011606189;Glipr2|0.154671414588;Tff2|8.78323243558;Pdgfra|2.05065374608;Ngfr|3.74331439254;Notch2|2.07034450987;Gdf15|2.75566898517;Atp6ap1|7.02461448083;Cx3cl1|2.95185346987;Gnai2|0.276872790527…	36	898	333	28193	http://www.ebi.ac.uk/QuickGO/GTerm?id=GO:0000165	[]
6	6	phosphorylation	GO:0016310	2.25e-10	1.78e-08	39.42	3.42	13.7257	-2.45062	Amhr2|4.21954620486;Eda2r|3.81216919153;Itgb3|5.1158443758;Ephb2|2.25208200322;Cab39|0.334345076074;Acvr1|2.74973602831;Hrg|4.75255472554;Csf1r|6.1115574221;Csf1|3.74287411136;Adipoq|2.2879522883;Pik3ip1|3.77389751588;Hgs|5.42391906928;Tollip|0.36615991101;D0VED2|2.29433094248;Rras|0.387013893054;Epha2|2.16742617477;Epha1|2.10327724185;Edar|5.30896264356;Ephb3|2.25744876689;Cpne3|0.274638726602;R…	76	3057	333	28193	http://www.ebi.ac.uk/QuickGO/GTerm?id=GO:0016310	[]
4	4	regulation of cell communication	GO:0010646	2.3e-10	1.79e-08	48.41	4.27	13.7257	-2.45062	Eda2r|3.81216919153;Nbl1|5.18343078721;Itgb3|5.1158443758;Ephb2|2.25208200322;Acvr1|2.74973602831;Hrg|4.75255472554;Shisa5|6.7995250186;Csf1|3.74287411136;Adipoq|2.2879522883;Pik3ip1|3.77389751588;F10|11.3511736655;Hgs|5.42391906928;Flna|2.14549609685;Rras|0.387013893054;Epha2|2.16742617477;Cilp|2.71865408481;Edar|5.30896264356;Tnn|4.99873130491;Ror2|2.77393202342;Fbln1|2.14917719183;Gp1ba|2.0183…	87	3742	333	28193	http://www.ebi.ac.uk/QuickGO/GTerm?id=GO:0010646	[]
3	3	negative regulation of cellular process	GO:0048523	2.68e-10	2.05e-08	60.07	5.36	13.7257	-2.45062	Nbl1|5.18343078721;Itgb3|5.1158443758;Ephb2|2.25208200322;Acvr1|2.74973602831;Hrg|4.75255472554;Adipoq|2.2879522883;Serpind1|2.4546929052;Pik3ip1|3.77389751588;Hgs|5.42391906928;Cd34|4.59932952005;TNC|3.69703026509;Dpt|2.75320920227;Flna|2.14549609685;Rras|0.387013893054;Epha2|2.16742617477;Epha1|2.10327724185;Cilp|2.71865408481;Tnn|4.99873130491;Ror2|2.77393202342;Ssc5d|3.24618646989;Fbln1|2.149…	111	5343	333	28193	http://www.ebi.ac.uk/QuickGO/GTerm?id=GO:0048523	[]
5	5	cellular response to organic substance	GO:0071310	4.67e-10	3.51e-08	40.6	3.53	13.7257	-2.45062	Nbl1|5.18343078721;Itgb3|5.1158443758;Flnb|2.58164527909;Acvr1|2.74973602831;Hrg|4.75255472554;Csf1r|6.1115574221;Csf1|3.74287411136;Adipoq|2.2879522883;Hgs|5.42391906928;TNC|3.69703026509;D0VED2|2.29433094248;Cilp|2.71865408481;Cpne3|0.274638726602;Il10rb|2.45537281555;Ror2|2.77393202342;Gp1ba|2.01830994845;Flrt1|2.44206974394;Adam9|5.70011606189;Fgfr1|2.48030633331;Dab2|0.367170054631;Mat2a|0.3…	74	2984	333	28193	http://www.ebi.ac.uk/QuickGO/GTerm?id=GO:0071310	[]
4	4	regulation of body fluid levels	GO:0050878	4.9e-10	3.63e-08	12.94	0.94	13.7257	-2.45062	Itgb3|5.1158443758;Ephb2|2.25208200322;Hrg|4.75255472554;Serpind1|2.4546929052;F10|11.3511736655;F12|6.94811989354;Habp2|3.18695640921;Cd34|4.59932952005;Flna|2.14549609685;Il10rb|2.45537281555;Fbln1|2.14917719183;Gp1ba|2.01830994845;Pdgfra|2.05065374608;Fzd6|5.53106640717;F2|2.2510869411;Thbd|3.24197450717;Cx3cl1|2.95185346987;Gnai2|0.276872790527;Dbi|2.2948507915;Aqp5|0.292205839508;Mertk|2.405…	25	470	333	28193	http://www.ebi.ac.uk/QuickGO/GTerm?id=GO:0050878	[]
3	3	negative regulation of multicellular organismal process	GO:0051241	5.06e-10	3.68e-08	24.23	2	13.7257	-2.45062	Ephb2|2.25208200322;Hrg|4.75255472554;F12|6.94811989354;Hgs|5.42391906928;Cd34|4.59932952005;Epha2|2.16742617477;Tnn|4.99873130491;Ssc5d|3.24618646989;Gp1ba|2.01830994845;Fzd7|4.49348263825;Cdh3|3.47354004903;Prg4|4.25917238204;Col4a2|2.16842250501;Tff2|8.78323243558;Pdgfra|2.05065374608;Ngfr|3.74331439254;Jag1|3.40813073464;F2|2.2510869411;Gdf15|2.75566898517;Lrp1|3.82469933215;Fbn1|2.8281745225…	44	1313	333	28193	http://www.ebi.ac.uk/QuickGO/GTerm?id=GO:0051241	[]
4	4	response to wounding	GO:0009611	5.44e-10	3.89e-08	21.29	1.72	13.7257	-2.45062	Itgb3|5.1158443758;Hrg|4.75255472554;Serpind1|2.4546929052;F10|11.3511736655;F12|6.94811989354;Habp2|3.18695640921;Cd34|4.59932952005;TNC|3.69703026509;Flna|2.14549609685;Il10rb|2.45537281555;Fbln1|2.14917719183;Gp1ba|2.01830994845;Fzd7|4.49348263825;Cdh3|3.47354004903;Tff2|8.78323243558;Pdgfra|2.05065374608;Fzd6|5.53106640717;Ngfr|3.74331439254;F2|2.2510869411;Notch2|2.07034450987;Thbd|3.2419745…	38	1025	333	28193	http://www.ebi.ac.uk/QuickGO/GTerm?id=GO:0009611	[]
8	7,8	positive regulation of protein phosphorylation	GO:0001934	5.71e-10	4.02e-08	21.12	1.71	13.7257	-2.45062	Eda2r|3.81216919153;Itgb3|5.1158443758;Cab39|0.334345076074;Acvr1|2.74973602831;Csf1|3.74287411136;Adipoq|2.2879522883;D0VED2|2.29433094248;Edar|5.30896264356;Ror2|2.77393202342;Adam9|5.70011606189;Dab2|0.367170054631;Glipr2|0.154671414588;Tff2|8.78323243558;Pdgfra|2.05065374608;Ngfr|3.74331439254;Fzd1|3.65968839802;F2|2.2510869411;Notch2|2.07034450987;Gdf15|2.75566898517;Atp6ap1|7.02461448083;Cx…	39	1074	333	28193	http://www.ebi.ac.uk/QuickGO/GTerm?id=GO:0001934	[]
3	3	regulation of signaling	GO:0023051	5.85e-10	4.05e-08	47.55	4.19	13.7257	-2.45062	Eda2r|3.81216919153;Nbl1|5.18343078721;Itgb3|5.1158443758;Ephb2|2.25208200322;Acvr1|2.74973602831;Hrg|4.75255472554;Shisa5|6.7995250186;Csf1|3.74287411136;Adipoq|2.2879522883;Pik3ip1|3.77389751588;F10|11.3511736655;Hgs|5.42391906928;Flna|2.14549609685;Rras|0.387013893054;Epha2|2.16742617477;Cilp|2.71865408481;Edar|5.30896264356;Tnn|4.99873130491;Ror2|2.77393202342;Fbln1|2.14917719183;Gp1ba|2.0183…	85	3684	333	28193	http://www.ebi.ac.uk/QuickGO/GTerm?id=GO:0023051	[]
8	7,8	positive regulation of phosphorylation	GO:0042327	6.05e-10	4.13e-08	21.77	1.77	13.7257	-2.45062	Eda2r|3.81216919153;Itgb3|5.1158443758;Cab39|0.334345076074;Acvr1|2.74973602831;Csf1|3.74287411136;Adipoq|2.2879522883;D0VED2|2.29433094248;Edar|5.30896264356;Ror2|2.77393202342;Fzd7|4.49348263825;Adam9|5.70011606189;Dab2|0.367170054631;Glipr2|0.154671414588;Tff2|8.78323243558;Pdgfra|2.05065374608;Ngfr|3.74331439254;Fzd1|3.65968839802;F2|2.2510869411;Notch2|2.07034450987;Gdf15|2.75566898517;Atp6a…	40	1124	333	28193	http://www.ebi.ac.uk/QuickGO/GTerm?id=GO:0042327	[]
5	5	positive regulation of cell migration	GO:0030335	7.2e-10	4.84e-08	13.98	1.04	13.7257	-2.45062	Itgb3|5.1158443758;Acvr1|2.74973602831;Csf1|3.74287411136;Flna|2.14549609685;D0VED2|2.29433094248;Epha1|2.10327724185;Cpne3|0.274638726602;Ror2|2.77393202342;Lamb1|4.50312102762;Adam9|5.70011606189;Dab2|0.367170054631;Lamc2|2.84950273284;Glipr2|0.154671414588;Pdgfra|2.05065374608;Rab5a|0.32019329859;Cx3cl1|2.95185346987;Col1a1|8.46380225548;Gnai2|0.276872790527;App|2.60335706824;Cd74|4.5911948257…	27	556	333	28193	http://www.ebi.ac.uk/QuickGO/GTerm?id=GO:0030335	[]
3	3	response to endogenous stimulus	GO:0009719	7.91e-10	5.24e-08	34.17	2.93	13.7257	-2.45062	Nbl1|5.18343078721;Itgb3|5.1158443758;Acvr1|2.74973602831;Adipoq|2.2879522883;TNC|3.69703026509;D0VED2|2.29433094248;Cilp|2.71865408481;Ror2|2.77393202342;Flrt1|2.44206974394;Adam9|5.70011606189;Fgfr1|2.48030633331;Dab2|0.367170054631;Col2a1|4.54505125588;Col4a2|2.16842250501;Pdgfra|2.05065374608;Ngfr|3.74331439254;Jag1|3.40813073464;Fzd1|3.65968839802;Gdf15|2.75566898517;Spint2|2.32465837181;Grn…	66	2540	333	28193	http://www.ebi.ac.uk/QuickGO/GTerm?id=GO:0009719	[]
5	5	cardiovascular system development	GO:0072358	1.03e-09	6.75e-08	19.43	1.55	13.7257	-2.45062	Itgb3|5.1158443758;Ephb2|2.25208200322;Acvr1|2.74973602831;Hrg|4.75255472554;Hgs|5.42391906928;Cd34|4.59932952005;D0VED2|2.29433094248;Rras|0.387013893054;Epha2|2.16742617477;Epha1|2.10327724185;Ephb3|2.25744876689;Adam19|2.68772007617;Col14a1|4.89069009535;Gnaq|0.296835941696;Col2a1|4.54505125588;Col4a2|2.16842250501;Pdgfra|2.05065374608;Ngfr|3.74331439254;Jag1|3.40813073464;Fzd1|3.65968839802;N…	38	1049	333	28193	http://www.ebi.ac.uk/QuickGO/GTerm?id=GO:0072358	[]
3	3	regulation of developmental process	GO:0050793	1.19e-09	7.63e-08	39.69	3.45	13.7257	-2.45062	Nbl1|5.18343078721;Itgb3|5.1158443758;Ephb2|2.25208200322;Acvr1|2.74973602831;Hrg|4.75255472554;Csf1|3.74287411136;Hgs|5.42391906928;Cd34|4.59932952005;Flna|2.14549609685;D0VED2|2.29433094248;Rras|0.387013893054;Epha2|2.16742617477;Epha1|2.10327724185;Ephb3|2.25744876689;Tnn|4.99873130491;Ror2|2.77393202342;Slitrk6|3.5594223272;Fbln1|2.14917719183;Dlk2|2.92317394946;Col14a1|4.89069009535;Tnfrsf13…	73	2986	333	28193	http://www.ebi.ac.uk/QuickGO/GTerm?id=GO:0050793	[]
5	4,5	single organismal cell-cell adhesion	GO:0016337	1.32e-09	8.39e-08	15.67	1.2	13.7257	-2.45062	Itgb3|5.1158443758;Acvr1|2.74973602831;Cd34|4.59932952005;Flna|2.14549609685;D0VED2|2.29433094248;Ephb3|2.25744876689;Adam19|2.68772007617;Lamb1|4.50312102762;Gp1ba|2.01830994845;Tnfrsf13c|2.32711126301;Mpzl2|2.66822061635;Fzd7|4.49348263825;Adam9|5.70011606189;Cdh3|3.47354004903;Cdh11|2.85602711753;Pdgfra|2.05065374608;Jag1|3.40813073464;Spint2|2.32465837181;Gldn|2.77725197803;Ass1|0.29388763760…	31	739	333	28193	http://www.ebi.ac.uk/QuickGO/GTerm?id=GO:0016337	[]
2	2	multicellular organismal process	GO:0032501	1.52e-09	9.5e-08	90.86	8.25	13.7257	-2.45062	Nbl1|5.18343078721;Gsta3|0.253233789929;Sfrp4|6.85733769862;Itgb3|5.1158443758;Flnb|2.58164527909;Ephb2|2.25208200322;Nrg4|3.28011246562;Acvr1|2.74973602831;Hrg|4.75255472554;Csf1|3.74287411136;Adipoq|2.2879522883;Serpind1|2.4546929052;Pcdhgc3|4.74854582225;Spp2|3.06498748731;Col12a1|4.08557704906;F10|11.3511736655;F12|6.94811989354;Hgs|5.42391906928;Habp2|3.18695640921;Cd34|4.59932952005;TNC|3.6…	169	9822	333	28193	http://www.ebi.ac.uk/QuickGO/GTerm?id=GO:0032501	[]
5	4,5	positive regulation of cell motility	GO:2000147	1.54e-09	9.52e-08	13.98	1.04	13.7257	-2.45062	Itgb3|5.1158443758;Acvr1|2.74973602831;Csf1|3.74287411136;Flna|2.14549609685;D0VED2|2.29433094248;Epha1|2.10327724185;Cpne3|0.274638726602;Ror2|2.77393202342;Lamb1|4.50312102762;Adam9|5.70011606189;Dab2|0.367170054631;Lamc2|2.84950273284;Glipr2|0.154671414588;Pdgfra|2.05065374608;Rab5a|0.32019329859;Cx3cl1|2.95185346987;Col1a1|8.46380225548;Gnai2|0.276872790527;App|2.60335706824;Cd74|4.5911948257…	27	576	333	28193	http://www.ebi.ac.uk/QuickGO/GTerm?id=GO:2000147	[]
3	3	cell proliferation	GO:0008283	1.58e-09	9.62e-08	32.93	2.82	13.7257	-2.45062	Itgb3|5.1158443758;Hrg|4.75255472554;Csf1|3.74287411136;Cd34|4.59932952005;TNC|3.69703026509;Dpt|2.75320920227;Flna|2.14549609685;D0VED2|2.29433094248;Epha2|2.16742617477;Epha1|2.10327724185;Tnn|4.99873130491;Ror2|2.77393202342;Fbln1|2.14917719183;RGD1308195|2.60607870334;Tnfrsf13c|2.32711126301;Slurp1|5.54535768602;Fzd7|4.49348263825;Fgfr1|2.48030633331;Cdh3|3.47354004903;Prg4|4.25917238204;Lamc…	61	2291	333	28193	http://www.ebi.ac.uk/QuickGO/GTerm?id=GO:0008283	[]
4	3,4	regulation of cell adhesion	GO:0030155	1.77e-09	1.06e-07	16.02	1.23	13.7257	-2.45062	Itgb3|5.1158443758;Hrg|4.75255472554;Csf1|3.74287411136;TNC|3.69703026509;Flna|2.14549609685;D0VED2|2.29433094248;Epha2|2.16742617477;Epha1|2.10327724185;Ephb3|2.25744876689;Adam19|2.68772007617;Fbln1|2.14917719183;Tnfrsf13c|2.32711126301;Fzd7|4.49348263825;Adam9|5.70011606189;Nid1|2.4653007995;Jag1|3.40813073464;Spint2|2.32465837181;Cx3cl1|2.95185346987;Col1a1|8.46380225548;Ass1|0.293887637601;C…	31	748	333	28193	http://www.ebi.ac.uk/QuickGO/GTerm?id=GO:0030155	[]
6	6	cellular response to growth factor stimulus	GO:0071363	1.89e-09	1.12e-07	18.56	1.47	13.7257	-2.45062	Nbl1|5.18343078721;Acvr1|2.74973602831;Hrg|4.75255472554;Hgs|5.42391906928;D0VED2|2.29433094248;Cilp|2.71865408481;Cpne3|0.274638726602;Ror2|2.77393202342;Flrt1|2.44206974394;Adam9|5.70011606189;Fgfr1|2.48030633331;Dab2|0.367170054631;Col2a1|4.54505125588;Col4a2|2.16842250501;Pdgfra|2.05065374608;Ngfr|3.74331439254;Fzd1|3.65968839802;Spint2|2.32465837181;Fbn1|2.82817452252;Tgfbr1|3.24213370659;Ga…	33	839	333	28193	http://www.ebi.ac.uk/QuickGO/GTerm?id=GO:0071363	[]
5	5	cell-cell adhesion via plasma-membrane adhesion molecules	GO:0098742	2.15e-09	1.25e-07	10.37	0.7	13.7257	-2.45062	Acvr1|2.74973602831;Pcdh1|4.77203721835;Pcdhgc3|4.74854582225;Dsc1|7.42015125425;Pcdh18|2.26453986994;D0VED2|2.29433094248;Scarf2|3.5166690783;Nectin4|2.36389467156;Cdh3|3.47354004903;Pcdh12|5.64133781466;Cdh11|2.85602711753;Cdh16|2.80419683442;Cdh20|2.18516082015;Adgrl1|2.76041588351;Cdh6|3.29950441718;Nptn|2.94136439028;Cdh4|2.66814588049;Cdh15|10.5205400435;Cdh13|2.08316700536;Cdh1|2.190607761…	20	323	333	28193	http://www.ebi.ac.uk/QuickGO/GTerm?id=GO:0098742	[]
3	3	regulation of molecular function	GO:0065009	2.23e-09	1.28e-07	43.19	3.78	13.7257	-2.45062	Eda2r|3.81216919153;Ephb2|2.25208200322;Cab39|0.334345076074;Hrg|4.75255472554;Csf1|3.74287411136;Serpind1|2.4546929052;Pik3ip1|3.77389751588;Hgs|5.42391906928;Flna|2.14549609685;D0VED2|2.29433094248;Epha2|2.16742617477;Epha1|2.10327724185;Ephb3|2.25744876689;Dennd2a|2.93748046567;Ror2|2.77393202342;Fbln1|2.14917719183;Gp1ba|2.01830994845;Lypd6b|2.92142761149;RGD1308195|2.60607870334;Ror1|3.21168…	82	3594	333	28193	http://www.ebi.ac.uk/QuickGO/GTerm?id=GO:0065009	[]
5	5	epithelium development	GO:0060429	3.08e-09	1.75e-07	21.26	1.72	13.7257	-2.45062	Bdh2|0.473042258133;Gsta3|0.253233789929;Flnb|2.58164527909;Acvr1|2.74973602831;Csf1|3.74287411136;Tollip|0.36615991101;Cd34|4.59932952005;TNC|3.69703026509;Flna|2.14549609685;D0VED2|2.29433094248;Epha2|2.16742617477;Edar|5.30896264356;Ror2|2.77393202342;Slitrk6|3.5594223272;Fzd7|4.49348263825;Gnaq|0.296835941696;Adam9|5.70011606189;Cdh3|3.47354004903;Dab2|0.367170054631;Col2a1|4.54505125588;Fzd6…	40	1190	333	28193	http://www.ebi.ac.uk/QuickGO/GTerm?id=GO:0060429	[]
4	4	positive regulation of cellular component movement	GO:0051272	3.21e-09	1.79e-07	13.98	1.04	13.7257	-2.45062	Itgb3|5.1158443758;Acvr1|2.74973602831;Csf1|3.74287411136;Flna|2.14549609685;D0VED2|2.29433094248;Epha1|2.10327724185;Cpne3|0.274638726602;Ror2|2.77393202342;Lamb1|4.50312102762;Adam9|5.70011606189;Dab2|0.367170054631;Lamc2|2.84950273284;Glipr2|0.154671414588;Pdgfra|2.05065374608;Rab5a|0.32019329859;Cx3cl1|2.95185346987;Col1a1|8.46380225548;Gnai2|0.276872790527;App|2.60335706824;Cd74|4.5911948257…	27	596	333	28193	http://www.ebi.ac.uk/QuickGO/GTerm?id=GO:0051272	[]
4	4	regulation of anatomical structure morphogenesis	GO:0022603	3.23e-09	1.79e-07	22.18	1.81	13.7257	-2.45062	Itgb3|5.1158443758;Ephb2|2.25208200322;Acvr1|2.74973602831;Hrg|4.75255472554;Csf1|3.74287411136;Hgs|5.42391906928;Cd34|4.59932952005;Flna|2.14549609685;D0VED2|2.29433094248;Rras|0.387013893054;Epha2|2.16742617477;Epha1|2.10327724185;Ephb3|2.25744876689;Ror2|2.77393202342;Fbln1|2.14917719183;Tnfrsf13c|2.32711126301;Fzd7|4.49348263825;Adam9|5.70011606189;Dab2|0.367170054631;Eps8|0.330232936229;Glip…	41	1242	333	28193	http://www.ebi.ac.uk/QuickGO/GTerm?id=GO:0022603	[]
6	4,5,6	positive regulation of signal transduction	GO:0009967	3.87e-09	2.12e-07	27.45	2.3	13.7257	-2.45062	Eda2r|3.81216919153;Itgb3|5.1158443758;Ephb2|2.25208200322;Acvr1|2.74973602831;Shisa5|6.7995250186;Csf1|3.74287411136;F10|11.3511736655;Flna|2.14549609685;Edar|5.30896264356;Ror2|2.77393202342;Ror1|3.21168497159;Adam9|5.70011606189;Cdh3|3.47354004903;Dab2|0.367170054631;Eps8|0.330232936229;Glipr2|0.154671414588;Tff2|8.78323243558;Pdgfra|2.05065374608;Ngfr|3.74331439254;Jag1|3.40813073464;F2|2.251…	48	1615	333	28193	http://www.ebi.ac.uk/QuickGO/GTerm?id=GO:0009967	[]
3	3	positive regulation of locomotion	GO:0040017	3.97e-09	2.15e-07	13.98	1.04	13.7257	-2.45062	Itgb3|5.1158443758;Acvr1|2.74973602831;Csf1|3.74287411136;Flna|2.14549609685;D0VED2|2.29433094248;Epha1|2.10327724185;Cpne3|0.274638726602;Ror2|2.77393202342;Lamb1|4.50312102762;Adam9|5.70011606189;Dab2|0.367170054631;Lamc2|2.84950273284;Glipr2|0.154671414588;Pdgfra|2.05065374608;Rab5a|0.32019329859;Cx3cl1|2.95185346987;Col1a1|8.46380225548;Gnai2|0.276872790527;App|2.60335706824;Cd74|4.5911948257…	27	602	333	28193	http://www.ebi.ac.uk/QuickGO/GTerm?id=GO:0040017	[]
5	4,5	cell development	GO:0048468	5.28e-09	2.82e-07	34.66	2.98	13.7257	-2.45062	Nbl1|5.18343078721;Flnb|2.58164527909;Ephb2|2.25208200322;Acvr1|2.74973602831;Csf1|3.74287411136;TNC|3.69703026509;Flna|2.14549609685;D0VED2|2.29433094248;Epha2|2.16742617477;Epha1|2.10327724185;Ephb3|2.25744876689;Tnn|4.99873130491;Ror2|2.77393202342;Slitrk6|3.5594223272;Fbln1|2.14917719183;Lamb1|4.50312102762;Ror1|3.21168497159;Col14a1|4.89069009535;Flrt1|2.44206974394;Fzd7|4.49348263825;Gnaq|0…	67	2723	333	28193	http://www.ebi.ac.uk/QuickGO/GTerm?id=GO:0048468	[]
4	4	tissue remodeling	GO:0048771	5.53e-09	2.92e-07	8.86	0.56	13.7257	-2.45062	Itgb3|5.1158443758;Hrg|4.75255472554;Spp2|3.06498748731;Epha2|2.16742617477;Oscar|4.06886339443;Efna2|3.43174932689;Jag1|3.40813073464;Notch2|2.07034450987;Atp6ap1|7.02461448083;Ahsg|4.92181450631;Mertk|2.40575293641;Cspg4|2.20926570678;Plg|5.70809177879;Slc34a1|0.356917650316;Rac1|0.30466263296;Cthrc1|4.7008192867	16	212	333	28193	http://www.ebi.ac.uk/QuickGO/GTerm?id=GO:0048771	[]
3	3	anatomical structure formation involved in morphogenesis	GO:0048646	5.72e-09	2.99e-07	22.17	1.81	13.7257	-2.45062	Itgb3|5.1158443758;Ephb2|2.25208200322;Acvr1|2.74973602831;Hrg|4.75255472554;Col12a1|4.08557704906;Hgs|5.42391906928;Cd34|4.59932952005;Flna|2.14549609685;D0VED2|2.29433094248;Rras|0.387013893054;Epha2|2.16742617477;Epha1|2.10327724185;Edar|5.30896264356;Ephb3|2.25744876689;Ror2|2.77393202342;Lamb1|4.50312102762;Tnfrsf13c|2.32711126301;Fzd7|4.49348263825;Adam9|5.70011606189;Col2a1|4.54505125588;C…	43	1370	333	28193	http://www.ebi.ac.uk/QuickGO/GTerm?id=GO:0048646	[]
4	4	blood vessel morphogenesis	GO:0048514	7.38e-09	3.81e-07	13.18	0.96	13.7257	-2.45062	Itgb3|5.1158443758;Ephb2|2.25208200322;Acvr1|2.74973602831;Hrg|4.75255472554;Hgs|5.42391906928;Cd34|4.59932952005;D0VED2|2.29433094248;Rras|0.387013893054;Epha2|2.16742617477;Epha1|2.10327724185;Ephb3|2.25744876689;Col4a2|2.16842250501;Pdgfra|2.05065374608;Ngfr|3.74331439254;Jag1|3.40813073464;Rhoa|0.298814546934;Rap1a|0.238759716766;Cspg4|2.20926570678;Apoh|2.60842878913;Clec14a|2.98360730816;Ja…	27	620	333	28193	http://www.ebi.ac.uk/QuickGO/GTerm?id=GO:0048514	[]
5	5	circulatory system development	GO:0072359	8.01e-09	4.06e-07	20.08	1.61	13.7257	-2.45062	Itgb3|5.1158443758;Ephb2|2.25208200322;Acvr1|2.74973602831;Hrg|4.75255472554;Hgs|5.42391906928;Cd34|4.59932952005;D0VED2|2.29433094248;Rras|0.387013893054;Epha2|2.16742617477;Epha1|2.10327724185;Ephb3|2.25744876689;Adam19|2.68772007617;Col14a1|4.89069009535;Fzd7|4.49348263825;Gnaq|0.296835941696;Col2a1|4.54505125588;Col4a2|2.16842250501;Pdgfra|2.05065374608;Ngfr|3.74331439254;Jag1|3.40813073464;F…	39	1181	333	28193	http://www.ebi.ac.uk/QuickGO/GTerm?id=GO:0072359	[]
4	4	animal organ morphogenesis	GO:0009887	8.04e-09	4.06e-07	19.07	1.52	13.7257	-2.45062	Ephb2|2.25208200322;Acvr1|2.74973602831;Csf1|3.74287411136;Cd34|4.59932952005;TNC|3.69703026509;D0VED2|2.29433094248;Epha2|2.16742617477;Edar|5.30896264356;Ror2|2.77393202342;Slitrk6|3.5594223272;Lamb1|4.50312102762;Dab2|0.367170054631;Col2a1|4.54505125588;Efna2|3.43174932689;Pdgfra|2.05065374608;Fzd6|5.53106640717;Ngfr|3.74331439254;Jag1|3.40813073464;Fzd1|3.65968839802;Notch2|2.07034450987;Fbn1…	36	1033	333	28193	http://www.ebi.ac.uk/QuickGO/GTerm?id=GO:0009887	[]
2	2	localization	GO:0051179	8.52e-09	4.25e-07	78.46	7.09	13.7257	-2.45062	LOC298111|0.324148936194;Vps37d|0.345003702298;Nbl1|5.18343078721;Itgb3|5.1158443758;Ephb2|2.25208200322;Cfi|3.48448523721;Acvr1|2.74973602831;Napg|0.0921049135315;Hrg|4.75255472554;Csf1|3.74287411136;Adipoq|2.2879522883;Atp11a|0.149327334068;Slc15a2|0.143299188752;Pdcd6ip|0.388652811368;Hgs|5.42391906928;Tollip|0.36615991101;Cd34|4.59932952005;Flna|2.14549609685;D0VED2|2.29433094248;Rras|0.38701…	143	8008	333	28193	http://www.ebi.ac.uk/QuickGO/GTerm?id=GO:0051179	[]
4	4	blood vessel development	GO:0001568	1.14e-08	5.6e-07	14.87	1.12	13.7257	-2.45062	Itgb3|5.1158443758;Ephb2|2.25208200322;Acvr1|2.74973602831;Hrg|4.75255472554;Hgs|5.42391906928;Cd34|4.59932952005;D0VED2|2.29433094248;Rras|0.387013893054;Epha2|2.16742617477;Epha1|2.10327724185;Ephb3|2.25744876689;Col4a2|2.16842250501;Pdgfra|2.05065374608;Ngfr|3.74331439254;Jag1|3.40813073464;Col1a1|8.46380225548;Rhoa|0.298814546934;Rap1a|0.238759716766;Cspg4|2.20926570678;Plg|5.70809177879;Apoh…	29	720	333	28193	http://www.ebi.ac.uk/QuickGO/GTerm?id=GO:0001568	[]
4	4	regulation of cellular localization	GO:0060341	1.27e-08	6.19e-07	26.18	2.18	13.7257	-2.45062	Itgb3|5.1158443758;Ephb2|2.25208200322;Adipoq|2.2879522883;Pdcd6ip|0.388652811368;Hgs|5.42391906928;Cd34|4.59932952005;Flna|2.14549609685;Epha2|2.16742617477;Cilp|2.71865408481;Edar|5.30896264356;Ssc5d|3.24618646989;Fzd7|4.49348263825;Gnaq|0.296835941696;Adam9|5.70011606189;Cdh3|3.47354004903;Dab2|0.367170054631;Ngfr|3.74331439254;Fzd1|3.65968839802;F2|2.2510869411;Lrp1|3.82469933215;Gas1|4.15753…	48	1677	333	28193	http://www.ebi.ac.uk/QuickGO/GTerm?id=GO:0060341	[]
5	5	cell-matrix adhesion	GO:0007160	1.29e-08	6.23e-07	8.55	0.53	13.7257	-2.45062	Itgb3|5.1158443758;Hrg|4.75255472554;Csf1|3.74287411136;Cd34|4.59932952005;Nid2|3.37351866494;Epha1|2.10327724185;Tnn|4.99873130491;Adam9|5.70011606189;Nid1|2.4653007995;Jag1|3.40813073464;Rhoa|0.298814546934;Jam3|3.00106677112;Rac1|0.30466263296;Cdh13|2.08316700536;Col5a3|3.19654878009;Ctgf|2.2535977761	16	225	333	28193	http://www.ebi.ac.uk/QuickGO/GTerm?id=GO:0007160	[]
5	5	extracellular matrix organization	GO:0030198	1.49e-08	7.09e-07	17.24	1.34	13.7257	-2.45062	Pxdn|4.76280010599;Cttn|3.70943658628;Efemp2|3.56509557254;Dpt|2.75320920227;Flna|2.14549609685;Epha1|2.10327724185;Fbln1|2.14917719183;Col14a1|4.89069009535;Nid1|2.4653007995;Lamc2|2.84950273284;Col2a1|4.54505125588;Eps8|0.330232936229;Pdgfra|2.05065374608;Fmod|3.70078986727;Spint2|2.32465837181;Comp|12.2345378169;Aplp2|2.25203160155;Col1a1|8.46380225548;App|2.60335706824;Ezr|0.192889153541;Hsp9…	32	866	333	28193	http://www.ebi.ac.uk/QuickGO/GTerm?id=GO:0030198	[]
4	4	extracellular structure organization	GO:0043062	1.57e-08	7.4e-07	17.24	1.34	13.7257	-2.45062	Pxdn|4.76280010599;Cttn|3.70943658628;Efemp2|3.56509557254;Dpt|2.75320920227;Flna|2.14549609685;Epha1|2.10327724185;Fbln1|2.14917719183;Col14a1|4.89069009535;Nid1|2.4653007995;Lamc2|2.84950273284;Col2a1|4.54505125588;Eps8|0.330232936229;Pdgfra|2.05065374608;Fmod|3.70078986727;Spint2|2.32465837181;Comp|12.2345378169;Aplp2|2.25203160155;Col1a1|8.46380225548;App|2.60335706824;Ezr|0.192889153541;Hsp9…	32	868	333	28193	http://www.ebi.ac.uk/QuickGO/GTerm?id=GO:0043062	[]
5	5	odontogenesis	GO:0042476	1.81e-08	8.46e-07	7.24	0.41	13.7257	-2.45062	Csf1|3.74287411136;Cd34|4.59932952005;TNC|3.69703026509;Edar|5.30896264356;Lamb1|4.50312102762;Pdgfra|2.05065374608;Ngfr|3.74331439254;Col1a1|8.46380225548;Alpl|0.456178810023;Bsg|2.49262695321;Aqp5|0.292205839508;Rhoa|0.298814546934;Slc34a1|0.356917650316	13	144	333	28193	http://www.ebi.ac.uk/QuickGO/GTerm?id=GO:0042476	[]
5	5	positive regulation of protein metabolic process	GO:0051247	1.92e-08	8.87e-07	26.14	2.18	13.7257	-2.45062	Eda2r|3.81216919153;Itgb3|5.1158443758;Cab39|0.334345076074;Acvr1|2.74973602831;Csf1|3.74287411136;Adipoq|2.2879522883;F12|6.94811989354;Tollip|0.36615991101;D0VED2|2.29433094248;Edar|5.30896264356;Ror2|2.77393202342;Fbln1|2.14917719183;Usp5|0.353478742068;Tnfrsf13c|2.32711126301;Adam9|5.70011606189;Dab2|0.367170054631;Icoslg|2.44335138605;Glipr2|0.154671414588;Tff2|8.78323243558;Pdgfra|2.0506537…	49	1755	333	28193	http://www.ebi.ac.uk/QuickGO/GTerm?id=GO:0051247	[]
4	4	angiogenesis	GO:0001525	2.24e-08	1.02e-06	11.11	0.77	13.7257	-2.45062	Itgb3|5.1158443758;Ephb2|2.25208200322;Acvr1|2.74973602831;Hrg|4.75255472554;Hgs|5.42391906928;Cd34|4.59932952005;D0VED2|2.29433094248;Rras|0.387013893054;Epha2|2.16742617477;Epha1|2.10327724185;Ephb3|2.25744876689;Col4a2|2.16842250501;Pdgfra|2.05065374608;Ngfr|3.74331439254;Rhoa|0.298814546934;Cspg4|2.20926570678;Apoh|2.60842878913;Clec14a|2.98360730816;Jam3|3.00106677112;Cdc42|0.280067035487;Cd…	24	527	333	28193	http://www.ebi.ac.uk/QuickGO/GTerm?id=GO:0001525	[]
6	5,6	regulation of cellular protein localization	GO:1903827	2.31e-08	1.05e-06	14.16	1.06	13.7257	-2.45062	Ephb2|2.25208200322;Flna|2.14549609685;Epha2|2.16742617477;Cilp|2.71865408481;Edar|5.30896264356;Fzd7|4.49348263825;Gnaq|0.296835941696;Dab2|0.367170054631;Ngfr|3.74331439254;Fzd1|3.65968839802;F2|2.2510869411;Lrp1|3.82469933215;Prnp|2.13030284211;Ezr|0.192889153541;Hsp90ab1|0.38951666039;Ralb|0.430253979951;Gdi1|0.198105033599;Ywhae|0.403025765008;Nptn|2.94136439028;Nucb1|2.60870872084;Cdc42|0.2…	27	655	333	28193	http://www.ebi.ac.uk/QuickGO/GTerm?id=GO:1903827	[]
4	4	cellular response to endogenous stimulus	GO:0071495	2.33e-08	1.05e-06	26.36	2.2	13.7257	-2.45062	Nbl1|5.18343078721;Itgb3|5.1158443758;Acvr1|2.74973602831;Adipoq|2.2879522883;TNC|3.69703026509;D0VED2|2.29433094248;Cilp|2.71865408481;Ror2|2.77393202342;Flrt1|2.44206974394;Adam9|5.70011606189;Fgfr1|2.48030633331;Dab2|0.367170054631;Col2a1|4.54505125588;Col4a2|2.16842250501;Pdgfra|2.05065374608;Ngfr|3.74331439254;Fzd1|3.65968839802;Gdf15|2.75566898517;Spint2|2.32465837181;Lrp1|3.82469933215;Fbn…	50	1822	333	28193	http://www.ebi.ac.uk/QuickGO/GTerm?id=GO:0071495	[]
3	3	negative regulation of response to stimulus	GO:0048585	2.75e-08	1.22e-06	26.74	2.24	13.7257	-2.45062	Nbl1|5.18343078721;Ephb2|2.25208200322;Acvr1|2.74973602831;Hrg|4.75255472554;Pik3ip1|3.77389751588;F12|6.94811989354;Hgs|5.42391906928;Cd34|4.59932952005;Epha2|2.16742617477;Cilp|2.71865408481;Tnn|4.99873130491;Ror2|2.77393202342;Fbln1|2.14917719183;Gp1ba|2.01830994845;Dlk2|2.92317394946;Psca|2.57746392616;Flrt1|2.44206974394;Dab2|0.367170054631;Col2a1|4.54505125588;Il18bp|2.72640802162;Tff2|8.78…	47	1664	333	28193	http://www.ebi.ac.uk/QuickGO/GTerm?id=GO:0048585	[]
5	5	vasculature development	GO:0001944	3.01e-08	1.32e-06	14.87	1.12	13.7257	-2.45062	Itgb3|5.1158443758;Ephb2|2.25208200322;Acvr1|2.74973602831;Hrg|4.75255472554;Hgs|5.42391906928;Cd34|4.59932952005;D0VED2|2.29433094248;Rras|0.387013893054;Epha2|2.16742617477;Epha1|2.10327724185;Ephb3|2.25744876689;Col4a2|2.16842250501;Pdgfra|2.05065374608;Ngfr|3.74331439254;Jag1|3.40813073464;Col1a1|8.46380225548;Rhoa|0.298814546934;Rap1a|0.238759716766;Cspg4|2.20926570678;Plg|5.70809177879;Apoh…	29	753	333	28193	http://www.ebi.ac.uk/QuickGO/GTerm?id=GO:0001944	[]
7	6,7	positive regulation of protein modification process	GO:0031401	3.1e-08	1.35e-06	21.56	1.75	13.7257	-2.45062	Eda2r|3.81216919153;Itgb3|5.1158443758;Cab39|0.334345076074;Acvr1|2.74973602831;Csf1|3.74287411136;Adipoq|2.2879522883;Tollip|0.36615991101;D0VED2|2.29433094248;Edar|5.30896264356;Ror2|2.77393202342;Adam9|5.70011606189;Dab2|0.367170054631;Glipr2|0.154671414588;Tff2|8.78323243558;Pdgfra|2.05065374608;Ngfr|3.74331439254;Fzd1|3.65968839802;F2|2.2510869411;Notch2|2.07034450987;Gdf15|2.75566898517;Atp…	40	1294	333	28193	http://www.ebi.ac.uk/QuickGO/GTerm?id=GO:0031401	[]
6	5,6	regulation of intracellular signal transduction	GO:1902531	3.24e-08	1.4e-06	28.46	2.4	13.7257	-2.45062	Eda2r|3.81216919153;Itgb3|5.1158443758;Ephb2|2.25208200322;Shisa5|6.7995250186;Csf1|3.74287411136;Pik3ip1|3.77389751588;F10|11.3511736655;Hgs|5.42391906928;Flna|2.14549609685;Rras|0.387013893054;Epha2|2.16742617477;Edar|5.30896264356;Ror2|2.77393202342;Fbln1|2.14917719183;Gp1ba|2.01830994845;Ror1|3.21168497159;Psca|2.57746392616;Sez6l2|3.09636014376;Flrt1|2.44206974394;Adam9|5.70011606189;Glipr2|…	52	1955	333	28193	http://www.ebi.ac.uk/QuickGO/GTerm?id=GO:1902531	[]
6	6	negative regulation of proteolysis	GO:0045861	4.85e-08	2.02e-06	11.57	0.81	13.7257	-2.45062	Hrg|4.75255472554;Serpind1|2.4546929052;F2|2.2510869411;Spint2|2.32465837181;Gas1|4.15753507945;Aplp2|2.25203160155;Wfdc1|8.35634017056;A2m|2.33855837033;App|2.60335706824;Cryab|0.397073026116;Ahsg|4.92181450631;Hsp90ab1|0.38951666039;Mug1|3.71262537833;Cd27|6.34677626266;Itih4|3.78302331051;Serpina4|2.65598305754;Cln3|0.373001179779;Ambp|5.82039070805;Wfdc12|6.70298765816;Fetub|2.59007111609;Wfd…	22	467	333	28193	http://www.ebi.ac.uk/QuickGO/GTerm?id=GO:0045861	[]
7	5,6,7	positive regulation of intracellular signal transduction	GO:1902533	4.87e-08	2.02e-06	20.44	1.64	13.7257	-2.45062	Eda2r|3.81216919153;Itgb3|5.1158443758;Shisa5|6.7995250186;Csf1|3.74287411136;F10|11.3511736655;Flna|2.14549609685;Edar|5.30896264356;Ror2|2.77393202342;Ror1|3.21168497159;Adam9|5.70011606189;Glipr2|0.154671414588;Tff2|8.78323243558;Pdgfra|2.05065374608;Ngfr|3.74331439254;F2|2.2510869411;Notch2|2.07034450987;Gdf15|2.75566898517;Atp6ap1|7.02461448083;Cx3cl1|2.95185346987;Gnai2|0.276872790527;App|2…	35	1059	333	28193	http://www.ebi.ac.uk/QuickGO/GTerm?id=GO:1902533	[]
7	5,6,7	positive regulation of phosphorus metabolic process	GO:0010562	4.88e-08	2.02e-06	21.77	1.77	13.7257	-2.45062	Eda2r|3.81216919153;Itgb3|5.1158443758;Cab39|0.334345076074;Acvr1|2.74973602831;Csf1|3.74287411136;Adipoq|2.2879522883;D0VED2|2.29433094248;Edar|5.30896264356;Ror2|2.77393202342;Fzd7|4.49348263825;Adam9|5.70011606189;Dab2|0.367170054631;Glipr2|0.154671414588;Tff2|8.78323243558;Pdgfra|2.05065374608;Ngfr|3.74331439254;Fzd1|3.65968839802;F2|2.2510869411;Notch2|2.07034450987;Gdf15|2.75566898517;Atp6a…	40	1316	333	28193	http://www.ebi.ac.uk/QuickGO/GTerm?id=GO:0010562	[]
6	6	positive regulation of phosphate metabolic process	GO:0045937	4.88e-08	2.02e-06	21.77	1.77	13.7257	-2.45062	Eda2r|3.81216919153;Itgb3|5.1158443758;Cab39|0.334345076074;Acvr1|2.74973602831;Csf1|3.74287411136;Adipoq|2.2879522883;D0VED2|2.29433094248;Edar|5.30896264356;Ror2|2.77393202342;Fzd7|4.49348263825;Adam9|5.70011606189;Dab2|0.367170054631;Glipr2|0.154671414588;Tff2|8.78323243558;Pdgfra|2.05065374608;Ngfr|3.74331439254;Fzd1|3.65968839802;F2|2.2510869411;Notch2|2.07034450987;Gdf15|2.75566898517;Atp6a…	40	1316	333	28193	http://www.ebi.ac.uk/QuickGO/GTerm?id=GO:0045937	[]
6	5,6	positive regulation of cellular protein metabolic process	GO:0032270	4.92e-08	2.02e-06	24.79	2.05	13.7257	-2.45062	Eda2r|3.81216919153;Itgb3|5.1158443758;Cab39|0.334345076074;Acvr1|2.74973602831;Csf1|3.74287411136;Adipoq|2.2879522883;F12|6.94811989354;Tollip|0.36615991101;D0VED2|2.29433094248;Edar|5.30896264356;Ror2|2.77393202342;Fbln1|2.14917719183;Usp5|0.353478742068;Adam9|5.70011606189;Dab2|0.367170054631;Glipr2|0.154671414588;Tff2|8.78323243558;Pdgfra|2.05065374608;Ngfr|3.74331439254;Fzd1|3.65968839802;F2…	46	1641	333	28193	http://www.ebi.ac.uk/QuickGO/GTerm?id=GO:0032270	[]
5	5	negative regulation of protein metabolic process	GO:0051248	5.29e-08	2.14e-06	19.83	1.59	13.7257	-2.45062	Ephb2|2.25208200322;Hrg|4.75255472554;Serpind1|2.4546929052;Flna|2.14549609685;Epha1|2.10327724185;Fbln1|2.14917719183;Gp1ba|2.01830994845;Psca|2.57746392616;Flrt1|2.44206974394;Gnaq|0.296835941696;Prg4|4.25917238204;F2|2.2510869411;Spint2|2.32465837181;Gas1|4.15753507945;Aplp2|2.25203160155;Wfdc1|8.35634017056;Gnai2|0.276872790527;A2m|2.33855837033;App|2.60335706824;Prnp|2.13030284211;Cryab|0.39…	40	1320	333	28193	http://www.ebi.ac.uk/QuickGO/GTerm?id=GO:0051248	[]
4	4	regulation of cell proliferation	GO:0042127	5.34e-08	2.14e-06	27.77	2.33	13.7257	-2.45062	Itgb3|5.1158443758;Hrg|4.75255472554;Csf1|3.74287411136;TNC|3.69703026509;Dpt|2.75320920227;Flna|2.14549609685;D0VED2|2.29433094248;Epha1|2.10327724185;Tnn|4.99873130491;Ror2|2.77393202342;Fbln1|2.14917719183;Tnfrsf13c|2.32711126301;Slurp1|5.54535768602;Fzd7|4.49348263825;Fgfr1|2.48030633331;Cdh3|3.47354004903;Prg4|4.25917238204;Lamc2|2.84950273284;Relt|12.3184129146;Tff2|8.78323243558;Pdgfra|2.0…	51	1928	333	28193	http://www.ebi.ac.uk/QuickGO/GTerm?id=GO:0042127	[]
6	6	homophilic cell adhesion via plasma membrane adhesion molecules	GO:0007156	5.35e-08	2.14e-06	8.58	0.53	13.7257	-2.45062	Pcdh1|4.77203721835;Pcdhgc3|4.74854582225;Dsc1|7.42015125425;Pcdh18|2.26453986994;Nectin4|2.36389467156;Cdh3|3.47354004903;Pcdh12|5.64133781466;Cdh11|2.85602711753;Cdh16|2.80419683442;Cdh20|2.18516082015;Cdh6|3.29950441718;Nptn|2.94136439028;Cdh4|2.66814588049;Cdh15|10.5205400435;Cdh13|2.08316700536;Cdh1|2.19060776169	16	249	333	28193	http://www.ebi.ac.uk/QuickGO/GTerm?id=GO:0007156	[]
9	7,8,9	positive regulation of ERK1 and ERK2 cascade	GO:0070374	5.71e-08	2.26e-06	8.6	0.53	13.7257	-2.45062	Itgb3|5.1158443758;Glipr2|0.154671414588;Tff2|8.78323243558;Pdgfra|2.05065374608;Notch2|2.07034450987;Atp6ap1|7.02461448083;Cx3cl1|2.95185346987;Gnai2|0.276872790527;App|2.60335706824;Cd74|4.59119482571;Rap1a|0.238759716766;Nptn|2.94136439028;Rap1b|0.248458596434;Ramp3|3.25725629217;Ctgf|2.2535977761	15	218	333	28193	http://www.ebi.ac.uk/QuickGO/GTerm?id=GO:0070374	[]
4	4	regulation of multicellular organismal development	GO:2000026	6.2e-08	2.43e-06	31.1	2.64	13.7257	-2.45062	Nbl1|5.18343078721;Itgb3|5.1158443758;Ephb2|2.25208200322;Acvr1|2.74973602831;Hrg|4.75255472554;Csf1|3.74287411136;Hgs|5.42391906928;Cd34|4.59932952005;Flna|2.14549609685;D0VED2|2.29433094248;Rras|0.387013893054;Epha2|2.16742617477;Epha1|2.10327724185;Ephb3|2.25744876689;Ror2|2.77393202342;Slitrk6|3.5594223272;Col14a1|4.89069009535;Flrt1|2.44206974394;Fzd7|4.49348263825;Gnaq|0.296835941696;Cdh3|3…	57	2289	333	28193	http://www.ebi.ac.uk/QuickGO/GTerm?id=GO:2000026	[]
6	6	regulation of proteolysis	GO:0030162	6.47e-08	2.52e-06	16.6	1.28	13.7257	-2.45062	Hrg|4.75255472554;Serpind1|2.4546929052;F12|6.94811989354;Fbln1|2.14917719183;Usp5|0.353478742068;Adam9|5.70011606189;Dab2|0.367170054631;Ldlrad3|2.85172386912;Ngfr|3.74331439254;F2|2.2510869411;Spint2|2.32465837181;Gas1|4.15753507945;Aplp2|2.25203160155;Pcolce|2.0347859729;Wfdc1|8.35634017056;A2m|2.33855837033;App|2.60335706824;Cryab|0.397073026116;Ahsg|4.92181450631;Hsp90ab1|0.38951666039;Rhoa|…	32	923	333	28193	http://www.ebi.ac.uk/QuickGO/GTerm?id=GO:0030162	[]
3	3	response to external stimulus	GO:0009605	7.39e-08	2.85e-06	38.45	3.33	13.7257	-2.45062	Nbl1|5.18343078721;Itgb3|5.1158443758;Ephb2|2.25208200322;Hrg|4.75255472554;Csf1|3.74287411136;Adipoq|2.2879522883;F12|6.94811989354;Cd34|4.59932952005;TNC|3.69703026509;Epha2|2.16742617477;Ephb3|2.25744876689;Slitrk6|3.5594223272;Ssc5d|3.24618646989;Gp1ba|2.01830994845;B3galt5|0.496277653992;Adam9|5.70011606189;Relt|12.3184129146;Efna2|3.43174932689;Il18bp|2.72640802162;Fstl1|2.19425308414;Tff2|…	69	3040	333	28193	http://www.ebi.ac.uk/QuickGO/GTerm?id=GO:0009605	[]
3	3	response to chemical	GO:0042221	8.4e-08	3.19e-06	66.77	5.99	13.7257	-2.45062	Nbl1|5.18343078721;Pxdn|4.76280010599;Itgb3|5.1158443758;Flnb|2.58164527909;Ephb2|2.25208200322;Acvr1|2.74973602831;Hrg|4.75255472554;Csf1r|6.1115574221;Csf1|3.74287411136;Aldh3b1|0.322748742755;Adipoq|2.2879522883;F12|6.94811989354;Hgs|5.42391906928;Cd34|4.59932952005;TNC|3.69703026509;D0VED2|2.29433094248;Epha2|2.16742617477;Ly6d|3.86527745517;Cilp|2.71865408481;Ephb3|2.25744876689;Cpne3|0.2746…	123	6776	333	28193	http://www.ebi.ac.uk/QuickGO/GTerm?id=GO:0042221	[]
5	5	regulation of intracellular transport	GO:0032386	8.41e-08	3.19e-06	0.56	-0.22	13.7257	-2.45062	Flna|2.14549609685;Cilp|2.71865408481;Edar|5.30896264356;Fzd7|4.49348263825;Gnaq|0.296835941696;Dab2|0.367170054631;Fzd1|3.65968839802;F2|2.2510869411;Gas1|4.15753507945;Rab5a|0.32019329859;Dbi|2.2948507915;Prnp|2.13030284211;Cryab|0.397073026116;Ezr|0.192889153541;Hsp90ab1|0.38951666039;Gdi1|0.198105033599;Ywhae|0.403025765008;Rap1a|0.238759716766;Rap1b|0.248458596434;Nucb1|2.60870872084;Cdc42|0…	26	653	333	28193	http://www.ebi.ac.uk/QuickGO/GTerm?id=GO:0032386	[]
8	6,7,8	positive regulation of MAPK cascade	GO:0043410	8.78e-08	3.3e-06	14.4	1.08	13.7257	-2.45062	Eda2r|3.81216919153;Itgb3|5.1158443758;Edar|5.30896264356;Ror2|2.77393202342;Adam9|5.70011606189;Glipr2|0.154671414588;Tff2|8.78323243558;Pdgfra|2.05065374608;Ngfr|3.74331439254;Notch2|2.07034450987;Gdf15|2.75566898517;Atp6ap1|7.02461448083;Cx3cl1|2.95185346987;Gnai2|0.276872790527;App|2.60335706824;Cd74|4.59119482571;Rap1a|0.238759716766;Nptn|2.94136439028;Cd27|6.34677626266;Rap1b|0.248458596434…	24	567	333	28193	http://www.ebi.ac.uk/QuickGO/GTerm?id=GO:0043410	[]
7	6,7	transmembrane receptor protein serine/threonine kinase signaling pathway	GO:0007178	9.9e-08	3.69e-06	10.13	0.68	13.7257	-2.45062	Amhr2|4.21954620486;Nbl1|5.18343078721;Acvr1|2.74973602831;D0VED2|2.29433094248;Cilp|2.71865408481;Ror2|2.77393202342;Adam9|5.70011606189;Dab2|0.367170054631;Fzd1|3.65968839802;Gdf15|2.75566898517;Fbn1|2.82817452252;Tgfbr1|3.24213370659;Hsp90ab1|0.38951666039;Acvr1b|4.08989643553;Neo1|2.06260707548;Sub1|4.45514707231;Bambi|8.04563380181;Nov|5.30090139154;Inhbc|2.19590133425	19	368	333	28193	http://www.ebi.ac.uk/QuickGO/GTerm?id=GO:0007178	[]
5	5	bone remodeling	GO:0046849	1.05e-07	3.9e-06	6.17	0.31	13.7257	-2.45062	Itgb3|5.1158443758;Spp2|3.06498748731;Epha2|2.16742617477;Oscar|4.06886339443;Efna2|3.43174932689;Notch2|2.07034450987;Atp6ap1|7.02461448083;Ahsg|4.92181450631;Slc34a1|0.356917650316;Rac1|0.30466263296;Cthrc1|4.7008192867	11	113	333	28193	http://www.ebi.ac.uk/QuickGO/GTerm?id=GO:0046849	[]
8	8	negative regulation of endopeptidase activity	GO:0010951	1.25e-07	4.58e-06	9.76	0.64	13.7257	-2.45062	Hrg|4.75255472554;Serpind1|2.4546929052;Spint2|2.32465837181;Aplp2|2.25203160155;Wfdc1|8.35634017056;A2m|2.33855837033;App|2.60335706824;Cryab|0.397073026116;Ahsg|4.92181450631;Mug1|3.71262537833;Cd27|6.34677626266;Itih4|3.78302331051;Serpina4|2.65598305754;Ambp|5.82039070805;Wfdc12|6.70298765816;Fetub|2.59007111609;Wfdc2|2.36817491434;Cst6|2.66349768157	18	336	333	28193	http://www.ebi.ac.uk/QuickGO/GTerm?id=GO:0010951	[]
3	3	positive regulation of signaling	GO:0023056	1.31e-07	4.75e-06	27.77	2.33	13.7257	-2.45062	Eda2r|3.81216919153;Itgb3|5.1158443758;Ephb2|2.25208200322;Acvr1|2.74973602831;Shisa5|6.7995250186;Csf1|3.74287411136;F10|11.3511736655;Flna|2.14549609685;Edar|5.30896264356;Ror2|2.77393202342;Ror1|3.21168497159;Adam9|5.70011606189;Cdh3|3.47354004903;Dab2|0.367170054631;Eps8|0.330232936229;Glipr2|0.154671414588;Tff2|8.78323243558;Pdgfra|2.05065374608;Ngfr|3.74331439254;Jag1|3.40813073464;F2|2.251…	49	1868	333	28193	http://www.ebi.ac.uk/QuickGO/GTerm?id=GO:0023056	[]
4	4	positive regulation of cell communication	GO:0010647	1.44e-07	5.18e-06	27.77	2.33	13.7257	-2.45062	Eda2r|3.81216919153;Itgb3|5.1158443758;Ephb2|2.25208200322;Acvr1|2.74973602831;Shisa5|6.7995250186;Csf1|3.74287411136;F10|11.3511736655;Flna|2.14549609685;Edar|5.30896264356;Ror2|2.77393202342;Ror1|3.21168497159;Adam9|5.70011606189;Cdh3|3.47354004903;Dab2|0.367170054631;Eps8|0.330232936229;Glipr2|0.154671414588;Tff2|8.78323243558;Pdgfra|2.05065374608;Ngfr|3.74331439254;Jag1|3.40813073464;F2|2.251…	49	1874	333	28193	http://www.ebi.ac.uk/QuickGO/GTerm?id=GO:0010647	[]
6	6	regulation of peptidase activity	GO:0052547	1.52e-07	5.44e-06	11.86	0.84	13.7257	-2.45062	Hrg|4.75255472554;Serpind1|2.4546929052;Fbln1|2.14917719183;Ngfr|3.74331439254;Spint2|2.32465837181;Aplp2|2.25203160155;Pcolce|2.0347859729;Wfdc1|8.35634017056;A2m|2.33855837033;App|2.60335706824;Cryab|0.397073026116;Ahsg|4.92181450631;Rhoa|0.298814546934;Mug1|3.71262537833;Cd27|6.34677626266;Itih4|3.78302331051;Serpina4|2.65598305754;Ambp|5.82039070805;Wfdc12|6.70298765816;Fetub|2.59007111609;Wf…	23	541	333	28193	http://www.ebi.ac.uk/QuickGO/GTerm?id=GO:0052547	[]
3	3	positive regulation of multicellular organismal process	GO:0051240	1.65e-07	5.85e-06	28.34	2.39	13.7257	-2.45062	Nbl1|5.18343078721;Itgb3|5.1158443758;Ephb2|2.25208200322;Acvr1|2.74973602831;Hrg|4.75255472554;Csf1|3.74287411136;F12|6.94811989354;Cd34|4.59932952005;Flna|2.14549609685;D0VED2|2.29433094248;Rras|0.387013893054;Oscar|4.06886339443;Epha1|2.10327724185;Ephb3|2.25744876689;Ror2|2.77393202342;Slitrk6|3.5594223272;Tnfrsf13c|2.32711126301;Flrt1|2.44206974394;Adam9|5.70011606189;Dab2|0.367170054631;Ico…	51	1999	333	28193	http://www.ebi.ac.uk/QuickGO/GTerm?id=GO:0051240	[]
4	4	negative regulation of molecular function	GO:0044092	1.68e-07	5.92e-06	19.27	1.53	13.7257	-2.45062	Ephb2|2.25208200322;Hrg|4.75255472554;Serpind1|2.4546929052;Pik3ip1|3.77389751588;Flna|2.14549609685;Epha1|2.10327724185;Gp1ba|2.01830994845;RGD1308195|2.60607870334;Flrt1|2.44206974394;Gnaq|0.296835941696;Dab2|0.367170054631;Fzd6|5.53106640717;Spint2|2.32465837181;Aplp2|2.25203160155;Wfdc1|8.35634017056;Gnai2|0.276872790527;A2m|2.33855837033;App|2.60335706824;Prnp|2.13030284211;Cryab|0.397073026…	38	1272	333	28193	http://www.ebi.ac.uk/QuickGO/GTerm?id=GO:0044092	[]
4	4	regulation of catalytic activity	GO:0050790	1.81e-07	6.31e-06	33.63	2.88	13.7257	-2.45062	Ephb2|2.25208200322;Cab39|0.334345076074;Hrg|4.75255472554;Csf1|3.74287411136;Serpind1|2.4546929052;Pik3ip1|3.77389751588;Hgs|5.42391906928;D0VED2|2.29433094248;Epha2|2.16742617477;Epha1|2.10327724185;Ephb3|2.25744876689;Dennd2a|2.93748046567;Ror2|2.77393202342;Fbln1|2.14917719183;Gp1ba|2.01830994845;Flrt1|2.44206974394;Gnaq|0.296835941696;Adam9|5.70011606189;Cdh3|3.47354004903;Pdgfra|2.050653746…	65	2858	333	28193	http://www.ebi.ac.uk/QuickGO/GTerm?id=GO:0050790	[]
6	5,6	cell morphogenesis involved in differentiation	GO:0000904	1.87e-07	6.48e-06	16.27	1.25	13.7257	-2.45062	Flnb|2.58164527909;Ephb2|2.25208200322;Flna|2.14549609685;Epha2|2.16742617477;Epha1|2.10327724185;Ephb3|2.25744876689;Tnn|4.99873130491;Slitrk6|3.5594223272;Fbln1|2.14917719183;Lamb1|4.50312102762;Fzd7|4.49348263825;Dab2|0.367170054631;Glipr2|0.154671414588;Efna2|3.43174932689;Cdh11|2.85602711753;Ngfr|3.74331439254;Spint2|2.32465837181;Tgfbr1|3.24213370659;Col1a1|8.46380225548;App|2.60335706824;H…	31	918	333	28193	http://www.ebi.ac.uk/QuickGO/GTerm?id=GO:0000904	[]
5	4,5	substrate adhesion-dependent cell spreading	GO:0034446	1.92e-07	6.6e-06	5.02	0.2	13.7257	-2.45062	Flna|2.14549609685;Epha1|2.10327724185;Ephb3|2.25744876689;Fbln1|2.14917719183;Lamb1|4.50312102762;Fzd7|4.49348263825;Mertk|2.40575293641;Rac1|0.30466263296;Cdc42|0.280067035487;Fzd4|8.36808238061	10	95	333	28193	http://www.ebi.ac.uk/QuickGO/GTerm?id=GO:0034446	[]
4	4	negative regulation of cell communication	GO:0010648	2.04e-07	6.95e-06	22.81	1.87	13.7257	-2.45062	Nbl1|5.18343078721;Ephb2|2.25208200322;Acvr1|2.74973602831;Hrg|4.75255472554;Adipoq|2.2879522883;Pik3ip1|3.77389751588;Hgs|5.42391906928;Epha2|2.16742617477;Cilp|2.71865408481;Tnn|4.99873130491;Ror2|2.77393202342;Fbln1|2.14917719183;Gp1ba|2.01830994845;Dlk2|2.92317394946;Psca|2.57746392616;Flrt1|2.44206974394;Dab2|0.367170054631;Col2a1|4.54505125588;Il18bp|2.72640802162;Fzd6|5.53106640717;Ngfr|3.…	41	1444	333	28193	http://www.ebi.ac.uk/QuickGO/GTerm?id=GO:0010648	[]
5	5	proteolysis	GO:0006508	2.09e-07	7.08e-06	28.74	2.42	13.7257	-2.45062	Cpz|10.2555902276;Sppl2a|2.09621864242;Cfi|3.48448523721;Hrg|4.75255472554;Skp1|0.486146701928;Klk1c6|2.59796993115;Serpind1|2.4546929052;F10|11.3511736655;F12|6.94811989354;Pdcd6ip|0.388652811368;Tollip|0.36615991101;Habp2|3.18695640921;Adam19|2.68772007617;Fbln1|2.14917719183;Usp5|0.353478742068;Prss50|4.39187419138;Adam9|5.70011606189;Dab2|0.367170054631;Ldlrad3|2.85172386912;Ngfr|3.7433143925…	56	2313	333	28193	http://www.ebi.ac.uk/QuickGO/GTerm?id=GO:0006508	[]
4	4	ossification	GO:0001503	2.36e-07	7.9e-06	11.4	0.8	13.7257	-2.45062	Acvr1|2.74973602831;Csf1|3.74287411136;Epha2|2.16742617477;Tnn|4.99873130491;Ror2|2.77393202342;Col2a1|4.54505125588;Jag1|3.40813073464;Fzd1|3.65968839802;Atp6ap1|7.02461448083;Col1a1|8.46380225548;Acan|6.86076170372;Alpl|0.456178810023;Ahsg|4.92181450631;Rhoa|0.298814546934;Stc1|2.26689261713;Slc34a1|0.356917650316;Rras2|0.276825925353;Cd276|3.95629986086;Cthrc1|4.7008192867;Ctgf|2.2535977761	20	429	333	28193	http://www.ebi.ac.uk/QuickGO/GTerm?id=GO:0001503	[]
8	8	peptidyl-tyrosine phosphorylation	GO:0018108	2.37e-07	7.9e-06	9.36	0.61	13.7257	-2.45062	Ephb2|2.25208200322;Hrg|4.75255472554;Csf1r|6.1115574221;Adipoq|2.2879522883;Epha2|2.16742617477;Epha1|2.10327724185;Ephb3|2.25744876689;Ror2|2.77393202342;Ror1|3.21168497159;Fgfr1|2.48030633331;Pdgfra|2.05065374608;Aplp2|2.25203160155;App|2.60335706824;Cd74|4.59119482571;Prnp|2.13030284211;Ahsg|4.92181450631;Ralb|0.430253979951;Mertk|2.40575293641;Rala|0.398148061057;Nptn|2.94136439028;Efemp1|2.…	21	470	333	28193	http://www.ebi.ac.uk/QuickGO/GTerm?id=GO:0018108	[]
8	8	peptidyl-tyrosine modification	GO:0018212	2.72e-07	9.01e-06	9.36	0.61	13.7257	-2.45062	Ephb2|2.25208200322;Hrg|4.75255472554;Csf1r|6.1115574221;Adipoq|2.2879522883;Epha2|2.16742617477;Epha1|2.10327724185;Ephb3|2.25744876689;Ror2|2.77393202342;Ror1|3.21168497159;Fgfr1|2.48030633331;Pdgfra|2.05065374608;Aplp2|2.25203160155;App|2.60335706824;Cd74|4.59119482571;Prnp|2.13030284211;Ahsg|4.92181450631;Ralb|0.430253979951;Mertk|2.40575293641;Rala|0.398148061057;Nptn|2.94136439028;Efemp1|2.…	21	474	333	28193	http://www.ebi.ac.uk/QuickGO/GTerm?id=GO:0018212	[]
7	7	negative regulation of peptidase activity	GO:0010466	2.94e-07	9.65e-06	9.76	0.64	13.7257	-2.45062	Hrg|4.75255472554;Serpind1|2.4546929052;Spint2|2.32465837181;Aplp2|2.25203160155;Wfdc1|8.35634017056;A2m|2.33855837033;App|2.60335706824;Cryab|0.397073026116;Ahsg|4.92181450631;Mug1|3.71262537833;Cd27|6.34677626266;Itih4|3.78302331051;Serpina4|2.65598305754;Ambp|5.82039070805;Wfdc12|6.70298765816;Fetub|2.59007111609;Wfdc2|2.36817491434;Cst6|2.66349768157	18	356	333	28193	http://www.ebi.ac.uk/QuickGO/GTerm?id=GO:0010466	[]
4	4	regulation of transport	GO:0051049	2.99e-07	9.76e-06	31.78	2.71	13.7257	-2.45062	Itgb3|5.1158443758;Ephb2|2.25208200322;Adipoq|2.2879522883;Pdcd6ip|0.388652811368;Hgs|5.42391906928;Cd34|4.59932952005;Flna|2.14549609685;Cilp|2.71865408481;Edar|5.30896264356;Ssc5d|3.24618646989;Bin1|2.29979094543;Fzd7|4.49348263825;Gnaq|0.296835941696;Adam9|5.70011606189;Cdh3|3.47354004903;Dab2|0.367170054631;Tff2|8.78323243558;Fzd1|3.65968839802;F2|2.2510869411;Lrp1|3.82469933215;Corin|3.60108…	58	2461	333	28193	http://www.ebi.ac.uk/QuickGO/GTerm?id=GO:0051049	[]
8	6,7,8	regulation of protein import	GO:1904589	3.06e-07	9.9e-06	7.18	0.4	13.7257	-2.45062	Flna|2.14549609685;Cilp|2.71865408481;Edar|5.30896264356;Fzd7|4.49348263825;Gnaq|0.296835941696;Dab2|0.367170054631;Fzd1|3.65968839802;App|2.60335706824;Hsp90ab1|0.38951666039;Bambi|8.04563380181;Slc9a3r1|0.192275391226;Nov|5.30090139154;Cdh1|2.19060776169	13	183	333	28193	http://www.ebi.ac.uk/QuickGO/GTerm?id=GO:1904589	[]
5	4,5	regulation of cell-substrate adhesion	GO:0010810	3.12e-07	1e-05	7.58	0.44	13.7257	-2.45062	Hrg|4.75255472554;Csf1|3.74287411136;Flna|2.14549609685;Epha1|2.10327724185;Fbln1|2.14917719183;Fzd7|4.49348263825;Nid1|2.4653007995;Jag1|3.40813073464;Col1a1|8.46380225548;Rhoa|0.298814546934;Rac1|0.30466263296;Cdc42|0.280067035487;Cdh13|2.08316700536;Fzd4|8.36808238061	14	215	333	28193	http://www.ebi.ac.uk/QuickGO/GTerm?id=GO:0010810	[]
6	5,6	negative regulation of cellular protein metabolic process	GO:0032269	3.16e-07	1.01e-05	18.27	1.44	13.7257	-2.45062	Ephb2|2.25208200322;Hrg|4.75255472554;Serpind1|2.4546929052;Epha1|2.10327724185;Fbln1|2.14917719183;Gp1ba|2.01830994845;Psca|2.57746392616;Flrt1|2.44206974394;Gnaq|0.296835941696;F2|2.2510869411;Spint2|2.32465837181;Gas1|4.15753507945;Aplp2|2.25203160155;Wfdc1|8.35634017056;Gnai2|0.276872790527;A2m|2.33855837033;App|2.60335706824;Prnp|2.13030284211;Cryab|0.397073026116;Ahsg|4.92181450631;Ezr|0.19…	37	1251	333	28193	http://www.ebi.ac.uk/QuickGO/GTerm?id=GO:0032269	[]
4	4	phosphorus metabolic process	GO:0006793	3.41e-07	1.08e-05	44.46	3.9	13.7257	-2.45062	Amhr2|4.21954620486;Eda2r|3.81216919153;Itgb3|5.1158443758;Ephb2|2.25208200322;Cab39|0.334345076074;Acvr1|2.74973602831;Hrg|4.75255472554;Csf1r|6.1115574221;Csf1|3.74287411136;Aspdh|0.254358954636;Adipoq|2.2879522883;Pik3ip1|3.77389751588;Hgs|5.42391906928;Tollip|0.36615991101;D0VED2|2.29433094248;Rras|0.387013893054;Epha2|2.16742617477;Epha1|2.10327724185;Edar|5.30896264356;Ephb3|2.25744876689;C…	87	4364	333	28193	http://www.ebi.ac.uk/QuickGO/GTerm?id=GO:0006793	[]
3	3	positive regulation of response to stimulus	GO:0048584	3.63e-07	1.14e-05	32.34	2.76	13.7257	-2.45062	Eda2r|3.81216919153;Itgb3|5.1158443758;Ephb2|2.25208200322;Acvr1|2.74973602831;Hrg|4.75255472554;Shisa5|6.7995250186;Csf1|3.74287411136;C7|2.93218545492;F10|11.3511736655;F12|6.94811989354;Flna|2.14549609685;Edar|5.30896264356;Ror2|2.77393202342;Ror1|3.21168497159;Tnfrsf13c|2.32711126301;Adam9|5.70011606189;Cdh3|3.47354004903;Dab2|0.367170054631;Eps8|0.330232936229;Glipr2|0.154671414588;Tff2|8.78…	57	2414	333	28193	http://www.ebi.ac.uk/QuickGO/GTerm?id=GO:0048584	[]
5	5	negative regulation of catalytic activity	GO:0043086	4.09e-07	1.28e-05	15.56	1.19	13.7257	-2.45062	Ephb2|2.25208200322;Hrg|4.75255472554;Serpind1|2.4546929052;Pik3ip1|3.77389751588;Epha1|2.10327724185;Gp1ba|2.01830994845;Flrt1|2.44206974394;Gnaq|0.296835941696;Spint2|2.32465837181;Aplp2|2.25203160155;Wfdc1|8.35634017056;Gnai2|0.276872790527;A2m|2.33855837033;App|2.60335706824;Prnp|2.13030284211;Cryab|0.397073026116;Ahsg|4.92181450631;Ywhae|0.403025765008;Mug1|3.71262537833;Cd27|6.34677626266;I…	31	952	333	28193	http://www.ebi.ac.uk/QuickGO/GTerm?id=GO:0043086	[]
6	6	epithelial cell differentiation	GO:0030855	4.37e-07	1.35e-05	13.15	0.96	13.7257	-2.45062	Bdh2|0.473042258133;Flnb|2.58164527909;Acvr1|2.74973602831;Tollip|0.36615991101;Cd34|4.59932952005;Flna|2.14549609685;Epha2|2.16742617477;Slitrk6|3.5594223272;Fzd7|4.49348263825;Gnaq|0.296835941696;Adam9|5.70011606189;Cdh3|3.47354004903;Dab2|0.367170054631;Jag1|3.40813073464;Fzd1|3.65968839802;Spint2|2.32465837181;Ezr|0.192889153541;Rhoa|0.298814546934;Rap1a|0.238759716766;Stc1|2.26689261713;Anxa…	25	665	333	28193	http://www.ebi.ac.uk/QuickGO/GTerm?id=GO:0030855	[]
8	6,8	regulation of kinase activity	GO:0043549	4.39e-07	1.35e-05	14.94	1.13	13.7257	-2.45062	Ephb2|2.25208200322;Cab39|0.334345076074;Csf1|3.74287411136;Pik3ip1|3.77389751588;Hgs|5.42391906928;D0VED2|2.29433094248;Epha1|2.10327724185;Ror2|2.77393202342;Gp1ba|2.01830994845;Flrt1|2.44206974394;Gnaq|0.296835941696;Adam9|5.70011606189;Pdgfra|2.05065374608;F2|2.2510869411;Gdf15|2.75566898517;Aplp2|2.25203160155;Gnai2|0.276872790527;App|2.60335706824;Cd74|4.59119482571;Prkar2a|0.315278365368;P…	30	905	333	28193	http://www.ebi.ac.uk/QuickGO/GTerm?id=GO:0043549	[]
7	5,7	negative regulation of wound healing	GO:0061045	4.97e-07	1.52e-05	5.08	0.2	13.7257	-2.45062	F12|6.94811989354;Cd34|4.59932952005;Gp1ba|2.01830994845;Pdgfra|2.05065374608;F2|2.2510869411;Thbd|3.24197450717;Wfdc1|8.35634017056;Plg|5.70809177879;Apoh|2.60842878913	9	81	333	28193	http://www.ebi.ac.uk/QuickGO/GTerm?id=GO:0061045	[]
4	3,4	negative regulation of signaling	GO:0023057	5.27e-07	1.6e-05	22.39	1.83	13.7257	-2.45062	Nbl1|5.18343078721;Ephb2|2.25208200322;Acvr1|2.74973602831;Hrg|4.75255472554;Adipoq|2.2879522883;Pik3ip1|3.77389751588;Hgs|5.42391906928;Epha2|2.16742617477;Cilp|2.71865408481;Tnn|4.99873130491;Ror2|2.77393202342;Fbln1|2.14917719183;Gp1ba|2.01830994845;Dlk2|2.92317394946;Psca|2.57746392616;Flrt1|2.44206974394;Dab2|0.367170054631;Col2a1|4.54505125588;Il18bp|2.72640802162;Fzd6|5.53106640717;Ngfr|3.…	40	1442	333	28193	http://www.ebi.ac.uk/QuickGO/GTerm?id=GO:0023057	[]
5	5	phosphate-containing compound metabolic process	GO:0006796	5.84e-07	1.76e-05	43.73	3.83	13.7257	-2.45062	Amhr2|4.21954620486;Eda2r|3.81216919153;Itgb3|5.1158443758;Ephb2|2.25208200322;Cab39|0.334345076074;Acvr1|2.74973602831;Hrg|4.75255472554;Csf1r|6.1115574221;Csf1|3.74287411136;Aspdh|0.254358954636;Adipoq|2.2879522883;Pik3ip1|3.77389751588;Hgs|5.42391906928;Tollip|0.36615991101;D0VED2|2.29433094248;Rras|0.387013893054;Epha2|2.16742617477;Epha1|2.10327724185;Edar|5.30896264356;Ephb3|2.25744876689;C…	85	4281	333	28193	http://www.ebi.ac.uk/QuickGO/GTerm?id=GO:0006796	[]
7	7	non-canonical Wnt signaling pathway	GO:0035567	5.95e-07	1.78e-05	5.02	0.2	13.7257	-2.45062	Ror2|2.77393202342;Fzd7|4.49348263825;Dab2|0.367170054631;Fzd6|5.53106640717;Fzd1|3.65968839802;Fzd8|3.89696770336;Cthrc1|4.7008192867;Fzd4|8.36808238061	8	61	333	28193	http://www.ebi.ac.uk/QuickGO/GTerm?id=GO:0035567	[]
4	4	regulation of cell differentiation	GO:0045595	6.6e-07	1.97e-05	27.74	2.33	13.7257	-2.45062	Nbl1|5.18343078721;Ephb2|2.25208200322;Acvr1|2.74973602831;Csf1|3.74287411136;Cd34|4.59932952005;Flna|2.14549609685;D0VED2|2.29433094248;Ephb3|2.25744876689;Tnn|4.99873130491;Ror2|2.77393202342;Fbln1|2.14917719183;Dlk2|2.92317394946;Col14a1|4.89069009535;Fzd7|4.49348263825;Gnaq|0.296835941696;Dab2|0.367170054631;Glipr2|0.154671414588;Pdgfra|2.05065374608;Ngfr|3.74331439254;Jag1|3.40813073464;Fzd1…	51	2093	333	28193	http://www.ebi.ac.uk/QuickGO/GTerm?id=GO:0045595	[]
5	4,5	intracellular signal transduction	GO:0035556	6.92e-07	2.05e-05	37.59	3.25	13.7257	-2.45062	Eda2r|3.81216919153;Itgb3|5.1158443758;Ephb2|2.25208200322;Nrg4|3.28011246562;Cab39|0.334345076074;Shisa5|6.7995250186;Csf1|3.74287411136;Pik3ip1|3.77389751588;F10|11.3511736655;Hgs|5.42391906928;Flna|2.14549609685;Rras|0.387013893054;Epha2|2.16742617477;Edar|5.30896264356;Ror2|2.77393202342;Fbln1|2.14917719183;Gp1ba|2.01830994845;Dgkh|8.86210780531;Ror1|3.21168497159;Psca|2.57746392616;Sez6l2|3.…	70	3292	333	28193	http://www.ebi.ac.uk/QuickGO/GTerm?id=GO:0035556	[]
7	7	regulation of endopeptidase activity	GO:0052548	7.61e-07	2.22e-05	11.22	0.78	13.7257	-2.45062	Hrg|4.75255472554;Serpind1|2.4546929052;Ngfr|3.74331439254;Spint2|2.32465837181;Aplp2|2.25203160155;Wfdc1|8.35634017056;A2m|2.33855837033;App|2.60335706824;Cryab|0.397073026116;Ahsg|4.92181450631;Rhoa|0.298814546934;Mug1|3.71262537833;Cd27|6.34677626266;Itih4|3.78302331051;Serpina4|2.65598305754;Ambp|5.82039070805;Wfdc12|6.70298765816;Fetub|2.59007111609;Wfdc2|2.36817491434;Cst6|2.66349768157;Ctg…	21	505	333	28193	http://www.ebi.ac.uk/QuickGO/GTerm?id=GO:0052548	[]
6	6	negative regulation of hydrolase activity	GO:0051346	7.61e-07	2.22e-05	11.57	0.81	13.7257	-2.45062	Hrg|4.75255472554;Serpind1|2.4546929052;Spint2|2.32465837181;Aplp2|2.25203160155;Wfdc1|8.35634017056;Gnai2|0.276872790527;A2m|2.33855837033;App|2.60335706824;Cryab|0.397073026116;Ahsg|4.92181450631;Mug1|3.71262537833;Cd27|6.34677626266;Itih4|3.78302331051;Serpina4|2.65598305754;Myo1d|0.244520226172;Ambp|5.82039070805;Wfdc12|6.70298765816;Fetub|2.59007111609;Wfdc2|2.36817491434;Cst6|2.66349768157;…	21	505	333	28193	http://www.ebi.ac.uk/QuickGO/GTerm?id=GO:0051346	[]
3	3	positive regulation of developmental process	GO:0051094	7.74e-07	2.24e-05	24.01	1.98	13.7257	-2.45062	Nbl1|5.18343078721;Itgb3|5.1158443758;Ephb2|2.25208200322;Acvr1|2.74973602831;Csf1|3.74287411136;Cd34|4.59932952005;Flna|2.14549609685;D0VED2|2.29433094248;Rras|0.387013893054;Epha1|2.10327724185;Ephb3|2.25744876689;Ror2|2.77393202342;Slitrk6|3.5594223272;Tnfrsf13c|2.32711126301;Flrt1|2.44206974394;Adam9|5.70011606189;Dab2|0.367170054631;Glipr2|0.154671414588;Ngfr|3.74331439254;Jag1|3.40813073464…	43	1634	333	28193	http://www.ebi.ac.uk/QuickGO/GTerm?id=GO:0051094	[]
3	3	response to stress	GO:0006950	7.88e-07	2.26e-05	48.99	4.32	13.7257	-2.45062	Eda2r|3.81216919153;Pxdn|4.76280010599;Itgb3|5.1158443758;Flnb|2.58164527909;Acvr1|2.74973602831;Hrg|4.75255472554;Shisa5|6.7995250186;Aldh3b1|0.322748742755;Adipoq|2.2879522883;Serpind1|2.4546929052;F10|11.3511736655;F12|6.94811989354;Tollip|0.36615991101;Habp2|3.18695640921;Cd34|4.59932952005;TNC|3.69703026509;Flna|2.14549609685;Epha2|2.16742617477;Edar|5.30896264356;Il10rb|2.45537281555;Ror2|2…	89	4588	333	28193	http://www.ebi.ac.uk/QuickGO/GTerm?id=GO:0006950	[]
4	4	response to oxygen-containing compound	GO:1901700	7.9e-07	2.26e-05	31.52	2.68	13.7257	-2.45062	Itgb3|5.1158443758;Adipoq|2.2879522883;TNC|3.69703026509;D0VED2|2.29433094248;Adam9|5.70011606189;Relt|12.3184129146;Eps8|0.330232936229;Il18bp|2.72640802162;Pdgfra|2.05065374608;Ngfr|3.74331439254;Jag1|3.40813073464;Fzd1|3.65968839802;Gdf15|2.75566898517;Grn|2.52531400159;Lrp1|3.82469933215;Fbn1|2.82817452252;Thbd|3.24197450717;Wfdc1|8.35634017056;Txnrd1|0.426424100537;Col1a1|8.46380225548;Apoa4…	57	2473	333	28193	http://www.ebi.ac.uk/QuickGO/GTerm?id=GO:1901700	[]
4	4	response to transition metal nanoparticle	GO:1990267	8.42e-07	2.38e-05	-3.12	-0.56	13.7257	-2.45062	Adam9|5.70011606189;Aco1|0.38215273536;Txnrd1|0.426424100537;Alb|3.69139674036;Ass1|0.293887637601;Prnp|2.13030284211;Bsg|2.49262695321;Sord|0.488451903784;Slc34a1|0.356917650316;Nucb1|2.60870872084;Tff1|4.47827036057;Aldob|0.282562514324;Abcg2|0.152104979571	13	200	333	28193	http://www.ebi.ac.uk/QuickGO/GTerm?id=GO:1990267	[]
3	3	cellular component organization	GO:0016043	8.43e-07	2.38e-05	69.73	6.27	13.7257	-2.45062	Pxdn|4.76280010599;Itgb3|5.1158443758;Flnb|2.58164527909;Ephb2|2.25208200322;Cttn|3.70943658628;Cab39|0.334345076074;Efemp2|3.56509557254;Napg|0.0921049135315;Hrg|4.75255472554;Adipoq|2.2879522883;Atp11a|0.149327334068;Pdcd6ip|0.388652811368;Hgs|5.42391906928;Cd34|4.59932952005;Dpt|2.75320920227;Flna|2.14549609685;Epha2|2.16742617477;Epha1|2.10327724185;Ephb3|2.25744876689;Tnn|4.99873130491;Slitr…	129	7508	333	28193	http://www.ebi.ac.uk/QuickGO/GTerm?id=GO:0016043	[]
5	4,5	negative regulation of cytokine production	GO:0001818	8.65e-07	2.43e-05	7.01	0.38	13.7257	-2.45062	Cd34|4.59932952005;Epha2|2.16742617477;Ssc5d|3.24618646989;Cdh3|3.47354004903;Prg4|4.25917238204;F2|2.2510869411;Cx3cl1|2.95185346987;Prnp|2.13030284211;Ezr|0.192889153541;Hsp90ab1|0.38951666039;Mertk|2.40575293641;Anxa4|0.278515458107;Rac1|0.30466263296;Cd276|3.95629986086	14	234	333	28193	http://www.ebi.ac.uk/QuickGO/GTerm?id=GO:0001818	[]
4	4	negative regulation of cell adhesion	GO:0007162	8.98e-07	2.51e-05	8.28	0.5	13.7257	-2.45062	Hrg|4.75255472554;TNC|3.69703026509;Fbln1|2.14917719183;Fzd7|4.49348263825;Jag1|3.40813073464;Spint2|2.32465837181;Col1a1|8.46380225548;Ass1|0.293887637601;Cd74|4.59119482571;Prnp|2.13030284211;Rhoa|0.298814546934;Cd276|3.95629986086;Cdh13|2.08316700536;Fzd4|8.36808238061;Cdh1|2.19060776169	15	270	333	28193	http://www.ebi.ac.uk/QuickGO/GTerm?id=GO:0007162	[]
4	4	homeostatic process	GO:0042592	9.5e-07	2.64e-05	26.13	2.18	13.7257	-2.45062	Bdh2|0.473042258133;Itgb3|5.1158443758;Csf1|3.74287411136;C7|2.93218545492;Cd34|4.59932952005;Oscar|4.06886339443;Mien1|3.17815898346;Col14a1|4.89069009535;Tnfrsf13c|2.32711126301;Cdh3|3.47354004903;Col2a1|4.54505125588;Pdgfra|2.05065374608;Ngfr|3.74331439254;Aco1|0.38215273536;Pdia4|2.20295698683;Pip|2.63872490719;F2|2.2510869411;Corin|3.60108152112;Aplp2|2.25203160155;Atp6ap1|7.02461448083;Txnr…	51	2119	333	28193	http://www.ebi.ac.uk/QuickGO/GTerm?id=GO:0042592	[]
3	3	negative regulation of transport	GO:0051051	1.06e-06	2.91e-05	13.26	0.97	13.7257	-2.45062	Ephb2|2.25208200322;Adipoq|2.2879522883;Cd34|4.59932952005;Flna|2.14549609685;Cilp|2.71865408481;Ssc5d|3.24618646989;Tff2|8.78323243558;Fzd1|3.65968839802;Cx3cl1|2.95185346987;Gnai2|0.276872790527;Cd74|4.59119482571;Igfbp3|6.33189023027;Cryab|0.397073026116;Ezr|0.192889153541;Gdi1|0.198105033599;Ywhae|0.403025765008;Rap1a|0.238759716766;Stc1|2.26689261713;Anxa4|0.278515458107;Rap1b|0.248458596434…	23	605	333	28193	http://www.ebi.ac.uk/QuickGO/GTerm?id=GO:0051051	[]
4	4	regulation of cellular component organization	GO:0051128	1.07e-06	2.93e-05	36.15	3.12	13.7257	-2.45062	Ephb2|2.25208200322;Hrg|4.75255472554;Pdcd6ip|0.388652811368;Flna|2.14549609685;Epha2|2.16742617477;Epha1|2.10327724185;Ephb3|2.25744876689;Slitrk6|3.5594223272;Fbln1|2.14917719183;Col14a1|4.89069009535;Bin1|2.29979094543;Flrt1|2.44206974394;Adam9|5.70011606189;Dab2|0.367170054631;Eps8|0.330232936229;Glipr2|0.154671414588;Colq|5.88126108672;Ngfr|3.74331439254;Wisp1|8.45994507034;F2|2.2510869411;G…	66	3070	333	28193	http://www.ebi.ac.uk/QuickGO/GTerm?id=GO:0051128	[]
6	4,5,6	negative regulation of signal transduction	GO:0009968	1.22e-06	3.33e-05	20	1.6	13.7257	-2.45062	Nbl1|5.18343078721;Ephb2|2.25208200322;Acvr1|2.74973602831;Hrg|4.75255472554;Pik3ip1|3.77389751588;Hgs|5.42391906928;Epha2|2.16742617477;Cilp|2.71865408481;Tnn|4.99873130491;Ror2|2.77393202342;Fbln1|2.14917719183;Gp1ba|2.01830994845;Dlk2|2.92317394946;Psca|2.57746392616;Flrt1|2.44206974394;Dab2|0.367170054631;Col2a1|4.54505125588;Il18bp|2.72640802162;Fzd6|5.53106640717;Ngfr|3.74331439254;Fzd1|3.6…	36	1269	333	28193	http://www.ebi.ac.uk/QuickGO/GTerm?id=GO:0009968	[]
7	4,5,7	negative regulation of hemostasis	GO:1900047	1.24e-06	3.33e-05	4.16	0.12	13.7257	-2.45062	F12|6.94811989354;Cd34|4.59932952005;Gp1ba|2.01830994845;Pdgfra|2.05065374608;F2|2.2510869411;Thbd|3.24197450717;Plg|5.70809177879;Apoh|2.60842878913	8	67	333	28193	http://www.ebi.ac.uk/QuickGO/GTerm?id=GO:1900047	[]
8	5,6,7,8	negative regulation of blood coagulation	GO:0030195	1.24e-06	3.33e-05	4.16	0.12	13.7257	-2.45062	F12|6.94811989354;Cd34|4.59932952005;Gp1ba|2.01830994845;Pdgfra|2.05065374608;F2|2.2510869411;Thbd|3.24197450717;Plg|5.70809177879;Apoh|2.60842878913	8	67	333	28193	http://www.ebi.ac.uk/QuickGO/GTerm?id=GO:0030195	[]
8	7,8	regulation of protein targeting	GO:1903533	1.27e-06	3.39e-05	8.96	0.57	13.7257	-2.45062	Flna|2.14549609685;Cilp|2.71865408481;Edar|5.30896264356;Fzd7|4.49348263825;Gnaq|0.296835941696;Dab2|0.367170054631;Fzd1|3.65968839802;Prnp|2.13030284211;Hsp90ab1|0.38951666039;Gdi1|0.198105033599;Nucb1|2.60870872084;Bambi|8.04563380181;Slc9a3r1|0.192275391226;Pdzk1|0.181038772568;Nov|5.30090139154;Cdh1|2.19060776169	16	315	333	28193	http://www.ebi.ac.uk/QuickGO/GTerm?id=GO:1903533	[]
7	5,6,7	regulation of blood coagulation	GO:0030193	1.35e-06	3.56e-05	5.25	0.22	13.7257	-2.45062	Hrg|4.75255472554;F12|6.94811989354;Cd34|4.59932952005;Gp1ba|2.01830994845;Pdgfra|2.05065374608;F2|2.2510869411;Thbd|3.24197450717;Plg|5.70809177879;Apoh|2.60842878913;F7|2.62509458921	10	117	333	28193	http://www.ebi.ac.uk/QuickGO/GTerm?id=GO:0030193	[]
6	4,6	regulation of hemostasis	GO:1900046	1.35e-06	3.56e-05	5.25	0.22	13.7257	-2.45062	Hrg|4.75255472554;F12|6.94811989354;Cd34|4.59932952005;Gp1ba|2.01830994845;Pdgfra|2.05065374608;F2|2.2510869411;Thbd|3.24197450717;Plg|5.70809177879;Apoh|2.60842878913;F7|2.62509458921	10	117	333	28193	http://www.ebi.ac.uk/QuickGO/GTerm?id=GO:1900046	[]
7	7	canonical Wnt signaling pathway	GO:0060070	1.48e-06	3.88e-05	9.89	0.66	13.7257	-2.45062	Tnn|4.99873130491;Ror2|2.77393202342;Fzd7|4.49348263825;Gnaq|0.296835941696;Cdh3|3.47354004903;Dab2|0.367170054631;Fzd6|5.53106640717;Fzd1|3.65968839802;Col1a1|8.46380225548;Fzd8|3.89696770336;Cdc42|0.280067035487;Cthrc1|4.7008192867;Bambi|8.04563380181;Slc9a3r1|0.192275391226;Fzd4|8.36808238061	15	281	333	28193	http://www.ebi.ac.uk/QuickGO/GTerm?id=GO:0060070	[]
4	4	organonitrogen compound metabolic process	GO:1901564	1.68e-06	4.39e-05	72.16	6.49	13.7257	-2.45062	Amhr2|4.21954620486;Eda2r|3.81216919153;Bdh2|0.473042258133;Cpz|10.2555902276;Itgb3|5.1158443758;Ephb2|2.25208200322;Sppl2a|2.09621864242;Cab39|0.334345076074;Cfi|3.48448523721;Acvr1|2.74973602831;Hrg|4.75255472554;Csf1r|6.1115574221;Csf1|3.74287411136;Skp1|0.486146701928;Aspdh|0.254358954636;Klk1c6|2.59796993115;C7|2.93218545492;Adipoq|2.2879522883;Serpind1|2.4546929052;Psat1|0.470313790551;F10|…	144	8757	333	28193	http://www.ebi.ac.uk/QuickGO/GTerm?id=GO:1901564	[]
4	4	negative regulation of coagulation	GO:0050819	1.74e-06	4.49e-05	4.16	0.12	13.7257	-2.45062	F12|6.94811989354;Cd34|4.59932952005;Gp1ba|2.01830994845;Pdgfra|2.05065374608;F2|2.2510869411;Thbd|3.24197450717;Plg|5.70809177879;Apoh|2.60842878913	8	70	333	28193	http://www.ebi.ac.uk/QuickGO/GTerm?id=GO:0050819	[]
7	6,7	morphogenesis of a polarized epithelium	GO:0001738	1.74e-06	4.49e-05	-0.19	-0.29	13.7257	-2.45062	Ror2|2.77393202342;Dab2|0.367170054631;Fzd6|5.53106640717;Fzd1|3.65968839802;Rhoa|0.298814546934;Cdc42|0.280067035487;Cthrc1|4.7008192867;Slc9a3r1|0.192275391226	8	70	333	28193	http://www.ebi.ac.uk/QuickGO/GTerm?id=GO:0001738	[]
8	6,7,8	regulation of protein localization to nucleus	GO:1900180	1.89e-06	4.85e-05	7.69	0.45	13.7257	-2.45062	Flna|2.14549609685;Cilp|2.71865408481;Edar|5.30896264356;Fzd7|4.49348263825;Gnaq|0.296835941696;Dab2|0.367170054631;Ngfr|3.74331439254;Fzd1|3.65968839802;F2|2.2510869411;Hsp90ab1|0.38951666039;Bambi|8.04563380181;Slc9a3r1|0.192275391226;Nov|5.30090139154;Cdh1|2.19060776169	14	250	333	28193	http://www.ebi.ac.uk/QuickGO/GTerm?id=GO:1900180	[]
3	3	positive regulation of cellular protein localization	GO:1903829	1.94e-06	4.9e-05	9.06	0.58	13.7257	-2.45062	Ephb2|2.25208200322;Flna|2.14549609685;Epha2|2.16742617477;Edar|5.30896264356;Dab2|0.367170054631;Ngfr|3.74331439254;F2|2.2510869411;Lrp1|3.82469933215;Prnp|2.13030284211;Ezr|0.192889153541;Hsp90ab1|0.38951666039;Ywhae|0.403025765008;Nptn|2.94136439028;Cdc42|0.280067035487;Bambi|8.04563380181;Pdzk1|0.181038772568;Ramp3|3.25725629217;Cdh1|2.19060776169	18	406	333	28193	http://www.ebi.ac.uk/QuickGO/GTerm?id=GO:1903829	[]
7	6,7	regulation of intracellular protein transport	GO:0033157	1.94e-06	4.9e-05	9.9	0.66	13.7257	-2.45062	Flna|2.14549609685;Cilp|2.71865408481;Edar|5.30896264356;Fzd7|4.49348263825;Gnaq|0.296835941696;Dab2|0.367170054631;Fzd1|3.65968839802;Prnp|2.13030284211;Hsp90ab1|0.38951666039;Gdi1|0.198105033599;Ywhae|0.403025765008;Nucb1|2.60870872084;Cdc42|0.280067035487;Bambi|8.04563380181;Slc9a3r1|0.192275391226;Pdzk1|0.181038772568;Nov|5.30090139154;Cdh1|2.19060776169	18	406	333	28193	http://www.ebi.ac.uk/QuickGO/GTerm?id=GO:0033157	[]
5	5	nervous system development	GO:0007399	1.94e-06	4.9e-05	32.81	2.8	13.7257	-2.45062	Nbl1|5.18343078721;Ephb2|2.25208200322;Csf1|3.74287411136;Pcdhgc3|4.74854582225;TNC|3.69703026509;Pcdh18|2.26453986994;Flna|2.14549609685;D0VED2|2.29433094248;Epha2|2.16742617477;Gal3st1|0.418812557011;Ephb3|2.25744876689;Tnn|4.99873130491;Ror2|2.77393202342;Slitrk6|3.5594223272;Lamb1|4.50312102762;Ror1|3.21168497159;Sez6l2|3.09636014376;Flrt1|2.44206974394;Gnaq|0.296835941696;Col2a1|4.5450512558…	64	2993	333	28193	http://www.ebi.ac.uk/QuickGO/GTerm?id=GO:0007399	[]
2	2	positive regulation of biological process	GO:0048518	1.97e-06	4.93e-05	64.88	5.81	13.7257	-2.45062	Eda2r|3.81216919153;Nbl1|5.18343078721;Itgb3|5.1158443758;Ephb2|2.25208200322;Cab39|0.334345076074;Acvr1|2.74973602831;Hrg|4.75255472554;Shisa5|6.7995250186;Csf1|3.74287411136;C7|2.93218545492;Adipoq|2.2879522883;F10|11.3511736655;F12|6.94811989354;Pdcd6ip|0.388652811368;Hgs|5.42391906928;Tollip|0.36615991101;Cd34|4.59932952005;Flna|2.14549609685;D0VED2|2.29433094248;Rras|0.387013893054;Epha2|2.1…	122	7091	333	28193	http://www.ebi.ac.uk/QuickGO/GTerm?id=GO:0048518	[]
5	4,5	regulation of coagulation	GO:0050818	1.98e-06	4.93e-05	5.25	0.22	13.7257	-2.45062	Hrg|4.75255472554;F12|6.94811989354;Cd34|4.59932952005;Gp1ba|2.01830994845;Pdgfra|2.05065374608;F2|2.2510869411;Thbd|3.24197450717;Plg|5.70809177879;Apoh|2.60842878913;F7|2.62509458921	10	122	333	28193	http://www.ebi.ac.uk/QuickGO/GTerm?id=GO:0050818	[]
5	5	response to alcohol	GO:0097305	2.03e-06	5.04e-05	13.86	1.03	13.7257	-2.45062	Adipoq|2.2879522883;TNC|3.69703026509;Eps8|0.330232936229;Pdgfra|2.05065374608;Fzd1|3.65968839802;Grn|2.52531400159;Wfdc1|8.35634017056;Col1a1|8.46380225548;A2m|2.33855837033;Ggt1|0.409751834236;Alpl|0.456178810023;Ass1|0.293887637601;Igfbp3|6.33189023027;Cryab|0.397073026116;Slco1a1|0.20108884495;Rhoa|0.298814546934;Actc1|0.383772949851;Stc1|2.26689261713;Slc34a1|0.356917650316;Cd27|6.3467762626…	26	773	333	28193	http://www.ebi.ac.uk/QuickGO/GTerm?id=GO:0097305	[]
4	3,4	cell growth	GO:0016049	2.05e-06	5.06e-05	12.93	0.94	13.7257	-2.45062	Hrg|4.75255472554;D0VED2|2.29433094248;Tnn|4.99873130491;Col14a1|4.89069009535;Flrt1|2.44206974394;Wisp1|8.45994507034;F2|2.2510869411;Notch2|2.07034450987;Wfdc1|8.35634017056;App|2.60335706824;Igfbp3|6.33189023027;Cryab|0.397073026116;Ahsg|4.92181450631;Hsp90ab1|0.38951666039;Gdi1|0.198105033599;Rhoa|0.298814546934;Acvr1b|4.08989643553;Kazald1|2.88564356713;Cdc42|0.280067035487;Nov|5.30090139154…	22	583	333	28193	http://www.ebi.ac.uk/QuickGO/GTerm?id=GO:0016049	[]
4	4	regulation of protein localization	GO:0032880	2.49e-06	6.1e-05	18.13	1.43	13.7257	-2.45062	Ephb2|2.25208200322;Cd34|4.59932952005;Flna|2.14549609685;Epha2|2.16742617477;Cilp|2.71865408481;Edar|5.30896264356;Ssc5d|3.24618646989;Fzd7|4.49348263825;Gnaq|0.296835941696;Adam9|5.70011606189;Dab2|0.367170054631;Ngfr|3.74331439254;Fzd1|3.65968839802;F2|2.2510869411;Lrp1|3.82469933215;Cx3cl1|2.95185346987;App|2.60335706824;Prnp|2.13030284211;Ezr|0.192889153541;Hsp90ab1|0.38951666039;Ralb|0.4302…	34	1199	333	28193	http://www.ebi.ac.uk/QuickGO/GTerm?id=GO:0032880	[]
9	7,8,9	regulation of protein kinase activity	GO:0045859	2.63e-06	6.41e-05	13.7	1.01	13.7257	-2.45062	Ephb2|2.25208200322;Cab39|0.334345076074;Csf1|3.74287411136;Hgs|5.42391906928;D0VED2|2.29433094248;Epha1|2.10327724185;Ror2|2.77393202342;Gp1ba|2.01830994845;Flrt1|2.44206974394;Gnaq|0.296835941696;Adam9|5.70011606189;Gdf15|2.75566898517;Aplp2|2.25203160155;Gnai2|0.276872790527;App|2.60335706824;Cd74|4.59119482571;Prkar2a|0.315278365368;Prnp|2.13030284211;Ahsg|4.92181450631;Hsp90ab1|0.38951666039…	27	834	333	28193	http://www.ebi.ac.uk/QuickGO/GTerm?id=GO:0045859	[]
6	5,6	epithelial cell development	GO:0002064	2.86e-06	6.93e-05	7.38	0.42	13.7257	-2.45062	Flnb|2.58164527909;Flna|2.14549609685;Epha2|2.16742617477;Slitrk6|3.5594223272;Fzd7|4.49348263825;Jag1|3.40813073464;Spint2|2.32465837181;Ezr|0.192889153541;Rap1a|0.238759716766;Stc1|2.26689261713;Rap1b|0.248458596434;Cdc42|0.280067035487;F11r|4.32812827809;Slc9a3r1|0.192275391226	14	259	333	28193	http://www.ebi.ac.uk/QuickGO/GTerm?id=GO:0002064	[]
5	5	response to cAMP	GO:0051591	3e-06	7.25e-05	6.46	0.33	13.7257	-2.45062	Adipoq|2.2879522883;Thbd|3.24197450717;Col1a1|8.46380225548;App|2.60335706824;Ass1|0.293887637601;Tf|2.98223062057;Bsg|2.49262695321;Ezr|0.192889153541;Rap1a|0.238759716766;Stc1|2.26689261713;Rap1b|0.248458596434;Aldob|0.282562514324	12	190	333	28193	http://www.ebi.ac.uk/QuickGO/GTerm?id=GO:0051591	[]
4	3,4	positive regulation of cell adhesion	GO:0045785	3.33e-06	7.99e-05	9.36	0.61	13.7257	-2.45062	Itgb3|5.1158443758;Hrg|4.75255472554;Csf1|3.74287411136;Flna|2.14549609685;D0VED2|2.29433094248;Epha1|2.10327724185;Adam19|2.68772007617;Tnfrsf13c|2.32711126301;Adam9|5.70011606189;Nid1|2.4653007995;Cx3cl1|2.95185346987;Cd74|4.59119482571;Rhoa|0.298814546934;Cd27|6.34677626266;Rac1|0.30466263296;Cd276|3.95629986086;Cdc42|0.280067035487;Cdh13|2.08316700536	18	422	333	28193	http://www.ebi.ac.uk/QuickGO/GTerm?id=GO:0045785	[]
9	7,8,9	regulation of protein import into nucleus	GO:0042306	3.73e-06	8.89e-05	6.77	0.36	13.7257	-2.45062	Flna|2.14549609685;Cilp|2.71865408481;Edar|5.30896264356;Fzd7|4.49348263825;Gnaq|0.296835941696;Dab2|0.367170054631;Fzd1|3.65968839802;Hsp90ab1|0.38951666039;Bambi|8.04563380181;Slc9a3r1|0.192275391226;Nov|5.30090139154;Cdh1|2.19060776169	12	194	333	28193	http://www.ebi.ac.uk/QuickGO/GTerm?id=GO:0042306	[]
6	5,6	regulation of establishment of protein localization	GO:0070201	4.74e-06	0.000112	16.02	1.23	13.7257	-2.45062	Cd34|4.59932952005;Flna|2.14549609685;Epha2|2.16742617477;Cilp|2.71865408481;Edar|5.30896264356;Ssc5d|3.24618646989;Fzd7|4.49348263825;Gnaq|0.296835941696;Adam9|5.70011606189;Dab2|0.367170054631;Fzd1|3.65968839802;Lrp1|3.82469933215;Cx3cl1|2.95185346987;App|2.60335706824;Prnp|2.13030284211;Ezr|0.192889153541;Hsp90ab1|0.38951666039;Gdi1|0.198105033599;Ywhae|0.403025765008;Anxa4|0.278515458107;Nucb…	29	965	333	28193	http://www.ebi.ac.uk/QuickGO/GTerm?id=GO:0070201	[]
5	5	regulation of transferase activity	GO:0051338	4.93e-06	0.000116	14.94	1.13	13.7257	-2.45062	Ephb2|2.25208200322;Cab39|0.334345076074;Csf1|3.74287411136;Pik3ip1|3.77389751588;Hgs|5.42391906928;D0VED2|2.29433094248;Epha1|2.10327724185;Ror2|2.77393202342;Gp1ba|2.01830994845;Flrt1|2.44206974394;Gnaq|0.296835941696;Adam9|5.70011606189;Pdgfra|2.05065374608;F2|2.2510869411;Gdf15|2.75566898517;Aplp2|2.25203160155;Gnai2|0.276872790527;App|2.60335706824;Cd74|4.59119482571;Prkar2a|0.315278365368;P…	30	1020	333	28193	http://www.ebi.ac.uk/QuickGO/GTerm?id=GO:0051338	[]
6	5,6	tissue homeostasis	GO:0001894	5.52e-06	0.00013	7.92	0.47	13.7257	-2.45062	Itgb3|5.1158443758;Csf1|3.74287411136;Cd34|4.59932952005;Oscar|4.06886339443;Col14a1|4.89069009535;Cdh3|3.47354004903;Col2a1|4.54505125588;Pip|2.63872490719;Atp6ap1|7.02461448083;Ahsg|4.92181450631;Tff1|4.47827036057;Rac1|0.30466263296;Ctgf|2.2535977761	13	237	333	28193	http://www.ebi.ac.uk/QuickGO/GTerm?id=GO:0001894	[]
4	4	protein metabolic process	GO:0019538	5.82e-06	0.000136	65.88	5.91	13.7257	-2.45062	Amhr2|4.21954620486;Eda2r|3.81216919153;Cpz|10.2555902276;Itgb3|5.1158443758;Ephb2|2.25208200322;Sppl2a|2.09621864242;Cab39|0.334345076074;Cfi|3.48448523721;Acvr1|2.74973602831;Hrg|4.75255472554;Csf1r|6.1115574221;Csf1|3.74287411136;Skp1|0.486146701928;Klk1c6|2.59796993115;C7|2.93218545492;Adipoq|2.2879522883;Serpind1|2.4546929052;F10|11.3511736655;F12|6.94811989354;Pdcd6ip|0.388652811368;Hgs|5.4…	130	7850	333	28193	http://www.ebi.ac.uk/QuickGO/GTerm?id=GO:0019538	[]
3	3	positive regulation of cellular process	GO:0048522	5.89e-06	0.000137	57.08	5.08	13.7257	-2.45062	Eda2r|3.81216919153;Nbl1|5.18343078721;Itgb3|5.1158443758;Ephb2|2.25208200322;Cab39|0.334345076074;Acvr1|2.74973602831;Hrg|4.75255472554;Shisa5|6.7995250186;Csf1|3.74287411136;Adipoq|2.2879522883;F10|11.3511736655;F12|6.94811989354;Pdcd6ip|0.388652811368;Hgs|5.42391906928;Tollip|0.36615991101;Cd34|4.59932952005;Flna|2.14549609685;D0VED2|2.29433094248;Epha2|2.16742617477;Epha1|2.10327724185;Edar|5…	107	6117	333	28193	http://www.ebi.ac.uk/QuickGO/GTerm?id=GO:0048522	[]
4	4	negative regulation of response to external stimulus	GO:0032102	5.96e-06	0.000138	9.16	0.59	13.7257	-2.45062	Nbl1|5.18343078721;Hrg|4.75255472554;F12|6.94811989354;Cd34|4.59932952005;Gp1ba|2.01830994845;Tff2|8.78323243558;Pdgfra|2.05065374608;F2|2.2510869411;Thbd|3.24197450717;Wfdc1|8.35634017056;Plg|5.70809177879;Apoh|2.60842878913;Cln3|0.373001179779;Cd276|3.95629986086;Nov|5.30090139154	15	315	333	28193	http://www.ebi.ac.uk/QuickGO/GTerm?id=GO:0032102	[]
4	4	cellular component assembly	GO:0022607	6.04e-06	0.000139	16.28	1.25	13.7257	-2.45062	Itgb3|5.1158443758;Ephb2|2.25208200322;Cttn|3.70943658628;Cab39|0.334345076074;Efemp2|3.56509557254;Hrg|4.75255472554;Adipoq|2.2879522883;Pdcd6ip|0.388652811368;Cd34|4.59932952005;Flna|2.14549609685;Epha2|2.16742617477;Epha1|2.10327724185;Ephb3|2.25744876689;Slitrk6|3.5594223272;Dgkh|8.86210780531;Lsm3|2.38664067218;Flrt1|2.44206974394;Mat2a|0.365407861558;Lamc2|2.84950273284;Eps8|0.330232936229;…	65	3164	333	28193	http://www.ebi.ac.uk/QuickGO/GTerm?id=GO:0022607	[]
6	6	regulation of wound healing	GO:0061041	6.16e-06	0.000141	6.18	0.31	13.7257	-2.45062	Hrg|4.75255472554;F12|6.94811989354;Cd34|4.59932952005;Gp1ba|2.01830994845;Pdgfra|2.05065374608;F2|2.2510869411;Thbd|3.24197450717;Wfdc1|8.35634017056;Plg|5.70809177879;Apoh|2.60842878913;F7|2.62509458921	11	170	333	28193	http://www.ebi.ac.uk/QuickGO/GTerm?id=GO:0061041	[]
5	5	regulation of hydrolase activity	GO:0051336	6.68e-06	0.000152	20.79	1.68	13.7257	-2.45062	Hrg|4.75255472554;Serpind1|2.4546929052;Epha2|2.16742617477;Epha1|2.10327724185;Ephb3|2.25744876689;Dennd2a|2.93748046567;Fbln1|2.14917719183;Gnaq|0.296835941696;Pdgfra|2.05065374608;Ngfr|3.74331439254;Spint2|2.32465837181;Aplp2|2.25203160155;Pcolce|2.0347859729;Cx3cl1|2.95185346987;Wfdc1|8.35634017056;Apoa4|3.53434532553;Gnai2|0.276872790527;A2m|2.33855837033;App|2.60335706824;Cryab|0.3970730261…	41	1659	333	28193	http://www.ebi.ac.uk/QuickGO/GTerm?id=GO:0051336	[]
2	2	cellular component organization or biogenesis	GO:0071840	6.91e-06	0.000156	69.73	6.27	13.7257	-2.45062	Pxdn|4.76280010599;Itgb3|5.1158443758;Flnb|2.58164527909;Ephb2|2.25208200322;Cttn|3.70943658628;Cab39|0.334345076074;Efemp2|3.56509557254;Napg|0.0921049135315;Hrg|4.75255472554;Adipoq|2.2879522883;Atp11a|0.149327334068;Pdcd6ip|0.388652811368;Hgs|5.42391906928;Cd34|4.59932952005;Dpt|2.75320920227;Flna|2.14549609685;Epha2|2.16742617477;Epha1|2.10327724185;Ephb3|2.25744876689;Tnn|4.99873130491;Slitr…	129	7798	333	28193	http://www.ebi.ac.uk/QuickGO/GTerm?id=GO:0071840	[]
5	5	response to estradiol	GO:0032355	6.94e-06	0.000156	8.46	0.52	13.7257	-2.45062	Pdgfra|2.05065374608;Grn|2.52531400159;Wfdc1|8.35634017056;Col1a1|8.46380225548;Ggt1|0.409751834236;Ass1|0.293887637601;Igfbp3|6.33189023027;Cryab|0.397073026116;Slc34a1|0.356917650316;Tff1|4.47827036057;Gc|3.73435596564;Abcg2|0.152104979571;F7|2.62509458921;Ramp3|3.25725629217;Ctgf|2.2535977761	15	319	333	28193	http://www.ebi.ac.uk/QuickGO/GTerm?id=GO:0032355	[]
4	4	negative regulation of response to wounding	GO:1903035	7.24e-06	0.000162	7.34	0.42	13.7257	-2.45062	F12|6.94811989354;Cd34|4.59932952005;Gp1ba|2.01830994845;Tff2|8.78323243558;Pdgfra|2.05065374608;F2|2.2510869411;Thbd|3.24197450717;Wfdc1|8.35634017056;Plg|5.70809177879;Apoh|2.60842878913;Cd276|3.95629986086;Nov|5.30090139154	12	207	333	28193	http://www.ebi.ac.uk/QuickGO/GTerm?id=GO:1903035	[]
4	4	negative regulation of cell motility	GO:2000146	7.3e-06	0.000163	7.67	0.45	13.7257	-2.45062	Nbl1|5.18343078721;Hrg|4.75255472554;Rras|0.387013893054;Epha1|2.10327724185;Fbln1|2.14917719183;Slurp1|5.54535768602;Jag1|3.40813073464;Spint2|2.32465837181;Acan|6.86076170372;Rhoa|0.298814546934;Stc1|2.26689261713;Apoh|2.60842878913;Slc9a3r1|0.192275391226;Nov|5.30090139154	14	281	333	28193	http://www.ebi.ac.uk/QuickGO/GTerm?id=GO:2000146	[]
5	4,5	embryo implantation	GO:0007566	8.48e-06	0.000188	3.46	0.05	13.7257	-2.45062	Itgb3|5.1158443758;Fbln1|2.14917719183;Lamb1|4.50312102762;Grn|2.52531400159;Bsg|2.49262695321;Acvr1b|4.08989643553;Stc1|2.26689261713	7	62	333	28193	http://www.ebi.ac.uk/QuickGO/GTerm?id=GO:0007566	[]
5	5	response to cytokine	GO:0034097	8.81e-06	0.000194	17.05	1.33	13.7257	-2.45062	Flnb|2.58164527909;Csf1r|6.1115574221;Csf1|3.74287411136;Adipoq|2.2879522883;Il10rb|2.45537281555;Gp1ba|2.01830994845;Flrt1|2.44206974394;Adam9|5.70011606189;Mat2a|0.365407861558;Relt|12.3184129146;Eps8|0.330232936229;Il18bp|2.72640802162;Tff2|8.78323243558;Pdgfra|2.05065374608;Cx3cl1|2.95185346987;Col1a1|8.46380225548;Ggt1|0.409751834236;Mme|0.336882541616;Ass1|0.293887637601;Cd74|4.59119482571;…	30	1051	333	28193	http://www.ebi.ac.uk/QuickGO/GTerm?id=GO:0034097	[]
False	obselete	filopodium assembly	GO:0046847	9.52e-06	0.000209	-2.91	-0.54	13.7257	-2.45062	Rab5a|0.32019329859;Ezr|0.192889153541;Rala|0.398148061057;Capzb|0.483522322492;Cln3|0.373001179779;Cdc42|0.280067035487	6	42	333	28193	http://www.ebi.ac.uk/QuickGO/GTerm?id=GO:0046847	[]
2	2	growth	GO:0040007	9.68e-06	0.000211	19.39	1.55	13.7257	-2.45062	Hrg|4.75255472554;Csf1|3.74287411136;TNC|3.69703026509;D0VED2|2.29433094248;Tnn|4.99873130491;Slitrk6|3.5594223272;Col14a1|4.89069009535;Flrt1|2.44206974394;Fzd7|4.49348263825;Colq|5.88126108672;Wisp1|8.45994507034;F2|2.2510869411;Notch2|2.07034450987;Gdf15|2.75566898517;Comp|12.2345378169;Wfdc1|8.35634017056;App|2.60335706824;Igfbp3|6.33189023027;Cryab|0.397073026116;Ahsg|4.92181450631;Ezr|0.192…	32	1166	333	28193	http://www.ebi.ac.uk/QuickGO/GTerm?id=GO:0040007	[]
10	8,9,10	regulation of catenin import into nucleus	GO:0035412	9.76e-06	0.000211	1.24	-0.16	13.7257	-2.45062	Fzd7|4.49348263825;Gnaq|0.296835941696;Fzd1|3.65968839802;Bambi|8.04563380181;Slc9a3r1|0.192275391226	5	25	333	28193	http://www.ebi.ac.uk/QuickGO/GTerm?id=GO:0035412	[]
9	6,7,8,9	fibrinolysis	GO:0042730	9.76e-06	0.000211	2.67	-0.02	13.7257	-2.45062	F12|6.94811989354;Gp1ba|2.01830994845;F2|2.2510869411;Plg|5.70809177879;Apoh|2.60842878913	5	25	333	28193	http://www.ebi.ac.uk/QuickGO/GTerm?id=GO:0042730	[]
5	5	cell-cell signaling by wnt	GO:0198738	9.92e-06	0.000214	11.13	0.77	13.7257	-2.45062	Sfrp4|6.85733769862;Tnn|4.99873130491;Ror2|2.77393202342;Fzd7|4.49348263825;Gnaq|0.296835941696;Cdh3|3.47354004903;Dab2|0.367170054631;Fzd6|5.53106640717;Fzd1|3.65968839802;Col1a1|8.46380225548;Fzd8|3.89696770336;Atp6ap2|2.50913275012;Cdc42|0.280067035487;Cthrc1|4.7008192867;Bambi|8.04563380181;Slc9a3r1|0.192275391226;Fzd4|8.36808238061	17	413	333	28193	http://www.ebi.ac.uk/QuickGO/GTerm?id=GO:0198738	[]
5	5	cellular response to organonitrogen compound	GO:0071417	1e-05	0.000215	13.33	0.98	13.7257	-2.45062	Itgb3|5.1158443758;Adipoq|2.2879522883;Pdgfra|2.05065374608;Ngfr|3.74331439254;Fzd1|3.65968839802;Gdf15|2.75566898517;Lrp1|3.82469933215;Fbn1|2.82817452252;Col1a1|8.46380225548;Gnai2|0.276872790527;App|2.60335706824;Ass1|0.293887637601;Tf|2.98223062057;Prnp|2.13030284211;Ahsg|4.92181450631;Ezr|0.192889153541;Gclm|0.138225351437;Rap1a|0.238759716766;Stc1|2.26689261713;Slc34a1|0.356917650316;Slc22a…	25	794	333	28193	http://www.ebi.ac.uk/QuickGO/GTerm?id=GO:0071417	[]
4	4	embryonic morphogenesis	GO:0048598	1.02e-05	0.000217	11.13	0.77	13.7257	-2.45062	Ephb2|2.25208200322;Acvr1|2.74973602831;Col12a1|4.08557704906;D0VED2|2.29433094248;Epha2|2.16742617477;Ror2|2.77393202342;Slitrk6|3.5594223272;Lamb1|4.50312102762;Fzd7|4.49348263825;Gnaq|0.296835941696;Col2a1|4.54505125588;Col4a2|2.16842250501;Efna2|3.43174932689;Pdgfra|2.05065374608;Fzd6|5.53106640717;Fzd1|3.65968839802;Spint2|2.32465837181;Fbn1|2.82817452252;Rala|0.398148061057;Efemp1|2.8149978…	22	645	333	28193	http://www.ebi.ac.uk/QuickGO/GTerm?id=GO:0048598	[]
7	6,7	protein localization to plasma membrane	GO:0072659	1.04e-05	0.000222	6.47	0.33	13.7257	-2.45062	Ephb2|2.25208200322;Flna|2.14549609685;Epha2|2.16742617477;Dab2|0.367170054631;Lrp1|3.82469933215;Prnp|2.13030284211;Bsg|2.49262695321;Ezr|0.192889153541;Cln3|0.373001179779;Lin7c|0.433196693944;F11r|4.32812827809;Slc9a3r1|0.192275391226;Ramp3|3.25725629217;Cdh1|2.19060776169	14	290	333	28193	http://www.ebi.ac.uk/QuickGO/GTerm?id=GO:0072659	[]
7	7	acute-phase response	GO:0006953	1.05e-05	0.000222	3.57	0.06	13.7257	-2.45062	F2|2.2510869411;A2m|2.33855837033;Ass1|0.293887637601;Tf|2.98223062057;Ahsg|4.92181450631;Mug1|3.71262537833;Itih4|3.78302331051	7	64	333	28193	http://www.ebi.ac.uk/QuickGO/GTerm?id=GO:0006953	[]
4	4	single-organism cellular localization	GO:1902580	1.09e-05	0.00023	18.03	1.42	13.7257	-2.45062	Ephb2|2.25208200322;Hgs|5.42391906928;Flna|2.14549609685;Epha2|2.16742617477;Edar|5.30896264356;Fzd7|4.49348263825;Gnaq|0.296835941696;Cdh3|3.47354004903;Dab2|0.367170054631;Colq|5.88126108672;Fzd1|3.65968839802;Grn|2.52531400159;Lrp1|3.82469933215;Rab5a|0.32019329859;Adgrl1|2.76041588351;Alb|3.69139674036;Prnp|2.13030284211;Bsg|2.49262695321;Ezr|0.192889153541;Hsp90ab1|0.38951666039;Gdi1|0.19810…	33	1229	333	28193	http://www.ebi.ac.uk/QuickGO/GTerm?id=GO:1902580	[]
5	4,5	cellular component morphogenesis	GO:0032989	1.11e-05	0.000231	20.58	1.66	13.7257	-2.45062	Flnb|2.58164527909;Ephb2|2.25208200322;Flna|2.14549609685;Epha2|2.16742617477;Epha1|2.10327724185;Ephb3|2.25744876689;Tnn|4.99873130491;Slitrk6|3.5594223272;Fbln1|2.14917719183;Lamb1|4.50312102762;Gp1ba|2.01830994845;Fzd7|4.49348263825;Dab2|0.367170054631;Eps8|0.330232936229;Glipr2|0.154671414588;Efna2|3.43174932689;Cdh11|2.85602711753;Pdgfra|2.05065374608;Ngfr|3.74331439254;F2|2.2510869411;Spint…	40	1635	333	28193	http://www.ebi.ac.uk/QuickGO/GTerm?id=GO:0032989	[]
7	5,6,7	regulation of protein transport	GO:0051223	1.14e-05	0.000237	15.17	1.15	13.7257	-2.45062	Cd34|4.59932952005;Flna|2.14549609685;Cilp|2.71865408481;Edar|5.30896264356;Ssc5d|3.24618646989;Fzd7|4.49348263825;Gnaq|0.296835941696;Adam9|5.70011606189;Dab2|0.367170054631;Fzd1|3.65968839802;Lrp1|3.82469933215;Cx3cl1|2.95185346987;App|2.60335706824;Prnp|2.13030284211;Ezr|0.192889153541;Hsp90ab1|0.38951666039;Gdi1|0.198105033599;Ywhae|0.403025765008;Anxa4|0.278515458107;Nucb1|2.60870872084;Cd27…	27	904	333	28193	http://www.ebi.ac.uk/QuickGO/GTerm?id=GO:0051223	[]
3	3	cellular localization	GO:0051641	1.19e-05	0.000247	40.07	3.49	13.7257	-2.45062	Vps37d|0.345003702298;Itgb3|5.1158443758;Ephb2|2.25208200322;Napg|0.0921049135315;Adipoq|2.2879522883;Pdcd6ip|0.388652811368;Hgs|5.42391906928;Tollip|0.36615991101;Cd34|4.59932952005;Flna|2.14549609685;Epha2|2.16742617477;Cilp|2.71865408481;Edar|5.30896264356;Dennd2a|2.93748046567;Ssc5d|3.24618646989;Fzd7|4.49348263825;Gnaq|0.296835941696;Adam9|5.70011606189;Cdh3|3.47354004903;Dab2|0.367170054631…	73	3774	333	28193	http://www.ebi.ac.uk/QuickGO/GTerm?id=GO:0051641	[]
5	5	response to organic cyclic compound	GO:0014070	1.24e-05	0.000255	22.37	1.83	13.7257	-2.45062	Adipoq|2.2879522883;TNC|3.69703026509;D0VED2|2.29433094248;Ly6d|3.86527745517;Adam9|5.70011606189;Dab2|0.367170054631;Pdgfra|2.05065374608;Fzd1|3.65968839802;Grn|2.52531400159;Thbd|3.24197450717;Wfdc1|8.35634017056;Col1a1|8.46380225548;A2m|2.33855837033;Ggt1|0.409751834236;Acan|6.86076170372;Alpl|0.456178810023;App|2.60335706824;Ass1|0.293887637601;Tf|2.98223062057;Prkar2a|0.315278365368;Igfbp3|6…	42	1763	333	28193	http://www.ebi.ac.uk/QuickGO/GTerm?id=GO:0014070	[]
7	6,7	cellular response to cAMP	GO:0071320	1.26e-05	0.00026	0.87	-0.19	13.7257	-2.45062	Adipoq|2.2879522883;App|2.60335706824;Ass1|0.293887637601;Tf|2.98223062057;Ezr|0.192889153541;Rap1a|0.238759716766;Stc1|2.26689261713;Rap1b|0.248458596434	8	91	333	28193	http://www.ebi.ac.uk/QuickGO/GTerm?id=GO:0071320	[]
3	3	cellular response to stimulus	GO:0051716	1.29e-05	0.000265	88.51	8.03	13.7257	-2.45062	Amhr2|4.21954620486;Eda2r|3.81216919153;Adgre5|8.57280589927;Nbl1|5.18343078721;Scube2|5.12511818069;Sfrp4|6.85733769862;Itgb3|5.1158443758;Flnb|2.58164527909;Ephb2|2.25208200322;Nrg4|3.28011246562;Cab39|0.334345076074;Acvr1|2.74973602831;Hrg|4.75255472554;Csf1r|6.1115574221;Shisa5|6.7995250186;Csf1|3.74287411136;Aldh3b1|0.322748742755;Adipoq|2.2879522883;Pik3ip1|3.77389751588;F10|11.3511736655;H…	163	10585	333	28193	http://www.ebi.ac.uk/QuickGO/GTerm?id=GO:0051716	[]
4	4	response to drug	GO:0042493	1.37e-05	0.000279	-7.11	-0.94	13.7257	-2.45062	Itgb3|5.1158443758;Adipoq|2.2879522883;D0VED2|2.29433094248;Cdh3|3.47354004903;Fzd1|3.65968839802;Wfdc1|8.35634017056;Txnrd1|0.426424100537;Col1a1|8.46380225548;Acan|6.86076170372;Ass1|0.293887637601;Prnp|2.13030284211;Igfbp3|6.33189023027;Sord|0.488451903784;Hsp90ab1|0.38951666039;Gclm|0.138225351437;Rhoa|0.298814546934;Rap1a|0.238759716766;Actc1|0.383772949851;Slc34a1|0.356917650316;Slc22a12|0.…	25	809	333	28193	http://www.ebi.ac.uk/QuickGO/GTerm?id=GO:0042493	[]
3	3	positive regulation of metabolic process	GO:0009893	1.39e-05	0.000282	43.09	3.77	13.7257	-2.45062	Eda2r|3.81216919153;Itgb3|5.1158443758;Ephb2|2.25208200322;Cab39|0.334345076074;Acvr1|2.74973602831;Csf1|3.74287411136;Adipoq|2.2879522883;F12|6.94811989354;Hgs|5.42391906928;Tollip|0.36615991101;Cd34|4.59932952005;D0VED2|2.29433094248;Epha2|2.16742617477;Epha1|2.10327724185;Edar|5.30896264356;Dennd2a|2.93748046567;Ror2|2.77393202342;Adam19|2.68772007617;Fbln1|2.14917719183;Usp5|0.353478742068;Ro…	80	4278	333	28193	http://www.ebi.ac.uk/QuickGO/GTerm?id=GO:0009893	[]
7	7	myeloid leukocyte differentiation	GO:0002573	1.4e-05	0.000282	6.01	0.29	13.7257	-2.45062	Csf1|3.74287411136;D0VED2|2.29433094248;Epha2|2.16742617477;Oscar|4.06886339443;Ror2|2.77393202342;Efna2|3.43174932689;Notch2|2.07034450987;Fbn1|2.82817452252;Atp6ap1|7.02461448083;App|2.60335706824;Cd74|4.59119482571;CSF1|2.89933647101	12	221	333	28193	http://www.ebi.ac.uk/QuickGO/GTerm?id=GO:0002573	[]
5	4,5	digestive system process	GO:0022600	1.42e-05	0.000286	2.48	-0.04	13.7257	-2.45062	Tff2|8.78323243558;Aco1|0.38215273536;Apoa4|3.53434532553;Dbi|2.2948507915;Ezr|0.192889153541;Aqp5|0.292205839508;Tff1|4.47827036057;Abcg2|0.152104979571;F11r|4.32812827809	9	121	333	28193	http://www.ebi.ac.uk/QuickGO/GTerm?id=GO:0022600	[]
6	6	protein localization to cell periphery	GO:1990778	1.47e-05	0.000294	6.47	0.33	13.7257	-2.45062	Ephb2|2.25208200322;Flna|2.14549609685;Epha2|2.16742617477;Dab2|0.367170054631;Lrp1|3.82469933215;Prnp|2.13030284211;Bsg|2.49262695321;Ezr|0.192889153541;Cln3|0.373001179779;Lin7c|0.433196693944;F11r|4.32812827809;Slc9a3r1|0.192275391226;Ramp3|3.25725629217;Cdh1|2.19060776169	14	299	333	28193	http://www.ebi.ac.uk/QuickGO/GTerm?id=GO:1990778	[]
3	3	leukocyte migration	GO:0050900	1.58e-05	0.000315	8.66	0.54	13.7257	-2.45062	Nbl1|5.18343078721;Itgb3|5.1158443758;Csf1|3.74287411136;Cd34|4.59932952005;Eps8|0.330232936229;Cx3cl1|2.95185346987;App|2.60335706824;Cd74|4.59119482571;Rhoa|0.298814546934;Plg|5.70809177879;Jam3|3.00106677112;Rac1|0.30466263296;Cdc42|0.280067035487;F7|2.62509458921;Nov|5.30090139154	15	342	333	28193	http://www.ebi.ac.uk/QuickGO/GTerm?id=GO:0050900	[]
5	5	response to peptide	GO:1901652	1.6e-05	0.000317	13.26	0.97	13.7257	-2.45062	Itgb3|5.1158443758;Adipoq|2.2879522883;Ngfr|3.74331439254;Jag1|3.40813073464;Fzd1|3.65968839802;Gdf15|2.75566898517;Lrp1|3.82469933215;Fbn1|2.82817452252;Col1a1|8.46380225548;Gnai2|0.276872790527;App|2.60335706824;Ass1|0.293887637601;Prnp|2.13030284211;Igfbp3|6.33189023027;Ahsg|4.92181450631;Bsg|2.49262695321;Slc34a1|0.356917650316;Slc22a12|0.282030760032;Rap1b|0.248458596434;Tff1|4.47827036057;A…	24	765	333	28193	http://www.ebi.ac.uk/QuickGO/GTerm?id=GO:1901652	[]
5	4,5	negative regulation of cellular component movement	GO:0051271	1.64e-05	0.000324	7.67	0.45	13.7257	-2.45062	Nbl1|5.18343078721;Hrg|4.75255472554;Rras|0.387013893054;Epha1|2.10327724185;Fbln1|2.14917719183;Slurp1|5.54535768602;Jag1|3.40813073464;Spint2|2.32465837181;Acan|6.86076170372;Rhoa|0.298814546934;Stc1|2.26689261713;Apoh|2.60842878913;Slc9a3r1|0.192275391226;Nov|5.30090139154	14	302	333	28193	http://www.ebi.ac.uk/QuickGO/GTerm?id=GO:0051271	[]
7	4,6,7	negative regulation of secretion	GO:0051048	1.68e-05	0.000329	8.19	0.5	13.7257	-2.45062	Adipoq|2.2879522883;Cd34|4.59932952005;Ssc5d|3.24618646989;Tff2|8.78323243558;Cx3cl1|2.95185346987;Gnai2|0.276872790527;Cd74|4.59119482571;Igfbp3|6.33189023027;Ezr|0.192889153541;Rap1a|0.238759716766;Anxa4|0.278515458107;Rap1b|0.248458596434;Nov|5.30090139154	13	263	333	28193	http://www.ebi.ac.uk/QuickGO/GTerm?id=GO:0051048	[]
5	4,5	positive regulation of cell differentiation	GO:0045597	1.68e-05	0.000329	18.42	1.45	13.7257	-2.45062	Nbl1|5.18343078721;Ephb2|2.25208200322;Acvr1|2.74973602831;Csf1|3.74287411136;Cd34|4.59932952005;Flna|2.14549609685;D0VED2|2.29433094248;Ror2|2.77393202342;Dab2|0.367170054631;Glipr2|0.154671414588;Jag1|3.40813073464;Gdf15|2.75566898517;Grn|2.52531400159;Atp6ap1|7.02461448083;Cx3cl1|2.95185346987;Col1a1|8.46380225548;Cd74|4.59119482571;Tf|2.98223062057;Igfbp3|6.33189023027;Hsp90ab1|0.38951666039;…	32	1199	333	28193	http://www.ebi.ac.uk/QuickGO/GTerm?id=GO:0045597	[]
9	7,8,9	catenin import into nucleus	GO:0035411	1.75e-05	0.000341	1.24	-0.16	13.7257	-2.45062	Fzd7|4.49348263825;Gnaq|0.296835941696;Fzd1|3.65968839802;Bambi|8.04563380181;Slc9a3r1|0.192275391226	5	28	333	28193	http://www.ebi.ac.uk/QuickGO/GTerm?id=GO:0035411	[]
6	6	endothelium development	GO:0003158	1.85e-05	0.000358	2.47	-0.04	13.7257	-2.45062	Acvr1|2.74973602831;Cd34|4.59932952005;Jag1|3.40813073464;Ezr|0.192889153541;Rhoa|0.298814546934;Rap1a|0.238759716766;Stc1|2.26689261713;Rap1b|0.248458596434;F11r|4.32812827809	9	125	333	28193	http://www.ebi.ac.uk/QuickGO/GTerm?id=GO:0003158	[]
6	6	leukocyte differentiation	GO:0002521	2.04e-05	0.000393	9.8	0.65	13.7257	-2.45062	Csf1|3.74287411136;D0VED2|2.29433094248;Rras|0.387013893054;Epha2|2.16742617477;Oscar|4.06886339443;Ly6d|3.86527745517;Ror2|2.77393202342;Mpzl2|2.66822061635;Fzd7|4.49348263825;Efna2|3.43174932689;Notch2|2.07034450987;Fbn1|2.82817452252;Atp6ap1|7.02461448083;App|2.60335706824;Cd74|4.59119482571;Mertk|2.40575293641;Rhoa|0.298814546934;Cd27|6.34677626266;CSF1|2.89933647101	19	529	333	28193	http://www.ebi.ac.uk/QuickGO/GTerm?id=GO:0002521	[]
4	4	response to hormone	GO:0009725	2.06e-05	0.000396	21.22	1.72	13.7257	-2.45062	Itgb3|5.1158443758;Adipoq|2.2879522883;TNC|3.69703026509;Adam9|5.70011606189;Dab2|0.367170054631;Pdgfra|2.05065374608;Fzd1|3.65968839802;Gdf15|2.75566898517;Grn|2.52531400159;Fbn1|2.82817452252;Wfdc1|8.35634017056;Col1a1|8.46380225548;Gnai2|0.276872790527;A2m|2.33855837033;Ggt1|0.409751834236;Alpl|0.456178810023;Ass1|0.293887637601;Tf|2.98223062057;Igfbp3|6.33189023027;Cryab|0.397073026116;Ahsg|4…	39	1620	333	28193	http://www.ebi.ac.uk/QuickGO/GTerm?id=GO:0009725	[]
4	4	hematopoietic or lymphoid organ development	GO:0048534	2.24e-05	0.000428	13.38	0.98	13.7257	-2.45062	Csf1|3.74287411136;Cd34|4.59932952005;D0VED2|2.29433094248;Rras|0.387013893054;Epha2|2.16742617477;Oscar|4.06886339443;Ly6d|3.86527745517;Ephb3|2.25744876689;Ror2|2.77393202342;Mpzl2|2.66822061635;Fzd7|4.49348263825;Prg4|4.25917238204;Efna2|3.43174932689;Pdgfra|2.05065374608;Jag1|3.40813073464;Notch2|2.07034450987;Fbn1|2.82817452252;Atp6ap1|7.02461448083;App|2.60335706824;Cd74|4.59119482571;Mertk…	26	886	333	28193	http://www.ebi.ac.uk/QuickGO/GTerm?id=GO:0048534	[]
5	5	embryonic organ morphogenesis	GO:0048562	2.27e-05	0.000433	7.02	0.39	13.7257	-2.45062	Ephb2|2.25208200322;Acvr1|2.74973602831;D0VED2|2.29433094248;Epha2|2.16742617477;Ror2|2.77393202342;Slitrk6|3.5594223272;Col2a1|4.54505125588;Efna2|3.43174932689;Pdgfra|2.05065374608;Fzd6|5.53106640717;Fbn1|2.82817452252;Efemp1|2.81499786859;Cthrc1|4.7008192867;Slc9a3r1|0.192275391226	14	311	333	28193	http://www.ebi.ac.uk/QuickGO/GTerm?id=GO:0048562	[]
5	5	hemopoiesis	GO:0030097	2.32e-05	0.00044	13.02	0.95	13.7257	-2.45062	Csf1|3.74287411136;Cd34|4.59932952005;D0VED2|2.29433094248;Rras|0.387013893054;Epha2|2.16742617477;Oscar|4.06886339443;Ly6d|3.86527745517;Ror2|2.77393202342;Mpzl2|2.66822061635;Fzd7|4.49348263825;Prg4|4.25917238204;Efna2|3.43174932689;Pdgfra|2.05065374608;Jag1|3.40813073464;Notch2|2.07034450987;Fbn1|2.82817452252;Atp6ap1|7.02461448083;App|2.60335706824;Cd74|4.59119482571;Mertk|2.40575293641;Rhoa|…	25	835	333	28193	http://www.ebi.ac.uk/QuickGO/GTerm?id=GO:0030097	[]
4	4	embryonic organ development	GO:0048568	2.44e-05	0.000461	9.26	0.6	13.7257	-2.45062	Ephb2|2.25208200322;Acvr1|2.74973602831;D0VED2|2.29433094248;Epha2|2.16742617477;Ror2|2.77393202342;Slitrk6|3.5594223272;Col2a1|4.54505125588;Efna2|3.43174932689;Pcdh12|5.64133781466;Pdgfra|2.05065374608;Fzd6|5.53106640717;Spint2|2.32465837181;Fbn1|2.82817452252;A2m|2.33855837033;Plg|5.70809177879;Efemp1|2.81499786859;Cthrc1|4.7008192867;Slc9a3r1|0.192275391226	18	489	333	28193	http://www.ebi.ac.uk/QuickGO/GTerm?id=GO:0048568	[]
4	4	inner ear development	GO:0048839	2.47e-05	0.000464	6.51	0.34	13.7257	-2.45062	Ephb2|2.25208200322;Ror2|2.77393202342;Slitrk6|3.5594223272;Ror1|3.21168497159;Col2a1|4.54505125588;Efna2|3.43174932689;Pdgfra|2.05065374608;Slc9a3r2|0.324515803961;Fzd6|5.53106640717;Jag1|3.40813073464;Cthrc1|4.7008192867;Slc9a3r1|0.192275391226	12	234	333	28193	http://www.ebi.ac.uk/QuickGO/GTerm?id=GO:0048839	[]
6	5,6	cell morphogenesis	GO:0000902	2.48e-05	0.000464	18.96	1.51	13.7257	-2.45062	Flnb|2.58164527909;Ephb2|2.25208200322;Flna|2.14549609685;Epha2|2.16742617477;Epha1|2.10327724185;Ephb3|2.25744876689;Tnn|4.99873130491;Slitrk6|3.5594223272;Fbln1|2.14917719183;Lamb1|4.50312102762;Gp1ba|2.01830994845;Fzd7|4.49348263825;Dab2|0.367170054631;Eps8|0.330232936229;Glipr2|0.154671414588;Efna2|3.43174932689;Cdh11|2.85602711753;Ngfr|3.74331439254;F2|2.2510869411;Spint2|2.32465837181;Tgfbr…	37	1514	333	28193	http://www.ebi.ac.uk/QuickGO/GTerm?id=GO:0000902	[]
4	3,4	signal transduction	GO:0007165	2.5e-05	0.000466	75.07	6.77	13.7257	-2.45062	Amhr2|4.21954620486;Eda2r|3.81216919153;Adgre5|8.57280589927;Nbl1|5.18343078721;Scube2|5.12511818069;Sfrp4|6.85733769862;Itgb3|5.1158443758;Ephb2|2.25208200322;Nrg4|3.28011246562;Cab39|0.334345076074;Acvr1|2.74973602831;Hrg|4.75255472554;Csf1r|6.1115574221;Shisa5|6.7995250186;Csf1|3.74287411136;Adipoq|2.2879522883;Pik3ip1|3.77389751588;F10|11.3511736655;Hgs|5.42391906928;KRAS|0.304069225307;Tolli…	136	8538	333	28193	http://www.ebi.ac.uk/QuickGO/GTerm?id=GO:0007165	[]
2	2	immune system process	GO:0002376	2.58e-05	0.000478	32.08	2.74	13.7257	-2.45062	Nbl1|5.18343078721;Itgb3|5.1158443758;Flnb|2.58164527909;Sppl2a|2.09621864242;Hrg|4.75255472554;Csf1|3.74287411136;C7|2.93218545492;Tollip|0.36615991101;Cd300a|3.07358060668;Cd34|4.59932952005;D0VED2|2.29433094248;Rras|0.387013893054;Epha2|2.16742617477;Oscar|4.06886339443;Ly6d|3.86527745517;Ephb3|2.25744876689;Ror2|2.77393202342;Tnfrsf13c|2.32711126301;Mpzl2|2.66822061635;Fzd7|4.49348263825;Adam…	60	2975	333	28193	http://www.ebi.ac.uk/QuickGO/GTerm?id=GO:0002376	[]
6	5,6	morphogenesis of an epithelium	GO:0002009	2.7e-05	0.000499	9.49	0.62	13.7257	-2.45062	Acvr1|2.74973602831;Csf1|3.74287411136;TNC|3.69703026509;Flna|2.14549609685;D0VED2|2.29433094248;Epha2|2.16742617477;Ror2|2.77393202342;Dab2|0.367170054631;Fzd6|5.53106640717;Ngfr|3.74331439254;Jag1|3.40813073464;Fzd1|3.65968839802;Spint2|2.32465837181;Rhoa|0.298814546934;Rala|0.398148061057;Lin7c|0.433196693944;Cdc42|0.280067035487;Cthrc1|4.7008192867;Slc9a3r1|0.192275391226	19	540	333	28193	http://www.ebi.ac.uk/QuickGO/GTerm?id=GO:0002009	[]
4	4	cell projection organization	GO:0030030	2.77e-05	0.00051	18.56	1.47	13.7257	-2.45062	Ephb2|2.25208200322;Hrg|4.75255472554;Flna|2.14549609685;Epha2|2.16742617477;Ephb3|2.25744876689;Tnn|4.99873130491;Slitrk6|3.5594223272;Lamb1|4.50312102762;Efna2|3.43174932689;Cdh11|2.85602711753;Ngfr|3.74331439254;Grn|2.52531400159;Gldn|2.77725197803;Lrp1|3.82469933215;Rab5a|0.32019329859;Cx3cl1|2.95185346987;Apoa4|3.53434532553;App|2.60335706824;Prnp|2.13030284211;Ezr|0.192889153541;Gdi1|0.1981…	37	1522	333	28193	http://www.ebi.ac.uk/QuickGO/GTerm?id=GO:0030030	[]
6	6	Wnt signaling pathway	GO:0016055	2.88e-05	0.000528	11.13	0.77	13.7257	-2.45062	Sfrp4|6.85733769862;Tnn|4.99873130491;Ror2|2.77393202342;Fzd7|4.49348263825;Gnaq|0.296835941696;Cdh3|3.47354004903;Dab2|0.367170054631;Fzd6|5.53106640717;Fzd1|3.65968839802;Col1a1|8.46380225548;Fzd8|3.89696770336;Atp6ap2|2.50913275012;Cdc42|0.280067035487;Cthrc1|4.7008192867;Bambi|8.04563380181;Slc9a3r1|0.192275391226;Fzd4|8.36808238061	17	449	333	28193	http://www.ebi.ac.uk/QuickGO/GTerm?id=GO:0016055	[]
9	4,7,8,9	cartilage development involved in endochondral bone morphogenesis	GO:0060351	2.95e-05	0.000538	3.39	0.05	13.7257	-2.45062	D0VED2|2.29433094248;Col2a1|4.54505125588;Comp|12.2345378169;Col1a1|8.46380225548;Stc1|2.26689261713	5	31	333	28193	http://www.ebi.ac.uk/QuickGO/GTerm?id=GO:0060351	[]
4	4	regulation of leukocyte migration	GO:0002685	2.96e-05	0.000539	6.21	0.31	13.7257	-2.45062	Nbl1|5.18343078721;Itgb3|5.1158443758;Csf1|3.74287411136;Cx3cl1|2.95185346987;App|2.60335706824;Cd74|4.59119482571;Rhoa|0.298814546934;Jam3|3.00106677112;Rac1|0.30466263296;F7|2.62509458921;Nov|5.30090139154	11	201	333	28193	http://www.ebi.ac.uk/QuickGO/GTerm?id=GO:0002685	[]
6	4,5,6	positive regulation of epithelial to mesenchymal transition	GO:0010718	2.99e-05	0.000541	3.88	0.09	13.7257	-2.45062	Acvr1|2.74973602831;D0VED2|2.29433094248;Dab2|0.367170054631;Glipr2|0.154671414588;Col1a1|8.46380225548;Bambi|8.04563380181	6	51	333	28193	http://www.ebi.ac.uk/QuickGO/GTerm?id=GO:0010718	[]
6	5,6	regulation of transmembrane receptor protein serine/threonine kinase signaling pathway	GO:0090092	3.04e-05	0.000548	6.35	0.32	13.7257	-2.45062	Nbl1|5.18343078721;Acvr1|2.74973602831;Cilp|2.71865408481;Dab2|0.367170054631;Fzd1|3.65968839802;Fbn1|2.82817452252;Hsp90ab1|0.38951666039;Acvr1b|4.08989643553;Neo1|2.06260707548;Bambi|8.04563380181;Nov|5.30090139154;Inhbc|2.19590133425	12	239	333	28193	http://www.ebi.ac.uk/QuickGO/GTerm?id=GO:0090092	[]
4	4	response to nutrient	GO:0007584	3.15e-05	0.000567	8.52	0.53	13.7257	-2.45062	Adipoq|2.2879522883;TNC|3.69703026509;Suox|2.34451197799;Fzd1|3.65968839802;Col1a1|8.46380225548;Alb|3.69139674036;A2m|2.33855837033;Alpl|0.456178810023;Ass1|0.293887637601;Dbi|2.2948507915;Gclm|0.138225351437;Stc1|2.26689261713;Slc34a1|0.356917650316;Slc6a19|0.219446783088;Abcg2|0.152104979571;F7|2.62509458921	16	407	333	28193	http://www.ebi.ac.uk/QuickGO/GTerm?id=GO:0007584	[]
3	3	negative regulation of locomotion	GO:0040013	3.33e-05	0.000593	7.67	0.45	13.7257	-2.45062	Nbl1|5.18343078721;Hrg|4.75255472554;Rras|0.387013893054;Epha1|2.10327724185;Fbln1|2.14917719183;Slurp1|5.54535768602;Jag1|3.40813073464;Spint2|2.32465837181;Acan|6.86076170372;Rhoa|0.298814546934;Stc1|2.26689261713;Apoh|2.60842878913;Slc9a3r1|0.192275391226;Nov|5.30090139154	14	322	333	28193	http://www.ebi.ac.uk/QuickGO/GTerm?id=GO:0040013	[]
6	6	establishment or maintenance of apical/basal cell polarity	GO:0035088	3.34e-05	0.000593	-3.28	-0.58	13.7257	-2.45062	Pdcd6ip|0.388652811368;Ezr|0.192889153541;Rhoa|0.298814546934;Lin7c|0.433196693944;Cdc42|0.280067035487;Slc9a3r1|0.192275391226	6	52	333	28193	http://www.ebi.ac.uk/QuickGO/GTerm?id=GO:0035088	[]
5	5	establishment or maintenance of bipolar cell polarity	GO:0061245	3.34e-05	0.000593	-3.28	-0.58	13.7257	-2.45062	Pdcd6ip|0.388652811368;Ezr|0.192889153541;Rhoa|0.298814546934;Lin7c|0.433196693944;Cdc42|0.280067035487;Slc9a3r1|0.192275391226	6	52	333	28193	http://www.ebi.ac.uk/QuickGO/GTerm?id=GO:0061245	[]
8	8	osteoclast differentiation	GO:0030316	3.35e-05	0.000593	4.13	0.11	13.7257	-2.45062	Csf1|3.74287411136;Epha2|2.16742617477;Oscar|4.06886339443;Efna2|3.43174932689;Notch2|2.07034450987;Fbn1|2.82817452252;Atp6ap1|7.02461448083;CSF1|2.89933647101	8	104	333	28193	http://www.ebi.ac.uk/QuickGO/GTerm?id=GO:0030316	[]
5	5	regulation of organ morphogenesis	GO:2000027	3.4e-05	0.000598	6.02	0.29	13.7257	-2.45062	Acvr1|2.74973602831;Csf1|3.74287411136;Cd34|4.59932952005;D0VED2|2.29433094248;Ror2|2.77393202342;Dab2|0.367170054631;Fzd6|5.53106640717;Ngfr|3.74331439254;Fzd1|3.65968839802;Cdc42|0.280067035487;Cthrc1|4.7008192867	11	204	333	28193	http://www.ebi.ac.uk/QuickGO/GTerm?id=GO:2000027	[]
5	5	platelet activation	GO:0030168	3.41e-05	0.000598	4.28	0.13	13.7257	-2.45062	Itgb3|5.1158443758;Hrg|4.75255472554;Flna|2.14549609685;Gp1ba|2.01830994845;Pdgfra|2.05065374608;Fzd6|5.53106640717;F2|2.2510869411;Cx3cl1|2.95185346987;Mertk|2.40575293641	9	135	333	28193	http://www.ebi.ac.uk/QuickGO/GTerm?id=GO:0030168	[]
5	5	connective tissue development	GO:0061448	3.61e-05	0.000631	8.14	0.49	13.7257	-2.45062	Itgb3|5.1158443758;Csf1|3.74287411136;Cd34|4.59932952005;D0VED2|2.29433094248;Ror2|2.77393202342;Col2a1|4.54505125588;Comp|12.2345378169;Col1a1|8.46380225548;Acan|6.86076170372;Stc1|2.26689261713;Efemp1|2.81499786859;Nov|5.30090139154;Ctgf|2.2535977761	13	283	333	28193	http://www.ebi.ac.uk/QuickGO/GTerm?id=GO:0061448	[]
4	4	sensory organ development	GO:0007423	3.66e-05	0.000637	10.93	0.75	13.7257	-2.45062	Ephb2|2.25208200322;D0VED2|2.29433094248;Epha2|2.16742617477;Ror2|2.77393202342;Slitrk6|3.5594223272;Ror1|3.21168497159;Col2a1|4.54505125588;Efna2|3.43174932689;Pdgfra|2.05065374608;Slc9a3r2|0.324515803961;Fzd6|5.53106640717;Jag1|3.40813073464;Fbn1|2.82817452252;Cryab|0.397073026116;Aqp5|0.292205839508;Gnb1|0.260057883034;Mertk|2.40575293641;Efemp1|2.81499786859;Cthrc1|4.7008192867;Slc9a3r1|0.192…	21	651	333	28193	http://www.ebi.ac.uk/QuickGO/GTerm?id=GO:0007423	[]
3	3	regulation of growth	GO:0040008	3.72e-05	0.000644	13.93	1.03	13.7257	-2.45062	Hrg|4.75255472554;Csf1|3.74287411136;D0VED2|2.29433094248;Col14a1|4.89069009535;Colq|5.88126108672;Wisp1|8.45994507034;F2|2.2510869411;Notch2|2.07034450987;Gdf15|2.75566898517;Wfdc1|8.35634017056;App|2.60335706824;Igfbp3|6.33189023027;Cryab|0.397073026116;Ahsg|4.92181450631;Ezr|0.192889153541;Gdi1|0.198105033599;Rhoa|0.298814546934;Acvr1b|4.08989643553;Kazald1|2.88564356713;Cdc42|0.280067035487;N…	23	754	333	28193	http://www.ebi.ac.uk/QuickGO/GTerm?id=GO:0040008	[]
5	5	sensory organ morphogenesis	GO:0090596	3.88e-05	0.00067	6.97	0.38	13.7257	-2.45062	Ephb2|2.25208200322;Epha2|2.16742617477;Ror2|2.77393202342;Slitrk6|3.5594223272;Col2a1|4.54505125588;Efna2|3.43174932689;Fzd6|5.53106640717;Jag1|3.40813073464;Fbn1|2.82817452252;Aqp5|0.292205839508;Efemp1|2.81499786859;Cthrc1|4.7008192867;Slc9a3r1|0.192275391226	13	285	333	28193	http://www.ebi.ac.uk/QuickGO/GTerm?id=GO:0090596	[]
5	5	epidermis development	GO:0008544	4.02e-05	0.000691	7.48	0.43	13.7257	-2.45062	Flnb|2.58164527909;Epha2|2.16742617477;Edar|5.30896264356;Slitrk6|3.5594223272;Adam9|5.70011606189;Cdh3|3.47354004903;Fzd6|5.53106640717;Ngfr|3.74331439254;Jag1|3.40813073464;Acvr1b|4.08989643553;Cdc42|0.280067035487;Cst6|2.66349768157;Slc9a3r1|0.192275391226	13	286	333	28193	http://www.ebi.ac.uk/QuickGO/GTerm?id=GO:0008544	[]
10	7,9,10	Wnt signaling pathway, planar cell polarity pathway	GO:0060071	4.04e-05	0.000691	2.86	0	13.7257	-2.45062	Ror2|2.77393202342;Dab2|0.367170054631;Fzd6|5.53106640717;Fzd1|3.65968839802;Cthrc1|4.7008192867	5	33	333	28193	http://www.ebi.ac.uk/QuickGO/GTerm?id=GO:0060071	[]
4	3,4	regulation of metabolic process	GO:0019222	4.34e-05	0.00074	69.25	6.22	13.7257	-2.45062	Eda2r|3.81216919153;Tff3|4.02338625755;Nbl1|5.18343078721;Itgb3|5.1158443758;Ephb2|2.25208200322;Cab39|0.334345076074;Acvr1|2.74973602831;Hrg|4.75255472554;Csf1|3.74287411136;Adipoq|2.2879522883;Serpind1|2.4546929052;Pik3ip1|3.77389751588;F12|6.94811989354;Hgs|5.42391906928;Tollip|0.36615991101;Cd34|4.59932952005;Flna|2.14549609685;D0VED2|2.29433094248;Rras|0.387013893054;Epha2|2.16742617477;Epha…	132	8314	333	28193	http://www.ebi.ac.uk/QuickGO/GTerm?id=GO:0019222	[]
7	5,7	inner ear morphogenesis	GO:0042472	4.4e-05	0.000748	4.67	0.17	13.7257	-2.45062	Ephb2|2.25208200322;Ror2|2.77393202342;Slitrk6|3.5594223272;Col2a1|4.54505125588;Efna2|3.43174932689;Fzd6|5.53106640717;Cthrc1|4.7008192867;Slc9a3r1|0.192275391226	8	108	333	28193	http://www.ebi.ac.uk/QuickGO/GTerm?id=GO:0042472	[]
2	2	single-organism process	GO:0044699	4.43e-05	0.000751	148.73	13.68	13.7257	-2.45062	Amhr2|4.21954620486;Vps37d|0.345003702298;Eda2r|3.81216919153;Bdh2|0.473042258133;Adgre5|8.57280589927;Tff3|4.02338625755;Nbl1|5.18343078721;Gsta3|0.253233789929;Plod2|2.11361392088;Scube2|5.12511818069;Sfrp4|6.85733769862;Pxdn|4.76280010599;Itgb3|5.1158443758;Flnb|2.58164527909;Ephb2|2.25208200322;Nrg4|3.28011246562;Cttn|3.70943658628;Cab39|0.334345076074;Acvr1|2.74973602831;Efemp2|3.56509557254…	279	21074	333	28193	http://www.ebi.ac.uk/QuickGO/GTerm?id=GO:0044699	[]
4	4	chemotaxis	GO:0006935	4.58e-05	0.000773	9.74	0.64	13.7257	-2.45062	Nbl1|5.18343078721;Ephb2|2.25208200322;Hrg|4.75255472554;Csf1|3.74287411136;Epha2|2.16742617477;Ephb3|2.25744876689;Efna2|3.43174932689;Pdgfra|2.05065374608;Ngfr|3.74331439254;Cx3cl1|2.95185346987;App|2.60335706824;Cd74|4.59119482571;Rhoa|0.298814546934;Neo1|2.06260707548;Jam3|3.00106677112;Gfra3|2.91892544864;Rac1|0.30466263296;F7|2.62509458921;Cdh13|2.08316700536;Nov|5.30090139154	20	611	333	28193	http://www.ebi.ac.uk/QuickGO/GTerm?id=GO:0006935	[]
8	6,7,8	regulation of canonical Wnt signaling pathway	GO:0060828	4.62e-05	0.000776	7.28	0.41	13.7257	-2.45062	Tnn|4.99873130491;Ror2|2.77393202342;Fzd7|4.49348263825;Gnaq|0.296835941696;Dab2|0.367170054631;Fzd6|5.53106640717;Fzd1|3.65968839802;Col1a1|8.46380225548;Cthrc1|4.7008192867;Bambi|8.04563380181;Slc9a3r1|0.192275391226	11	211	333	28193	http://www.ebi.ac.uk/QuickGO/GTerm?id=GO:0060828	[]
3	3	taxis	GO:0042330	4.69e-05	0.000785	9.74	0.64	13.7257	-2.45062	Nbl1|5.18343078721;Ephb2|2.25208200322;Hrg|4.75255472554;Csf1|3.74287411136;Epha2|2.16742617477;Ephb3|2.25744876689;Efna2|3.43174932689;Pdgfra|2.05065374608;Ngfr|3.74331439254;Cx3cl1|2.95185346987;App|2.60335706824;Cd74|4.59119482571;Rhoa|0.298814546934;Neo1|2.06260707548;Jam3|3.00106677112;Gfra3|2.91892544864;Rac1|0.30466263296;F7|2.62509458921;Cdh13|2.08316700536;Nov|5.30090139154	20	612	333	28193	http://www.ebi.ac.uk/QuickGO/GTerm?id=GO:0042330	[]
5	5	response to organophosphorus	GO:0046683	4.89e-05	0.000814	6.46	0.33	13.7257	-2.45062	Adipoq|2.2879522883;Thbd|3.24197450717;Col1a1|8.46380225548;App|2.60335706824;Ass1|0.293887637601;Tf|2.98223062057;Bsg|2.49262695321;Ezr|0.192889153541;Rap1a|0.238759716766;Stc1|2.26689261713;Rap1b|0.248458596434;Aldob|0.282562514324	12	251	333	28193	http://www.ebi.ac.uk/QuickGO/GTerm?id=GO:0046683	[]
6	5,6	protein localization to membrane	GO:0072657	4.9e-05	0.000814	9.42	0.61	13.7257	-2.45062	Ephb2|2.25208200322;Hgs|5.42391906928;Flna|2.14549609685;Epha2|2.16742617477;Dab2|0.367170054631;Colq|5.88126108672;Lrp1|3.82469933215;Prnp|2.13030284211;Bsg|2.49262695321;Ezr|0.192889153541;Gdi1|0.198105033599;Cln3|0.373001179779;Lin7c|0.433196693944;F11r|4.32812827809;Slc9a3r1|0.192275391226;Pdzk1|0.181038772568;Ramp3|3.25725629217;Cdh1|2.19060776169	18	516	333	28193	http://www.ebi.ac.uk/QuickGO/GTerm?id=GO:0072657	[]
6	5,6	negative regulation of cell-substrate adhesion	GO:0010812	5.13e-05	0.000843	3.89	0.09	13.7257	-2.45062	Fbln1|2.14917719183;Fzd7|4.49348263825;Jag1|3.40813073464;Col1a1|8.46380225548;Rhoa|0.298814546934;Fzd4|8.36808238061	6	56	333	28193	http://www.ebi.ac.uk/QuickGO/GTerm?id=GO:0010812	[]
5	4,5	positive regulation of cellular component organization	GO:0051130	5.13e-05	0.000843	19.38	1.54	13.7257	-2.45062	Ephb2|2.25208200322;Hrg|4.75255472554;Pdcd6ip|0.388652811368;Flna|2.14549609685;Epha2|2.16742617477;Epha1|2.10327724185;Ephb3|2.25744876689;Slitrk6|3.5594223272;Flrt1|2.44206974394;Adam9|5.70011606189;Dab2|0.367170054631;Glipr2|0.154671414588;Gdf15|2.75566898517;Grn|2.52531400159;Lrp1|3.82469933215;Cx3cl1|2.95185346987;Adgrl1|2.76041588351;Col1a1|8.46380225548;Prnp|2.13030284211;Igfbp3|6.33189023…	36	1507	333	28193	http://www.ebi.ac.uk/QuickGO/GTerm?id=GO:0051130	[]
4	4	chondrocyte proliferation	GO:0035988	5.13e-05	0.000843	1.83	-0.1	13.7257	-2.45062	Grn|2.52531400159;Stc1|2.26689261713;Nov|5.30090139154;Ctgf|2.2535977761	4	18	333	28193	http://www.ebi.ac.uk/QuickGO/GTerm?id=GO:0035988	[]
6	5,6	protein kinase B signaling	GO:0043491	5.2e-05	0.000852	5.26	0.22	13.7257	-2.45062	F10|11.3511736655;Rras|0.387013893054;Epha2|2.16742617477;Ngfr|3.74331439254;Gdf15|2.75566898517;Hsp90ab1|0.38951666039;Mertk|2.40575293641;F7|2.62509458921;Slc9a3r1|0.192275391226;Ramp3|3.25725629217	10	177	333	28193	http://www.ebi.ac.uk/QuickGO/GTerm?id=GO:0043491	[]
9	6,8,9	regulation of establishment of planar polarity	GO:0090175	5.41e-05	0.000883	2.86	0	13.7257	-2.45062	Ror2|2.77393202342;Dab2|0.367170054631;Fzd6|5.53106640717;Fzd1|3.65968839802;Cthrc1|4.7008192867	5	35	333	28193	http://www.ebi.ac.uk/QuickGO/GTerm?id=GO:0090175	[]
4	4	regulation of chemotaxis	GO:0050920	5.47e-05	0.00089	5.86	0.28	13.7257	-2.45062	Nbl1|5.18343078721;Hrg|4.75255472554;Csf1|3.74287411136;Pdgfra|2.05065374608;Cx3cl1|2.95185346987;Cd74|4.59119482571;Jam3|3.00106677112;Rac1|0.30466263296;F7|2.62509458921;Cdh13|2.08316700536;Nov|5.30090139154	11	215	333	28193	http://www.ebi.ac.uk/QuickGO/GTerm?id=GO:0050920	[]
4	4	cytolysis in other organism	GO:0051715	5.52e-05	0.000894	1.6	-0.12	13.7257	-2.45062	Hrg|4.75255472554;F2|2.2510869411;Alb|3.69139674036	3	7	333	28193	http://www.ebi.ac.uk/QuickGO/GTerm?id=GO:0051715	[]
3	3	cell communication	GO:0007154	5.63e-05	0.000909	80.27	7.25	13.7257	-2.45062	Amhr2|4.21954620486;Eda2r|3.81216919153;Adgre5|8.57280589927;Nbl1|5.18343078721;Scube2|5.12511818069;Sfrp4|6.85733769862;Itgb3|5.1158443758;Ephb2|2.25208200322;Nrg4|3.28011246562;Cab39|0.334345076074;Acvr1|2.74973602831;Hrg|4.75255472554;Csf1r|6.1115574221;Shisa5|6.7995250186;Csf1|3.74287411136;Adipoq|2.2879522883;Pcdhgc3|4.74854582225;Pik3ip1|3.77389751588;F10|11.3511736655;Hgs|5.42391906928;KRA…	146	9465	333	28193	http://www.ebi.ac.uk/QuickGO/GTerm?id=GO:0007154	[]
5	5	regulation of leukocyte chemotaxis	GO:0002688	5.71e-05	0.000917	4.56	0.15	13.7257	-2.45062	Nbl1|5.18343078721;Csf1|3.74287411136;Cx3cl1|2.95185346987;Cd74|4.59119482571;Jam3|3.00106677112;Rac1|0.30466263296;F7|2.62509458921;Nov|5.30090139154	8	112	333	28193	http://www.ebi.ac.uk/QuickGO/GTerm?id=GO:0002688	[]
6	4,5,6	positive regulation of macromolecule metabolic process	GO:0010604	5.73e-05	0.000918	35.84	3.09	13.7257	-2.45062	Eda2r|3.81216919153;Itgb3|5.1158443758;Ephb2|2.25208200322;Cab39|0.334345076074;Acvr1|2.74973602831;Csf1|3.74287411136;Adipoq|2.2879522883;F12|6.94811989354;Hgs|5.42391906928;Tollip|0.36615991101;Cd34|4.59932952005;D0VED2|2.29433094248;Edar|5.30896264356;Ror2|2.77393202342;Adam19|2.68772007617;Fbln1|2.14917719183;Usp5|0.353478742068;Ror1|3.21168497159;Tnfrsf13c|2.32711126301;Fzd7|4.49348263825;Ad…	66	3468	333	28193	http://www.ebi.ac.uk/QuickGO/GTerm?id=GO:0010604	[]
5	5	embryo development	GO:0009790	5.8e-05	0.000925	16.17	1.24	13.7257	-2.45062	Ephb2|2.25208200322;Acvr1|2.74973602831;Col12a1|4.08557704906;D0VED2|2.29433094248;Epha2|2.16742617477;Ror2|2.77393202342;Slitrk6|3.5594223272;Lamb1|4.50312102762;Fzd7|4.49348263825;Gnaq|0.296835941696;Col2a1|4.54505125588;Col4a2|2.16842250501;Efna2|3.43174932689;Pcdh12|5.64133781466;Pdgfra|2.05065374608;Fzd6|5.53106640717;Fzd1|3.65968839802;Spint2|2.32465837181;Grn|2.52531400159;Fbn1|2.828174522…	30	1163	333	28193	http://www.ebi.ac.uk/QuickGO/GTerm?id=GO:0009790	[]
4	3,4	regulation of cellular component biogenesis	GO:0044087	5.85e-05	0.00093	-13.49	-1.54	13.7257	-2.45062	Ephb2|2.25208200322;Hrg|4.75255472554;Pdcd6ip|0.388652811368;Flna|2.14549609685;Epha2|2.16742617477;Epha1|2.10327724185;Ephb3|2.25744876689;Slitrk6|3.5594223272;Flrt1|2.44206974394;Eps8|0.330232936229;Colq|5.88126108672;Rab5a|0.32019329859;Cryab|0.397073026116;Ezr|0.192889153541;Ralb|0.430253979951;Rhoa|0.298814546934;Rap1a|0.238759716766;Rala|0.398148061057;RDX|0.158140346491;Capzb|0.48352232249…	27	994	333	28193	http://www.ebi.ac.uk/QuickGO/GTerm?id=GO:0044087	[]
4	4	cytokine production	GO:0001816	5.92e-05	0.000939	11.08	0.77	13.7257	-2.45062	Cd34|4.59932952005;Epha2|2.16742617477;Oscar|4.06886339443;Ssc5d|3.24618646989;Tnfrsf13c|2.32711126301;Cdh3|3.47354004903;Prg4|4.25917238204;Icoslg|2.44335138605;F2|2.2510869411;Cx3cl1|2.95185346987;App|2.60335706824;Cd74|4.59119482571;Prnp|2.13030284211;Ezr|0.192889153541;Hsp90ab1|0.38951666039;Mertk|2.40575293641;Anxa4|0.278515458107;Atp6ap2|2.50913275012;Rab1A|0.253575107194;Rac1|0.30466263296…	22	725	333	28193	http://www.ebi.ac.uk/QuickGO/GTerm?id=GO:0001816	[]
7	6,7	regulation of protein kinase B signaling	GO:0051896	5.97e-05	0.000942	4.87	0.18	13.7257	-2.45062	F10|11.3511736655;Rras|0.387013893054;Epha2|2.16742617477;Ngfr|3.74331439254;Gdf15|2.75566898517;Hsp90ab1|0.38951666039;F7|2.62509458921;Slc9a3r1|0.192275391226;Ramp3|3.25725629217	9	145	333	28193	http://www.ebi.ac.uk/QuickGO/GTerm?id=GO:0051896	[]
6	6	regulation of cytoplasmic transport	GO:1903649	6.06e-05	0.000953	8.66	0.54	13.7257	-2.45062	Flna|2.14549609685;Edar|5.30896264356;Fzd7|4.49348263825;Gnaq|0.296835941696;Dab2|0.367170054631;Fzd1|3.65968839802;F2|2.2510869411;Gas1|4.15753507945;Rab5a|0.32019329859;Dbi|2.2948507915;Ezr|0.192889153541;Hsp90ab1|0.38951666039;Rap1a|0.238759716766;Rap1b|0.248458596434;Bambi|8.04563380181;Cdh1|2.19060776169	16	430	333	28193	http://www.ebi.ac.uk/QuickGO/GTerm?id=GO:1903649	[]
5	5	anatomical structure homeostasis	GO:0060249	6.15e-05	0.000964	9.09	0.58	13.7257	-2.45062	Itgb3|5.1158443758;Csf1|3.74287411136;Cd34|4.59932952005;Oscar|4.06886339443;Col14a1|4.89069009535;Cdh3|3.47354004903;Col2a1|4.54505125588;Pip|2.63872490719;Atp6ap1|7.02461448083;Ahsg|4.92181450631;Hsp90ab1|0.38951666039;Plg|5.70809177879;Tff1|4.47827036057;Rac1|0.30466263296;Ctgf|2.2535977761	15	385	333	28193	http://www.ebi.ac.uk/QuickGO/GTerm?id=GO:0060249	[]
3	3	single-organism cellular process	GO:0044763	6.29e-05	0.000982	129	11.83	13.7257	-2.45062	Amhr2|4.21954620486;Eda2r|3.81216919153;Bdh2|0.473042258133;Nbl1|5.18343078721;Gsta3|0.253233789929;Scube2|5.12511818069;Sfrp4|6.85733769862;Pxdn|4.76280010599;Itgb3|5.1158443758;Flnb|2.58164527909;Ephb2|2.25208200322;Cttn|3.70943658628;Cab39|0.334345076074;Acvr1|2.74973602831;Efemp2|3.56509557254;Hrg|4.75255472554;Shisa5|6.7995250186;Csf1|3.74287411136;Aspdh|0.254358954636;Aldh3b1|0.322748742755…	243	17746	333	28193	http://www.ebi.ac.uk/QuickGO/GTerm?id=GO:0044763	[]
4	4	reactive oxygen species metabolic process	GO:0072593	6.33e-05	0.000986	2.75	-0.01	13.7257	-2.45062	Pxdn|4.76280010599;Cd34|4.59932952005;D0VED2|2.29433094248;Ngfr|3.74331439254;F2|2.2510869411;Txnrd1|0.426424100537;Gnai2|0.276872790527;Ass1|0.293887637601;Cryab|0.397073026116;Rhoa|0.298814546934;Agxt2|0.436158582645;Ctgf|2.2535977761;Fbln5|8.80994000222	13	299	333	28193	http://www.ebi.ac.uk/QuickGO/GTerm?id=GO:0072593	[]
6	5,6	secretion	GO:0046903	6.54e-05	0.00102	20.44	1.64	13.7257	-2.45062	Adipoq|2.2879522883;Pdcd6ip|0.388652811368;Hgs|5.42391906928;Cd34|4.59932952005;Ssc5d|3.24618646989;Adam9|5.70011606189;Tff2|8.78323243558;Corin|3.60108152112;Rab5a|0.32019329859;Atp6ap1|7.02461448083;Cx3cl1|2.95185346987;Adgrl1|2.76041588351;Gnai2|0.276872790527;Cd74|4.59119482571;Dbi|2.2948507915;Igfbp3|6.33189023027;Ezr|0.192889153541;Ralb|0.430253979951;Aqp5|0.292205839508;Mertk|2.40575293641…	35	1465	333	28193	http://www.ebi.ac.uk/QuickGO/GTerm?id=GO:0046903	[]
5	5	skeletal system development	GO:0001501	6.73e-05	0.00104	9.85	0.65	13.7257	-2.45062	D0VED2|2.29433094248;Epha2|2.16742617477;Ror2|2.77393202342;Gnaq|0.296835941696;Col2a1|4.54505125588;Pdgfra|2.05065374608;Notch2|2.07034450987;Fbn1|2.82817452252;Comp|12.2345378169;Atp6ap1|7.02461448083;Col1a1|8.46380225548;Acan|6.86076170372;Alpl|0.456178810023;Rhoa|0.298814546934;Stc1|2.26689261713;Efemp1|2.81499786859;Nov|5.30090139154;Ctgf|2.2535977761	18	529	333	28193	http://www.ebi.ac.uk/QuickGO/GTerm?id=GO:0001501	[]
6	6	cellular response to cytokine stimulus	GO:0071345	6.74e-05	0.00104	14.47	1.08	13.7257	-2.45062	Flnb|2.58164527909;Csf1r|6.1115574221;Csf1|3.74287411136;Adipoq|2.2879522883;Il10rb|2.45537281555;Gp1ba|2.01830994845;Flrt1|2.44206974394;Mat2a|0.365407861558;Relt|12.3184129146;Eps8|0.330232936229;Il18bp|2.72640802162;Tff2|8.78323243558;Cx3cl1|2.95185346987;Col1a1|8.46380225548;Mme|0.336882541616;Ass1|0.293887637601;Cd74|4.59119482571;Hsp90ab1|0.38951666039;Gclm|0.138225351437;Rhoa|0.29881454693…	25	892	333	28193	http://www.ebi.ac.uk/QuickGO/GTerm?id=GO:0071345	[]
5	5	ear development	GO:0043583	6.86e-05	0.00105	6.51	0.34	13.7257	-2.45062	Ephb2|2.25208200322;Ror2|2.77393202342;Slitrk6|3.5594223272;Ror1|3.21168497159;Col2a1|4.54505125588;Efna2|3.43174932689;Pdgfra|2.05065374608;Slc9a3r2|0.324515803961;Fzd6|5.53106640717;Jag1|3.40813073464;Cthrc1|4.7008192867;Slc9a3r1|0.192275391226	12	260	333	28193	http://www.ebi.ac.uk/QuickGO/GTerm?id=GO:0043583	[]
5	5	nitrogen compound transport	GO:0071705	7.27e-05	0.00111	15.1	1.14	13.7257	-2.45062	Vps37d|0.345003702298;Napg|0.0921049135315;Slc15a2|0.143299188752;Hgs|5.42391906928;Cd34|4.59932952005;Flna|2.14549609685;D0VED2|2.29433094248;Cilp|2.71865408481;Edar|5.30896264356;Ssc5d|3.24618646989;Fzd7|4.49348263825;Gnaq|0.296835941696;Adam9|5.70011606189;Dab2|0.367170054631;LOC691960|2.35285038633;Fzd1|3.65968839802;Slc6a18|0.156236230766;Lrp1|3.82469933215;Rab5a|0.32019329859;Cx3cl1|2.95185…	51	2483	333	28193	http://www.ebi.ac.uk/QuickGO/GTerm?id=GO:0071705	[]
5	5	response to organonitrogen compound	GO:0010243	7.44e-05	0.00113	19.25	1.53	13.7257	-2.45062	Itgb3|5.1158443758;Adipoq|2.2879522883;Pdgfra|2.05065374608;Ngfr|3.74331439254;Jag1|3.40813073464;Fzd1|3.65968839802;Gdf15|2.75566898517;Lrp1|3.82469933215;Fbn1|2.82817452252;Thbd|3.24197450717;Col1a1|8.46380225548;Gnai2|0.276872790527;App|2.60335706824;Ass1|0.293887637601;Tf|2.98223062057;Prkar2a|0.315278365368;Prnp|2.13030284211;Igfbp3|6.33189023027;Ahsg|4.92181450631;Bsg|2.49262695321;Ezr|0.19…	36	1535	333	28193	http://www.ebi.ac.uk/QuickGO/GTerm?id=GO:0010243	[]
3	3	immune system development	GO:0002520	7.48e-05	0.00114	13.38	0.98	13.7257	-2.45062	Csf1|3.74287411136;Cd34|4.59932952005;D0VED2|2.29433094248;Rras|0.387013893054;Epha2|2.16742617477;Oscar|4.06886339443;Ly6d|3.86527745517;Ephb3|2.25744876689;Ror2|2.77393202342;Mpzl2|2.66822061635;Fzd7|4.49348263825;Prg4|4.25917238204;Efna2|3.43174932689;Pdgfra|2.05065374608;Jag1|3.40813073464;Notch2|2.07034450987;Fbn1|2.82817452252;Atp6ap1|7.02461448083;App|2.60335706824;Cd74|4.59119482571;Mertk…	26	953	333	28193	http://www.ebi.ac.uk/QuickGO/GTerm?id=GO:0002520	[]
6	6	endocytosis	GO:0006897	7.52e-05	0.00114	11.98	0.85	13.7257	-2.45062	Cfi|3.48448523721;Scarf2|3.5166690783;Ssc5d|3.24618646989;Bin1|2.29979094543;Loxl4|8.32284878447;Dab2|0.367170054631;Prg4|4.25917238204;Ldlrad3|2.85172386912;Grn|2.52531400159;Lrp1|3.82469933215;Corin|3.60108152112;Rab5a|0.32019329859;Lrp3|2.03959114395;App|2.60335706824;Ahsg|4.92181450631;Ezr|0.192889153541;Mertk|2.40575293641;Rap1a|0.238759716766;Cln3|0.373001179779;Rab1A|0.253575107194;Cdc42|0…	23	790	333	28193	http://www.ebi.ac.uk/QuickGO/GTerm?id=GO:0006897	[]
6	5,6	positive regulation of protein localization to plasma membrane	GO:1903078	7.6e-05	0.00115	2.83	-0.01	13.7257	-2.45062	Ephb2|2.25208200322;Epha2|2.16742617477;Lrp1|3.82469933215;Prnp|2.13030284211;Ezr|0.192889153541;Ramp3|3.25725629217	6	60	333	28193	http://www.ebi.ac.uk/QuickGO/GTerm?id=GO:1903078	[]
3	3	single organism signaling	GO:0044700	7.63e-05	0.00115	78.15	7.06	13.7257	-2.45062	Amhr2|4.21954620486;Eda2r|3.81216919153;Adgre5|8.57280589927;Nbl1|5.18343078721;Scube2|5.12511818069;Sfrp4|6.85733769862;Itgb3|5.1158443758;Ephb2|2.25208200322;Nrg4|3.28011246562;Cab39|0.334345076074;Acvr1|2.74973602831;Hrg|4.75255472554;Csf1r|6.1115574221;Shisa5|6.7995250186;Csf1|3.74287411136;Adipoq|2.2879522883;Pcdhgc3|4.74854582225;Pik3ip1|3.77389751588;F10|11.3511736655;Hgs|5.42391906928;KRA…	142	9199	333	28193	http://www.ebi.ac.uk/QuickGO/GTerm?id=GO:0044700	[]
3	3	response to estrogen	GO:0043627	7.73e-05	0.00116	8.46	0.52	13.7257	-2.45062	Pdgfra|2.05065374608;Grn|2.52531400159;Wfdc1|8.35634017056;Col1a1|8.46380225548;Ggt1|0.409751834236;Ass1|0.293887637601;Igfbp3|6.33189023027;Cryab|0.397073026116;Slc34a1|0.356917650316;Tff1|4.47827036057;Gc|3.73435596564;Abcg2|0.152104979571;F7|2.62509458921;Ramp3|3.25725629217;Ctgf|2.2535977761	15	393	333	28193	http://www.ebi.ac.uk/QuickGO/GTerm?id=GO:0043627	[]
6	5,6	plasma membrane organization	GO:0007009	7.73e-05	0.00116	7.02	0.39	13.7257	-2.45062	Ephb2|2.25208200322;Flna|2.14549609685;Epha2|2.16742617477;Dab2|0.367170054631;Lrp1|3.82469933215;Prnp|2.13030284211;Bsg|2.49262695321;Ezr|0.192889153541;Cln3|0.373001179779;PACSIN2|0.284400892288;Lin7c|0.433196693944;F11r|4.32812827809;Slc9a3r1|0.192275391226;Ramp3|3.25725629217;Cdh1|2.19060776169	15	393	333	28193	http://www.ebi.ac.uk/QuickGO/GTerm?id=GO:0007009	[]
5	5	cell surface receptor signaling pathway involved in cell-cell signaling	GO:1905114	8.21e-05	0.00122	12.01	0.85	13.7257	-2.45062	Sfrp4|6.85733769862;Tnn|4.99873130491;Ror2|2.77393202342;Fzd7|4.49348263825;Gnaq|0.296835941696;Cdh3|3.47354004903;Dab2|0.367170054631;Fzd6|5.53106640717;Fzd1|3.65968839802;Cx3cl1|2.95185346987;Col1a1|8.46380225548;App|2.60335706824;Fzd8|3.89696770336;Atp6ap2|2.50913275012;Cdc42|0.280067035487;Cthrc1|4.7008192867;Bambi|8.04563380181;Slc9a3r1|0.192275391226;Fzd4|8.36808238061	19	587	333	28193	http://www.ebi.ac.uk/QuickGO/GTerm?id=GO:1905114	[]
5	5	negative regulation of cell migration	GO:0030336	8.22e-05	0.00122	6.98	0.38	13.7257	-2.45062	Nbl1|5.18343078721;Hrg|4.75255472554;Rras|0.387013893054;Epha1|2.10327724185;Slurp1|5.54535768602;Jag1|3.40813073464;Acan|6.86076170372;Rhoa|0.298814546934;Stc1|2.26689261713;Apoh|2.60842878913;Slc9a3r1|0.192275391226;Nov|5.30090139154	12	265	333	28193	http://www.ebi.ac.uk/QuickGO/GTerm?id=GO:0030336	[]
5	5	cellular response to nitrogen compound	GO:1901699	8.47e-05	0.00125	13.33	0.98	13.7257	-2.45062	Itgb3|5.1158443758;Adipoq|2.2879522883;Pdgfra|2.05065374608;Ngfr|3.74331439254;Fzd1|3.65968839802;Gdf15|2.75566898517;Lrp1|3.82469933215;Fbn1|2.82817452252;Col1a1|8.46380225548;Gnai2|0.276872790527;App|2.60335706824;Ass1|0.293887637601;Tf|2.98223062057;Prnp|2.13030284211;Ahsg|4.92181450631;Ezr|0.192889153541;Gclm|0.138225351437;Rap1a|0.238759716766;Stc1|2.26689261713;Slc34a1|0.356917650316;Slc22a…	25	905	333	28193	http://www.ebi.ac.uk/QuickGO/GTerm?id=GO:1901699	[]
2	2	signaling	GO:0023052	8.65e-05	0.00128	78.15	7.06	13.7257	-2.45062	Amhr2|4.21954620486;Eda2r|3.81216919153;Adgre5|8.57280589927;Nbl1|5.18343078721;Scube2|5.12511818069;Sfrp4|6.85733769862;Itgb3|5.1158443758;Ephb2|2.25208200322;Nrg4|3.28011246562;Cab39|0.334345076074;Acvr1|2.74973602831;Hrg|4.75255472554;Csf1r|6.1115574221;Shisa5|6.7995250186;Csf1|3.74287411136;Adipoq|2.2879522883;Pcdhgc3|4.74854582225;Pik3ip1|3.77389751588;F10|11.3511736655;Hgs|5.42391906928;KRA…	142	9221	333	28193	http://www.ebi.ac.uk/QuickGO/GTerm?id=GO:0023052	[]
4	4	cell activation	GO:0001775	8.74e-05	0.00128	15.18	1.15	13.7257	-2.45062	Itgb3|5.1158443758;Hrg|4.75255472554;Flna|2.14549609685;D0VED2|2.29433094248;Ly6d|3.86527745517;Gp1ba|2.01830994845;Tnfrsf13c|2.32711126301;Slurp1|5.54535768602;Mpzl2|2.66822061635;Fzd7|4.49348263825;Adam9|5.70011606189;Tff2|8.78323243558;Pdgfra|2.05065374608;Fzd6|5.53106640717;F2|2.2510869411;Lrp1|3.82469933215;Tgfbr1|3.24213370659;Cx3cl1|2.95185346987;App|2.60335706824;Cd74|4.59119482571;Prnp|2…	28	1075	333	28193	http://www.ebi.ac.uk/QuickGO/GTerm?id=GO:0001775	[]
6	3,5,6	positive regulation of establishment of protein localization	GO:1904951	8.93e-05	0.00131	9.74	0.64	13.7257	-2.45062	Cd34|4.59932952005;Flna|2.14549609685;Epha2|2.16742617477;Edar|5.30896264356;Adam9|5.70011606189;Dab2|0.367170054631;Lrp1|3.82469933215;App|2.60335706824;Prnp|2.13030284211;Ezr|0.192889153541;Hsp90ab1|0.38951666039;Ywhae|0.403025765008;Cd276|3.95629986086;Cdc42|0.280067035487;Bambi|8.04563380181;Pdzk1|0.181038772568;Ramp3|3.25725629217;Cdh1|2.19060776169	18	541	333	28193	http://www.ebi.ac.uk/QuickGO/GTerm?id=GO:1904951	[]
5	5	regulation of epithelial to mesenchymal transition	GO:0010717	9.06e-05	0.00132	4.39	0.14	13.7257	-2.45062	Acvr1|2.74973602831;D0VED2|2.29433094248;Dab2|0.367170054631;Glipr2|0.154671414588;Tgfbr1|3.24213370659;Col1a1|8.46380225548;Bambi|8.04563380181	7	89	333	28193	http://www.ebi.ac.uk/QuickGO/GTerm?id=GO:0010717	[]
7	6,7	Ras protein signal transduction	GO:0007265	9.14e-05	0.00133	-9.35	-1.15	13.7257	-2.45062	Ephb2|2.25208200322;Csf1|3.74287411136;Eps8|0.330232936229;Ngfr|3.74331439254;Notch2|2.07034450987;Rab5a|0.32019329859;Ralb|0.430253979951;Gdi1|0.198105033599;Rhoa|0.298814546934;Rap1a|0.238759716766;Rala|0.398148061057;Rras2|0.276825925353;RDX|0.158140346491;Rap1b|0.248458596434;Rab1A|0.253575107194;Rac1|0.30466263296;Cdc42|0.280067035487;Cdh13|2.08316700536	18	542	333	28193	http://www.ebi.ac.uk/QuickGO/GTerm?id=GO:0007265	[]
5	4,5	intestinal absorption	GO:0050892	9.24e-05	0.00134	-1.18	-0.38	13.7257	-2.45062	Aco1|0.38215273536;Apoa4|3.53434532553;Ezr|0.192889153541;Abcg2|0.152104979571;F11r|4.32812827809	5	39	333	28193	http://www.ebi.ac.uk/QuickGO/GTerm?id=GO:0050892	[]
7	7	regulation of lamellipodium assembly	GO:0010591	9.24e-05	0.00134	-1.01	-0.37	13.7257	-2.45062	Hrg|4.75255472554;Epha2|2.16742617477;Capzb|0.483522322492;Rac1|0.30466263296;Cdc42|0.280067035487	5	39	333	28193	http://www.ebi.ac.uk/QuickGO/GTerm?id=GO:0010591	[]
6	5,6	actin cytoskeleton organization	GO:0030036	9.38e-05	0.00135	-12.21	-1.42	13.7257	-2.45062	Flnb|2.58164527909;Cttn|3.70943658628;Hrg|4.75255472554;Pdcd6ip|0.388652811368;Flna|2.14549609685;Epha1|2.10327724185;Eps8|0.330232936229;Pdgfra|2.05065374608;Ezr|0.192889153541;Rhoa|0.298814546934;Rala|0.398148061057;Actc1|0.383772949851;RDX|0.158140346491;Capzb|0.483522322492;Cln3|0.373001179779;Jam3|3.00106677112;Capg|5.95506988893;PACSIN2|0.284400892288;Rac1|0.30466263296;Dstn|0.299534574236;…	24	856	333	28193	http://www.ebi.ac.uk/QuickGO/GTerm?id=GO:0030036	[]
5	5	central nervous system development	GO:0007417	9.6e-05	0.00138	15.74	1.2	13.7257	-2.45062	Ephb2|2.25208200322;Pcdh18|2.26453986994;Flna|2.14549609685;D0VED2|2.29433094248;Ephb3|2.25744876689;Ror2|2.77393202342;Lamb1|4.50312102762;Ror1|3.21168497159;Sez6l2|3.09636014376;Gnaq|0.296835941696;Col2a1|4.54505125588;Efna2|3.43174932689;Cdh11|2.85602711753;Fzd6|5.53106640717;Ngfr|3.74331439254;F2|2.2510869411;Lrp1|3.82469933215;Aplp2|2.25203160155;Adgrl1|2.76041588351;Acan|6.86076170372;App|2…	31	1255	333	28193	http://www.ebi.ac.uk/QuickGO/GTerm?id=GO:0007417	[]
6	6	calcium-dependent cell-cell adhesion via plasma membrane cell adhesion molecules	GO:0016339	9.76e-05	0.0014	2.04	-0.08	13.7257	-2.45062	Pcdh12|5.64133781466;Cdh16|2.80419683442;Cdh6|3.29950441718;Cdh13|2.08316700536	4	21	333	28193	http://www.ebi.ac.uk/QuickGO/GTerm?id=GO:0016339	[]
8	4,5,7,8	negative regulation of secretion by cell	GO:1903531	0.0001	0.00143	3.05	0.01	13.7257	-2.45062	Adipoq|2.2879522883;Cd34|4.59932952005;Ssc5d|3.24618646989;Cx3cl1|2.95185346987;Gnai2|0.276872790527;Igfbp3|6.33189023027;Ezr|0.192889153541;Rap1a|0.238759716766;Anxa4|0.278515458107;Rap1b|0.248458596434;Nov|5.30090139154	11	230	333	28193	http://www.ebi.ac.uk/QuickGO/GTerm?id=GO:1903531	[]
4	4	tissue morphogenesis	GO:0048729	0.000102	0.00145	10.27	0.69	13.7257	-2.45062	Acvr1|2.74973602831;Csf1|3.74287411136;TNC|3.69703026509;Flna|2.14549609685;D0VED2|2.29433094248;Epha2|2.16742617477;Ror2|2.77393202342;Dab2|0.367170054631;Fzd6|5.53106640717;Ngfr|3.74331439254;Jag1|3.40813073464;Fzd1|3.65968839802;Spint2|2.32465837181;Rhoa|0.298814546934;Rala|0.398148061057;Actc1|0.383772949851;Stc1|2.26689261713;Lin7c|0.433196693944;Cdc42|0.280067035487;Cthrc1|4.7008192867;Slc9…	21	700	333	28193	http://www.ebi.ac.uk/QuickGO/GTerm?id=GO:0048729	[]
4	4	head development	GO:0060322	0.000104	0.00147	13.6	1	13.7257	-2.45062	Ephb2|2.25208200322;Pcdh18|2.26453986994;Flna|2.14549609685;D0VED2|2.29433094248;Rras|0.387013893054;Ephb3|2.25744876689;Lamb1|4.50312102762;Sez6l2|3.09636014376;Gnaq|0.296835941696;Col2a1|4.54505125588;Efna2|3.43174932689;Pdgfra|2.05065374608;Fzd6|5.53106640717;Lrp1|3.82469933215;Aplp2|2.25203160155;Adgrl1|2.76041588351;Col1a1|8.46380225548;App|2.60335706824;Dbi|2.2948507915;Ahsg|4.92181450631;R…	27	1029	333	28193	http://www.ebi.ac.uk/QuickGO/GTerm?id=GO:0060322	[]
4	4	positive regulation of tissue remodeling	GO:0034105	0.000105	0.00148	3.53	0.06	13.7257	-2.45062	Itgb3|5.1158443758;Hrg|4.75255472554;Oscar|4.06886339443;Atp6ap1|7.02461448083;Ahsg|4.92181450631	5	40	333	28193	http://www.ebi.ac.uk/QuickGO/GTerm?id=GO:0034105	[]
5	4,5	positive regulation of cell proliferation	GO:0008284	0.000107	0.00151	14.28	1.07	13.7257	-2.45062	Itgb3|5.1158443758;Csf1|3.74287411136;Flna|2.14549609685;D0VED2|2.29433094248;Epha1|2.10327724185;Tnfrsf13c|2.32711126301;Fzd7|4.49348263825;Fgfr1|2.48030633331;Cdh3|3.47354004903;Lamc2|2.84950273284;Tff2|8.78323243558;Pdgfra|2.05065374608;Ngfr|3.74331439254;F2|2.2510869411;Grn|2.52531400159;Tgfbr1|3.24213370659;Rab5a|0.32019329859;Cx3cl1|2.95185346987;Gnai2|0.276872790527;Cd74|4.59119482571;Tf|2…	28	1088	333	28193	http://www.ebi.ac.uk/QuickGO/GTerm?id=GO:0008284	[]
4	4	cell-cell signaling	GO:0007267	0.000109	0.00153	22.97	1.88	13.7257	-2.45062	Sfrp4|6.85733769862;Ephb2|2.25208200322;Adipoq|2.2879522883;Pcdhgc3|4.74854582225;Cd34|4.59932952005;Tnn|4.99873130491;Ror2|2.77393202342;RGD1308195|2.60607870334;Fzd7|4.49348263825;Gnaq|0.296835941696;Cdh3|3.47354004903;Dab2|0.367170054631;Pcdh12|5.64133781466;Fzd6|5.53106640717;Ngfr|3.74331439254;Cdh16|2.80419683442;Fzd1|3.65968839802;Rab5a|0.32019329859;Cx3cl1|2.95185346987;Adgrl1|2.7604158835…	40	1813	333	28193	http://www.ebi.ac.uk/QuickGO/GTerm?id=GO:0007267	[]
3	3	multi-multicellular organism process	GO:0044706	0.000113	0.00158	7.64	0.44	13.7257	-2.45062	Itgb3|5.1158443758;Fbln1|2.14917719183;Lamb1|4.50312102762;Gnaq|0.296835941696;Fgl2|2.47609176751;Grn|2.52531400159;Corin|3.60108152112;Thbd|3.24197450717;Igfbp3|6.33189023027;Bsg|2.49262695321;Acvr1b|4.08989643553;Stc1|2.26689261713;Gc|3.73435596564;Abcg2|0.152104979571	14	361	333	28193	http://www.ebi.ac.uk/QuickGO/GTerm?id=GO:0044706	[]
6	6	regulation of nucleocytoplasmic transport	GO:0046822	0.000117	0.00163	5.29	0.22	13.7257	-2.45062	Flna|2.14549609685;Edar|5.30896264356;Fzd7|4.49348263825;Gnaq|0.296835941696;Dab2|0.367170054631;Fzd1|3.65968839802;Hsp90ab1|0.38951666039;Ywhae|0.403025765008;Bambi|8.04563380181;Cdh1|2.19060776169	10	195	333	28193	http://www.ebi.ac.uk/QuickGO/GTerm?id=GO:0046822	[]
6	5,6	negative regulation of interleukin-2 production	GO:0032703	0.000118	0.00164	2.3	-0.06	13.7257	-2.45062	Cd34|4.59932952005;Prnp|2.13030284211;Ezr|0.192889153541;Cd276|3.95629986086	4	22	333	28193	http://www.ebi.ac.uk/QuickGO/GTerm?id=GO:0032703	[]
7	7	tricarboxylic acid metabolic process	GO:0072350	0.000119	0.00165	-2.87	-0.54	13.7257	-2.45062	Dlst|4.44995518533;Aco1|0.38215273536;Mdh1|0.366549583901;Ass1|0.293887637601;Idh1|0.405390692422;Slc34a1|0.356917650316	6	65	333	28193	http://www.ebi.ac.uk/QuickGO/GTerm?id=GO:0072350	[]
7	4,7	positive regulation of protein localization to cell periphery	GO:1904377	0.000119	0.00165	2.83	-0.01	13.7257	-2.45062	Ephb2|2.25208200322;Epha2|2.16742617477;Lrp1|3.82469933215;Prnp|2.13030284211;Ezr|0.192889153541;Ramp3|3.25725629217	6	65	333	28193	http://www.ebi.ac.uk/QuickGO/GTerm?id=GO:1904377	[]
3	3	single-organism metabolic process	GO:0044710	0.00012	0.00165	58.06	5.17	13.7257	-2.45062	Amhr2|4.21954620486;Eda2r|3.81216919153;Bdh2|0.473042258133;Tff3|4.02338625755;Gsta3|0.253233789929;Plod2|2.11361392088;Pxdn|4.76280010599;Itgb3|5.1158443758;Ephb2|2.25208200322;Cab39|0.334345076074;Acvr1|2.74973602831;Aspdh|0.254358954636;Aldh3b1|0.322748742755;C7|2.93218545492;Adipoq|2.2879522883;Psat1|0.470313790551;Pik3ip1|3.77389751588;F12|6.94811989354;Hgs|5.42391906928;Rras|0.387013893054;…	110	6780	333	28193	http://www.ebi.ac.uk/QuickGO/GTerm?id=GO:0044710	[]
6	6	fibril organization	GO:0097435	0.000122	0.00167	5.25	0.22	13.7257	-2.45062	Cttn|3.70943658628;Dpt|2.75320920227;Flna|2.14549609685;Epha1|2.10327724185;Col2a1|4.54505125588;Eps8|0.330232936229;Pdgfra|2.05065374608;Fmod|3.70078986727;Col1a1|8.46380225548;App|2.60335706824;Ezr|0.192889153541;Hsp90ab1|0.38951666039;Rhoa|0.298814546934;Actc1|0.383772949851;RDX|0.158140346491;Capzb|0.483522322492;Capg|5.95506988893;Rac1|0.30466263296;Dstn|0.299534574236;Cdc42|0.280067035487;C…	21	709	333	28193	http://www.ebi.ac.uk/QuickGO/GTerm?id=GO:0097435	[]
6	5,6	osteoblast differentiation	GO:0001649	0.000126	0.00172	6.51	0.34	13.7257	-2.45062	Acvr1|2.74973602831;Epha2|2.16742617477;Tnn|4.99873130491;Jag1|3.40813073464;Fzd1|3.65968839802;Atp6ap1|7.02461448083;Col1a1|8.46380225548;Alpl|0.456178810023;Rras2|0.276825925353;Cd276|3.95629986086;Cthrc1|4.7008192867	11	236	333	28193	http://www.ebi.ac.uk/QuickGO/GTerm?id=GO:0001649	[]
6	6	ion homeostasis	GO:0050801	0.000127	0.00173	12.45	0.9	13.7257	-2.45062	Bdh2|0.473042258133;Itgb3|5.1158443758;C7|2.93218545492;Pdgfra|2.05065374608;Ngfr|3.74331439254;Aco1|0.38215273536;F2|2.2510869411;Corin|3.60108152112;Aplp2|2.25203160155;Atp6ap1|7.02461448083;Gnai2|0.276872790527;App|2.60335706824;Dbi|2.2948507915;Tf|2.98223062057;Gclm|0.138225351437;Gnb1|0.260057883034;Ywhae|0.403025765008;Nptn|2.94136439028;Stc1|2.26689261713;Neo1|2.06260707548;Slc34a1|0.35691…	26	985	333	28193	http://www.ebi.ac.uk/QuickGO/GTerm?id=GO:0050801	[]
4	4	cell adhesion mediated by integrin	GO:0033627	0.00013	0.00176	3.65	0.07	13.7257	-2.45062	Itgb3|5.1158443758;Hrg|4.75255472554;Epha2|2.16742617477;Adam9|5.70011606189;Fbn1|2.82817452252;Nov|5.30090139154	6	66	333	28193	http://www.ebi.ac.uk/QuickGO/GTerm?id=GO:0033627	[]
8	6,7,8	endochondral bone morphogenesis	GO:0060350	0.00013	0.00176	3.73	0.08	13.7257	-2.45062	D0VED2|2.29433094248;Col2a1|4.54505125588;Comp|12.2345378169;Col1a1|8.46380225548;Alpl|0.456178810023;Stc1|2.26689261713	6	66	333	28193	http://www.ebi.ac.uk/QuickGO/GTerm?id=GO:0060350	[]
7	6,7	regulation of interleukin-2 secretion	GO:1900040	0.00013	0.00176	0.71	-0.21	13.7257	-2.45062	Cd34|4.59932952005;Ezr|0.192889153541;Cd276|3.95629986086	3	9	333	28193	http://www.ebi.ac.uk/QuickGO/GTerm?id=GO:1900040	[]
6	4,5,6	positive regulation of cell-substrate adhesion	GO:0010811	0.000131	0.00176	3.68	0.07	13.7257	-2.45062	Hrg|4.75255472554;Csf1|3.74287411136;Flna|2.14549609685;Epha1|2.10327724185;Nid1|2.4653007995;Rac1|0.30466263296;Cdc42|0.280067035487;Cdh13|2.08316700536	8	126	333	28193	http://www.ebi.ac.uk/QuickGO/GTerm?id=GO:0010811	[]
4	4	digestion	GO:0007586	0.000133	0.00179	2.48	-0.04	13.7257	-2.45062	Tff2|8.78323243558;Aco1|0.38215273536;Apoa4|3.53434532553;Dbi|2.2948507915;Ezr|0.192889153541;Aqp5|0.292205839508;Tff1|4.47827036057;Abcg2|0.152104979571;F11r|4.32812827809	9	161	333	28193	http://www.ebi.ac.uk/QuickGO/GTerm?id=GO:0007586	[]
9	8,9	positive regulation of JNK cascade	GO:0046330	0.000138	0.00185	4.8	0.18	13.7257	-2.45062	Eda2r|3.81216919153;Edar|5.30896264356;Ror2|2.77393202342;App|2.60335706824;Cd27|6.34677626266;Cdc42|0.280067035487;Fzd4|8.36808238061;Ctgf|2.2535977761	8	127	333	28193	http://www.ebi.ac.uk/QuickGO/GTerm?id=GO:0046330	[]
6	6	endocardial cushion cell differentiation	GO:0061443	0.000139	0.00186	0.97	-0.18	13.7257	-2.45062	Acvr1|2.74973602831;Jag1|3.40813073464	2	2	333	28193	http://www.ebi.ac.uk/QuickGO/GTerm?id=GO:0061443	[]
3	3	cellular component biogenesis	GO:0044085	0.000144	0.00192	16.28	1.25	13.7257	-2.45062	Itgb3|5.1158443758;Ephb2|2.25208200322;Cttn|3.70943658628;Cab39|0.334345076074;Efemp2|3.56509557254;Hrg|4.75255472554;Adipoq|2.2879522883;Pdcd6ip|0.388652811368;Cd34|4.59932952005;Flna|2.14549609685;Epha2|2.16742617477;Epha1|2.10327724185;Ephb3|2.25744876689;Slitrk6|3.5594223272;Dgkh|8.86210780531;Lsm3|2.38664067218;Flrt1|2.44206974394;Mat2a|0.365407861558;Lamc2|2.84950273284;Eps8|0.330232936229;…	65	3508	333	28193	http://www.ebi.ac.uk/QuickGO/GTerm?id=GO:0044085	[]
4	4	response to inorganic substance	GO:0010035	0.000145	0.00192	12.58	0.91	13.7257	-2.45062	Cpne3|0.274638726602;Adam9|5.70011606189;Il18bp|2.72640802162;Pdgfra|2.05065374608;Aco1|0.38215273536;Txnrd1|0.426424100537;Col1a1|8.46380225548;Alb|3.69139674036;App|2.60335706824;Ass1|0.293887637601;Tf|2.98223062057;Prnp|2.13030284211;Cryab|0.397073026116;Selenop|3.74626093737;Bsg|2.49262695321;Sord|0.488451903784;Gdi1|0.198105033599;Cspg4|2.20926570678;Slc34a1|0.356917650316;Tff1|4.47827036057…	24	881	333	28193	http://www.ebi.ac.uk/QuickGO/GTerm?id=GO:0010035	[]
6	6	ear morphogenesis	GO:0042471	0.000146	0.00193	4.67	0.17	13.7257	-2.45062	Ephb2|2.25208200322;Ror2|2.77393202342;Slitrk6|3.5594223272;Col2a1|4.54505125588;Efna2|3.43174932689;Fzd6|5.53106640717;Cthrc1|4.7008192867;Slc9a3r1|0.192275391226	8	128	333	28193	http://www.ebi.ac.uk/QuickGO/GTerm?id=GO:0042471	[]
4	4	synapse organization	GO:0050808	0.00015	0.00198	6.02	0.29	13.7257	-2.45062	Ephb2|2.25208200322;Ephb3|2.25744876689;Slitrk6|3.5594223272;Sez6l2|3.09636014376;Flrt1|2.44206974394;Col4a5|2.3710508508;Colq|5.88126108672;Adgrl1|2.76041588351;App|2.60335706824;Rhoa|0.298814546934;Nptn|2.94136439028;Cdc42|0.280067035487;Cdh1|2.19060776169	13	326	333	28193	http://www.ebi.ac.uk/QuickGO/GTerm?id=GO:0050808	[]
4	4	regulation of cellular response to growth factor stimulus	GO:0090287	0.000152	0.002	7.17	0.4	13.7257	-2.45062	Nbl1|5.18343078721;Hrg|4.75255472554;Hgs|5.42391906928;Dab2|0.367170054631;Ngfr|3.74331439254;Fzd1|3.65968839802;Fbn1|2.82817452252;Hsp90ab1|0.38951666039;Nptn|2.94136439028;Neo1|2.06260707548;Bambi|8.04563380181;Fzd4|8.36808238061	12	283	333	28193	http://www.ebi.ac.uk/QuickGO/GTerm?id=GO:0090287	[]
6	5,6	regulation of Wnt signaling pathway	GO:0030111	0.000152	0.002	7.68	0.45	13.7257	-2.45062	Tnn|4.99873130491;Ror2|2.77393202342;Fzd7|4.49348263825;Gnaq|0.296835941696;Dab2|0.367170054631;Fzd6|5.53106640717;Fzd1|3.65968839802;Col1a1|8.46380225548;Atp6ap2|2.50913275012;Cthrc1|4.7008192867;Bambi|8.04563380181;Slc9a3r1|0.192275391226	12	283	333	28193	http://www.ebi.ac.uk/QuickGO/GTerm?id=GO:0030111	[]
5	5	response to steroid hormone	GO:0048545	0.000155	0.00203	13.24	0.97	13.7257	-2.45062	Adipoq|2.2879522883;Adam9|5.70011606189;Dab2|0.367170054631;Pdgfra|2.05065374608;Grn|2.52531400159;Wfdc1|8.35634017056;Col1a1|8.46380225548;A2m|2.33855837033;Ggt1|0.409751834236;Alpl|0.456178810023;Ass1|0.293887637601;Igfbp3|6.33189023027;Cryab|0.397073026116;Idh1|0.405390692422;Slco1a1|0.20108884495;Rhoa|0.298814546934;Stc1|2.26689261713;Slc34a1|0.356917650316;Tff1|4.47827036057;Aldob|0.28256251…	25	941	333	28193	http://www.ebi.ac.uk/QuickGO/GTerm?id=GO:0048545	[]
9	9	transition metal ion homeostasis	GO:0055076	0.00016	0.00209	3.89	0.09	13.7257	-2.45062	Bdh2|0.473042258133;Aco1|0.38215273536;Aplp2|2.25203160155;Atp6ap1|7.02461448083;App|2.60335706824;Tf|2.98223062057;Neo1|2.06260707548;Slc39a8|2.35932350658;Atox1|2.36286872884	9	165	333	28193	http://www.ebi.ac.uk/QuickGO/GTerm?id=GO:0055076	[]
5	5	vesicle-mediated transport	GO:0016192	0.000161	0.0021	20.23	1.63	13.7257	-2.45062	Vps37d|0.345003702298;Cfi|3.48448523721;Pdcd6ip|0.388652811368;Hgs|5.42391906928;Flna|2.14549609685;Scarf2|3.5166690783;Dennd2a|2.93748046567;Ssc5d|3.24618646989;Bin1|2.29979094543;Loxl4|8.32284878447;Dab2|0.367170054631;Prg4|4.25917238204;Ldlrad3|2.85172386912;Grn|2.52531400159;Lrp1|3.82469933215;Corin|3.60108152112;Gas1|4.15753507945;Rab5a|0.32019329859;Atp6ap1|7.02461448083;Lrp3|2.03959114395;…	39	1784	333	28193	http://www.ebi.ac.uk/QuickGO/GTerm?id=GO:0016192	[]
6	5,6	regulation of reactive oxygen species metabolic process	GO:2000377	0.000162	0.0021	-0.52	-0.32	13.7257	-2.45062	Cd34|4.59932952005;D0VED2|2.29433094248;Ngfr|3.74331439254;F2|2.2510869411;Gnai2|0.276872790527;Ass1|0.293887637601;Cryab|0.397073026116;Rhoa|0.298814546934;Agxt2|0.436158582645;Fbln5|8.80994000222	10	203	333	28193	http://www.ebi.ac.uk/QuickGO/GTerm?id=GO:2000377	[]
5	4,5	regulation of vesicle-mediated transport	GO:0060627	0.000163	0.0021	-10.16	-1.23	13.7257	-2.45062	Pdcd6ip|0.388652811368;Hgs|5.42391906928;Bin1|2.29979094543;Dab2|0.367170054631;Lrp1|3.82469933215;Gas1|4.15753507945;Rab5a|0.32019329859;Atp6ap1|7.02461448083;Gnai2|0.276872790527;Ahsg|4.92181450631;Ezr|0.192889153541;Ralb|0.430253979951;Mertk|2.40575293641;Rap1a|0.238759716766;Rala|0.398148061057;Tbc1d10a|0.340891144283;Rap1b|0.248458596434;Cdc42|0.280067035487;Cdh13|2.08316700536	19	619	333	28193	http://www.ebi.ac.uk/QuickGO/GTerm?id=GO:0060627	[]
4	4	response to nitrogen compound	GO:1901698	0.000164	0.00212	19.71	1.58	13.7257	-2.45062	Itgb3|5.1158443758;Adipoq|2.2879522883;Pdgfra|2.05065374608;Ngfr|3.74331439254;Jag1|3.40813073464;Fzd1|3.65968839802;Gdf15|2.75566898517;Lrp1|3.82469933215;Fbn1|2.82817452252;Thbd|3.24197450717;Col1a1|8.46380225548;Gapdh|0.343588279158;Gnai2|0.276872790527;App|2.60335706824;Ass1|0.293887637601;Tf|2.98223062057;Prkar2a|0.315278365368;Prnp|2.13030284211;Igfbp3|6.33189023027;Ahsg|4.92181450631;Bsg|2…	37	1660	333	28193	http://www.ebi.ac.uk/QuickGO/GTerm?id=GO:1901698	[]
6	6	odontogenesis of dentin-containing tooth	GO:0042475	0.000166	0.00214	3.6	0.06	13.7257	-2.45062	Csf1|3.74287411136;TNC|3.69703026509;Edar|5.30896264356;Pdgfra|2.05065374608;Ngfr|3.74331439254;Bsg|2.49262695321;Slc34a1|0.356917650316	7	98	333	28193	http://www.ebi.ac.uk/QuickGO/GTerm?id=GO:0042475	[]
4	4	actin filament-based process	GO:0030029	0.000168	0.00215	-12.57	-1.45	13.7257	-2.45062	Flnb|2.58164527909;Cttn|3.70943658628;Hrg|4.75255472554;Pdcd6ip|0.388652811368;Flna|2.14549609685;Epha1|2.10327724185;Eps8|0.330232936229;Pdgfra|2.05065374608;Ezr|0.192889153541;Rhoa|0.298814546934;Rala|0.398148061057;Actc1|0.383772949851;Stc1|2.26689261713;RDX|0.158140346491;Capzb|0.483522322492;Cln3|0.373001179779;Jam3|3.00106677112;Capg|5.95506988893;PACSIN2|0.284400892288;Rac1|0.30466263296;D…	25	946	333	28193	http://www.ebi.ac.uk/QuickGO/GTerm?id=GO:0030029	[]
6	6	acute inflammatory response	GO:0002526	0.000176	0.00224	4.85	0.18	13.7257	-2.45062	Acvr1|2.74973602831;F12|6.94811989354;F2|2.2510869411;A2m|2.33855837033;Ass1|0.293887637601;Tf|2.98223062057;Ahsg|4.92181450631;Mug1|3.71262537833;Itih4|3.78302331051	9	167	333	28193	http://www.ebi.ac.uk/QuickGO/GTerm?id=GO:0002526	[]
8	6,7,8	regulation of protein localization to plasma membrane	GO:1903076	0.000177	0.00226	3.26	0.03	13.7257	-2.45062	Ephb2|2.25208200322;Epha2|2.16742617477;Dab2|0.367170054631;Lrp1|3.82469933215;Prnp|2.13030284211;Ezr|0.192889153541;Ramp3|3.25725629217	7	99	333	28193	http://www.ebi.ac.uk/QuickGO/GTerm?id=GO:1903076	[]
6	5,6	extracellular regulation of signal transduction	GO:1900115	0.000184	0.00233	1.6	-0.12	13.7257	-2.45062	Nbl1|5.18343078721;Il18bp|2.72640802162;Fbn1|2.82817452252	3	10	333	28193	http://www.ebi.ac.uk/QuickGO/GTerm?id=GO:1900115	[]
6	6	regulation of osteoclast development	GO:2001204	0.000184	0.00233	1.61	-0.12	13.7257	-2.45062	Notch2|2.07034450987;Fbn1|2.82817452252;Atp6ap1|7.02461448083	3	10	333	28193	http://www.ebi.ac.uk/QuickGO/GTerm?id=GO:2001204	[]
7	5,6,7	extracellular negative regulation of signal transduction	GO:1900116	0.000184	0.00233	1.6	-0.12	13.7257	-2.45062	Nbl1|5.18343078721;Il18bp|2.72640802162;Fbn1|2.82817452252	3	10	333	28193	http://www.ebi.ac.uk/QuickGO/GTerm?id=GO:1900116	[]
5	5	response to metal ion	GO:0010038	0.000186	0.00234	0.44	-0.23	13.7257	-2.45062	Cpne3|0.274638726602;Adam9|5.70011606189;Aco1|0.38215273536;Txnrd1|0.426424100537;Alb|3.69139674036;App|2.60335706824;Ass1|0.293887637601;Tf|2.98223062057;Prnp|2.13030284211;Bsg|2.49262695321;Sord|0.488451903784;Gdi1|0.198105033599;Cspg4|2.20926570678;Slc34a1|0.356917650316;Tff1|4.47827036057;Aldob|0.282562514324;Abcg2|0.152104979571;Cdh1|2.19060776169	18	574	333	28193	http://www.ebi.ac.uk/QuickGO/GTerm?id=GO:0010038	[]
7	7	protein localization to nucleus	GO:0034504	0.000187	0.00235	8.62	0.54	13.7257	-2.45062	Flna|2.14549609685;Cilp|2.71865408481;Edar|5.30896264356;Fzd7|4.49348263825;Gnaq|0.296835941696;Dab2|0.367170054631;Ngfr|3.74331439254;Fzd1|3.65968839802;F2|2.2510869411;Col1a1|8.46380225548;Hsp90ab1|0.38951666039;Bambi|8.04563380181;Slc9a3r1|0.192275391226;Nov|5.30090139154;Cdh1|2.19060776169	15	426	333	28193	http://www.ebi.ac.uk/QuickGO/GTerm?id=GO:0034504	[]
6	6	response to purine-containing compound	GO:0014074	0.000197	0.00247	6.46	0.33	13.7257	-2.45062	Adipoq|2.2879522883;Thbd|3.24197450717;Col1a1|8.46380225548;App|2.60335706824;Ass1|0.293887637601;Tf|2.98223062057;Bsg|2.49262695321;Ezr|0.192889153541;Rap1a|0.238759716766;Stc1|2.26689261713;Rap1b|0.248458596434;Aldob|0.282562514324	12	291	333	28193	http://www.ebi.ac.uk/QuickGO/GTerm?id=GO:0014074	[]
10	9,10	barbed-end actin filament capping	GO:0051016	0.000199	0.00248	-2.37	-0.49	13.7257	-2.45062	Eps8|0.330232936229;RDX|0.158140346491;Capzb|0.483522322492;Capg|5.95506988893	4	25	333	28193	http://www.ebi.ac.uk/QuickGO/GTerm?id=GO:0051016	[]
4	4	positive regulation of molecular function	GO:0044093	0.000201	0.0025	24.2	2	13.7257	-2.45062	Eda2r|3.81216919153;Ephb2|2.25208200322;Cab39|0.334345076074;Csf1|3.74287411136;D0VED2|2.29433094248;Epha2|2.16742617477;Epha1|2.10327724185;Dennd2a|2.93748046567;Ror2|2.77393202342;Fbln1|2.14917719183;Ror1|3.21168497159;Slurp1|5.54535768602;Gnaq|0.296835941696;Adam9|5.70011606189;Cdh3|3.47354004903;Pdgfra|2.05065374608;Ngfr|3.74331439254;Fzd1|3.65968839802;F2|2.2510869411;Gdf15|2.75566898517;Lrp…	45	2190	333	28193	http://www.ebi.ac.uk/QuickGO/GTerm?id=GO:0044093	[]
4	4	regulation of cell growth	GO:0001558	0.000204	0.00254	10.34	0.7	13.7257	-2.45062	Hrg|4.75255472554;Col14a1|4.89069009535;Wisp1|8.45994507034;F2|2.2510869411;Wfdc1|8.35634017056;Igfbp3|6.33189023027;Cryab|0.397073026116;Ahsg|4.92181450631;Gdi1|0.198105033599;Rhoa|0.298814546934;Acvr1b|4.08989643553;Kazald1|2.88564356713;Cdc42|0.280067035487;Nov|5.30090139154;Ctgf|2.2535977761;Fbln5|8.80994000222	16	478	333	28193	http://www.ebi.ac.uk/QuickGO/GTerm?id=GO:0001558	[]
6	5,6	cartilage development	GO:0051216	0.000205	0.00254	6.19	0.31	13.7257	-2.45062	D0VED2|2.29433094248;Ror2|2.77393202342;Col2a1|4.54505125588;Comp|12.2345378169;Col1a1|8.46380225548;Acan|6.86076170372;Stc1|2.26689261713;Efemp1|2.81499786859;Nov|5.30090139154;Ctgf|2.2535977761	10	209	333	28193	http://www.ebi.ac.uk/QuickGO/GTerm?id=GO:0051216	[]
6	6	lamellipodium assembly	GO:0030032	0.000211	0.0026	0.05	-0.27	13.7257	-2.45062	Hrg|4.75255472554;Epha2|2.16742617477;Capzb|0.483522322492;Rac1|0.30466263296;Cdc42|0.280067035487;Cdh13|2.08316700536	6	72	333	28193	http://www.ebi.ac.uk/QuickGO/GTerm?id=GO:0030032	[]
7	5,6,7	positive regulation of nucleocytoplasmic transport	GO:0046824	0.000213	0.00263	1.24	-0.16	13.7257	-2.45062	Flna|2.14549609685;Edar|5.30896264356;Dab2|0.367170054631;Hsp90ab1|0.38951666039;Ywhae|0.403025765008;Bambi|8.04563380181;Cdh1|2.19060776169	7	102	333	28193	http://www.ebi.ac.uk/QuickGO/GTerm?id=GO:0046824	[]
3	3	establishment of localization	GO:0051234	0.000217	0.00267	59.18	5.28	13.7257	-2.45062	LOC298111|0.324148936194;Vps37d|0.345003702298;Itgb3|5.1158443758;Ephb2|2.25208200322;Cfi|3.48448523721;Napg|0.0921049135315;Adipoq|2.2879522883;Atp11a|0.149327334068;Slc15a2|0.143299188752;Pdcd6ip|0.388652811368;Hgs|5.42391906928;Cd34|4.59932952005;Flna|2.14549609685;D0VED2|2.29433094248;Epha2|2.16742617477;Scarf2|3.5166690783;Cilp|2.71865408481;Edar|5.30896264356;Dennd2a|2.93748046567;Ssc5d|3.2…	106	6572	333	28193	http://www.ebi.ac.uk/QuickGO/GTerm?id=GO:0051234	[]
4	4	establishment or maintenance of cell polarity	GO:0007163	0.000221	0.00271	-5.14	-0.75	13.7257	-2.45062	Pdcd6ip|0.388652811368;Spint2|2.32465837181;Ezr|0.192889153541;Hsp90ab1|0.38951666039;Rhoa|0.298814546934;Rap1b|0.248458596434;Jam3|3.00106677112;Lin7c|0.433196693944;Cdc42|0.280067035487;Slc9a3r1|0.192275391226	10	211	333	28193	http://www.ebi.ac.uk/QuickGO/GTerm?id=GO:0007163	[]
4	4	regulation of response to external stimulus	GO:0032101	0.000222	0.00272	13.73	1.02	13.7257	-2.45062	Nbl1|5.18343078721;Hrg|4.75255472554;Csf1|3.74287411136;F12|6.94811989354;Cd34|4.59932952005;Gp1ba|2.01830994845;Tff2|8.78323243558;Pdgfra|2.05065374608;F2|2.2510869411;Thbd|3.24197450717;Cx3cl1|2.95185346987;Wfdc1|8.35634017056;Mdh1|0.366549583901;Cd74|4.59119482571;Ahsg|4.92181450631;Plg|5.70809177879;Apoh|2.60842878913;Cln3|0.373001179779;Jam3|3.00106677112;Rac1|0.30466263296;Cd276|3.956299860…	24	907	333	28193	http://www.ebi.ac.uk/QuickGO/GTerm?id=GO:0032101	[]
6	4,5,6	positive regulation of actin filament bundle assembly	GO:0032233	0.000227	0.00277	0.59	-0.22	13.7257	-2.45062	Flna|2.14549609685;Epha1|2.10327724185;Rhoa|0.298814546934;Rac1|0.30466263296;Cdc42|0.280067035487;Ctgf|2.2535977761	6	73	333	28193	http://www.ebi.ac.uk/QuickGO/GTerm?id=GO:0032233	[]
7	7	establishment or maintenance of epithelial cell apical/basal polarity	GO:0045197	0.000228	0.00277	-2.57	-0.51	13.7257	-2.45062	Pdcd6ip|0.388652811368;Rhoa|0.298814546934;Lin7c|0.433196693944;Cdc42|0.280067035487;Slc9a3r1|0.192275391226	5	47	333	28193	http://www.ebi.ac.uk/QuickGO/GTerm?id=GO:0045197	[]
7	4,6,7	negative regulation of protein transport	GO:0051224	0.00023	0.00279	6.39	0.33	13.7257	-2.45062	Cd34|4.59932952005;Flna|2.14549609685;Cilp|2.71865408481;Ssc5d|3.24618646989;Fzd1|3.65968839802;Cx3cl1|2.95185346987;Ezr|0.192889153541;Gdi1|0.198105033599;Anxa4|0.278515458107;Slc9a3r1|0.192275391226;Nov|5.30090139154	11	253	333	28193	http://www.ebi.ac.uk/QuickGO/GTerm?id=GO:0051224	[]
5	4,5	regulation of macromolecule metabolic process	GO:0060255	0.000232	0.0028	59.46	5.3	13.7257	-2.45062	Eda2r|3.81216919153;Nbl1|5.18343078721;Itgb3|5.1158443758;Ephb2|2.25208200322;Cab39|0.334345076074;Acvr1|2.74973602831;Hrg|4.75255472554;Csf1|3.74287411136;Adipoq|2.2879522883;Serpind1|2.4546929052;F12|6.94811989354;Hgs|5.42391906928;Tollip|0.36615991101;Cd34|4.59932952005;Flna|2.14549609685;D0VED2|2.29433094248;Rras|0.387013893054;Epha2|2.16742617477;Epha1|2.10327724185;Cilp|2.71865408481;Edar|5…	114	7197	333	28193	http://www.ebi.ac.uk/QuickGO/GTerm?id=GO:0060255	[]
4	4	tissue migration	GO:0090130	0.000238	0.00286	6.17	0.31	13.7257	-2.45062	Hrg|4.75255472554;D0VED2|2.29433094248;Epha2|2.16742617477;Adam9|5.70011606189;Glipr2|0.154671414588;Rhoa|0.298814546934;Actc1|0.383772949851;Stc1|2.26689261713;Apoh|2.60842878913;Clec14a|2.98360730816;Cdh13|2.08316700536;Nov|5.30090139154	12	297	333	28193	http://www.ebi.ac.uk/QuickGO/GTerm?id=GO:0090130	[]
9	5,7,8,9	positive regulation of protein import	GO:1904591	0.00024	0.00289	3.56	0.06	13.7257	-2.45062	Flna|2.14549609685;Edar|5.30896264356;Dab2|0.367170054631;App|2.60335706824;Hsp90ab1|0.38951666039;Bambi|8.04563380181;Cdh1|2.19060776169	7	104	333	28193	http://www.ebi.ac.uk/QuickGO/GTerm?id=GO:1904591	[]
4	4	female pregnancy	GO:0007565	0.000245	0.00294	6.72	0.36	13.7257	-2.45062	Itgb3|5.1158443758;Fbln1|2.14917719183;Lamb1|4.50312102762;Grn|2.52531400159;Corin|3.60108152112;Thbd|3.24197450717;Igfbp3|6.33189023027;Bsg|2.49262695321;Acvr1b|4.08989643553;Stc1|2.26689261713;Gc|3.73435596564;Abcg2|0.152104979571	12	298	333	28193	http://www.ebi.ac.uk/QuickGO/GTerm?id=GO:0007565	[]
6	5,6	Notch signaling pathway	GO:0007219	0.000249	0.00298	4.76	0.17	13.7257	-2.45062	D0VED2|2.29433094248;Susd5|5.27036256266;Dlk2|2.92317394946;Jag1|3.40813073464;Notch2|2.07034450987;Dlk1|4.62964842444;App|2.60335706824;Anxa4|0.278515458107;Nov|5.30090139154	9	175	333	28193	http://www.ebi.ac.uk/QuickGO/GTerm?id=GO:0007219	[]
5	5	protein complex subunit organization	GO:0071822	0.000253	0.00301	-22.3	-2.36	13.7257	-2.45062	Cttn|3.70943658628;Cab39|0.334345076074;Hrg|4.75255472554;Adipoq|2.2879522883;Pdcd6ip|0.388652811368;Dpt|2.75320920227;Flna|2.14549609685;Epha1|2.10327724185;Dgkh|8.86210780531;Col14a1|4.89069009535;Mat2a|0.365407861558;Col2a1|4.54505125588;Eps8|0.330232936229;Fmod|3.70078986727;Tubb4b|0.274302404076;Cx3cl1|2.95185346987;Txnrd1|0.426424100537;Col1a1|8.46380225548;A2m|2.33855837033;Cd74|4.59119482…	43	2082	333	28193	http://www.ebi.ac.uk/QuickGO/GTerm?id=GO:0071822	[]
7	6,7	regulation of protein localization to cell periphery	GO:1904375	0.000255	0.00302	3.26	0.03	13.7257	-2.45062	Ephb2|2.25208200322;Epha2|2.16742617477;Dab2|0.367170054631;Lrp1|3.82469933215;Prnp|2.13030284211;Ezr|0.192889153541;Ramp3|3.25725629217	7	105	333	28193	http://www.ebi.ac.uk/QuickGO/GTerm?id=GO:1904375	[]
7	7	endothelial cell differentiation	GO:0045446	0.000255	0.00302	1.94	-0.09	13.7257	-2.45062	Acvr1|2.74973602831;Jag1|3.40813073464;Ezr|0.192889153541;Rap1a|0.238759716766;Stc1|2.26689261713;Rap1b|0.248458596434;F11r|4.32812827809	7	105	333	28193	http://www.ebi.ac.uk/QuickGO/GTerm?id=GO:0045446	[]
7	7	inorganic ion homeostasis	GO:0098771	0.000257	0.00304	11.02	0.76	13.7257	-2.45062	Bdh2|0.473042258133;Itgb3|5.1158443758;C7|2.93218545492;Pdgfra|2.05065374608;Aco1|0.38215273536;F2|2.2510869411;Corin|3.60108152112;Aplp2|2.25203160155;Atp6ap1|7.02461448083;Gnai2|0.276872790527;App|2.60335706824;Dbi|2.2948507915;Tf|2.98223062057;Gnb1|0.260057883034;Ywhae|0.403025765008;Nptn|2.94136439028;Stc1|2.26689261713;Neo1|2.06260707548;Slc34a1|0.356917650316;Slc39a8|2.35932350658;Cln3|0.37…	24	916	333	28193	http://www.ebi.ac.uk/QuickGO/GTerm?id=GO:0098771	[]
8	8	metal ion homeostasis	GO:0055065	0.000261	0.00308	9.86	0.65	13.7257	-2.45062	Bdh2|0.473042258133;Itgb3|5.1158443758;C7|2.93218545492;Pdgfra|2.05065374608;Aco1|0.38215273536;F2|2.2510869411;Corin|3.60108152112;Aplp2|2.25203160155;Atp6ap1|7.02461448083;Gnai2|0.276872790527;App|2.60335706824;Dbi|2.2948507915;Tf|2.98223062057;Gnb1|0.260057883034;Ywhae|0.403025765008;Nptn|2.94136439028;Stc1|2.26689261713;Neo1|2.06260707548;Slc39a8|2.35932350658;Cln3|0.373001179779;Anxa6|0.3830…	22	805	333	28193	http://www.ebi.ac.uk/QuickGO/GTerm?id=GO:0055065	[]
4	4	protein localization	GO:0008104	0.000264	0.00311	31.02	2.64	13.7257	-2.45062	Vps37d|0.345003702298;Nbl1|5.18343078721;Ephb2|2.25208200322;Napg|0.0921049135315;Hgs|5.42391906928;Tollip|0.36615991101;Cd34|4.59932952005;Flna|2.14549609685;Epha2|2.16742617477;Cilp|2.71865408481;Edar|5.30896264356;Ssc5d|3.24618646989;Fzd7|4.49348263825;Gnaq|0.296835941696;Adam9|5.70011606189;Dab2|0.367170054631;Rab2a|0.475611451934;Colq|5.88126108672;Ngfr|3.74331439254;Fzd1|3.65968839802;F2|2.…	55	2889	333	28193	http://www.ebi.ac.uk/QuickGO/GTerm?id=GO:0008104	[]
6	6	neurogenesis	GO:0022008	0.000266	0.00312	20.98	1.69	13.7257	-2.45062	Nbl1|5.18343078721;Ephb2|2.25208200322;Csf1|3.74287411136;TNC|3.69703026509;Flna|2.14549609685;Epha2|2.16742617477;Ephb3|2.25744876689;Tnn|4.99873130491;Ror2|2.77393202342;Slitrk6|3.5594223272;Lamb1|4.50312102762;Ror1|3.21168497159;Flrt1|2.44206974394;Gnaq|0.296835941696;Efna2|3.43174932689;Cdh11|2.85602711753;Pdgfra|2.05065374608;Ngfr|3.74331439254;Jag1|3.40813073464;F2|2.2510869411;Grn|2.525314…	43	2087	333	28193	http://www.ebi.ac.uk/QuickGO/GTerm?id=GO:0022008	[]
3	3	positive regulation of transport	GO:0051050	0.000268	0.00313	15.55	1.19	13.7257	-2.45062	Ephb2|2.25208200322;Pdcd6ip|0.388652811368;Hgs|5.42391906928;Cd34|4.59932952005;Flna|2.14549609685;Edar|5.30896264356;Adam9|5.70011606189;Cdh3|3.47354004903;Dab2|0.367170054631;F2|2.2510869411;Lrp1|3.82469933215;Atp6ap1|7.02461448083;Gnai2|0.276872790527;App|2.60335706824;Dbi|2.2948507915;Prnp|2.13030284211;Ahsg|4.92181450631;Ezr|0.192889153541;Hsp90ab1|0.38951666039;Mertk|2.40575293641;Ywhae|0.4…	29	1210	333	28193	http://www.ebi.ac.uk/QuickGO/GTerm?id=GO:0051050	[]
8	4,5,6,7,8	positive regulation of bone resorption	GO:0045780	0.000271	0.00315	2.86	0	13.7257	-2.45062	Itgb3|5.1158443758;Oscar|4.06886339443;Atp6ap1|7.02461448083;Ahsg|4.92181450631	4	27	333	28193	http://www.ebi.ac.uk/QuickGO/GTerm?id=GO:0045780	[]
7	5,6,7	positive regulation of bone remodeling	GO:0046852	0.000271	0.00315	2.86	0	13.7257	-2.45062	Itgb3|5.1158443758;Oscar|4.06886339443;Atp6ap1|7.02461448083;Ahsg|4.92181450631	4	27	333	28193	http://www.ebi.ac.uk/QuickGO/GTerm?id=GO:0046852	[]
5	5	cellular protein localization	GO:0034613	0.000277	0.00321	23.06	1.89	13.7257	-2.45062	Ephb2|2.25208200322;Napg|0.0921049135315;Hgs|5.42391906928;Tollip|0.36615991101;Flna|2.14549609685;Epha2|2.16742617477;Cilp|2.71865408481;Edar|5.30896264356;Fzd7|4.49348263825;Gnaq|0.296835941696;Dab2|0.367170054631;Colq|5.88126108672;Ngfr|3.74331439254;Fzd1|3.65968839802;F2|2.2510869411;Lrp1|3.82469933215;Rab5a|0.32019329859;Col1a1|8.46380225548;Cd74|4.59119482571;Prnp|2.13030284211;Bsg|2.492626…	41	1961	333	28193	http://www.ebi.ac.uk/QuickGO/GTerm?id=GO:0034613	[]
8	5,7,8	establishment of planar polarity	GO:0001736	0.000278	0.00321	2.86	0	13.7257	-2.45062	Ror2|2.77393202342;Dab2|0.367170054631;Fzd6|5.53106640717;Fzd1|3.65968839802;Cthrc1|4.7008192867	5	49	333	28193	http://www.ebi.ac.uk/QuickGO/GTerm?id=GO:0001736	[]
5	4,5	regulation of cytokine production	GO:0001817	0.000278	0.00321	9.46	0.61	13.7257	-2.45062	Cd34|4.59932952005;Epha2|2.16742617477;Ssc5d|3.24618646989;Tnfrsf13c|2.32711126301;Cdh3|3.47354004903;Prg4|4.25917238204;Icoslg|2.44335138605;F2|2.2510869411;Cx3cl1|2.95185346987;Cd74|4.59119482571;Prnp|2.13030284211;Ezr|0.192889153541;Hsp90ab1|0.38951666039;Mertk|2.40575293641;Anxa4|0.278515458107;Atp6ap2|2.50913275012;Rac1|0.30466263296;Cd276|3.95629986086;F11r|4.32812827809	19	646	333	28193	http://www.ebi.ac.uk/QuickGO/GTerm?id=GO:0001817	[]
5	5	regulation of cell development	GO:0060284	0.000286	0.0033	16.09	1.24	13.7257	-2.45062	Nbl1|5.18343078721;Ephb2|2.25208200322;Csf1|3.74287411136;Flna|2.14549609685;Ephb3|2.25744876689;Fbln1|2.14917719183;Col14a1|4.89069009535;Dab2|0.367170054631;Glipr2|0.154671414588;Ngfr|3.74331439254;Jag1|3.40813073464;F2|2.2510869411;Notch2|2.07034450987;Grn|2.52531400159;Lrp1|3.82469933215;Fbn1|2.82817452252;Tgfbr1|3.24213370659;Atp6ap1|7.02461448083;Cx3cl1|2.95185346987;Col1a1|8.46380225548;Ap…	30	1275	333	28193	http://www.ebi.ac.uk/QuickGO/GTerm?id=GO:0060284	[]
5	5	cellular response to transforming growth factor beta stimulus	GO:0071560	0.00029	0.00334	5.97	0.29	13.7257	-2.45062	Acvr1|2.74973602831;D0VED2|2.29433094248;Cilp|2.71865408481;Adam9|5.70011606189;Dab2|0.367170054631;Col4a2|2.16842250501;Fbn1|2.82817452252;Tgfbr1|3.24213370659;Col1a1|8.46380225548;Hsp90ab1|0.38951666039;Bambi|8.04563380181	11	260	333	28193	http://www.ebi.ac.uk/QuickGO/GTerm?id=GO:0071560	[]
6	6	myeloid cell differentiation	GO:0030099	0.000292	0.00335	7.16	0.4	13.7257	-2.45062	Csf1|3.74287411136;D0VED2|2.29433094248;Epha2|2.16742617477;Oscar|4.06886339443;Ror2|2.77393202342;Efna2|3.43174932689;Jag1|3.40813073464;Notch2|2.07034450987;Fbn1|2.82817452252;Atp6ap1|7.02461448083;App|2.60335706824;Cd74|4.59119482571;Acvr1b|4.08989643553;CSF1|2.89933647101	14	396	333	28193	http://www.ebi.ac.uk/QuickGO/GTerm?id=GO:0030099	[]
5	5	response to nutrient levels	GO:0031667	0.000295	0.00337	12.74	0.92	13.7257	-2.45062	Adipoq|2.2879522883;TNC|3.69703026509;Fstl1|2.19425308414;Suox|2.34451197799;Fzd1|3.65968839802;Gdf15|2.75566898517;Mdh1|0.366549583901;Col1a1|8.46380225548;Apoa4|3.53434532553;Alb|3.69139674036;A2m|2.33855837033;Alpl|0.456178810023;Ass1|0.293887637601;Dbi|2.2948507915;Sord|0.488451903784;Gclm|0.138225351437;Stc1|2.26689261713;Slc34a1|0.356917650316;Slc6a19|0.219446783088;Cln3|0.373001179779;Aldo…	25	982	333	28193	http://www.ebi.ac.uk/QuickGO/GTerm?id=GO:0031667	[]
False	obselete	obsolete death	GO:0016265	0.000297	0.00339	20.36	1.64	13.7257	-2.45062	Eda2r|3.81216919153;Cd34|4.59932952005;Flna|2.14549609685;Epha2|2.16742617477;Dab2|0.367170054631;Col2a1|4.54505125588;Ngfr|3.74331439254;Pip|2.63872490719;Lrp1|3.82469933215;Comp|12.2345378169;Atp6ap1|7.02461448083;Txnrd1|0.426424100537;Alb|3.69139674036;Gapdh|0.343588279158;App|2.60335706824;Cd74|4.59119482571;Tf|2.98223062057;Prnp|2.13030284211;Igfbp3|6.33189023027;Cryab|0.397073026116;Hsp90ab…	38	1775	333	28193	http://www.ebi.ac.uk/QuickGO/GTerm?id=GO:0016265	[]
7	6,7	peptide transport	GO:0015833	0.000298	0.00339	23.91	1.97	13.7257	-2.45062	Vps37d|0.345003702298;Napg|0.0921049135315;Slc15a2|0.143299188752;Hgs|5.42391906928;Cd34|4.59932952005;Flna|2.14549609685;Cilp|2.71865408481;Edar|5.30896264356;Ssc5d|3.24618646989;Fzd7|4.49348263825;Gnaq|0.296835941696;Adam9|5.70011606189;Dab2|0.367170054631;Fzd1|3.65968839802;Lrp1|3.82469933215;Rab5a|0.32019329859;Cx3cl1|2.95185346987;Col1a1|8.46380225548;App|2.60335706824;Cd74|4.59119482571;Prn…	41	1968	333	28193	http://www.ebi.ac.uk/QuickGO/GTerm?id=GO:0015833	[]
4	4	transport	GO:0006810	0.000303	0.00344	57.28	5.1	13.7257	-2.45062	LOC298111|0.324148936194;Vps37d|0.345003702298;Itgb3|5.1158443758;Ephb2|2.25208200322;Cfi|3.48448523721;Napg|0.0921049135315;Adipoq|2.2879522883;Atp11a|0.149327334068;Slc15a2|0.143299188752;Pdcd6ip|0.388652811368;Hgs|5.42391906928;Cd34|4.59932952005;Flna|2.14549609685;D0VED2|2.29433094248;Scarf2|3.5166690783;Cilp|2.71865408481;Edar|5.30896264356;Dennd2a|2.93748046567;Ssc5d|3.24618646989;Bin1|2.29…	103	6399	333	28193	http://www.ebi.ac.uk/QuickGO/GTerm?id=GO:0006810	[]
6	6	regulation of granulocyte chemotaxis	GO:0071622	0.000306	0.00346	2.7	-0.02	13.7257	-2.45062	Csf1|3.74287411136;Cx3cl1|2.95185346987;Cd74|4.59119482571;Jam3|3.00106677112;Rac1|0.30466263296	5	50	333	28193	http://www.ebi.ac.uk/QuickGO/GTerm?id=GO:0071622	[]
4	4	bone development	GO:0060348	0.000309	0.00348	5.87	0.28	13.7257	-2.45062	D0VED2|2.29433094248;Col2a1|4.54505125588;Notch2|2.07034450987;Fbn1|2.82817452252;Comp|12.2345378169;Atp6ap1|7.02461448083;Col1a1|8.46380225548;Alpl|0.456178810023;Rhoa|0.298814546934;Stc1|2.26689261713	10	220	333	28193	http://www.ebi.ac.uk/QuickGO/GTerm?id=GO:0060348	[]
4	4	cell death	GO:0008219	0.000309	0.00348	26.52	2.21	13.7257	-2.45062	Eda2r|3.81216919153;Itgb3|5.1158443758;Acvr1|2.74973602831;Hrg|4.75255472554;Shisa5|6.7995250186;Cd34|4.59932952005;Flna|2.14549609685;D0VED2|2.29433094248;Epha2|2.16742617477;Dab2|0.367170054631;Col2a1|4.54505125588;Relt|12.3184129146;Ngfr|3.74331439254;Pip|2.63872490719;Fzd1|3.65968839802;Lrp1|3.82469933215;Comp|12.2345378169;Atp6ap1|7.02461448083;Txnrd1|0.426424100537;Alb|3.69139674036;Gapdh|0…	48	2433	333	28193	http://www.ebi.ac.uk/QuickGO/GTerm?id=GO:0008219	[]
4	4	epithelial cell proliferation	GO:0050673	0.000312	0.00351	8.11	0.49	13.7257	-2.45062	Cd34|4.59932952005;Epha2|2.16742617477;RGD1308195|2.60607870334;Slurp1|5.54535768602;Fzd7|4.49348263825;Cdh3|3.47354004903;Ngfr|3.74331439254;Grn|2.52531400159;Tgfbr1|3.24213370659;Wfdc1|8.35634017056;Apoh|2.60842878913;Cdc42|0.280067035487;Cdh13|2.08316700536;Nov|5.30090139154;Cdh1|2.19060776169	15	447	333	28193	http://www.ebi.ac.uk/QuickGO/GTerm?id=GO:0050673	[]
7	5,6,7	negative regulation of transmembrane receptor protein serine/threonine kinase signaling pathway	GO:0090101	0.00032	0.00359	4.23	0.12	13.7257	-2.45062	Nbl1|5.18343078721;Acvr1|2.74973602831;Cilp|2.71865408481;Fzd1|3.65968839802;Fbn1|2.82817452252;Bambi|8.04563380181;Nov|5.30090139154	7	109	333	28193	http://www.ebi.ac.uk/QuickGO/GTerm?id=GO:0090101	[]
5	5	organic substance transport	GO:0071702	0.000323	0.0036	-16.64	-1.83	13.7257	-2.45062	Vps37d|0.345003702298;Napg|0.0921049135315;Atp11a|0.149327334068;Slc15a2|0.143299188752;Hgs|5.42391906928;Cd34|4.59932952005;Flna|2.14549609685;D0VED2|2.29433094248;Cilp|2.71865408481;Edar|5.30896264356;Ssc5d|3.24618646989;Fzd7|4.49348263825;Gnaq|0.296835941696;Adam9|5.70011606189;Dab2|0.367170054631;LOC691960|2.35285038633;Rab2a|0.475611451934;Fzd1|3.65968839802;Slc6a18|0.156236230766;Lrp1|3.824…	59	3189	333	28193	http://www.ebi.ac.uk/QuickGO/GTerm?id=GO:0071702	[]
6	5,6	regulation of actin cytoskeleton organization	GO:0032956	0.000323	0.0036	0.14	-0.26	13.7257	-2.45062	Hrg|4.75255472554;Flna|2.14549609685;Epha1|2.10327724185;Eps8|0.330232936229;Rhoa|0.298814546934;RDX|0.158140346491;Capzb|0.483522322492;Jam3|3.00106677112;Capg|5.95506988893;Rac1|0.30466263296;Dstn|0.299534574236;Cdc42|0.280067035487;F11r|4.32812827809;Ctgf|2.2535977761	14	400	333	28193	http://www.ebi.ac.uk/QuickGO/GTerm?id=GO:0032956	[]
4	4	cellular macromolecule localization	GO:0070727	0.000327	0.00363	23.06	1.89	13.7257	-2.45062	Ephb2|2.25208200322;Napg|0.0921049135315;Hgs|5.42391906928;Tollip|0.36615991101;Flna|2.14549609685;Epha2|2.16742617477;Cilp|2.71865408481;Edar|5.30896264356;Fzd7|4.49348263825;Gnaq|0.296835941696;Dab2|0.367170054631;Colq|5.88126108672;Ngfr|3.74331439254;Fzd1|3.65968839802;F2|2.2510869411;Lrp1|3.82469933215;Rab5a|0.32019329859;Col1a1|8.46380225548;Cd74|4.59119482571;Prnp|2.13030284211;Bsg|2.492626…	41	1977	333	28193	http://www.ebi.ac.uk/QuickGO/GTerm?id=GO:0070727	[]
3	3	developmental process involved in reproduction	GO:0003006	0.000329	0.00365	11.53	0.81	13.7257	-2.45062	Acvr1|2.74973602831;Csf1|3.74287411136;Flna|2.14549609685;Ror2|2.77393202342;Adam19|2.68772007617;Pcdh12|5.64133781466;Pdgfra|2.05065374608;Spint2|2.32465837181;Txnrd1|0.426424100537;A2m|2.33855837033;Alpl|0.456178810023;Ahsg|4.92181450631;Bsg|2.49262695321;Hsp90ab1|0.38951666039;Idh1|0.405390692422;Fabp9|0.1293446772;Cdh6|3.29950441718;Mertk|2.40575293641;Acvr1b|4.08989643553;Stc1|2.26689261713;…	23	875	333	28193	http://www.ebi.ac.uk/QuickGO/GTerm?id=GO:0003006	[]
6	6	interleukin-2 secretion	GO:0070970	0.000332	0.00367	0.71	-0.21	13.7257	-2.45062	Cd34|4.59932952005;Ezr|0.192889153541;Cd276|3.95629986086	3	12	333	28193	http://www.ebi.ac.uk/QuickGO/GTerm?id=GO:0070970	[]
5	5	regulation of secretion	GO:0051046	0.000332	0.00367	14.98	1.13	13.7257	-2.45062	Adipoq|2.2879522883;Pdcd6ip|0.388652811368;Hgs|5.42391906928;Cd34|4.59932952005;Ssc5d|3.24618646989;Adam9|5.70011606189;Tff2|8.78323243558;Corin|3.60108152112;Rab5a|0.32019329859;Atp6ap1|7.02461448083;Cx3cl1|2.95185346987;Gnai2|0.276872790527;Cd74|4.59119482571;Igfbp3|6.33189023027;Ezr|0.192889153541;Ralb|0.430253979951;Rap1a|0.238759716766;Rala|0.398148061057;Stc1|2.26689261713;Anxa4|0.278515458…	25	990	333	28193	http://www.ebi.ac.uk/QuickGO/GTerm?id=GO:0051046	[]
4	4	establishment of tissue polarity	GO:0007164	0.000336	0.00369	2.86	0	13.7257	-2.45062	Ror2|2.77393202342;Dab2|0.367170054631;Fzd6|5.53106640717;Fzd1|3.65968839802;Cthrc1|4.7008192867	5	51	333	28193	http://www.ebi.ac.uk/QuickGO/GTerm?id=GO:0007164	[]
6	6	response to growth hormone	GO:0060416	0.000336	0.00369	0.98	-0.18	13.7257	-2.45062	Gdf15|2.75566898517;Ass1|0.293887637601;Igfbp3|6.33189023027;Slc34a1|0.356917650316;F7|2.62509458921	5	51	333	28193	http://www.ebi.ac.uk/QuickGO/GTerm?id=GO:0060416	[]
8	4,7,8	positive regulation of protein localization to nucleus	GO:1900182	0.000342	0.00374	4.07	0.11	13.7257	-2.45062	Flna|2.14549609685;Edar|5.30896264356;Dab2|0.367170054631;Ngfr|3.74331439254;F2|2.2510869411;Hsp90ab1|0.38951666039;Bambi|8.04563380181;Cdh1|2.19060776169	8	145	333	28193	http://www.ebi.ac.uk/QuickGO/GTerm?id=GO:1900182	[]
5	4,5	establishment of protein localization	GO:0045184	0.000342	0.00374	25.93	2.16	13.7257	-2.45062	Vps37d|0.345003702298;Napg|0.0921049135315;Hgs|5.42391906928;Cd34|4.59932952005;Flna|2.14549609685;Epha2|2.16742617477;Cilp|2.71865408481;Edar|5.30896264356;Ssc5d|3.24618646989;Fzd7|4.49348263825;Gnaq|0.296835941696;Adam9|5.70011606189;Dab2|0.367170054631;Rab2a|0.475611451934;Colq|5.88126108672;Fzd1|3.65968839802;Lrp1|3.82469933215;Rab5a|0.32019329859;Cx3cl1|2.95185346987;Col1a1|8.46380225548;App…	45	2244	333	28193	http://www.ebi.ac.uk/QuickGO/GTerm?id=GO:0045184	[]
5	5	ameboidal-type cell migration	GO:0001667	0.000357	0.00389	7.51	0.43	13.7257	-2.45062	Itgb3|5.1158443758;Acvr1|2.74973602831;Hrg|4.75255472554;D0VED2|2.29433094248;Epha2|2.16742617477;Adam9|5.70011606189;Glipr2|0.154671414588;Rhoa|0.298814546934;Acvr1b|4.08989643553;Stc1|2.26689261713;Apoh|2.60842878913;Clec14a|2.98360730816;Cdh13|2.08316700536;Nov|5.30090139154	14	404	333	28193	http://www.ebi.ac.uk/QuickGO/GTerm?id=GO:0001667	[]
8	5,6,7,8	positive regulation of blood coagulation	GO:0030194	0.00036	0.00389	2.03	-0.08	13.7257	-2.45062	F12|6.94811989354;F2|2.2510869411;Apoh|2.60842878913;F7|2.62509458921	4	29	333	28193	http://www.ebi.ac.uk/QuickGO/GTerm?id=GO:0030194	[]
7	7	cellular response to beta-amyloid	GO:1904646	0.00036	0.00389	1.9	-0.09	13.7257	-2.45062	Ngfr|3.74331439254;Lrp1|3.82469933215;App|2.60335706824;Prnp|2.13030284211	4	29	333	28193	http://www.ebi.ac.uk/QuickGO/GTerm?id=GO:1904646	[]
4	4	positive regulation of hemostasis	GO:1900048	0.00036	0.00389	2.03	-0.08	13.7257	-2.45062	F12|6.94811989354;F2|2.2510869411;Apoh|2.60842878913;F7|2.62509458921	4	29	333	28193	http://www.ebi.ac.uk/QuickGO/GTerm?id=GO:1900048	[]
4	4	tube morphogenesis	GO:0035239	0.000366	0.00394	6.94	0.38	13.7257	-2.45062	Acvr1|2.74973602831;Csf1|3.74287411136;TNC|3.69703026509;D0VED2|2.29433094248;Epha2|2.16742617477;Edar|5.30896264356;Ephb3|2.25744876689;Pdgfra|2.05065374608;Fzd6|5.53106640717;Fzd1|3.65968839802;Spint2|2.32465837181;Rhoa|0.298814546934;Rala|0.398148061057;Cthrc1|4.7008192867	14	405	333	28193	http://www.ebi.ac.uk/QuickGO/GTerm?id=GO:0035239	[]
7	6,7	collagen fibril organization	GO:0030199	0.000368	0.00394	3.28	0.04	13.7257	-2.45062	Dpt|2.75320920227;Col14a1|4.89069009535;Col2a1|4.54505125588;Fmod|3.70078986727;Col1a1|8.46380225548	5	52	333	28193	http://www.ebi.ac.uk/QuickGO/GTerm?id=GO:0030199	[]
6	5,6	negative regulation of cytokine secretion	GO:0050710	0.000368	0.00394	1.27	-0.15	13.7257	-2.45062	Cd34|4.59932952005;Ssc5d|3.24618646989;Cx3cl1|2.95185346987;Ezr|0.192889153541;Anxa4|0.278515458107	5	52	333	28193	http://www.ebi.ac.uk/QuickGO/GTerm?id=GO:0050710	[]
7	5,6,7	regulation of filopodium assembly	GO:0051489	0.000368	0.00394	-2.19	-0.48	13.7257	-2.45062	Rab5a|0.32019329859;Rala|0.398148061057;Capzb|0.483522322492;Cln3|0.373001179779;Cdc42|0.280067035487	5	52	333	28193	http://www.ebi.ac.uk/QuickGO/GTerm?id=GO:0051489	[]
4	4	endomembrane system organization	GO:0010256	0.000369	0.00395	-3.82	-0.63	13.7257	-2.45062	Ephb2|2.25208200322;Flna|2.14549609685;Epha2|2.16742617477;Dab2|0.367170054631;Rab2a|0.475611451934;Lrp1|3.82469933215;Rab5a|0.32019329859;Prnp|2.13030284211;Bsg|2.49262695321;Ezr|0.192889153541;Fabp9|0.1293446772;Cln3|0.373001179779;PACSIN2|0.284400892288;Lin7c|0.433196693944;Cdc42|0.280067035487;F11r|4.32812827809;Slc9a3r1|0.192275391226;Ramp3|3.25725629217;Cdh1|2.19060776169	19	661	333	28193	http://www.ebi.ac.uk/QuickGO/GTerm?id=GO:0010256	[]
3	3	macromolecule localization	GO:0033036	0.000371	0.00396	35.3	3.04	13.7257	-2.45062	Vps37d|0.345003702298;Nbl1|5.18343078721;Ephb2|2.25208200322;Napg|0.0921049135315;Atp11a|0.149327334068;Hgs|5.42391906928;Tollip|0.36615991101;Cd34|4.59932952005;Flna|2.14549609685;D0VED2|2.29433094248;Epha2|2.16742617477;Cilp|2.71865408481;Edar|5.30896264356;Ssc5d|3.24618646989;Fzd7|4.49348263825;Gnaq|0.296835941696;Adam9|5.70011606189;Dab2|0.367170054631;Rab2a|0.475611451934;Colq|5.88126108672;…	61	3346	333	28193	http://www.ebi.ac.uk/QuickGO/GTerm?id=GO:0033036	[]
9	7,8,9	positive regulation of kinase activity	GO:0033674	0.000373	0.00397	8.71	0.54	13.7257	-2.45062	Cab39|0.334345076074;Csf1|3.74287411136;D0VED2|2.29433094248;Ror2|2.77393202342;Adam9|5.70011606189;Pdgfra|2.05065374608;F2|2.2510869411;Gdf15|2.75566898517;Gnai2|0.276872790527;App|2.60335706824;Cd74|4.59119482571;Prnp|2.13030284211;Hsp90ab1|0.38951666039;Rhoa|0.298814546934;Rap1a|0.238759716766;Cdc42|0.280067035487;Fzd4|8.36808238061	17	556	333	28193	http://www.ebi.ac.uk/QuickGO/GTerm?id=GO:0033674	[]
False	obselete	obsolete cell-type specific apoptotic process	GO:0097285	0.000376	0.00399	3.82	0.09	13.7257	-2.45062	Ngfr|3.74331439254;Pip|2.63872490719;Lrp1|3.82469933215;Gapdh|0.343588279158;App|2.60335706824;Cd74|4.59119482571;Hsp90ab1|0.38951666039;Gclm|0.138225351437;Gnb1|0.260057883034;Mertk|2.40575293641;Rhoa|0.298814546934;Cd27|6.34677626266;Apoh|2.60842878913;Cln3|0.373001179779;Cdc42|0.280067035487	15	455	333	28193	http://www.ebi.ac.uk/QuickGO/GTerm?id=GO:0097285	[]
3	3	regulation of immune system process	GO:0002682	0.000377	0.00399	17.23	1.34	13.7257	-2.45062	Nbl1|5.18343078721;Itgb3|5.1158443758;Sppl2a|2.09621864242;Hrg|4.75255472554;Csf1|3.74287411136;C7|2.93218545492;D0VED2|2.29433094248;Oscar|4.06886339443;Ror2|2.77393202342;Tnfrsf13c|2.32711126301;Tff2|8.78323243558;Jag1|3.40813073464;Pip|2.63872490719;Notch2|2.07034450987;Fbn1|2.82817452252;Atp6ap1|7.02461448083;Cx3cl1|2.95185346987;App|2.60335706824;Cd74|4.59119482571;Prnp|2.13030284211;Ezr|0.1…	32	1419	333	28193	http://www.ebi.ac.uk/QuickGO/GTerm?id=GO:0002682	[]
7	5,6,7	regulation of plasma membrane organization	GO:1903729	0.000378	0.00399	3.26	0.03	13.7257	-2.45062	Ephb2|2.25208200322;Epha2|2.16742617477;Dab2|0.367170054631;Lrp1|3.82469933215;Prnp|2.13030284211;Ezr|0.192889153541;Ramp3|3.25725629217	7	112	333	28193	http://www.ebi.ac.uk/QuickGO/GTerm?id=GO:1903729	[]
8	6,7,8	protein import into nucleus	GO:0006606	0.000382	0.00401	6.77	0.36	13.7257	-2.45062	Flna|2.14549609685;Cilp|2.71865408481;Edar|5.30896264356;Fzd7|4.49348263825;Gnaq|0.296835941696;Dab2|0.367170054631;Fzd1|3.65968839802;Hsp90ab1|0.38951666039;Bambi|8.04563380181;Slc9a3r1|0.192275391226;Nov|5.30090139154;Cdh1|2.19060776169	12	313	333	28193	http://www.ebi.ac.uk/QuickGO/GTerm?id=GO:0006606	[]
8	6,7,8	protein targeting to nucleus	GO:0044744	0.000382	0.00401	6.77	0.36	13.7257	-2.45062	Flna|2.14549609685;Cilp|2.71865408481;Edar|5.30896264356;Fzd7|4.49348263825;Gnaq|0.296835941696;Dab2|0.367170054631;Fzd1|3.65968839802;Hsp90ab1|0.38951666039;Bambi|8.04563380181;Slc9a3r1|0.192275391226;Nov|5.30090139154;Cdh1|2.19060776169	12	313	333	28193	http://www.ebi.ac.uk/QuickGO/GTerm?id=GO:0044744	[]
6	4,6	positive regulation of leukocyte migration	GO:0002687	0.000392	0.00411	4.29	0.13	13.7257	-2.45062	Itgb3|5.1158443758;Csf1|3.74287411136;Cx3cl1|2.95185346987;App|2.60335706824;Cd74|4.59119482571;Rhoa|0.298814546934;Rac1|0.30466263296;F7|2.62509458921	8	148	333	28193	http://www.ebi.ac.uk/QuickGO/GTerm?id=GO:0002687	[]
6	6	camera-type eye development	GO:0043010	0.000401	0.0042	6.17	0.31	13.7257	-2.45062	Ephb2|2.25208200322;D0VED2|2.29433094248;Epha2|2.16742617477;Slitrk6|3.5594223272;Pdgfra|2.05065374608;Jag1|3.40813073464;Fbn1|2.82817452252;Cryab|0.397073026116;Aqp5|0.292205839508;Gnb1|0.260057883034;Mertk|2.40575293641;Efemp1|2.81499786859;Fzd4|8.36808238061	13	361	333	28193	http://www.ebi.ac.uk/QuickGO/GTerm?id=GO:0043010	[]
5	4,5	regulation of actin filament-based process	GO:0032970	0.000412	0.00428	3.71	0.08	13.7257	-2.45062	Hrg|4.75255472554;Flna|2.14549609685;Epha1|2.10327724185;Eps8|0.330232936229;Rhoa|0.298814546934;Stc1|2.26689261713;RDX|0.158140346491;Capzb|0.483522322492;Jam3|3.00106677112;Capg|5.95506988893;Rac1|0.30466263296;Dstn|0.299534574236;Cdc42|0.280067035487;F11r|4.32812827809;Ctgf|2.2535977761	15	459	333	28193	http://www.ebi.ac.uk/QuickGO/GTerm?id=GO:0032970	[]
4	4	response to transforming growth factor beta	GO:0071559	0.000412	0.00428	5.97	0.29	13.7257	-2.45062	Acvr1|2.74973602831;D0VED2|2.29433094248;Cilp|2.71865408481;Adam9|5.70011606189;Dab2|0.367170054631;Col4a2|2.16842250501;Fbn1|2.82817452252;Tgfbr1|3.24213370659;Col1a1|8.46380225548;Hsp90ab1|0.38951666039;Bambi|8.04563380181	11	271	333	28193	http://www.ebi.ac.uk/QuickGO/GTerm?id=GO:0071559	[]
7	6,7	negative regulation of interleukin-2 secretion	GO:1900041	0.000414	0.00428	0.05	-0.27	13.7257	-2.45062	Cd34|4.59932952005;Ezr|0.192889153541	2	3	333	28193	http://www.ebi.ac.uk/QuickGO/GTerm?id=GO:1900041	[]
5	5	cytolysis in other organism involved in symbiotic interaction	GO:0051801	0.000414	0.00428	0.92	-0.19	13.7257	-2.45062	F2|2.2510869411;Alb|3.69139674036	2	3	333	28193	http://www.ebi.ac.uk/QuickGO/GTerm?id=GO:0051801	[]
6	5,6	astrocyte activation involved in immune response	GO:0002265	0.000414	0.00428	1	-0.18	13.7257	-2.45062	Lrp1|3.82469933215;App|2.60335706824	2	3	333	28193	http://www.ebi.ac.uk/QuickGO/GTerm?id=GO:0002265	[]
6	6	amide transport	GO:0042886	0.000421	0.00434	23.91	1.97	13.7257	-2.45062	Vps37d|0.345003702298;Napg|0.0921049135315;Slc15a2|0.143299188752;Hgs|5.42391906928;Cd34|4.59932952005;Flna|2.14549609685;Cilp|2.71865408481;Edar|5.30896264356;Ssc5d|3.24618646989;Fzd7|4.49348263825;Gnaq|0.296835941696;Adam9|5.70011606189;Dab2|0.367170054631;Fzd1|3.65968839802;Lrp1|3.82469933215;Rab5a|0.32019329859;Cx3cl1|2.95185346987;Col1a1|8.46380225548;App|2.60335706824;Cd74|4.59119482571;Prn…	41	2002	333	28193	http://www.ebi.ac.uk/QuickGO/GTerm?id=GO:0042886	[]
5	5	regulation of vasculature development	GO:1901342	0.000423	0.00435	6.69	0.35	13.7257	-2.45062	Itgb3|5.1158443758;Hrg|4.75255472554;Hgs|5.42391906928;Cd34|4.59932952005;D0VED2|2.29433094248;Rras|0.387013893054;Epha2|2.16742617477;Epha1|2.10327724185;Col4a2|2.16842250501;Ngfr|3.74331439254;Rhoa|0.298814546934;Rap1a|0.238759716766;Apoh|2.60842878913	13	363	333	28193	http://www.ebi.ac.uk/QuickGO/GTerm?id=GO:1901342	[]
8	7,8	neuron remodeling	GO:0016322	0.000428	0.00439	0.53	-0.22	13.7257	-2.45062	Gnaq|0.296835941696;App|2.60335706824;Cspg4|2.20926570678	3	13	333	28193	http://www.ebi.ac.uk/QuickGO/GTerm?id=GO:0016322	[]
4	4	response to oxidative stress	GO:0006979	0.000432	0.00443	9.82	0.65	13.7257	-2.45062	Pxdn|4.76280010599;Aldh3b1|0.322748742755;Adam9|5.70011606189;Il18bp|2.72640802162;Pdgfra|2.05065374608;Ngfr|3.74331439254;Fzd1|3.65968839802;Txnrd1|0.426424100537;Col1a1|8.46380225548;Ggt1|0.409751834236;App|2.60335706824;Prnp|2.13030284211;Cryab|0.397073026116;Idh1|0.405390692422;Gclm|0.138225351437;Msra|0.247245747063;Atox1|2.36286872884;Fbln5|8.80994000222	18	616	333	28193	http://www.ebi.ac.uk/QuickGO/GTerm?id=GO:0006979	[]
6	4,5,6	negative regulation of macromolecule metabolic process	GO:0010605	0.000437	0.00447	26.57	2.22	13.7257	-2.45062	Ephb2|2.25208200322;Hrg|4.75255472554;Serpind1|2.4546929052;Cd34|4.59932952005;Flna|2.14549609685;Epha1|2.10327724185;Cilp|2.71865408481;Fbln1|2.14917719183;Gp1ba|2.01830994845;Psca|2.57746392616;Lsm3|2.38664067218;Flrt1|2.44206974394;Gnaq|0.296835941696;Dab2|0.367170054631;Prg4|4.25917238204;Fzd6|5.53106640717;Fzd1|3.65968839802;F2|2.2510869411;Notch2|2.07034450987;Spint2|2.32465837181;Gas1|4.15…	53	2811	333	28193	http://www.ebi.ac.uk/QuickGO/GTerm?id=GO:0010605	[]
6	6	regulation of lamellipodium organization	GO:1902743	0.000439	0.00448	-1.01	-0.37	13.7257	-2.45062	Hrg|4.75255472554;Epha2|2.16742617477;Capzb|0.483522322492;Rac1|0.30466263296;Cdc42|0.280067035487	5	54	333	28193	http://www.ebi.ac.uk/QuickGO/GTerm?id=GO:1902743	[]
6	4,6	negative regulation of intracellular transport	GO:0032387	0.000448	0.00456	-4.77	-0.72	13.7257	-2.45062	Cilp|2.71865408481;Fzd1|3.65968839802;Cryab|0.397073026116;Gdi1|0.198105033599;Rap1a|0.238759716766;Rap1b|0.248458596434;Slc9a3r1|0.192275391226;Nov|5.30090139154	8	151	333	28193	http://www.ebi.ac.uk/QuickGO/GTerm?id=GO:0032387	[]
5	5	response to peptide hormone	GO:0043434	0.000452	0.00458	10.82	0.74	13.7257	-2.45062	Itgb3|5.1158443758;Adipoq|2.2879522883;Fzd1|3.65968839802;Gdf15|2.75566898517;Fbn1|2.82817452252;Col1a1|8.46380225548;Gnai2|0.276872790527;Ass1|0.293887637601;Igfbp3|6.33189023027;Ahsg|4.92181450631;Bsg|2.49262695321;Slc34a1|0.356917650316;Slc22a12|0.282030760032;Rap1b|0.248458596434;Tff1|4.47827036057;Aldob|0.282562514324;Abcg2|0.152104979571;F7|2.62509458921;Ctgf|2.2535977761	19	672	333	28193	http://www.ebi.ac.uk/QuickGO/GTerm?id=GO:0043434	[]
5	5	regulation of response to wounding	GO:1903034	0.000464	0.0047	9.6	0.63	13.7257	-2.45062	Hrg|4.75255472554;F12|6.94811989354;Cd34|4.59932952005;Gp1ba|2.01830994845;Tff2|8.78323243558;Pdgfra|2.05065374608;F2|2.2510869411;Thbd|3.24197450717;Cx3cl1|2.95185346987;Wfdc1|8.35634017056;Ahsg|4.92181450631;Plg|5.70809177879;Apoh|2.60842878913;Cd276|3.95629986086;F7|2.62509458921;Nov|5.30090139154	16	515	333	28193	http://www.ebi.ac.uk/QuickGO/GTerm?id=GO:1903034	[]
4	4	positive regulation of coagulation	GO:0050820	0.000468	0.00473	2.03	-0.08	13.7257	-2.45062	F12|6.94811989354;F2|2.2510869411;Apoh|2.60842878913;F7|2.62509458921	4	31	333	28193	http://www.ebi.ac.uk/QuickGO/GTerm?id=GO:0050820	[]
6	3,5,6	negative regulation of establishment of protein localization	GO:1904950	0.00047	0.00474	6.06	0.3	13.7257	-2.45062	Cd34|4.59932952005;Cilp|2.71865408481;Ssc5d|3.24618646989;Fzd1|3.65968839802;Cx3cl1|2.95185346987;Ezr|0.192889153541;Gdi1|0.198105033599;Anxa4|0.278515458107;Slc9a3r1|0.192275391226;Nov|5.30090139154	10	232	333	28193	http://www.ebi.ac.uk/QuickGO/GTerm?id=GO:1904950	[]
6	5,6	positive regulation of cell-matrix adhesion	GO:0001954	0.000478	0.00481	2.41	-0.05	13.7257	-2.45062	Hrg|4.75255472554;Csf1|3.74287411136;Epha1|2.10327724185;Rac1|0.30466263296;Cdh13|2.08316700536	5	55	333	28193	http://www.ebi.ac.uk/QuickGO/GTerm?id=GO:0001954	[]
4	4	response to extracellular stimulus	GO:0009991	0.000485	0.00487	12.74	0.92	13.7257	-2.45062	Adipoq|2.2879522883;TNC|3.69703026509;Fstl1|2.19425308414;Suox|2.34451197799;Fzd1|3.65968839802;Gdf15|2.75566898517;Mdh1|0.366549583901;Col1a1|8.46380225548;Apoa4|3.53434532553;Alb|3.69139674036;A2m|2.33855837033;Alpl|0.456178810023;Ass1|0.293887637601;Dbi|2.2948507915;Sord|0.488451903784;Gclm|0.138225351437;Stc1|2.26689261713;Slc34a1|0.356917650316;Slc6a19|0.219446783088;Cln3|0.373001179779;Aldo…	25	1016	333	28193	http://www.ebi.ac.uk/QuickGO/GTerm?id=GO:0009991	[]
4	4	tube development	GO:0035295	0.000487	0.00488	9.9	0.66	13.7257	-2.45062	Gsta3|0.253233789929;Acvr1|2.74973602831;Csf1|3.74287411136;TNC|3.69703026509;D0VED2|2.29433094248;Epha2|2.16742617477;Edar|5.30896264356;Ephb3|2.25744876689;Pdgfra|2.05065374608;Fzd6|5.53106640717;Jag1|3.40813073464;Fzd1|3.65968839802;Spint2|2.32465837181;Ass1|0.293887637601;Rhoa|0.298814546934;Rala|0.398148061057;Atp6ap2|2.50913275012;Cdc42|0.280067035487;Cthrc1|4.7008192867;Ctgf|2.2535977761	20	731	333	28193	http://www.ebi.ac.uk/QuickGO/GTerm?id=GO:0035295	[]
8	7,8	epithelial to mesenchymal transition	GO:0001837	0.000489	0.00489	4.72	0.17	13.7257	-2.45062	Acvr1|2.74973602831;Flna|2.14549609685;D0VED2|2.29433094248;Dab2|0.367170054631;Glipr2|0.154671414588;Tgfbr1|3.24213370659;Col1a1|8.46380225548;Bambi|8.04563380181	8	153	333	28193	http://www.ebi.ac.uk/QuickGO/GTerm?id=GO:0001837	[]
5	5	inflammatory response	GO:0006954	0.00049	0.00489	12.46	0.9	13.7257	-2.45062	Acvr1|2.74973602831;F12|6.94811989354;Tollip|0.36615991101;Epha2|2.16742617477;Relt|12.3184129146;Tff2|8.78323243558;F2|2.2510869411;Cx3cl1|2.95185346987;Wfdc1|8.35634017056;A2m|2.33855837033;Ass1|0.293887637601;Tf|2.98223062057;Ahsg|4.92181450631;Cspg4|2.20926570678;Mug1|3.71262537833;Cd27|6.34677626266;Itih4|3.78302331051;Jam3|3.00106677112;CSF1|2.89933647101;Cd276|3.95629986086;Nov|5.300901391…	21	787	333	28193	http://www.ebi.ac.uk/QuickGO/GTerm?id=GO:0006954	[]
8	6,7,8	negative regulation of canonical Wnt signaling pathway	GO:0090090	0.000492	0.00489	4.27	0.13	13.7257	-2.45062	Tnn|4.99873130491;Ror2|2.77393202342;Dab2|0.367170054631;Fzd6|5.53106640717;Fzd1|3.65968839802;Cthrc1|4.7008192867;Slc9a3r1|0.192275391226	7	117	333	28193	http://www.ebi.ac.uk/QuickGO/GTerm?id=GO:0090090	[]
5	4,5	regulation of cellular metabolic process	GO:0031323	0.000493	0.00489	60	5.35	13.7257	-2.45062	Eda2r|3.81216919153;Tff3|4.02338625755;Nbl1|5.18343078721;Itgb3|5.1158443758;Ephb2|2.25208200322;Cab39|0.334345076074;Acvr1|2.74973602831;Hrg|4.75255472554;Csf1|3.74287411136;Adipoq|2.2879522883;Serpind1|2.4546929052;Pik3ip1|3.77389751588;F12|6.94811989354;Hgs|5.42391906928;Tollip|0.36615991101;Cd34|4.59932952005;Flna|2.14549609685;D0VED2|2.29433094248;Rras|0.387013893054;Epha2|2.16742617477;Epha…	114	7331	333	28193	http://www.ebi.ac.uk/QuickGO/GTerm?id=GO:0031323	[]
4	4	response to fibroblast growth factor	GO:0071774	0.000511	0.00506	4.53	0.15	13.7257	-2.45062	TNC|3.69703026509;Flrt1|2.44206974394;Fgfr1|2.48030633331;Ngfr|3.74331439254;Col1a1|8.46380225548;Gclm|0.138225351437;Nptn|2.94136439028;Ctgf|2.2535977761	8	154	333	28193	http://www.ebi.ac.uk/QuickGO/GTerm?id=GO:0071774	[]
6	5,6	neuron development	GO:0048666	0.000528	0.00521	15.85	1.21	13.7257	-2.45062	Nbl1|5.18343078721;Ephb2|2.25208200322;TNC|3.69703026509;Ephb3|2.25744876689;Tnn|4.99873130491;Slitrk6|3.5594223272;Lamb1|4.50312102762;Flrt1|2.44206974394;Gnaq|0.296835941696;Efna2|3.43174932689;Cdh11|2.85602711753;Ngfr|3.74331439254;Grn|2.52531400159;Gldn|2.77725197803;Lrp1|3.82469933215;Cx3cl1|2.95185346987;Apoa4|3.53434532553;App|2.60335706824;Hsp90ab1|0.38951666039;Gdi1|0.198105033599;Rhoa|0…	31	1385	333	28193	http://www.ebi.ac.uk/QuickGO/GTerm?id=GO:0048666	[]
8	7,8	positive regulation of stress-activated MAPK cascade	GO:0032874	0.000533	0.00524	4.8	0.18	13.7257	-2.45062	Eda2r|3.81216919153;Edar|5.30896264356;Ror2|2.77393202342;App|2.60335706824;Cd27|6.34677626266;Cdc42|0.280067035487;Fzd4|8.36808238061;Ctgf|2.2535977761	8	155	333	28193	http://www.ebi.ac.uk/QuickGO/GTerm?id=GO:0032874	[]
8	5,6,7,8	mesenchymal cell development	GO:0014031	0.000533	0.00524	4.89	0.19	13.7257	-2.45062	Acvr1|2.74973602831;Flna|2.14549609685;Dab2|0.367170054631;Glipr2|0.154671414588;Jag1|3.40813073464;Tgfbr1|3.24213370659;Col1a1|8.46380225548;Bambi|8.04563380181	8	155	333	28193	http://www.ebi.ac.uk/QuickGO/GTerm?id=GO:0014031	[]
6	5,6	regulation of angiogenesis	GO:0045765	0.000533	0.00524	6.06	0.3	13.7257	-2.45062	Itgb3|5.1158443758;Hrg|4.75255472554;Hgs|5.42391906928;Cd34|4.59932952005;D0VED2|2.29433094248;Rras|0.387013893054;Epha2|2.16742617477;Epha1|2.10327724185;Col4a2|2.16842250501;Ngfr|3.74331439254;Rhoa|0.298814546934;Apoh|2.60842878913	12	325	333	28193	http://www.ebi.ac.uk/QuickGO/GTerm?id=GO:0045765	[]
7	4,7	positive regulation of odontogenesis	GO:0042482	0.00054	0.00527	1.81	-0.1	13.7257	-2.45062	Csf1|3.74287411136;Cd34|4.59932952005;Ngfr|3.74331439254	3	14	333	28193	http://www.ebi.ac.uk/QuickGO/GTerm?id=GO:0042482	[]
12	7,8,9,11,12	negative regulation of calcium ion-dependent exocytosis	GO:0045955	0.00054	0.00527	-1.78	-0.44	13.7257	-2.45062	Gnai2|0.276872790527;Rap1a|0.238759716766;Rap1b|0.248458596434	3	14	333	28193	http://www.ebi.ac.uk/QuickGO/GTerm?id=GO:0045955	[]
7	6,7	positive regulation of stress-activated protein kinase signaling cascade	GO:0070304	0.000557	0.00543	4.8	0.18	13.7257	-2.45062	Eda2r|3.81216919153;Edar|5.30896264356;Ror2|2.77393202342;App|2.60335706824;Cd27|6.34677626266;Cdc42|0.280067035487;Fzd4|8.36808238061;Ctgf|2.2535977761	8	156	333	28193	http://www.ebi.ac.uk/QuickGO/GTerm?id=GO:0070304	[]
8	6,7,8	protein targeting	GO:0006605	0.000569	0.00554	10.48	0.71	13.7257	-2.45062	Hgs|5.42391906928;Flna|2.14549609685;Cilp|2.71865408481;Edar|5.30896264356;Fzd7|4.49348263825;Gnaq|0.296835941696;Dab2|0.367170054631;Fzd1|3.65968839802;Prnp|2.13030284211;Bsg|2.49262695321;Hsp90ab1|0.38951666039;Gdi1|0.198105033599;Ywhae|0.403025765008;Nucb1|2.60870872084;Bambi|8.04563380181;Slc9a3r1|0.192275391226;Pdzk1|0.181038772568;Nov|5.30090139154;Cdh1|2.19060776169	19	685	333	28193	http://www.ebi.ac.uk/QuickGO/GTerm?id=GO:0006605	[]
3	3	negative regulation of metabolic process	GO:0009892	0.000571	0.00554	28.67	2.42	13.7257	-2.45062	Ephb2|2.25208200322;Hrg|4.75255472554;Serpind1|2.4546929052;Pik3ip1|3.77389751588;Cd34|4.59932952005;Flna|2.14549609685;Epha1|2.10327724185;Cilp|2.71865408481;Fbln1|2.14917719183;Gp1ba|2.01830994845;Psca|2.57746392616;Lsm3|2.38664067218;Flrt1|2.44206974394;Gnaq|0.296835941696;Dab2|0.367170054631;Prg4|4.25917238204;Fzd6|5.53106640717;Fzd1|3.65968839802;F2|2.2510869411;Notch2|2.07034450987;Spint2|2…	57	3121	333	28193	http://www.ebi.ac.uk/QuickGO/GTerm?id=GO:0009892	[]
5	5	regulation of cell projection organization	GO:0031344	0.000586	0.00567	5.27	0.22	13.7257	-2.45062	Ephb2|2.25208200322;Hrg|4.75255472554;Epha2|2.16742617477;Ephb3|2.25744876689;Ngfr|3.74331439254;Grn|2.52531400159;Lrp1|3.82469933215;Rab5a|0.32019329859;Cx3cl1|2.95185346987;Prnp|2.13030284211;Ezr|0.192889153541;Gdi1|0.198105033599;Rhoa|0.298814546934;Rap1a|0.238759716766;Rala|0.398148061057;Nptn|2.94136439028;Cspg4|2.20926570678;Capzb|0.483522322492;Cln3|0.373001179779;Rac1|0.30466263296;Cdc42|…	21	798	333	28193	http://www.ebi.ac.uk/QuickGO/GTerm?id=GO:0031344	[]
5	5	cell chemotaxis	GO:0060326	0.000591	0.00571	5.88	0.28	13.7257	-2.45062	Nbl1|5.18343078721;Hrg|4.75255472554;Csf1|3.74287411136;Epha2|2.16742617477;Pdgfra|2.05065374608;Cx3cl1|2.95185346987;Cd74|4.59119482571;Jam3|3.00106677112;Rac1|0.30466263296;F7|2.62509458921;Nov|5.30090139154	11	283	333	28193	http://www.ebi.ac.uk/QuickGO/GTerm?id=GO:0060326	[]
2	2	biological regulation	GO:0065007	0.000592	0.00571	123.5	11.31	13.7257	-2.45062	Amhr2|4.21954620486;Eda2r|3.81216919153;Bdh2|0.473042258133;Adgre5|8.57280589927;Tff3|4.02338625755;Nbl1|5.18343078721;Scube2|5.12511818069;Sfrp4|6.85733769862;Itgb3|5.1158443758;Ephb2|2.25208200322;Sppl2a|2.09621864242;Nrg4|3.28011246562;Cab39|0.334345076074;Acvr1|2.74973602831;Hrg|4.75255472554;Csf1r|6.1115574221;Shisa5|6.7995250186;Csf1|3.74287411136;C7|2.93218545492;Adipoq|2.2879522883;Serpin…	230	17028	333	28193	http://www.ebi.ac.uk/QuickGO/GTerm?id=GO:0065007	[]
2	2	reproductive process	GO:0022414	0.000596	0.00572	19.36	1.54	13.7257	-2.45062	Itgb3|5.1158443758;Acvr1|2.74973602831;Csf1|3.74287411136;Flna|2.14549609685;Gal3st1|0.418812557011;Ror2|2.77393202342;Adam19|2.68772007617;Fbln1|2.14917719183;Lamb1|4.50312102762;Gnaq|0.296835941696;Pcdh12|5.64133781466;Pdgfra|2.05065374608;Fgl2|2.47609176751;Spint2|2.32465837181;Grn|2.52531400159;Corin|3.60108152112;Aplp2|2.25203160155;Thbd|3.24197450717;Txnrd1|0.426424100537;A2m|2.33855837033;…	38	1841	333	28193	http://www.ebi.ac.uk/QuickGO/GTerm?id=GO:0022414	[]
6	5,6	regulation of transforming growth factor beta production	GO:0071634	0.000597	0.00572	2.01	-0.08	13.7257	-2.45062	Cd34|4.59932952005;Cdh3|3.47354004903;Hsp90ab1|0.38951666039;Atp6ap2|2.50913275012	4	33	333	28193	http://www.ebi.ac.uk/QuickGO/GTerm?id=GO:0071634	[]
8	6,7,8	astrocyte development	GO:0014002	0.000597	0.00572	1.95	-0.09	13.7257	-2.45062	Ror2|2.77393202342;Ror1|3.21168497159;Lrp1|3.82469933215;App|2.60335706824	4	33	333	28193	http://www.ebi.ac.uk/QuickGO/GTerm?id=GO:0014002	[]
6	4,5,6	positive regulation of intracellular transport	GO:0032388	0.000602	0.00576	3.25	0.03	13.7257	-2.45062	Flna|2.14549609685;Edar|5.30896264356;Dab2|0.367170054631;F2|2.2510869411;Dbi|2.2948507915;Prnp|2.13030284211;Ezr|0.192889153541;Hsp90ab1|0.38951666039;Ywhae|0.403025765008;Cdc42|0.280067035487;Bambi|8.04563380181;Pdzk1|0.181038772568;Cdh1|2.19060776169	13	377	333	28193	http://www.ebi.ac.uk/QuickGO/GTerm?id=GO:0032388	[]
7	5,6,7	protein import	GO:0017038	0.000617	0.00589	7.18	0.4	13.7257	-2.45062	Flna|2.14549609685;Cilp|2.71865408481;Edar|5.30896264356;Fzd7|4.49348263825;Gnaq|0.296835941696;Dab2|0.367170054631;Fzd1|3.65968839802;App|2.60335706824;Hsp90ab1|0.38951666039;Bambi|8.04563380181;Slc9a3r1|0.192275391226;Nov|5.30090139154;Cdh1|2.19060776169	13	378	333	28193	http://www.ebi.ac.uk/QuickGO/GTerm?id=GO:0017038	[]
6	4,5,6	regulation of receptor activity	GO:0010469	0.000631	0.006	3.67	0.07	13.7257	-2.45062	Ephb2|2.25208200322;Lypd6b|2.92142761149;RGD1308195|2.60607870334;Psca|2.57746392616;Slurp1|5.54535768602;Aplp2|2.25203160155;App|2.60335706824;Ramp3|3.25725629217	8	159	333	28193	http://www.ebi.ac.uk/QuickGO/GTerm?id=GO:0010469	[]
3	2,3	regulation of biological process	GO:0050789	0.000631	0.006	118.58	10.85	13.7257	-2.45062	Amhr2|4.21954620486;Eda2r|3.81216919153;Adgre5|8.57280589927;Tff3|4.02338625755;Nbl1|5.18343078721;Scube2|5.12511818069;Sfrp4|6.85733769862;Itgb3|5.1158443758;Ephb2|2.25208200322;Sppl2a|2.09621864242;Nrg4|3.28011246562;Cab39|0.334345076074;Acvr1|2.74973602831;Hrg|4.75255472554;Csf1r|6.1115574221;Shisa5|6.7995250186;Csf1|3.74287411136;C7|2.93218545492;Adipoq|2.2879522883;Serpind1|2.4546929052;Pik3…	220	16159	333	28193	http://www.ebi.ac.uk/QuickGO/GTerm?id=GO:0050789	[]
8	7,8	ephrin receptor signaling pathway	GO:0048013	0.000662	0.0062	1.9	-0.09	13.7257	-2.45062	Ephb2|2.25208200322;Epha2|2.16742617477;Epha1|2.10327724185;Ephb3|2.25744876689;Efna2|3.43174932689	5	59	333	28193	http://www.ebi.ac.uk/QuickGO/GTerm?id=GO:0048013	[]
7	5,6,7	positive regulation of stress fiber assembly	GO:0051496	0.000662	0.0062	-0.68	-0.34	13.7257	-2.45062	Epha1|2.10327724185;Rhoa|0.298814546934;Rac1|0.30466263296;Cdc42|0.280067035487;Ctgf|2.2535977761	5	59	333	28193	http://www.ebi.ac.uk/QuickGO/GTerm?id=GO:0051496	[]
4	4	hair follicle development	GO:0001942	0.000663	0.0062	3.75	0.08	13.7257	-2.45062	Edar|5.30896264356;Cdh3|3.47354004903;Fzd6|5.53106640717;Ngfr|3.74331439254;Acvr1b|4.08989643553;Cdc42|0.280067035487	6	89	333	28193	http://www.ebi.ac.uk/QuickGO/GTerm?id=GO:0001942	[]
5	5	negative regulation of angiogenesis	GO:0016525	0.000664	0.0062	3.6	0.06	13.7257	-2.45062	Hrg|4.75255472554;Hgs|5.42391906928;Epha2|2.16742617477;Col4a2|2.16842250501;Ngfr|3.74331439254;Rhoa|0.298814546934;Apoh|2.60842878913	7	123	333	28193	http://www.ebi.ac.uk/QuickGO/GTerm?id=GO:0016525	[]
6	6	epithelial cell migration	GO:0010631	0.000664	0.0062	5.75	0.27	13.7257	-2.45062	Hrg|4.75255472554;D0VED2|2.29433094248;Epha2|2.16742617477;Adam9|5.70011606189;Glipr2|0.154671414588;Rhoa|0.298814546934;Stc1|2.26689261713;Apoh|2.60842878913;Clec14a|2.98360730816;Cdh13|2.08316700536;Nov|5.30090139154	11	287	333	28193	http://www.ebi.ac.uk/QuickGO/GTerm?id=GO:0010631	[]
7	6,7	osteoclast development	GO:0036035	0.000669	0.0062	1.61	-0.12	13.7257	-2.45062	Notch2|2.07034450987;Fbn1|2.82817452252;Atp6ap1|7.02461448083	3	15	333	28193	http://www.ebi.ac.uk/QuickGO/GTerm?id=GO:0036035	[]
9	7,8,9	establishment of epithelial cell apical/basal polarity	GO:0045198	0.000669	0.0062	-1.79	-0.44	13.7257	-2.45062	Rhoa|0.298814546934;Cdc42|0.280067035487;Slc9a3r1|0.192275391226	3	15	333	28193	http://www.ebi.ac.uk/QuickGO/GTerm?id=GO:0045198	[]
11	10,11	cellular copper ion homeostasis	GO:0006878	0.000669	0.0062	1.14	-0.17	13.7257	-2.45062	Aplp2|2.25203160155;App|2.60335706824;Atox1|2.36286872884	3	15	333	28193	http://www.ebi.ac.uk/QuickGO/GTerm?id=GO:0006878	[]
8	6,7,8	collagen-activated tyrosine kinase receptor signaling pathway	GO:0038063	0.000669	0.0062	1.64	-0.12	13.7257	-2.45062	Col4a5|2.3710508508;Col4a2|2.16842250501;Col1a1|8.46380225548	3	15	333	28193	http://www.ebi.ac.uk/QuickGO/GTerm?id=GO:0038063	[]
6	6	response to beta-amyloid	GO:1904645	0.00067	0.0062	1.9	-0.09	13.7257	-2.45062	Ngfr|3.74331439254;Lrp1|3.82469933215;App|2.60335706824;Prnp|2.13030284211	4	34	333	28193	http://www.ebi.ac.uk/QuickGO/GTerm?id=GO:1904645	[]
5	5	transforming growth factor beta production	GO:0071604	0.00067	0.0062	2.01	-0.08	13.7257	-2.45062	Cd34|4.59932952005;Cdh3|3.47354004903;Hsp90ab1|0.38951666039;Atp6ap2|2.50913275012	4	34	333	28193	http://www.ebi.ac.uk/QuickGO/GTerm?id=GO:0071604	[]
4	4	multi-organism reproductive behavior	GO:0044705	0.00067	0.0062	1.7	-0.11	13.7257	-2.45062	Gnaq|0.296835941696;Grn|2.52531400159;Aplp2|2.25203160155;App|2.60335706824	4	34	333	28193	http://www.ebi.ac.uk/QuickGO/GTerm?id=GO:0044705	[]
6	4,5,6	positive regulation of cellular metabolic process	GO:0031325	0.00067	0.0062	34.27	2.94	13.7257	-2.45062	Eda2r|3.81216919153;Itgb3|5.1158443758;Cab39|0.334345076074;Acvr1|2.74973602831;Csf1|3.74287411136;Adipoq|2.2879522883;F12|6.94811989354;Tollip|0.36615991101;D0VED2|2.29433094248;Edar|5.30896264356;Ror2|2.77393202342;Fbln1|2.14917719183;Usp5|0.353478742068;Ror1|3.21168497159;Tnfrsf13c|2.32711126301;Fzd7|4.49348263825;Adam9|5.70011606189;Cdh3|3.47354004903;Dab2|0.367170054631;Icoslg|2.44335138605;…	63	3566	333	28193	http://www.ebi.ac.uk/QuickGO/GTerm?id=GO:0031325	[]
5	4,5	multicellular organismal homeostasis	GO:0048871	0.00068	0.00627	7.92	0.47	13.7257	-2.45062	Itgb3|5.1158443758;Csf1|3.74287411136;Cd34|4.59932952005;Oscar|4.06886339443;Col14a1|4.89069009535;Cdh3|3.47354004903;Col2a1|4.54505125588;Pip|2.63872490719;Atp6ap1|7.02461448083;Ahsg|4.92181450631;Tff1|4.47827036057;Rac1|0.30466263296;Ctgf|2.2535977761	13	382	333	28193	http://www.ebi.ac.uk/QuickGO/GTerm?id=GO:0048871	[]
5	5	response to lipid	GO:0033993	0.000687	0.00633	18.69	1.48	13.7257	-2.45062	Adipoq|2.2879522883;TNC|3.69703026509;D0VED2|2.29433094248;Adam9|5.70011606189;Dab2|0.367170054631;Relt|12.3184129146;Il18bp|2.72640802162;Pdgfra|2.05065374608;Ngfr|3.74331439254;Fzd1|3.65968839802;Grn|2.52531400159;Thbd|3.24197450717;Wfdc1|8.35634017056;Col1a1|8.46380225548;Apoa4|3.53434532553;A2m|2.33855837033;Ggt1|0.409751834236;Alpl|0.456178810023;Ass1|0.293887637601;Igfbp3|6.33189023027;Crya…	34	1597	333	28193	http://www.ebi.ac.uk/QuickGO/GTerm?id=GO:0033993	[]
5	4,5	negative regulation of cell death	GO:0060548	0.000695	0.00639	14.61	1.1	13.7257	-2.45062	Itgb3|5.1158443758;Acvr1|2.74973602831;Cd34|4.59932952005;Flna|2.14549609685;Dab2|0.367170054631;Col2a1|4.54505125588;Ngfr|3.74331439254;Pip|2.63872490719;Fzd1|3.65968839802;Lrp1|3.82469933215;Comp|12.2345378169;Alb|3.69139674036;Gnai2|0.276872790527;Cd74|4.59119482571;Prnp|2.13030284211;Cryab|0.397073026116;Hsp90ab1|0.38951666039;Gclm|0.138225351437;Mertk|2.40575293641;Rhoa|0.298814546934;Actc1|…	27	1162	333	28193	http://www.ebi.ac.uk/QuickGO/GTerm?id=GO:0060548	[]
5	5	epithelium migration	GO:0090132	0.000703	0.00644	5.75	0.27	13.7257	-2.45062	Hrg|4.75255472554;D0VED2|2.29433094248;Epha2|2.16742617477;Adam9|5.70011606189;Glipr2|0.154671414588;Rhoa|0.298814546934;Stc1|2.26689261713;Apoh|2.60842878913;Clec14a|2.98360730816;Cdh13|2.08316700536;Nov|5.30090139154	11	289	333	28193	http://www.ebi.ac.uk/QuickGO/GTerm?id=GO:0090132	[]
6	4,6	positive regulation of hemopoiesis	GO:1903708	0.000707	0.00647	5.36	0.23	13.7257	-2.45062	Csf1|3.74287411136;D0VED2|2.29433094248;Ror2|2.77393202342;Jag1|3.40813073464;Atp6ap1|7.02461448083;Cd74|4.59119482571;Rhoa|0.298814546934;Acvr1b|4.08989643553;Cd27|6.34677626266	9	202	333	28193	http://www.ebi.ac.uk/QuickGO/GTerm?id=GO:1903708	[]
6	5,6	small GTPase mediated signal transduction	GO:0007264	0.000731	0.00667	-10.71	-1.28	13.7257	-2.45062	Ephb2|2.25208200322;Csf1|3.74287411136;Rras|0.387013893054;Rab2a|0.475611451934;Eps8|0.330232936229;Ngfr|3.74331439254;Notch2|2.07034450987;Rab5a|0.32019329859;Ralb|0.430253979951;Gdi1|0.198105033599;Gdi2|0.236554079109;Rhoa|0.298814546934;Rap1a|0.238759716766;Rala|0.398148061057;Rras2|0.276825925353;RDX|0.158140346491;Rap1b|0.248458596434;Rab1A|0.253575107194;Rac1|0.30466263296;Cdc42|0.280067035…	21	812	333	28193	http://www.ebi.ac.uk/QuickGO/GTerm?id=GO:0007264	[]
4	4	establishment of localization in cell	GO:0051649	0.000737	0.00671	29.9	2.53	13.7257	-2.45062	Vps37d|0.345003702298;Itgb3|5.1158443758;Napg|0.0921049135315;Hgs|5.42391906928;Cd34|4.59932952005;Flna|2.14549609685;Cilp|2.71865408481;Edar|5.30896264356;Dennd2a|2.93748046567;Ssc5d|3.24618646989;Fzd7|4.49348263825;Gnaq|0.296835941696;Adam9|5.70011606189;Cdh3|3.47354004903;Dab2|0.367170054631;Fzd1|3.65968839802;F2|2.2510869411;Grn|2.52531400159;Gas1|4.15753507945;Rab5a|0.32019329859;Atp6ap1|7.0…	55	3014	333	28193	http://www.ebi.ac.uk/QuickGO/GTerm?id=GO:0051649	[]
5	4,5	molting cycle process	GO:0022404	0.000745	0.00676	3.75	0.08	13.7257	-2.45062	Edar|5.30896264356;Cdh3|3.47354004903;Fzd6|5.53106640717;Ngfr|3.74331439254;Acvr1b|4.08989643553;Cdc42|0.280067035487	6	91	333	28193	http://www.ebi.ac.uk/QuickGO/GTerm?id=GO:0022404	[]
6	5,6	hair cycle process	GO:0022405	0.000745	0.00676	3.75	0.08	13.7257	-2.45062	Edar|5.30896264356;Cdh3|3.47354004903;Fzd6|5.53106640717;Ngfr|3.74331439254;Acvr1b|4.08989643553;Cdc42|0.280067035487	6	91	333	28193	http://www.ebi.ac.uk/QuickGO/GTerm?id=GO:0022405	[]
7	4,6,7	positive regulation of protein transport	GO:0051222	0.000754	0.00681	8.89	0.56	13.7257	-2.45062	Cd34|4.59932952005;Flna|2.14549609685;Edar|5.30896264356;Adam9|5.70011606189;Dab2|0.367170054631;Lrp1|3.82469933215;App|2.60335706824;Prnp|2.13030284211;Ezr|0.192889153541;Hsp90ab1|0.38951666039;Ywhae|0.403025765008;Cd276|3.95629986086;Cdc42|0.280067035487;Bambi|8.04563380181;Pdzk1|0.181038772568;Cdh1|2.19060776169	16	539	333	28193	http://www.ebi.ac.uk/QuickGO/GTerm?id=GO:0051222	[]
4	4	aging	GO:0007568	0.000754	0.00681	9.05	0.58	13.7257	-2.45062	Col4a2|2.16842250501;Lrp1|3.82469933215;Atp6ap1|7.02461448083;Cx3cl1|2.95185346987;Ggt1|0.409751834236;Mme|0.336882541616;Acan|6.86076170372;App|2.60335706824;Ass1|0.293887637601;Prnp|2.13030284211;Igfbp3|6.33189023027;Cryab|0.397073026116;Gclm|0.138225351437;Abcg2|0.152104979571;Msra|0.247245747063;Ctgf|2.2535977761	16	539	333	28193	http://www.ebi.ac.uk/QuickGO/GTerm?id=GO:0007568	[]
10	9,10	cellular transition metal ion homeostasis	GO:0046916	0.000766	0.00689	3.25	0.03	13.7257	-2.45062	Aco1|0.38215273536;Aplp2|2.25203160155;Atp6ap1|7.02461448083;App|2.60335706824;Tf|2.98223062057;Slc39a8|2.35932350658;Atox1|2.36286872884	7	126	333	28193	http://www.ebi.ac.uk/QuickGO/GTerm?id=GO:0046916	[]
5	5	negative regulation of blood vessel morphogenesis	GO:2000181	0.000766	0.00689	3.6	0.06	13.7257	-2.45062	Hrg|4.75255472554;Hgs|5.42391906928;Epha2|2.16742617477;Col4a2|2.16842250501;Ngfr|3.74331439254;Rhoa|0.298814546934;Apoh|2.60842878913	7	126	333	28193	http://www.ebi.ac.uk/QuickGO/GTerm?id=GO:2000181	[]
6	6	cellular response to organic cyclic compound	GO:0071407	0.000771	0.00693	-12	-1.4	13.7257	-2.45062	Adipoq|2.2879522883;TNC|3.69703026509;Dab2|0.367170054631;Fzd1|3.65968839802;Col1a1|8.46380225548;Alpl|0.456178810023;App|2.60335706824;Ass1|0.293887637601;Tf|2.98223062057;Igfbp3|6.33189023027;Ezr|0.192889153541;Hsp90ab1|0.38951666039;Gclm|0.138225351437;Rhoa|0.298814546934;Rap1a|0.238759716766;Stc1|2.26689261713;Slc34a1|0.356917650316;Rap1b|0.248458596434;Shmt1|0.427083429119;Abcg2|0.1521049795…	22	873	333	28193	http://www.ebi.ac.uk/QuickGO/GTerm?id=GO:0071407	[]
5	5	regulation of synapse organization	GO:0050807	0.000773	0.00693	3.93	0.1	13.7257	-2.45062	Ephb2|2.25208200322;Ephb3|2.25744876689;Slitrk6|3.5594223272;Flrt1|2.44206974394;Colq|5.88126108672;Adgrl1|2.76041588351;Rhoa|0.298814546934;Cdc42|0.280067035487	8	164	333	28193	http://www.ebi.ac.uk/QuickGO/GTerm?id=GO:0050807	[]
2	2	multi-organism process	GO:0051704	0.000788	0.00703	26.71	2.23	13.7257	-2.45062	Itgb3|5.1158443758;Acvr1|2.74973602831;Hrg|4.75255472554;Pdcd6ip|0.388652811368;Epha2|2.16742617477;Gal3st1|0.418812557011;Nectin4|2.36389467156;Ssc5d|3.24618646989;Fbln1|2.14917719183;Lamb1|4.50312102762;B3galt5|0.496277653992;Gnaq|0.296835941696;Adam9|5.70011606189;Relt|12.3184129146;Pcdh12|5.64133781466;Il18bp|2.72640802162;Ngfr|3.74331439254;Fgl2|2.47609176751;F2|2.2510869411;Grn|2.5253140015…	49	2607	333	28193	http://www.ebi.ac.uk/QuickGO/GTerm?id=GO:0051704	[]
5	5	neuron death	GO:0070997	0.000789	0.00703	0.36	-0.24	13.7257	-2.45062	Cd34|4.59932952005;Ngfr|3.74331439254;Fzd1|3.65968839802;Lrp1|3.82469933215;Gapdh|0.343588279158;App|2.60335706824;Prnp|2.13030284211;Hsp90ab1|0.38951666039;Gclm|0.138225351437;Rhoa|0.298814546934;Neo1|2.06260707548;Rras2|0.276825925353;Cln3|0.373001179779;Cdc42|0.280067035487	14	438	333	28193	http://www.ebi.ac.uk/QuickGO/GTerm?id=GO:0070997	[]
6	6	skin epidermis development	GO:0098773	0.000789	0.00703	3.75	0.08	13.7257	-2.45062	Edar|5.30896264356;Cdh3|3.47354004903;Fzd6|5.53106640717;Ngfr|3.74331439254;Acvr1b|4.08989643553;Cdc42|0.280067035487	6	92	333	28193	http://www.ebi.ac.uk/QuickGO/GTerm?id=GO:0098773	[]
5	5	cellular response to oxygen-containing compound	GO:1901701	0.000811	0.00716	18.25	1.44	13.7257	-2.45062	Itgb3|5.1158443758;Adipoq|2.2879522883;TNC|3.69703026509;Adam9|5.70011606189;Il18bp|2.72640802162;Pdgfra|2.05065374608;Ngfr|3.74331439254;Fzd1|3.65968839802;Gdf15|2.75566898517;Lrp1|3.82469933215;Fbn1|2.82817452252;Col1a1|8.46380225548;Gnai2|0.276872790527;App|2.60335706824;Ass1|0.293887637601;Tf|2.98223062057;Prnp|2.13030284211;Igfbp3|6.33189023027;Ahsg|4.92181450631;Ezr|0.192889153541;Gclm|0.13…	32	1485	333	28193	http://www.ebi.ac.uk/QuickGO/GTerm?id=GO:1901701	[]
8	7,8	Rap protein signal transduction	GO:0032486	0.000816	0.00716	-2.03	-0.46	13.7257	-2.45062	Rap1a|0.238759716766;RDX|0.158140346491;Rap1b|0.248458596434	3	16	333	28193	http://www.ebi.ac.uk/QuickGO/GTerm?id=GO:0032486	[]
7	5,7	endocardial cushion fusion	GO:0003274	0.000822	0.00716	0.8	-0.2	13.7257	-2.45062	Acvr1|2.74973602831;D0VED2|2.29433094248	2	4	333	28193	http://www.ebi.ac.uk/QuickGO/GTerm?id=GO:0003274	[]
8	5,6,8	positive regulation of epithelial to mesenchymal transition involved in endocardial cushion formation	GO:1905007	0.000822	0.00716	0.8	-0.2	13.7257	-2.45062	Acvr1|2.74973602831;D0VED2|2.29433094248	2	4	333	28193	http://www.ebi.ac.uk/QuickGO/GTerm?id=GO:1905007	[]
8	6,7,8	canonical Wnt signaling pathway involved in osteoblast differentiation	GO:0044339	0.000822	0.00716	1.26	-0.15	13.7257	-2.45062	Tnn|4.99873130491;Fzd1|3.65968839802	2	4	333	28193	http://www.ebi.ac.uk/QuickGO/GTerm?id=GO:0044339	[]
7	6,7	negative regulation of monocyte chemotaxis	GO:0090027	0.000822	0.00716	1.44	-0.14	13.7257	-2.45062	Nbl1|5.18343078721;Nov|5.30090139154	2	4	333	28193	http://www.ebi.ac.uk/QuickGO/GTerm?id=GO:0090027	[]
10	4,7,8,9,10	B cell costimulation	GO:0031296	0.000822	0.00716	0.79	-0.2	13.7257	-2.45062	Tnfrsf13c|2.32711126301;Cd320|2.66465857232	2	4	333	28193	http://www.ebi.ac.uk/QuickGO/GTerm?id=GO:0031296	[]
5	5	response to carbon dioxide	GO:0010037	0.000822	0.00716	0.79	-0.2	13.7257	-2.45062	A2m|2.33855837033;F7|2.62509458921	2	4	333	28193	http://www.ebi.ac.uk/QuickGO/GTerm?id=GO:0010037	[]
10	6,7,8,9,10	sequestering of BMP in extracellular matrix	GO:0035582	0.000822	0.00716	1.17	-0.16	13.7257	-2.45062	Nbl1|5.18343078721;Fbn1|2.82817452252	2	4	333	28193	http://www.ebi.ac.uk/QuickGO/GTerm?id=GO:0035582	[]
8	6,7,8	negative regulation of SMAD protein import into nucleus	GO:0060392	0.000822	0.00716	1.16	-0.16	13.7257	-2.45062	Cilp|2.71865408481;Nov|5.30090139154	2	4	333	28193	http://www.ebi.ac.uk/QuickGO/GTerm?id=GO:0060392	[]
6	6	response to 2,3,7,8-tetrachlorodibenzodioxine	GO:1904612	0.000822	0.00716	0.4	-0.24	13.7257	-2.45062	Abcg2|0.152104979571;F7|2.62509458921	2	4	333	28193	http://www.ebi.ac.uk/QuickGO/GTerm?id=GO:1904612	[]
7	7	generation of neurons	GO:0048699	0.000832	0.00722	19.36	1.54	13.7257	-2.45062	Nbl1|5.18343078721;Ephb2|2.25208200322;Csf1|3.74287411136;TNC|3.69703026509;Flna|2.14549609685;Epha2|2.16742617477;Ephb3|2.25744876689;Tnn|4.99873130491;Slitrk6|3.5594223272;Lamb1|4.50312102762;Flrt1|2.44206974394;Gnaq|0.296835941696;Efna2|3.43174932689;Cdh11|2.85602711753;Ngfr|3.74331439254;Jag1|3.40813073464;F2|2.2510869411;Grn|2.52531400159;Gldn|2.77725197803;Lrp1|3.82469933215;Cx3cl1|2.951853…	39	1940	333	28193	http://www.ebi.ac.uk/QuickGO/GTerm?id=GO:0048699	[]
8	6,7,8	endothelial cell development	GO:0001885	0.000832	0.00722	-0.99	-0.37	13.7257	-2.45062	Ezr|0.192889153541;Rap1a|0.238759716766;Stc1|2.26689261713;Rap1b|0.248458596434;F11r|4.32812827809	5	62	333	28193	http://www.ebi.ac.uk/QuickGO/GTerm?id=GO:0001885	[]
5	5	lamellipodium organization	GO:0097581	0.000836	0.00723	0.05	-0.27	13.7257	-2.45062	Hrg|4.75255472554;Epha2|2.16742617477;Capzb|0.483522322492;Rac1|0.30466263296;Cdc42|0.280067035487;Cdh13|2.08316700536	6	93	333	28193	http://www.ebi.ac.uk/QuickGO/GTerm?id=GO:0097581	[]
6	5,6	protein transport	GO:0015031	0.000836	0.00723	23.39	1.92	13.7257	-2.45062	Vps37d|0.345003702298;Napg|0.0921049135315;Hgs|5.42391906928;Cd34|4.59932952005;Flna|2.14549609685;Cilp|2.71865408481;Edar|5.30896264356;Ssc5d|3.24618646989;Fzd7|4.49348263825;Gnaq|0.296835941696;Adam9|5.70011606189;Dab2|0.367170054631;Rab2a|0.475611451934;Fzd1|3.65968839802;Lrp1|3.82469933215;Rab5a|0.32019329859;Cx3cl1|2.95185346987;Col1a1|8.46380225548;App|2.60335706824;Cd74|4.59119482571;Prnp|…	41	2073	333	28193	http://www.ebi.ac.uk/QuickGO/GTerm?id=GO:0015031	[]
6	4,6	reproductive structure development	GO:0048608	0.000839	0.00725	8.2	0.5	13.7257	-2.45062	Flna|2.14549609685;Ror2|2.77393202342;Adam19|2.68772007617;Pcdh12|5.64133781466;Pdgfra|2.05065374608;Spint2|2.32465837181;Txnrd1|0.426424100537;A2m|2.33855837033;Ahsg|4.92181450631;Bsg|2.49262695321;Hsp90ab1|0.38951666039;Idh1|0.405390692422;Cdh6|3.29950441718;Mertk|2.40575293641;Stc1|2.26689261713;Plg|5.70809177879;Fzd4|8.36808238061	17	598	333	28193	http://www.ebi.ac.uk/QuickGO/GTerm?id=GO:0048608	[]
6	5,6	skin development	GO:0043588	0.000862	0.00742	6.18	0.31	13.7257	-2.45062	Flnb|2.58164527909;Epha2|2.16742617477;Edar|5.30896264356;Adam9|5.70011606189;Cdh3|3.47354004903;Fzd6|5.53106640717;Ngfr|3.74331439254;Col1a1|8.46380225548;Acvr1b|4.08989643553;Cdc42|0.280067035487	10	251	333	28193	http://www.ebi.ac.uk/QuickGO/GTerm?id=GO:0043588	[]
5	5	reproductive system development	GO:0061458	0.000886	0.00762	8.2	0.5	13.7257	-2.45062	Flna|2.14549609685;Ror2|2.77393202342;Adam19|2.68772007617;Pcdh12|5.64133781466;Pdgfra|2.05065374608;Spint2|2.32465837181;Txnrd1|0.426424100537;A2m|2.33855837033;Ahsg|4.92181450631;Bsg|2.49262695321;Hsp90ab1|0.38951666039;Idh1|0.405390692422;Cdh6|3.29950441718;Mertk|2.40575293641;Stc1|2.26689261713;Plg|5.70809177879;Fzd4|8.36808238061	17	601	333	28193	http://www.ebi.ac.uk/QuickGO/GTerm?id=GO:0061458	[]
4	4	renal system process	GO:0003014	0.000921	0.00789	1.8	-0.1	13.7257	-2.45062	Cd34|4.59932952005;Corin|3.60108152112;Gnai2|0.276872790527;Rhoa|0.298814546934;Stc1|2.26689261713;Mcam|2.17742451469;Slc9a3r1|0.192275391226	7	130	333	28193	http://www.ebi.ac.uk/QuickGO/GTerm?id=GO:0003014	[]
7	7	dicarboxylic acid metabolic process	GO:0043648	0.000921	0.00789	-3.62	-0.61	13.7257	-2.45062	Dlst|4.44995518533;Mdh1|0.366549583901;Ggt1|0.409751834236;Ass1|0.293887637601;Idh1|0.405390692422;Gclm|0.138225351437;Shmt1|0.427083429119	7	130	333	28193	http://www.ebi.ac.uk/QuickGO/GTerm?id=GO:0043648	[]
6	5,6	regulation of neuron death	GO:1901214	0.000923	0.00789	3.33	0.04	13.7257	-2.45062	Cd34|4.59932952005;Ngfr|3.74331439254;Fzd1|3.65968839802;Lrp1|3.82469933215;App|2.60335706824;Prnp|2.13030284211;Hsp90ab1|0.38951666039;Gclm|0.138225351437;Rhoa|0.298814546934;Neo1|2.06260707548;Rras2|0.276825925353;Cln3|0.373001179779;Cdc42|0.280067035487	13	395	333	28193	http://www.ebi.ac.uk/QuickGO/GTerm?id=GO:1901214	[]
6	6	transforming growth factor beta receptor signaling pathway	GO:0007179	0.000939	0.00801	4.27	0.13	13.7257	-2.45062	Acvr1|2.74973602831;D0VED2|2.29433094248;Adam9|5.70011606189;Dab2|0.367170054631;Fbn1|2.82817452252;Tgfbr1|3.24213370659;Hsp90ab1|0.38951666039;Bambi|8.04563380181	8	169	333	28193	http://www.ebi.ac.uk/QuickGO/GTerm?id=GO:0007179	[]
6	5,6	stress-activated protein kinase signaling cascade	GO:0031098	0.000953	0.00812	6.44	0.33	13.7257	-2.45062	Eda2r|3.81216919153;Edar|5.30896264356;Ror2|2.77393202342;App|2.60335706824;Cryab|0.397073026116;Ezr|0.192889153541;Rhoa|0.298814546934;Cd27|6.34677626266;Cdc42|0.280067035487;Fzd4|8.36808238061;Ctgf|2.2535977761	11	300	333	28193	http://www.ebi.ac.uk/QuickGO/GTerm?id=GO:0031098	[]
6	6	serine family amino acid metabolic process	GO:0009069	0.000962	0.00817	-2.29	-0.49	13.7257	-2.45062	Psat1|0.470313790551;Txnrd1|0.426424100537;Gclm|0.138225351437;Agxt2|0.436158582645;Shmt1|0.427083429119	5	64	333	28193	http://www.ebi.ac.uk/QuickGO/GTerm?id=GO:0009069	[]
6	5,6	regulation of osteoblast differentiation	GO:0045667	0.000963	0.00817	4.35	0.14	13.7257	-2.45062	Acvr1|2.74973602831;Tnn|4.99873130491;Jag1|3.40813073464;Fzd1|3.65968839802;Atp6ap1|7.02461448083;Cd276|3.95629986086;Cthrc1|4.7008192867	7	131	333	28193	http://www.ebi.ac.uk/QuickGO/GTerm?id=GO:0045667	[]
6	5,6	collagen-activated signaling pathway	GO:0038065	0.000982	0.0083	1.64	-0.12	13.7257	-2.45062	Col4a5|2.3710508508;Col4a2|2.16842250501;Col1a1|8.46380225548	3	17	333	28193	http://www.ebi.ac.uk/QuickGO/GTerm?id=GO:0038065	[]
10	10	copper ion homeostasis	GO:0055070	0.000982	0.0083	1.14	-0.17	13.7257	-2.45062	Aplp2|2.25203160155;App|2.60335706824;Atox1|2.36286872884	3	17	333	28193	http://www.ebi.ac.uk/QuickGO/GTerm?id=GO:0055070	[]
6	5,6	positive regulation of myeloid cell differentiation	GO:0045639	0.000987	0.00832	3.67	0.07	13.7257	-2.45062	Csf1|3.74287411136;Ror2|2.77393202342;Jag1|3.40813073464;Atp6ap1|7.02461448083;Cd74|4.59119482571;Acvr1b|4.08989643553	6	96	333	28193	http://www.ebi.ac.uk/QuickGO/GTerm?id=GO:0045639	[]
7	7	receptor-mediated endocytosis	GO:0006898	0.00102	0.00854	6.83	0.37	13.7257	-2.45062	Cfi|3.48448523721;Scarf2|3.5166690783;Ssc5d|3.24618646989;Loxl4|8.32284878447;Dab2|0.367170054631;Prg4|4.25917238204;Ldlrad3|2.85172386912;Lrp1|3.82469933215;Corin|3.60108152112;Ezr|0.192889153541;Cln3|0.373001179779;Ramp3|3.25725629217	12	350	333	28193	http://www.ebi.ac.uk/QuickGO/GTerm?id=GO:0006898	[]
4	4	regulation of response to stress	GO:0080134	0.00102	0.00854	18.56	1.47	13.7257	-2.45062	Eda2r|3.81216919153;Hrg|4.75255472554;F12|6.94811989354;Cd34|4.59932952005;Edar|5.30896264356;Ror2|2.77393202342;Gp1ba|2.01830994845;Tff2|8.78323243558;Pdgfra|2.05065374608;Fzd1|3.65968839802;F2|2.2510869411;Thbd|3.24197450717;Cx3cl1|2.95185346987;Wfdc1|8.35634017056;Mdh1|0.366549583901;App|2.60335706824;Cd74|4.59119482571;Ahsg|4.92181450631;Ezr|0.192889153541;Hsp90ab1|0.38951666039;Plg|5.7080917…	31	1442	333	28193	http://www.ebi.ac.uk/QuickGO/GTerm?id=GO:0080134	[]
4	4	head morphogenesis	GO:0060323	0.00103	0.0086	2.05	-0.08	13.7257	-2.45062	Rras|0.387013893054;Pdgfra|2.05065374608;Col1a1|8.46380225548;Atp6ap2|2.50913275012	4	38	333	28193	http://www.ebi.ac.uk/QuickGO/GTerm?id=GO:0060323	[]
8	7,8	central nervous system neuron axonogenesis	GO:0021955	0.00103	0.0086	1.57	-0.13	13.7257	-2.45062	Ephb2|2.25208200322;Ephb3|2.25744876689;Cdh11|2.85602711753;Hsp90ab1|0.38951666039	4	38	333	28193	http://www.ebi.ac.uk/QuickGO/GTerm?id=GO:0021955	[]
5	5	interleukin-2 production	GO:0032623	0.00103	0.00861	2.91	0	13.7257	-2.45062	Cd34|4.59932952005;Oscar|4.06886339443;Prnp|2.13030284211;Ezr|0.192889153541;Cd276|3.95629986086	5	65	333	28193	http://www.ebi.ac.uk/QuickGO/GTerm?id=GO:0032623	[]
7	7	cation homeostasis	GO:0055080	0.00103	0.00861	9.86	0.65	13.7257	-2.45062	Bdh2|0.473042258133;Itgb3|5.1158443758;C7|2.93218545492;Pdgfra|2.05065374608;Aco1|0.38215273536;F2|2.2510869411;Corin|3.60108152112;Aplp2|2.25203160155;Atp6ap1|7.02461448083;Gnai2|0.276872790527;App|2.60335706824;Dbi|2.2948507915;Tf|2.98223062057;Gnb1|0.260057883034;Ywhae|0.403025765008;Nptn|2.94136439028;Stc1|2.26689261713;Neo1|2.06260707548;Slc39a8|2.35932350658;Cln3|0.373001179779;Anxa6|0.3830…	22	893	333	28193	http://www.ebi.ac.uk/QuickGO/GTerm?id=GO:0055080	[]
5	5	actin filament bundle assembly	GO:0051017	0.00105	0.00876	-3.8	-0.63	13.7257	-2.45062	Flna|2.14549609685;Epha1|2.10327724185;Eps8|0.330232936229;Ezr|0.192889153541;Rhoa|0.298814546934;Rac1|0.30466263296;Cdc42|0.280067035487;Ctgf|2.2535977761	8	172	333	28193	http://www.ebi.ac.uk/QuickGO/GTerm?id=GO:0051017	[]
5	4,5	single-organism transport	GO:0044765	0.00106	0.00883	46.27	4.07	13.7257	-2.45062	Vps37d|0.345003702298;Itgb3|5.1158443758;Ephb2|2.25208200322;Adipoq|2.2879522883;Atp11a|0.149327334068;Pdcd6ip|0.388652811368;Hgs|5.42391906928;Cd34|4.59932952005;Flna|2.14549609685;Cilp|2.71865408481;Edar|5.30896264356;Dennd2a|2.93748046567;Ssc5d|3.24618646989;Fzd7|4.49348263825;Gnaq|0.296835941696;Adam9|5.70011606189;Cdh3|3.47354004903;Dab2|0.367170054631;LOC691960|2.35285038633;Tff2|8.78323243…	84	5175	333	28193	http://www.ebi.ac.uk/QuickGO/GTerm?id=GO:0044765	[]
4	3,4	developmental growth	GO:0048589	0.00109	0.00906	11.73	0.83	13.7257	-2.45062	Csf1|3.74287411136;TNC|3.69703026509;D0VED2|2.29433094248;Tnn|4.99873130491;Slitrk6|3.5594223272;Col14a1|4.89069009535;Flrt1|2.44206974394;Fzd7|4.49348263825;Colq|5.88126108672;Notch2|2.07034450987;Gdf15|2.75566898517;Comp|12.2345378169;App|2.60335706824;Ezr|0.192889153541;Hsp90ab1|0.38951666039;Gdi1|0.198105033599;Stc1|2.26689261713;Plg|5.70809177879;Cdc42|0.280067035487;Nov|5.30090139154	20	781	333	28193	http://www.ebi.ac.uk/QuickGO/GTerm?id=GO:0048589	[]
7	6,7	actomyosin structure organization	GO:0031032	0.0011	0.00906	-1.62	-0.42	13.7257	-2.45062	Pdcd6ip|0.388652811368;Epha1|2.10327724185;Pdgfra|2.05065374608;Rhoa|0.298814546934;Actc1|0.383772949851;Rac1|0.30466263296;Cdc42|0.280067035487;F11r|4.32812827809;Ctgf|2.2535977761	9	215	333	28193	http://www.ebi.ac.uk/QuickGO/GTerm?id=GO:0031032	[]
5	5	response to amino acid	GO:0043200	0.0011	0.00906	-2.01	-0.46	13.7257	-2.45062	Pdgfra|2.05065374608;Col1a1|8.46380225548;Ass1|0.293887637601;Gclm|0.138225351437;Rhoa|0.298814546934;Aldob|0.282562514324;Abcg2|0.152104979571;F7|2.62509458921;Ctgf|2.2535977761	9	215	333	28193	http://www.ebi.ac.uk/QuickGO/GTerm?id=GO:0043200	[]
7	6,7	positive regulation of protein kinase B signaling	GO:0051897	0.0011	0.00906	3.41	0.05	13.7257	-2.45062	F10|11.3511736655;Ngfr|3.74331439254;Gdf15|2.75566898517;Hsp90ab1|0.38951666039;F7|2.62509458921;Ramp3|3.25725629217	6	98	333	28193	http://www.ebi.ac.uk/QuickGO/GTerm?id=GO:0051897	[]
7	6,7	neuron projection development	GO:0031175	0.0011	0.00908	13.49	0.99	13.7257	-2.45062	Nbl1|5.18343078721;Ephb2|2.25208200322;TNC|3.69703026509;Ephb3|2.25744876689;Tnn|4.99873130491;Slitrk6|3.5594223272;Lamb1|4.50312102762;Flrt1|2.44206974394;Efna2|3.43174932689;Cdh11|2.85602711753;Ngfr|3.74331439254;Grn|2.52531400159;Lrp1|3.82469933215;Cx3cl1|2.95185346987;Apoa4|3.53434532553;App|2.60335706824;Hsp90ab1|0.38951666039;Gdi1|0.198105033599;Rhoa|0.298814546934;Rap1a|0.238759716766;Nptn…	27	1199	333	28193	http://www.ebi.ac.uk/QuickGO/GTerm?id=GO:0031175	[]
6	5,6	regulation of excretion	GO:0044062	0.00113	0.00932	0.36	-0.24	13.7257	-2.45062	Corin|3.60108152112;Gnai2|0.276872790527;Stc1|2.26689261713;Slc9a3r1|0.192275391226	4	39	333	28193	http://www.ebi.ac.uk/QuickGO/GTerm?id=GO:0044062	[]
5	5	regulation of stem cell differentiation	GO:2000736	0.00115	0.00941	4.43	0.14	13.7257	-2.45062	Dab2|0.367170054631;Glipr2|0.154671414588;Pdgfra|2.05065374608;Jag1|3.40813073464;Tgfbr1|3.24213370659;Col1a1|8.46380225548;Bambi|8.04563380181	7	135	333	28193	http://www.ebi.ac.uk/QuickGO/GTerm?id=GO:2000736	[]
10	5,8,9,10	growth plate cartilage development	GO:0003417	0.00117	0.00956	1.8	-0.1	13.7257	-2.45062	D0VED2|2.29433094248;Comp|12.2345378169;Stc1|2.26689261713	3	18	333	28193	http://www.ebi.ac.uk/QuickGO/GTerm?id=GO:0003417	[]
6	6	cellular response to peptide	GO:1901653	0.00117	0.00958	7.91	0.47	13.7257	-2.45062	Itgb3|5.1158443758;Adipoq|2.2879522883;Ngfr|3.74331439254;Fzd1|3.65968839802;Gdf15|2.75566898517;Lrp1|3.82469933215;Fbn1|2.82817452252;Gnai2|0.276872790527;App|2.60335706824;Ass1|0.293887637601;Prnp|2.13030284211;Ahsg|4.92181450631;Slc22a12|0.282030760032;Rap1b|0.248458596434;Aldob|0.282562514324	15	509	333	28193	http://www.ebi.ac.uk/QuickGO/GTerm?id=GO:1901653	[]
8	7,8	actin filament bundle organization	GO:0061572	0.00118	0.00958	-3.8	-0.63	13.7257	-2.45062	Flna|2.14549609685;Epha1|2.10327724185;Eps8|0.330232936229;Ezr|0.192889153541;Rhoa|0.298814546934;Rac1|0.30466263296;Cdc42|0.280067035487;Ctgf|2.2535977761	8	175	333	28193	http://www.ebi.ac.uk/QuickGO/GTerm?id=GO:0061572	[]
7	6,7	stress-activated MAPK cascade	GO:0051403	0.00119	0.0097	5.91	0.28	13.7257	-2.45062	Eda2r|3.81216919153;Edar|5.30896264356;Ror2|2.77393202342;App|2.60335706824;Cryab|0.397073026116;Ezr|0.192889153541;Cd27|6.34677626266;Cdc42|0.280067035487;Fzd4|8.36808238061;Ctgf|2.2535977761	10	262	333	28193	http://www.ebi.ac.uk/QuickGO/GTerm?id=GO:0051403	[]
8	7,8	negative regulation of phosphorylation	GO:0042326	0.00124	0.0101	6.95	0.38	13.7257	-2.45062	Ephb2|2.25208200322;Pik3ip1|3.77389751588;Epha1|2.10327724185;Fbln1|2.14917719183;Gp1ba|2.01830994845;Psca|2.57746392616;Flrt1|2.44206974394;Gnaq|0.296835941696;Prnp|2.13030284211;Ahsg|4.92181450631;Ezr|0.192889153541;Rhoa|0.298814546934;Ywhae|0.403025765008;Lrrc15|2.32533716298;Slc9a3r1|0.192275391226	15	512	333	28193	http://www.ebi.ac.uk/QuickGO/GTerm?id=GO:0042326	[]
5	4,5	regulation of ossification	GO:0030278	0.00125	0.0101	5.62	0.25	13.7257	-2.45062	Acvr1|2.74973602831;Csf1|3.74287411136;Tnn|4.99873130491;Jag1|3.40813073464;Fzd1|3.65968839802;Atp6ap1|7.02461448083;Ahsg|4.92181450631;Cd276|3.95629986086;Cthrc1|4.7008192867	9	219	333	28193	http://www.ebi.ac.uk/QuickGO/GTerm?id=GO:0030278	[]
8	7,8	regulation of JNK cascade	GO:0046328	0.00126	0.0102	4.8	0.18	13.7257	-2.45062	Eda2r|3.81216919153;Edar|5.30896264356;Ror2|2.77393202342;App|2.60335706824;Cd27|6.34677626266;Cdc42|0.280067035487;Fzd4|8.36808238061;Ctgf|2.2535977761	8	177	333	28193	http://www.ebi.ac.uk/QuickGO/GTerm?id=GO:0046328	[]
8	4,5,6,7,8	positive regulation of intracellular protein transport	GO:0090316	0.0013	0.0105	-0.1	-0.28	13.7257	-2.45062	Flna|2.14549609685;Edar|5.30896264356;Dab2|0.367170054631;Prnp|2.13030284211;Hsp90ab1|0.38951666039;Ywhae|0.403025765008;Cdc42|0.280067035487;Bambi|8.04563380181;Pdzk1|0.181038772568;Cdh1|2.19060776169	10	265	333	28193	http://www.ebi.ac.uk/QuickGO/GTerm?id=GO:0090316	[]
5	5	cell projection assembly	GO:0030031	0.00132	0.0107	-5.9	-0.83	13.7257	-2.45062	Flna|2.14549609685;Epha2|2.16742617477;Rab5a|0.32019329859;Ezr|0.192889153541;Rala|0.398148061057;Capzb|0.483522322492;Cln3|0.373001179779;Capg|5.95506988893;Rac1|0.30466263296;Cdc42|0.280067035487;Cdh13|2.08316700536;Slc9a3r1|0.192275391226	12	361	333	28193	http://www.ebi.ac.uk/QuickGO/GTerm?id=GO:0030031	[]
5	5	negative regulation of cell projection organization	GO:0031345	0.00133	0.0107	4.4	0.14	13.7257	-2.45062	Ephb2|2.25208200322;Hrg|4.75255472554;Ngfr|3.74331439254;Lrp1|3.82469933215;Prnp|2.13030284211;Gdi1|0.198105033599;Rhoa|0.298814546934;Cspg4|2.20926570678;Capzb|0.483522322492	9	221	333	28193	http://www.ebi.ac.uk/QuickGO/GTerm?id=GO:0031345	[]
7	6,7	regulation of stress-activated MAPK cascade	GO:0032872	0.00133	0.0107	5.51	0.24	13.7257	-2.45062	Eda2r|3.81216919153;Edar|5.30896264356;Ror2|2.77393202342;App|2.60335706824;Ezr|0.192889153541;Cd27|6.34677626266;Cdc42|0.280067035487;Fzd4|8.36808238061;Ctgf|2.2535977761	9	221	333	28193	http://www.ebi.ac.uk/QuickGO/GTerm?id=GO:0032872	[]
9	5,6,8,9	regulation of exocytosis	GO:0017157	0.00133	0.0107	-5.59	-0.8	13.7257	-2.45062	Pdcd6ip|0.388652811368;Hgs|5.42391906928;Rab5a|0.32019329859;Atp6ap1|7.02461448083;Gnai2|0.276872790527;Ralb|0.430253979951;Rap1a|0.238759716766;Rala|0.398148061057;Rap1b|0.248458596434;Cdc42|0.280067035487	10	266	333	28193	http://www.ebi.ac.uk/QuickGO/GTerm?id=GO:0017157	[]
10	7,9,10	regulation of actin filament depolymerization	GO:0030834	0.00135	0.0108	-2.9	-0.54	13.7257	-2.45062	Eps8|0.330232936229;RDX|0.158140346491;Capzb|0.483522322492;Capg|5.95506988893;Dstn|0.299534574236	5	69	333	28193	http://www.ebi.ac.uk/QuickGO/GTerm?id=GO:0030834	[]
6	6	regulation of epithelial to mesenchymal transition involved in endocardial cushion formation	GO:1905005	0.00136	0.0108	0.8	-0.2	13.7257	-2.45062	Acvr1|2.74973602831;D0VED2|2.29433094248	2	5	333	28193	http://www.ebi.ac.uk/QuickGO/GTerm?id=GO:1905005	[]
5	5	neuron projection maintenance	GO:1990535	0.00136	0.0108	0.74	-0.2	13.7257	-2.45062	App|2.60335706824;Prnp|2.13030284211	2	5	333	28193	http://www.ebi.ac.uk/QuickGO/GTerm?id=GO:1990535	[]
7	4,5,7	negative regulation of synaptic vesicle exocytosis	GO:2000301	0.00136	0.0108	-1.23	-0.39	13.7257	-2.45062	Rap1a|0.238759716766;Rap1b|0.248458596434	2	5	333	28193	http://www.ebi.ac.uk/QuickGO/GTerm?id=GO:2000301	[]
6	5,6	maintenance of protein location in extracellular region	GO:0071694	0.00136	0.0108	1.17	-0.16	13.7257	-2.45062	Nbl1|5.18343078721;Fbn1|2.82817452252	2	5	333	28193	http://www.ebi.ac.uk/QuickGO/GTerm?id=GO:0071694	[]
6	4,6	cell adhesion involved in heart morphogenesis	GO:0061343	0.00136	0.0108	0.8	-0.2	13.7257	-2.45062	Acvr1|2.74973602831;D0VED2|2.29433094248	2	5	333	28193	http://www.ebi.ac.uk/QuickGO/GTerm?id=GO:0061343	[]
5	5	positive regulation of catalytic activity	GO:0043085	0.00137	0.0108	18.55	1.47	13.7257	-2.45062	Cab39|0.334345076074;Csf1|3.74287411136;D0VED2|2.29433094248;Epha2|2.16742617477;Epha1|2.10327724185;Dennd2a|2.93748046567;Ror2|2.77393202342;Fbln1|2.14917719183;Gnaq|0.296835941696;Adam9|5.70011606189;Cdh3|3.47354004903;Pdgfra|2.05065374608;Ngfr|3.74331439254;F2|2.2510869411;Gdf15|2.75566898517;Pcolce|2.0347859729;Cx3cl1|2.95185346987;Apoa4|3.53434532553;Gnai2|0.276872790527;App|2.60335706824;Cd…	36	1794	333	28193	http://www.ebi.ac.uk/QuickGO/GTerm?id=GO:0043085	[]
6	5,6	regulation of stress-activated protein kinase signaling cascade	GO:0070302	0.00137	0.0108	5.51	0.24	13.7257	-2.45062	Eda2r|3.81216919153;Edar|5.30896264356;Ror2|2.77393202342;App|2.60335706824;Ezr|0.192889153541;Cd27|6.34677626266;Cdc42|0.280067035487;Fzd4|8.36808238061;Ctgf|2.2535977761	9	222	333	28193	http://www.ebi.ac.uk/QuickGO/GTerm?id=GO:0070302	[]
9	7,8,9	establishment of endothelial barrier	GO:0061028	0.00137	0.0108	-2.58	-0.51	13.7257	-2.45062	Ezr|0.192889153541;Rap1a|0.238759716766;Rap1b|0.248458596434;F11r|4.32812827809	4	41	333	28193	http://www.ebi.ac.uk/QuickGO/GTerm?id=GO:0061028	[]
5	5	disruption of cells of other organism	GO:0044364	0.00137	0.0108	2.13	-0.07	13.7257	-2.45062	Hrg|4.75255472554;F2|2.2510869411;Alb|3.69139674036;Q71DI1|0.290991378159	4	41	333	28193	http://www.ebi.ac.uk/QuickGO/GTerm?id=GO:0044364	[]
3	3	killing of cells of other organism	GO:0031640	0.00137	0.0108	2.13	-0.07	13.7257	-2.45062	Hrg|4.75255472554;F2|2.2510869411;Alb|3.69139674036;Q71DI1|0.290991378159	4	41	333	28193	http://www.ebi.ac.uk/QuickGO/GTerm?id=GO:0031640	[]
7	7	establishment of apical/basal cell polarity	GO:0035089	0.00138	0.0108	-1.79	-0.44	13.7257	-2.45062	Rhoa|0.298814546934;Cdc42|0.280067035487;Slc9a3r1|0.192275391226	3	19	333	28193	http://www.ebi.ac.uk/QuickGO/GTerm?id=GO:0035089	[]
6	4,5,6	blood coagulation, fibrin clot formation	GO:0072378	0.00138	0.0108	1.1	-0.17	13.7257	-2.45062	Fbln1|2.14917719183;F2|2.2510869411;Apoh|2.60842878913	3	19	333	28193	http://www.ebi.ac.uk/QuickGO/GTerm?id=GO:0072378	[]
5	4,5	cellular homeostasis	GO:0019725	0.0014	0.011	13.25	0.97	13.7257	-2.45062	Itgb3|5.1158443758;C7|2.93218545492;Mien1|3.17815898346;Pdgfra|2.05065374608;Aco1|0.38215273536;Pdia4|2.20295698683;F2|2.2510869411;Aplp2|2.25203160155;Atp6ap1|7.02461448083;Txnrd1|0.426424100537;App|2.60335706824;Dbi|2.2948507915;Tf|2.98223062057;Aqp5|0.292205839508;Gclm|0.138225351437;Gnb1|0.260057883034;Ywhae|0.403025765008;Rap1a|0.238759716766;Nptn|2.94136439028;Stc1|2.26689261713;Plg|5.70809…	27	1219	333	28193	http://www.ebi.ac.uk/QuickGO/GTerm?id=GO:0019725	[]
3	3	regulation of cellular process	GO:0050794	0.00141	0.011	113.07	10.33	13.7257	-2.45062	Amhr2|4.21954620486;Eda2r|3.81216919153;Adgre5|8.57280589927;Tff3|4.02338625755;Nbl1|5.18343078721;Scube2|5.12511818069;Sfrp4|6.85733769862;Itgb3|5.1158443758;Ephb2|2.25208200322;Nrg4|3.28011246562;Cab39|0.334345076074;Acvr1|2.74973602831;Hrg|4.75255472554;Csf1r|6.1115574221;Shisa5|6.7995250186;Csf1|3.74287411136;Adipoq|2.2879522883;Serpind1|2.4546929052;Pik3ip1|3.77389751588;F10|11.3511736655;F1…	209	15383	333	28193	http://www.ebi.ac.uk/QuickGO/GTerm?id=GO:0050794	[]
4	4	negative regulation of vasculature development	GO:1901343	0.00142	0.011	3.6	0.06	13.7257	-2.45062	Hrg|4.75255472554;Hgs|5.42391906928;Epha2|2.16742617477;Col4a2|2.16842250501;Ngfr|3.74331439254;Rhoa|0.298814546934;Apoh|2.60842878913	7	140	333	28193	http://www.ebi.ac.uk/QuickGO/GTerm?id=GO:1901343	[]
6	6	positive regulation of transferase activity	GO:0051347	0.00142	0.0111	8.71	0.54	13.7257	-2.45062	Cab39|0.334345076074;Csf1|3.74287411136;D0VED2|2.29433094248;Ror2|2.77393202342;Adam9|5.70011606189;Pdgfra|2.05065374608;F2|2.2510869411;Gdf15|2.75566898517;Gnai2|0.276872790527;App|2.60335706824;Cd74|4.59119482571;Prnp|2.13030284211;Hsp90ab1|0.38951666039;Rhoa|0.298814546934;Rap1a|0.238759716766;Cdc42|0.280067035487;Fzd4|8.36808238061	17	628	333	28193	http://www.ebi.ac.uk/QuickGO/GTerm?id=GO:0051347	[]
7	6,7	cellular ion homeostasis	GO:0006873	0.00143	0.0111	9.27	0.6	13.7257	-2.45062	Itgb3|5.1158443758;C7|2.93218545492;Pdgfra|2.05065374608;Aco1|0.38215273536;F2|2.2510869411;Aplp2|2.25203160155;Atp6ap1|7.02461448083;App|2.60335706824;Dbi|2.2948507915;Tf|2.98223062057;Gnb1|0.260057883034;Ywhae|0.403025765008;Nptn|2.94136439028;Stc1|2.26689261713;Slc34a1|0.356917650316;Slc39a8|2.35932350658;Cln3|0.373001179779;Anxa6|0.383062878012;Slc9a3r1|0.192275391226;Atox1|2.36286872884	20	799	333	28193	http://www.ebi.ac.uk/QuickGO/GTerm?id=GO:0006873	[]
4	4	cardiac septum morphogenesis	GO:0060411	0.00144	0.0112	2.21	-0.07	13.7257	-2.45062	Acvr1|2.74973602831;D0VED2|2.29433094248;Jag1|3.40813073464;Fzd1|3.65968839802;Notch2|2.07034450987	5	70	333	28193	http://www.ebi.ac.uk/QuickGO/GTerm?id=GO:0060411	[]
4	4	mononuclear cell migration	GO:0071674	0.00144	0.0112	3.24	0.03	13.7257	-2.45062	Nbl1|5.18343078721;Csf1|3.74287411136;Cx3cl1|2.95185346987;Plg|5.70809177879;Nov|5.30090139154	5	70	333	28193	http://www.ebi.ac.uk/QuickGO/GTerm?id=GO:0071674	[]
6	6	epidermal cell differentiation	GO:0009913	0.00146	0.0113	4.4	0.14	13.7257	-2.45062	Flnb|2.58164527909;Epha2|2.16742617477;Slitrk6|3.5594223272;Adam9|5.70011606189;Cdh3|3.47354004903;Jag1|3.40813073464;Cdc42|0.280067035487;Slc9a3r1|0.192275391226	8	181	333	28193	http://www.ebi.ac.uk/QuickGO/GTerm?id=GO:0009913	[]
7	6,7	mesenchymal cell differentiation	GO:0048762	0.00146	0.0113	5.25	0.22	13.7257	-2.45062	Acvr1|2.74973602831;Flna|2.14549609685;D0VED2|2.29433094248;Dab2|0.367170054631;Glipr2|0.154671414588;Jag1|3.40813073464;Tgfbr1|3.24213370659;Col1a1|8.46380225548;Bambi|8.04563380181	9	224	333	28193	http://www.ebi.ac.uk/QuickGO/GTerm?id=GO:0048762	[]
2	2	reproduction	GO:0000003	0.00147	0.0114	18.14	1.43	13.7257	-2.45062	Itgb3|5.1158443758;Acvr1|2.74973602831;Csf1|3.74287411136;Flna|2.14549609685;Gal3st1|0.418812557011;Ror2|2.77393202342;Adam19|2.68772007617;Fbln1|2.14917719183;Gnaq|0.296835941696;Pcdh12|5.64133781466;Pdgfra|2.05065374608;Fgl2|2.47609176751;Spint2|2.32465837181;Grn|2.52531400159;Corin|3.60108152112;Aplp2|2.25203160155;Thbd|3.24197450717;Txnrd1|0.426424100537;A2m|2.33855837033;Alpl|0.456178810023;…	36	1802	333	28193	http://www.ebi.ac.uk/QuickGO/GTerm?id=GO:0000003	[]
6	5,6	regulation of long-term synaptic potentiation	GO:1900271	0.0015	0.0115	1.57	-0.13	13.7257	-2.45062	Ephb2|2.25208200322;App|2.60335706824;Prnp|2.13030284211;Nptn|2.94136439028	4	42	333	28193	http://www.ebi.ac.uk/QuickGO/GTerm?id=GO:1900271	[]
4	4	placenta development	GO:0001890	0.00151	0.0116	3.84	0.09	13.7257	-2.45062	Adam19|2.68772007617;Pcdh12|5.64133781466;Spint2|2.32465837181;Txnrd1|0.426424100537;Bsg|2.49262695321;Hsp90ab1|0.38951666039;Stc1|2.26689261713;Plg|5.70809177879	8	182	333	28193	http://www.ebi.ac.uk/QuickGO/GTerm?id=GO:0001890	[]
8	7,8	pathway-restricted SMAD protein phosphorylation	GO:0060389	0.00154	0.0118	2.19	-0.07	13.7257	-2.45062	Acvr1|2.74973602831;D0VED2|2.29433094248;Dab2|0.367170054631;Acvr1b|4.08989643553;Inhbc|2.19590133425	5	71	333	28193	http://www.ebi.ac.uk/QuickGO/GTerm?id=GO:0060389	[]
3	3	single-organism localization	GO:1902578	0.00154	0.0118	47.94	4.22	13.7257	-2.45062	Vps37d|0.345003702298;Itgb3|5.1158443758;Ephb2|2.25208200322;Adipoq|2.2879522883;Atp11a|0.149327334068;Pdcd6ip|0.388652811368;Hgs|5.42391906928;Cd34|4.59932952005;Flna|2.14549609685;Epha2|2.16742617477;Cilp|2.71865408481;Edar|5.30896264356;Dennd2a|2.93748046567;Ssc5d|3.24618646989;Fzd7|4.49348263825;Gnaq|0.296835941696;Adam9|5.70011606189;Cdh3|3.47354004903;Dab2|0.367170054631;LOC691960|2.3528503…	87	5466	333	28193	http://www.ebi.ac.uk/QuickGO/GTerm?id=GO:1902578	[]
4	4	regulation of synapse structure or activity	GO:0050803	0.00156	0.0119	5.31	0.23	13.7257	-2.45062	Ephb2|2.25208200322;Ephb3|2.25744876689;Slitrk6|3.5594223272;Flrt1|2.44206974394;Colq|5.88126108672;Rab5a|0.32019329859;Adgrl1|2.76041588351;App|2.60335706824;Rhoa|0.298814546934;Nptn|2.94136439028;Cdc42|0.280067035487	11	319	333	28193	http://www.ebi.ac.uk/QuickGO/GTerm?id=GO:0050803	[]
6	5,6	establishment of protein localization to membrane	GO:0090150	0.00156	0.0119	6.2	0.31	13.7257	-2.45062	Epha2|2.16742617477;Colq|5.88126108672;Prnp|2.13030284211;Bsg|2.49262695321;Ezr|0.192889153541;Gdi1|0.198105033599;F11r|4.32812827809;Slc9a3r1|0.192275391226;Pdzk1|0.181038772568;Ramp3|3.25725629217;Cdh1|2.19060776169	11	319	333	28193	http://www.ebi.ac.uk/QuickGO/GTerm?id=GO:0090150	[]
7	5,6,7	bone morphogenesis	GO:0060349	0.00157	0.0119	3.73	0.08	13.7257	-2.45062	D0VED2|2.29433094248;Col2a1|4.54505125588;Comp|12.2345378169;Col1a1|8.46380225548;Alpl|0.456178810023;Stc1|2.26689261713	6	105	333	28193	http://www.ebi.ac.uk/QuickGO/GTerm?id=GO:0060349	[]
10	6,7,8,9,10	regulation of SMAD protein import into nucleus	GO:0060390	0.0016	0.0122	0.44	-0.23	13.7257	-2.45062	Cilp|2.71865408481;Dab2|0.367170054631;Nov|5.30090139154	3	20	333	28193	http://www.ebi.ac.uk/QuickGO/GTerm?id=GO:0060390	[]
5	5	sprouting angiogenesis	GO:0002040	0.00165	0.0125	2.78	-0.01	13.7257	-2.45062	Epha2|2.16742617477;Ngfr|3.74331439254;Rhoa|0.298814546934;Clec14a|2.98360730816;Cdc42|0.280067035487;Cdh13|2.08316700536	6	106	333	28193	http://www.ebi.ac.uk/QuickGO/GTerm?id=GO:0002040	[]
10	5,6,8,9,10	positive regulation of protein import into nucleus	GO:0042307	0.00165	0.0125	3.15	0.02	13.7257	-2.45062	Flna|2.14549609685;Edar|5.30896264356;Dab2|0.367170054631;Hsp90ab1|0.38951666039;Bambi|8.04563380181;Cdh1|2.19060776169	6	106	333	28193	http://www.ebi.ac.uk/QuickGO/GTerm?id=GO:0042307	[]
4	4	regulation of primary metabolic process	GO:0080090	0.00167	0.0126	56.97	5.07	13.7257	-2.45062	Eda2r|3.81216919153;Tff3|4.02338625755;Nbl1|5.18343078721;Itgb3|5.1158443758;Ephb2|2.25208200322;Cab39|0.334345076074;Acvr1|2.74973602831;Hrg|4.75255472554;Csf1|3.74287411136;Adipoq|2.2879522883;Serpind1|2.4546929052;Pik3ip1|3.77389751588;F12|6.94811989354;Hgs|5.42391906928;Tollip|0.36615991101;Flna|2.14549609685;D0VED2|2.29433094248;Rras|0.387013893054;Epha2|2.16742617477;Epha1|2.10327724185;Eda…	109	7176	333	28193	http://www.ebi.ac.uk/QuickGO/GTerm?id=GO:0080090	[]
5	5	synapse assembly	GO:0007416	0.00167	0.0126	3.64	0.07	13.7257	-2.45062	Ephb2|2.25208200322;Ephb3|2.25744876689;Slitrk6|3.5594223272;Flrt1|2.44206974394;Colq|5.88126108672;App|2.60335706824;Nptn|2.94136439028;Cdh1|2.19060776169	8	185	333	28193	http://www.ebi.ac.uk/QuickGO/GTerm?id=GO:0007416	[]
6	6	embryo development ending in birth or egg hatching	GO:0009792	0.00169	0.0128	9.96	0.66	13.7257	-2.45062	Acvr1|2.74973602831;D0VED2|2.29433094248;Epha2|2.16742617477;Ror2|2.77393202342;Col2a1|4.54505125588;Pcdh12|5.64133781466;Pdgfra|2.05065374608;Fzd6|5.53106640717;Fzd1|3.65968839802;Spint2|2.32465837181;Grn|2.52531400159;Col1a1|8.46380225548;Rala|0.398148061057;Acvr1b|4.08989643553;Plg|5.70809177879;Atp6ap2|2.50913275012;Abcg2|0.152104979571;Cthrc1|4.7008192867	18	695	333	28193	http://www.ebi.ac.uk/QuickGO/GTerm?id=GO:0009792	[]
5	5	eye development	GO:0001654	0.0017	0.0128	6.17	0.31	13.7257	-2.45062	Ephb2|2.25208200322;D0VED2|2.29433094248;Epha2|2.16742617477;Slitrk6|3.5594223272;Pdgfra|2.05065374608;Jag1|3.40813073464;Fbn1|2.82817452252;Cryab|0.397073026116;Aqp5|0.292205839508;Gnb1|0.260057883034;Mertk|2.40575293641;Efemp1|2.81499786859;Fzd4|8.36808238061	13	423	333	28193	http://www.ebi.ac.uk/QuickGO/GTerm?id=GO:0001654	[]
5	5	cellular response to fibroblast growth factor stimulus	GO:0044344	0.00173	0.013	3.96	0.1	13.7257	-2.45062	Flrt1|2.44206974394;Fgfr1|2.48030633331;Ngfr|3.74331439254;Col1a1|8.46380225548;Gclm|0.138225351437;Nptn|2.94136439028;Ctgf|2.2535977761	7	145	333	28193	http://www.ebi.ac.uk/QuickGO/GTerm?id=GO:0044344	[]
6	5,6	positive regulation of osteoblast differentiation	GO:0045669	0.00174	0.013	3.09	0.02	13.7257	-2.45062	Acvr1|2.74973602831;Jag1|3.40813073464;Atp6ap1|7.02461448083;Cd276|3.95629986086;Cthrc1|4.7008192867	5	73	333	28193	http://www.ebi.ac.uk/QuickGO/GTerm?id=GO:0045669	[]
7	6,7	single-organism nuclear import	GO:1902593	0.00175	0.0131	4.89	0.19	13.7257	-2.45062	Flna|2.14549609685;Edar|5.30896264356;Fzd7|4.49348263825;Gnaq|0.296835941696;Dab2|0.367170054631;Fzd1|3.65968839802;Hsp90ab1|0.38951666039;Bambi|8.04563380181;Cdh1|2.19060776169	9	230	333	28193	http://www.ebi.ac.uk/QuickGO/GTerm?id=GO:1902593	[]
3	3	cytolysis	GO:0019835	0.00179	0.0134	1.99	-0.09	13.7257	-2.45062	Hrg|4.75255472554;C8g|2.47493567642;F2|2.2510869411;Alb|3.69139674036	4	44	333	28193	http://www.ebi.ac.uk/QuickGO/GTerm?id=GO:0019835	[]
4	4	negative regulation of cellular response to growth factor stimulus	GO:0090288	0.0018	0.0134	4.62	0.16	13.7257	-2.45062	Nbl1|5.18343078721;Hrg|4.75255472554;Hgs|5.42391906928;Ngfr|3.74331439254;Fzd1|3.65968839802;Fbn1|2.82817452252;Bambi|8.04563380181	7	146	333	28193	http://www.ebi.ac.uk/QuickGO/GTerm?id=GO:0090288	[]
9	8,9	cellular metal ion homeostasis	GO:0006875	0.0018	0.0134	8.1	0.49	13.7257	-2.45062	Itgb3|5.1158443758;C7|2.93218545492;Pdgfra|2.05065374608;Aco1|0.38215273536;F2|2.2510869411;Aplp2|2.25203160155;Atp6ap1|7.02461448083;App|2.60335706824;Dbi|2.2948507915;Tf|2.98223062057;Gnb1|0.260057883034;Ywhae|0.403025765008;Nptn|2.94136439028;Stc1|2.26689261713;Slc39a8|2.35932350658;Cln3|0.373001179779;Anxa6|0.383062878012;Atox1|2.36286872884	18	699	333	28193	http://www.ebi.ac.uk/QuickGO/GTerm?id=GO:0006875	[]
5	5	hair cycle	GO:0042633	0.00181	0.0134	3.75	0.08	13.7257	-2.45062	Edar|5.30896264356;Cdh3|3.47354004903;Fzd6|5.53106640717;Ngfr|3.74331439254;Acvr1b|4.08989643553;Cdc42|0.280067035487	6	108	333	28193	http://www.ebi.ac.uk/QuickGO/GTerm?id=GO:0042633	[]
4	4	molting cycle	GO:0042303	0.00181	0.0134	3.75	0.08	13.7257	-2.45062	Edar|5.30896264356;Cdh3|3.47354004903;Fzd6|5.53106640717;Ngfr|3.74331439254;Acvr1b|4.08989643553;Cdc42|0.280067035487	6	108	333	28193	http://www.ebi.ac.uk/QuickGO/GTerm?id=GO:0042303	[]
5	4,5	negative regulation of cell proliferation	GO:0008285	0.00184	0.0136	10.48	0.71	13.7257	-2.45062	Hrg|4.75255472554;Dpt|2.75320920227;Tnn|4.99873130491;Ror2|2.77393202342;Fbln1|2.14917719183;Slurp1|5.54535768602;Ngfr|3.74331439254;Notch2|2.07034450987;Spint2|2.32465837181;Wfdc1|8.35634017056;App|2.60335706824;Prnp|2.13030284211;Igfbp3|6.33189023027;Apoh|2.60842878913;Tff1|4.47827036057;Cd276|3.95629986086;Cdh13|2.08316700536;Slc9a3r1|0.192275391226;Nov|5.30090139154	19	758	333	28193	http://www.ebi.ac.uk/QuickGO/GTerm?id=GO:0008285	[]
5	4,5	regulation of cell-cell adhesion	GO:0022407	0.00185	0.0136	6.2	0.31	13.7257	-2.45062	D0VED2|2.29433094248;Ephb3|2.25744876689;Adam19|2.68772007617;Tnfrsf13c|2.32711126301;Jag1|3.40813073464;Spint2|2.32465837181;Ass1|0.293887637601;Cd74|4.59119482571;Prnp|2.13030284211;Rhoa|0.298814546934;Cd27|6.34677626266;Cd276|3.95629986086;Cdh1|2.19060776169	13	427	333	28193	http://www.ebi.ac.uk/QuickGO/GTerm?id=GO:0022407	[]
False	obselete	microvillus organization	GO:0032528	0.00185	0.0136	-0.44	-0.31	13.7257	-2.45062	Gldn|2.77725197803;Ezr|0.192889153541;Slc9a3r1|0.192275391226	3	21	333	28193	http://www.ebi.ac.uk/QuickGO/GTerm?id=GO:0032528	[]
8	7,8	polarized epithelial cell differentiation	GO:0030859	0.00185	0.0136	-1.79	-0.44	13.7257	-2.45062	Rhoa|0.298814546934;Cdc42|0.280067035487;Slc9a3r1|0.192275391226	3	21	333	28193	http://www.ebi.ac.uk/QuickGO/GTerm?id=GO:0030859	[]
6	6	establishment of monopolar cell polarity	GO:0061162	0.00185	0.0136	-1.79	-0.44	13.7257	-2.45062	Rhoa|0.298814546934;Cdc42|0.280067035487;Slc9a3r1|0.192275391226	3	21	333	28193	http://www.ebi.ac.uk/QuickGO/GTerm?id=GO:0061162	[]
8	7,8	nonribosomal peptide biosynthetic process	GO:0019184	0.00185	0.0136	-1.57	-0.42	13.7257	-2.45062	Bdh2|0.473042258133;Ggt1|0.409751834236;Gclm|0.138225351437	3	21	333	28193	http://www.ebi.ac.uk/QuickGO/GTerm?id=GO:0019184	[]
7	5,6,7	negative regulation of Wnt signaling pathway	GO:0030178	0.00187	0.0137	4.27	0.13	13.7257	-2.45062	Tnn|4.99873130491;Ror2|2.77393202342;Dab2|0.367170054631;Fzd6|5.53106640717;Fzd1|3.65968839802;Cthrc1|4.7008192867;Slc9a3r1|0.192275391226	7	147	333	28193	http://www.ebi.ac.uk/QuickGO/GTerm?id=GO:0030178	[]
5	5	regulation of neural precursor cell proliferation	GO:2000177	0.0019	0.0139	2.72	-0.02	13.7257	-2.45062	Flna|2.14549609685;Spint2|2.32465837181;Cx3cl1|2.95185346987;Gnai2|0.276872790527;Tf|2.98223062057;Rhoa|0.298814546934	6	109	333	28193	http://www.ebi.ac.uk/QuickGO/GTerm?id=GO:2000177	[]
3	3	negative regulation of developmental process	GO:0051093	0.00191	0.0139	13.06	0.95	13.7257	-2.45062	Ephb2|2.25208200322;Hrg|4.75255472554;Hgs|5.42391906928;Epha2|2.16742617477;Tnn|4.99873130491;Fbln1|2.14917719183;Fzd7|4.49348263825;Cdh3|3.47354004903;Col4a2|2.16842250501;Ngfr|3.74331439254;Jag1|3.40813073464;F2|2.2510869411;Gdf15|2.75566898517;Lrp1|3.82469933215;Fbn1|2.82817452252;App|2.60335706824;Cd74|4.59119482571;Ahsg|4.92181450631;Gdi1|0.198105033599;Rhoa|0.298814546934;Cspg4|2.2092657067…	25	1121	333	28193	http://www.ebi.ac.uk/QuickGO/GTerm?id=GO:0051093	[]
4	4	neural precursor cell proliferation	GO:0061351	0.00191	0.014	3.87	0.09	13.7257	-2.45062	Flna|2.14549609685;Fzd6|5.53106640717;Spint2|2.32465837181;Grn|2.52531400159;Cx3cl1|2.95185346987;Gnai2|0.276872790527;Tf|2.98223062057;Rhoa|0.298814546934	8	189	333	28193	http://www.ebi.ac.uk/QuickGO/GTerm?id=GO:0061351	[]
6	6	regulation of long-term neuronal synaptic plasticity	GO:0048169	0.00194	0.0141	1.73	-0.11	13.7257	-2.45062	Ephb2|2.25208200322;Rab5a|0.32019329859;App|2.60335706824;Nptn|2.94136439028	4	45	333	28193	http://www.ebi.ac.uk/QuickGO/GTerm?id=GO:0048169	[]
4	4	heart valve morphogenesis	GO:0003179	0.00194	0.0141	1.65	-0.12	13.7257	-2.45062	Acvr1|2.74973602831;D0VED2|2.29433094248;Jag1|3.40813073464;Notch2|2.07034450987	4	45	333	28193	http://www.ebi.ac.uk/QuickGO/GTerm?id=GO:0003179	[]
8	5,8	positive regulation of odontogenesis of dentin-containing tooth	GO:0042488	0.00202	0.0145	1.15	-0.16	13.7257	-2.45062	Csf1|3.74287411136;Ngfr|3.74331439254	2	6	333	28193	http://www.ebi.ac.uk/QuickGO/GTerm?id=GO:0042488	[]
4	4	modulation of age-related behavioral decline	GO:0090647	0.00202	0.0145	0.74	-0.2	13.7257	-2.45062	App|2.60335706824;Prnp|2.13030284211	2	6	333	28193	http://www.ebi.ac.uk/QuickGO/GTerm?id=GO:0090647	[]
5	5	negative regulation of hair follicle development	GO:0051799	0.00202	0.0145	1.11	-0.17	13.7257	-2.45062	Cdh3|3.47354004903;Ngfr|3.74331439254	2	6	333	28193	http://www.ebi.ac.uk/QuickGO/GTerm?id=GO:0051799	[]
5	5	glyoxylate metabolic process	GO:0046487	0.00202	0.0145	-0.75	-0.34	13.7257	-2.45062	Idh1|0.405390692422;Agxt2|0.436158582645	2	6	333	28193	http://www.ebi.ac.uk/QuickGO/GTerm?id=GO:0046487	[]
6	6	post-embryonic eye morphogenesis	GO:0048050	0.00202	0.0145	0.9	-0.19	13.7257	-2.45062	Fbn1|2.82817452252;Efemp1|2.81499786859	2	6	333	28193	http://www.ebi.ac.uk/QuickGO/GTerm?id=GO:0048050	[]
7	6,7	negative regulation of interleukin-8 secretion	GO:2000483	0.00202	0.0145	0.04	-0.27	13.7257	-2.45062	Ssc5d|3.24618646989;Anxa4|0.278515458107	2	6	333	28193	http://www.ebi.ac.uk/QuickGO/GTerm?id=GO:2000483	[]
8	7,8	nuclear import	GO:0051170	0.00202	0.0145	4.89	0.19	13.7257	-2.45062	Flna|2.14549609685;Edar|5.30896264356;Fzd7|4.49348263825;Gnaq|0.296835941696;Dab2|0.367170054631;Fzd1|3.65968839802;Hsp90ab1|0.38951666039;Bambi|8.04563380181;Cdh1|2.19060776169	9	235	333	28193	http://www.ebi.ac.uk/QuickGO/GTerm?id=GO:0051170	[]
6	5,6	mesenchyme development	GO:0060485	0.00205	0.0147	5.67	0.26	13.7257	-2.45062	Acvr1|2.74973602831;Flna|2.14549609685;D0VED2|2.29433094248;Dab2|0.367170054631;Glipr2|0.154671414588;Jag1|3.40813073464;Tgfbr1|3.24213370659;Col1a1|8.46380225548;Actc1|0.383772949851;Bambi|8.04563380181	10	282	333	28193	http://www.ebi.ac.uk/QuickGO/GTerm?id=GO:0060485	[]
7	6,7	bone resorption	GO:0045453	0.00208	0.0148	3.37	0.04	13.7257	-2.45062	Itgb3|5.1158443758;Oscar|4.06886339443;Atp6ap1|7.02461448083;Ahsg|4.92181450631;Rac1|0.30466263296	5	76	333	28193	http://www.ebi.ac.uk/QuickGO/GTerm?id=GO:0045453	[]
9	8,9	actin filament depolymerization	GO:0030042	0.00208	0.0148	-2.9	-0.54	13.7257	-2.45062	Eps8|0.330232936229;RDX|0.158140346491;Capzb|0.483522322492;Capg|5.95506988893;Dstn|0.299534574236	5	76	333	28193	http://www.ebi.ac.uk/QuickGO/GTerm?id=GO:0030042	[]
8	7,8	negative regulation of ERK1 and ERK2 cascade	GO:0070373	0.00208	0.0148	1.43	-0.14	13.7257	-2.45062	Ephb2|2.25208200322;Fbln1|2.14917719183;Psca|2.57746392616;Ezr|0.192889153541;Slc9a3r1|0.192275391226	5	76	333	28193	http://www.ebi.ac.uk/QuickGO/GTerm?id=GO:0070373	[]
4	3,4	reproductive behavior	GO:0019098	0.00211	0.0151	1.7	-0.11	13.7257	-2.45062	Gnaq|0.296835941696;Grn|2.52531400159;Aplp2|2.25203160155;App|2.60335706824	4	46	333	28193	http://www.ebi.ac.uk/QuickGO/GTerm?id=GO:0019098	[]
6	5,6	regulation of platelet-derived growth factor receptor signaling pathway	GO:0010640	0.00213	0.0151	0.72	-0.21	13.7257	-2.45062	Hgs|5.42391906928;F7|2.62509458921;Slc9a3r1|0.192275391226	3	22	333	28193	http://www.ebi.ac.uk/QuickGO/GTerm?id=GO:0010640	[]
7	3,6,7	cartilage condensation	GO:0001502	0.00213	0.0151	1.45	-0.14	13.7257	-2.45062	Ror2|2.77393202342;Col2a1|4.54505125588;Ctgf|2.2535977761	3	22	333	28193	http://www.ebi.ac.uk/QuickGO/GTerm?id=GO:0001502	[]
5	5	regulation of bone development	GO:1903010	0.00213	0.0151	1.61	-0.12	13.7257	-2.45062	Notch2|2.07034450987;Fbn1|2.82817452252;Atp6ap1|7.02461448083	3	22	333	28193	http://www.ebi.ac.uk/QuickGO/GTerm?id=GO:1903010	[]
6	6	response to phenylpropanoid	GO:0080184	0.00213	0.0151	0.7	-0.21	13.7257	-2.45062	Ly6d|3.86527745517;Slco1a1|0.20108884495;F7|2.62509458921	3	22	333	28193	http://www.ebi.ac.uk/QuickGO/GTerm?id=GO:0080184	[]
5	5	establishment or maintenance of monopolar cell polarity	GO:0061339	0.00213	0.0151	-1.79	-0.44	13.7257	-2.45062	Rhoa|0.298814546934;Cdc42|0.280067035487;Slc9a3r1|0.192275391226	3	22	333	28193	http://www.ebi.ac.uk/QuickGO/GTerm?id=GO:0061339	[]
5	4,5	regulation of actin filament bundle assembly	GO:0032231	0.00218	0.0154	0.59	-0.22	13.7257	-2.45062	Flna|2.14549609685;Epha1|2.10327724185;Rhoa|0.298814546934;Rac1|0.30466263296;Cdc42|0.280067035487;Ctgf|2.2535977761	6	112	333	28193	http://www.ebi.ac.uk/QuickGO/GTerm?id=GO:0032231	[]
7	5,6,7	negative regulation of phosphorus metabolic process	GO:0010563	0.00221	0.0155	8.12	0.49	13.7257	-2.45062	Ephb2|2.25208200322;Pik3ip1|3.77389751588;Epha1|2.10327724185;Fbln1|2.14917719183;Gp1ba|2.01830994845;Psca|2.57746392616;Flrt1|2.44206974394;Gnaq|0.296835941696;Gnai2|0.276872790527;Prnp|2.13030284211;Ahsg|4.92181450631;Ezr|0.192889153541;Rhoa|0.298814546934;Ywhae|0.403025765008;Myo1d|0.244520226172;Lrrc15|2.32533716298;Slc9a3r1|0.192275391226	17	655	333	28193	http://www.ebi.ac.uk/QuickGO/GTerm?id=GO:0010563	[]
6	6	negative regulation of phosphate metabolic process	GO:0045936	0.00221	0.0155	8.12	0.49	13.7257	-2.45062	Ephb2|2.25208200322;Pik3ip1|3.77389751588;Epha1|2.10327724185;Fbln1|2.14917719183;Gp1ba|2.01830994845;Psca|2.57746392616;Flrt1|2.44206974394;Gnaq|0.296835941696;Gnai2|0.276872790527;Prnp|2.13030284211;Ahsg|4.92181450631;Ezr|0.192889153541;Rhoa|0.298814546934;Ywhae|0.403025765008;Myo1d|0.244520226172;Lrrc15|2.32533716298;Slc9a3r1|0.192275391226	17	655	333	28193	http://www.ebi.ac.uk/QuickGO/GTerm?id=GO:0045936	[]
6	6	cellular protein modification process	GO:0006464	0.00225	0.0158	39.15	3.4	13.7257	-2.45062	Amhr2|4.21954620486;Eda2r|3.81216919153;Itgb3|5.1158443758;Ephb2|2.25208200322;Cab39|0.334345076074;Acvr1|2.74973602831;Hrg|4.75255472554;Csf1r|6.1115574221;Csf1|3.74287411136;Adipoq|2.2879522883;Hgs|5.42391906928;Tollip|0.36615991101;D0VED2|2.29433094248;Rras|0.387013893054;Epha2|2.16742617477;Epha1|2.10327724185;Edar|5.30896264356;Ephb3|2.25744876689;Cpne3|0.274638726602;Ror2|2.77393202342;Fbln…	77	4780	333	28193	http://www.ebi.ac.uk/QuickGO/GTerm?id=GO:0006464	[]
5	5	protein modification process	GO:0036211	0.00225	0.0158	39.15	3.4	13.7257	-2.45062	Amhr2|4.21954620486;Eda2r|3.81216919153;Itgb3|5.1158443758;Ephb2|2.25208200322;Cab39|0.334345076074;Acvr1|2.74973602831;Hrg|4.75255472554;Csf1r|6.1115574221;Csf1|3.74287411136;Adipoq|2.2879522883;Hgs|5.42391906928;Tollip|0.36615991101;D0VED2|2.29433094248;Rras|0.387013893054;Epha2|2.16742617477;Epha1|2.10327724185;Edar|5.30896264356;Ephb3|2.25744876689;Cpne3|0.274638726602;Ror2|2.77393202342;Fbln…	77	4780	333	28193	http://www.ebi.ac.uk/QuickGO/GTerm?id=GO:0036211	[]
5	5	keratinocyte proliferation	GO:0043616	0.00229	0.016	2.02	-0.08	13.7257	-2.45062	RGD1308195|2.60607870334;Slurp1|5.54535768602;Cdh3|3.47354004903;Cdh13|2.08316700536	4	47	333	28193	http://www.ebi.ac.uk/QuickGO/GTerm?id=GO:0043616	[]
4	4	response to oxygen levels	GO:0070482	0.00236	0.0165	7.86	0.46	13.7257	-2.45062	Adipoq|2.2879522883;Cd34|4.59932952005;Pdgfra|2.05065374608;Atp6ap1|7.02461448083;Cx3cl1|2.95185346987;Txnrd1|0.426424100537;Col1a1|8.46380225548;Tf|2.98223062057;Igfbp3|6.33189023027;Cryab|0.397073026116;Gnb1|0.260057883034;Rhoa|0.298814546934;Stc1|2.26689261713;F7|2.62509458921;Ctgf|2.2535977761	15	547	333	28193	http://www.ebi.ac.uk/QuickGO/GTerm?id=GO:0070482	[]
7	7	peptidyl-amino acid modification	GO:0018193	0.00237	0.0166	13.62	1.01	13.7257	-2.45062	Ephb2|2.25208200322;Cab39|0.334345076074;Acvr1|2.74973602831;Hrg|4.75255472554;Csf1r|6.1115574221;Adipoq|2.2879522883;Tollip|0.36615991101;D0VED2|2.29433094248;Epha2|2.16742617477;Epha1|2.10327724185;Ephb3|2.25744876689;Ror2|2.77393202342;Ror1|3.21168497159;Fgfr1|2.48030633331;Pdgfra|2.05065374608;Aplp2|2.25203160155;Gapdh|0.343588279158;App|2.60335706824;Cd74|4.59119482571;Prnp|2.13030284211;Ahs…	30	1458	333	28193	http://www.ebi.ac.uk/QuickGO/GTerm?id=GO:0018193	[]
6	5,6	skeletal system morphogenesis	GO:0048705	0.0024	0.0167	4.84	0.18	13.7257	-2.45062	D0VED2|2.29433094248;Ror2|2.77393202342;Col2a1|4.54505125588;Pdgfra|2.05065374608;Comp|12.2345378169;Col1a1|8.46380225548;Alpl|0.456178810023;Stc1|2.26689261713;Ctgf|2.2535977761	9	241	333	28193	http://www.ebi.ac.uk/QuickGO/GTerm?id=GO:0048705	[]
5	4,5	luteinization	GO:0001553	0.00243	0.0168	1.6	-0.12	13.7257	-2.45062	Pdgfra|2.05065374608;A2m|2.33855837033;Fzd4|8.36808238061	3	23	333	28193	http://www.ebi.ac.uk/QuickGO/GTerm?id=GO:0001553	[]
2	2	cell aggregation	GO:0098743	0.00243	0.0168	1.45	-0.14	13.7257	-2.45062	Ror2|2.77393202342;Col2a1|4.54505125588;Ctgf|2.2535977761	3	23	333	28193	http://www.ebi.ac.uk/QuickGO/GTerm?id=GO:0098743	[]
7	7	serine family amino acid biosynthetic process	GO:0009070	0.00243	0.0168	-1.06	-0.37	13.7257	-2.45062	Psat1|0.470313790551;Agxt2|0.436158582645;Shmt1|0.427083429119	3	23	333	28193	http://www.ebi.ac.uk/QuickGO/GTerm?id=GO:0009070	[]
5	5	angiogenesis involved in wound healing	GO:0060055	0.00243	0.0168	1.71	-0.11	13.7257	-2.45062	Itgb3|5.1158443758;Cd34|4.59932952005;Mcam|2.17742451469	3	23	333	28193	http://www.ebi.ac.uk/QuickGO/GTerm?id=GO:0060055	[]
7	4,5,6,7	regulation of bone resorption	GO:0045124	0.00247	0.0171	2.86	0	13.7257	-2.45062	Itgb3|5.1158443758;Oscar|4.06886339443;Atp6ap1|7.02461448083;Ahsg|4.92181450631	4	48	333	28193	http://www.ebi.ac.uk/QuickGO/GTerm?id=GO:0045124	[]
7	6,7	actin cytoskeleton reorganization	GO:0031532	0.00249	0.0172	-3.09	-0.56	13.7257	-2.45062	Flna|2.14549609685;Eps8|0.330232936229;Ezr|0.192889153541;Rhoa|0.298814546934;Rala|0.398148061057;F11r|4.32812827809	6	115	333	28193	http://www.ebi.ac.uk/QuickGO/GTerm?id=GO:0031532	[]
6	5,6	regulation of cell-matrix adhesion	GO:0001952	0.00249	0.0172	2.94	0	13.7257	-2.45062	Hrg|4.75255472554;Csf1|3.74287411136;Epha1|2.10327724185;Jag1|3.40813073464;Rac1|0.30466263296;Cdh13|2.08316700536	6	115	333	28193	http://www.ebi.ac.uk/QuickGO/GTerm?id=GO:0001952	[]
7	7	endothelial cell migration	GO:0043542	0.00255	0.0175	3.83	0.09	13.7257	-2.45062	Hrg|4.75255472554;Epha2|2.16742617477;Rhoa|0.298814546934;Stc1|2.26689261713;Apoh|2.60842878913;Clec14a|2.98360730816;Cdh13|2.08316700536;Nov|5.30090139154	8	198	333	28193	http://www.ebi.ac.uk/QuickGO/GTerm?id=GO:0043542	[]
4	4	response to BMP	GO:0071772	0.00255	0.0175	3.95	0.1	13.7257	-2.45062	Nbl1|5.18343078721;Acvr1|2.74973602831;Ror2|2.77393202342;Col2a1|4.54505125588;Fzd1|3.65968839802;Spint2|2.32465837181;Fbn1|2.82817452252;Neo1|2.06260707548	8	198	333	28193	http://www.ebi.ac.uk/QuickGO/GTerm?id=GO:0071772	[]
5	5	cellular response to BMP stimulus	GO:0071773	0.00255	0.0175	3.95	0.1	13.7257	-2.45062	Nbl1|5.18343078721;Acvr1|2.74973602831;Ror2|2.77393202342;Col2a1|4.54505125588;Fzd1|3.65968839802;Spint2|2.32465837181;Fbn1|2.82817452252;Neo1|2.06260707548	8	198	333	28193	http://www.ebi.ac.uk/QuickGO/GTerm?id=GO:0071773	[]
7	6,7	actin filament organization	GO:0007015	0.00256	0.0175	-7.2	-0.95	13.7257	-2.45062	Cttn|3.70943658628;Flna|2.14549609685;Epha1|2.10327724185;Eps8|0.330232936229;Ezr|0.192889153541;Rhoa|0.298814546934;Actc1|0.383772949851;RDX|0.158140346491;Capzb|0.483522322492;Capg|5.95506988893;Rac1|0.30466263296;Dstn|0.299534574236;Cdc42|0.280067035487;Ctgf|2.2535977761	14	497	333	28193	http://www.ebi.ac.uk/QuickGO/GTerm?id=GO:0007015	[]
4	4	glomerulus development	GO:0032835	0.0026	0.0178	2.61	-0.03	13.7257	-2.45062	Itgb3|5.1158443758;Cd34|4.59932952005;Nid1|2.4653007995;Pdgfra|2.05065374608;Jag1|3.40813073464	5	80	333	28193	http://www.ebi.ac.uk/QuickGO/GTerm?id=GO:0032835	[]
7	5,6,7	positive regulation of cytoplasmic transport	GO:1903651	0.0026	0.0178	4.58	0.16	13.7257	-2.45062	Flna|2.14549609685;Edar|5.30896264356;Dab2|0.367170054631;F2|2.2510869411;Dbi|2.2948507915;Ezr|0.192889153541;Hsp90ab1|0.38951666039;Bambi|8.04563380181;Cdh1|2.19060776169	9	244	333	28193	http://www.ebi.ac.uk/QuickGO/GTerm?id=GO:1903651	[]
5	4,5	regulation of cell adhesion mediated by integrin	GO:0033628	0.00267	0.0182	2.48	-0.04	13.7257	-2.45062	Itgb3|5.1158443758;Hrg|4.75255472554;Epha2|2.16742617477;Adam9|5.70011606189	4	49	333	28193	http://www.ebi.ac.uk/QuickGO/GTerm?id=GO:0033628	[]
6	5,6	protein complex assembly	GO:0006461	0.00269	0.0183	-17.62	-1.92	13.7257	-2.45062	Cttn|3.70943658628;Cab39|0.334345076074;Hrg|4.75255472554;Adipoq|2.2879522883;Pdcd6ip|0.388652811368;Flna|2.14549609685;Dgkh|8.86210780531;Mat2a|0.365407861558;Eps8|0.330232936229;Tubb4b|0.274302404076;Cx3cl1|2.95185346987;Txnrd1|0.426424100537;Col1a1|8.46380225548;A2m|2.33855837033;Cd74|4.59119482571;Prkar2a|0.315278365368;Prnp|2.13030284211;Cryab|0.397073026116;Ahsg|4.92181450631;Hsp90ab1|0.389…	34	1734	333	28193	http://www.ebi.ac.uk/QuickGO/GTerm?id=GO:0006461	[]
7	6,7	protein oligomerization	GO:0051259	0.0027	0.0184	-8.66	-1.08	13.7257	-2.45062	Cab39|0.334345076074;Adipoq|2.2879522883;Pdcd6ip|0.388652811368;Dgkh|8.86210780531;Mat2a|0.365407861558;Txnrd1|0.426424100537;Col1a1|8.46380225548;A2m|2.33855837033;Cd74|4.59119482571;Prkar2a|0.315278365368;Prnp|2.13030284211;Cryab|0.397073026116;Gnb1|0.260057883034;Slc34a1|0.356917650316;Sub1|4.45514707231;Anxa6|0.383062878012;Shmt1|0.427083429119	17	668	333	28193	http://www.ebi.ac.uk/QuickGO/GTerm?id=GO:0051259	[]
4	4	developmental growth involved in morphogenesis	GO:0060560	0.0027	0.0184	5.56	0.25	13.7257	-2.45062	Csf1|3.74287411136;TNC|3.69703026509;D0VED2|2.29433094248;Tnn|4.99873130491;Flrt1|2.44206974394;Comp|12.2345378169;App|2.60335706824;Hsp90ab1|0.38951666039;Gdi1|0.198105033599;Stc1|2.26689261713	10	293	333	28193	http://www.ebi.ac.uk/QuickGO/GTerm?id=GO:0060560	[]
7	5,6,7	positive regulation of transmembrane receptor protein serine/threonine kinase signaling pathway	GO:0090100	0.00271	0.0184	2.55	-0.03	13.7257	-2.45062	Acvr1|2.74973602831;Dab2|0.367170054631;Hsp90ab1|0.38951666039;Acvr1b|4.08989643553;Neo1|2.06260707548;Inhbc|2.19590133425	6	117	333	28193	http://www.ebi.ac.uk/QuickGO/GTerm?id=GO:0090100	[]
4	4	protein complex biogenesis	GO:0070271	0.00271	0.0184	-17.62	-1.92	13.7257	-2.45062	Cttn|3.70943658628;Cab39|0.334345076074;Hrg|4.75255472554;Adipoq|2.2879522883;Pdcd6ip|0.388652811368;Flna|2.14549609685;Dgkh|8.86210780531;Mat2a|0.365407861558;Eps8|0.330232936229;Tubb4b|0.274302404076;Cx3cl1|2.95185346987;Txnrd1|0.426424100537;Col1a1|8.46380225548;A2m|2.33855837033;Cd74|4.59119482571;Prkar2a|0.315278365368;Prnp|2.13030284211;Cryab|0.397073026116;Ahsg|4.92181450631;Hsp90ab1|0.389…	34	1735	333	28193	http://www.ebi.ac.uk/QuickGO/GTerm?id=GO:0070271	[]
4	4	leukocyte chemotaxis	GO:0030595	0.00271	0.0184	4.56	0.15	13.7257	-2.45062	Nbl1|5.18343078721;Csf1|3.74287411136;Cx3cl1|2.95185346987;Cd74|4.59119482571;Jam3|3.00106677112;Rac1|0.30466263296;F7|2.62509458921;Nov|5.30090139154	8	200	333	28193	http://www.ebi.ac.uk/QuickGO/GTerm?id=GO:0030595	[]
10	6,7,9,10	negative regulation of regulated secretory pathway	GO:1903306	0.00275	0.0185	-1.78	-0.44	13.7257	-2.45062	Gnai2|0.276872790527;Rap1a|0.238759716766;Rap1b|0.248458596434	3	24	333	28193	http://www.ebi.ac.uk/QuickGO/GTerm?id=GO:1903306	[]
6	6	response to mercury ion	GO:0046689	0.00275	0.0185	0.45	-0.23	13.7257	-2.45062	Alb|3.69139674036;Bsg|2.49262695321;Slc34a1|0.356917650316	3	24	333	28193	http://www.ebi.ac.uk/QuickGO/GTerm?id=GO:0046689	[]
8	6,7,8	sequestering of extracellular ligand from receptor	GO:0035581	0.00281	0.0188	1.17	-0.16	13.7257	-2.45062	Nbl1|5.18343078721;Fbn1|2.82817452252	2	7	333	28193	http://www.ebi.ac.uk/QuickGO/GTerm?id=GO:0035581	[]
8	4,6,7,8	positive regulation of early endosome to late endosome transport	GO:2000643	0.00281	0.0188	-1.15	-0.38	13.7257	-2.45062	Dab2|0.367170054631;Ezr|0.192889153541	2	7	333	28193	http://www.ebi.ac.uk/QuickGO/GTerm?id=GO:2000643	[]
False	obselete	pulmonary valve development	GO:0003177	0.00281	0.0188	0.85	-0.19	13.7257	-2.45062	Jag1|3.40813073464;Notch2|2.07034450987	2	7	333	28193	http://www.ebi.ac.uk/QuickGO/GTerm?id=GO:0003177	[]
6	4,6	negative regulation of hair cycle	GO:0042636	0.00281	0.0188	1.11	-0.17	13.7257	-2.45062	Cdh3|3.47354004903;Ngfr|3.74331439254	2	7	333	28193	http://www.ebi.ac.uk/QuickGO/GTerm?id=GO:0042636	[]
8	8	Wnt signaling pathway, calcium modulating pathway	GO:0007223	0.00281	0.0188	1.37	-0.14	13.7257	-2.45062	Ror2|2.77393202342;Fzd4|8.36808238061	2	7	333	28193	http://www.ebi.ac.uk/QuickGO/GTerm?id=GO:0007223	[]
5	5	protein localization to extracellular region	GO:0071692	0.00281	0.0188	1.17	-0.16	13.7257	-2.45062	Nbl1|5.18343078721;Fbn1|2.82817452252	2	7	333	28193	http://www.ebi.ac.uk/QuickGO/GTerm?id=GO:0071692	[]
5	4,5	single-organism membrane organization	GO:0044802	0.00285	0.019	6.47	0.33	13.7257	-2.45062	Ephb2|2.25208200322;Atp11a|0.149327334068;Hgs|5.42391906928;Flna|2.14549609685;Epha2|2.16742617477;Dab2|0.367170054631;Colq|5.88126108672;Gldn|2.77725197803;Lrp1|3.82469933215;Prnp|2.13030284211;Bsg|2.49262695321;Ezr|0.192889153541;Gdi1|0.198105033599;Vat1|0.294129913963;Tbc1d10a|0.340891144283;Cln3|0.373001179779;PACSIN2|0.284400892288;Lin7c|0.433196693944;F11r|4.32812827809;Slc9a3r1|0.192275391…	23	1031	333	28193	http://www.ebi.ac.uk/QuickGO/GTerm?id=GO:0044802	[]
7	6,7	neuron maturation	GO:0042551	0.00287	0.0191	1.73	-0.11	13.7257	-2.45062	Gnaq|0.296835941696;Gldn|2.77725197803;App|2.60335706824;Cspg4|2.20926570678	4	50	333	28193	http://www.ebi.ac.uk/QuickGO/GTerm?id=GO:0042551	[]
4	4	heart valve development	GO:0003170	0.00287	0.0191	1.65	-0.12	13.7257	-2.45062	Acvr1|2.74973602831;D0VED2|2.29433094248;Jag1|3.40813073464;Notch2|2.07034450987	4	50	333	28193	http://www.ebi.ac.uk/QuickGO/GTerm?id=GO:0003170	[]
5	5	regulation of myeloid cell differentiation	GO:0045637	0.00288	0.0192	4.44	0.14	13.7257	-2.45062	Csf1|3.74287411136;Ror2|2.77393202342;Jag1|3.40813073464;Notch2|2.07034450987;Fbn1|2.82817452252;Atp6ap1|7.02461448083;Cd74|4.59119482571;Acvr1b|4.08989643553	8	202	333	28193	http://www.ebi.ac.uk/QuickGO/GTerm?id=GO:0045637	[]
4	4	forebrain development	GO:0030900	0.0029	0.0192	6.67	0.35	13.7257	-2.45062	Ephb2|2.25208200322;Flna|2.14549609685;Ephb3|2.25744876689;Lamb1|4.50312102762;Gnaq|0.296835941696;Efna2|3.43174932689;Lrp1|3.82469933215;Aplp2|2.25203160155;App|2.60335706824;Ahsg|4.92181450631;Rhoa|0.298814546934;Ywhae|0.403025765008;Myo1d|0.244520226172;Cdh1|2.19060776169	14	504	333	28193	http://www.ebi.ac.uk/QuickGO/GTerm?id=GO:0030900	[]
8	7,8	JNK cascade	GO:0007254	0.00297	0.0197	4.8	0.18	13.7257	-2.45062	Eda2r|3.81216919153;Edar|5.30896264356;Ror2|2.77393202342;App|2.60335706824;Cd27|6.34677626266;Cdc42|0.280067035487;Fzd4|8.36808238061;Ctgf|2.2535977761	8	203	333	28193	http://www.ebi.ac.uk/QuickGO/GTerm?id=GO:0007254	[]
6	4,6	response to bacterium	GO:0009617	0.00304	0.0201	11.25	0.78	13.7257	-2.45062	Epha2|2.16742617477;Ssc5d|3.24618646989;B3galt5|0.496277653992;Adam9|5.70011606189;Relt|12.3184129146;Il18bp|2.72640802162;Ngfr|3.74331439254;F2|2.2510869411;Thbd|3.24197450717;Lalba|0.466803103763;Ggt1|0.409751834236;Alpl|0.456178810023;App|2.60335706824;Ass1|0.293887637601;Igfbp3|6.33189023027;Rhoa|0.298814546934;Cd27|6.34677626266;Wfdc12|6.70298765816;Rab1A|0.253575107194;Abcg2|0.152104979571	20	853	333	28193	http://www.ebi.ac.uk/QuickGO/GTerm?id=GO:0009617	[]
6	5,6	vasculogenesis	GO:0001570	0.00305	0.0202	2.9	0	13.7257	-2.45062	Cd34|4.59932952005;D0VED2|2.29433094248;Epha2|2.16742617477;Rap1a|0.238759716766;Fzd4|8.36808238061	5	83	333	28193	http://www.ebi.ac.uk/QuickGO/GTerm?id=GO:0001570	[]
6	5,6	negative regulation of neuron death	GO:1901215	0.00306	0.0202	2.22	-0.06	13.7257	-2.45062	Cd34|4.59932952005;Ngfr|3.74331439254;Fzd1|3.65968839802;Lrp1|3.82469933215;Hsp90ab1|0.38951666039;Gclm|0.138225351437;Rhoa|0.298814546934;Neo1|2.06260707548;Cln3|0.373001179779	9	250	333	28193	http://www.ebi.ac.uk/QuickGO/GTerm?id=GO:1901215	[]
7	6,7	negative regulation of STAT cascade	GO:1904893	0.00309	0.0203	1.79	-0.1	13.7257	-2.45062	Hgs|5.42391906928;Gp1ba|2.01830994845;Flrt1|2.44206974394;Lrrc15|2.32533716298	4	51	333	28193	http://www.ebi.ac.uk/QuickGO/GTerm?id=GO:1904893	[]
5	5	regulation of osteoblast proliferation	GO:0033688	0.0031	0.0203	0.52	-0.22	13.7257	-2.45062	Tnn|4.99873130491;Rhoa|0.298814546934;Cthrc1|4.7008192867	3	25	333	28193	http://www.ebi.ac.uk/QuickGO/GTerm?id=GO:0033688	[]
6	5,6	regulation of insulin-like growth factor receptor signaling pathway	GO:0043567	0.0031	0.0203	1.78	-0.11	13.7257	-2.45062	Cilp|2.71865408481;Cdh3|3.47354004903;Igfbp3|6.33189023027	3	25	333	28193	http://www.ebi.ac.uk/QuickGO/GTerm?id=GO:0043567	[]
7	7	chordate embryonic development	GO:0043009	0.00314	0.0206	9.14	0.58	13.7257	-2.45062	Acvr1|2.74973602831;D0VED2|2.29433094248;Epha2|2.16742617477;Ror2|2.77393202342;Col2a1|4.54505125588;Pcdh12|5.64133781466;Pdgfra|2.05065374608;Fzd6|5.53106640717;Fzd1|3.65968839802;Spint2|2.32465837181;Grn|2.52531400159;Col1a1|8.46380225548;Rala|0.398148061057;Acvr1b|4.08989643553;Plg|5.70809177879;Atp6ap2|2.50913275012;Cthrc1|4.7008192867	17	678	333	28193	http://www.ebi.ac.uk/QuickGO/GTerm?id=GO:0043009	[]
6	5,6	single-organism intracellular transport	GO:1902582	0.00317	0.0207	16.92	1.31	13.7257	-2.45062	Vps37d|0.345003702298;Itgb3|5.1158443758;Flna|2.14549609685;Cilp|2.71865408481;Edar|5.30896264356;Dennd2a|2.93748046567;Fzd7|4.49348263825;Gnaq|0.296835941696;Dab2|0.367170054631;Fzd1|3.65968839802;F2|2.2510869411;Gas1|4.15753507945;Rab5a|0.32019329859;Adgrl1|2.76041588351;App|2.60335706824;Dbi|2.2948507915;Bsg|2.49262695321;Hsp90ab1|0.38951666039;Gdi1|0.198105033599;Ywhae|0.403025765008;Rap1a|0.…	32	1619	333	28193	http://www.ebi.ac.uk/QuickGO/GTerm?id=GO:1902582	[]
5	5	regulation of cell morphogenesis	GO:0022604	0.00323	0.0211	-4.07	-0.65	13.7257	-2.45062	Ephb2|2.25208200322;Flna|2.14549609685;Ephb3|2.25744876689;Fbln1|2.14917719183;Dab2|0.367170054631;Eps8|0.330232936229;Glipr2|0.154671414588;F2|2.2510869411;Tgfbr1|3.24213370659;Col1a1|8.46380225548;Ezr|0.192889153541;Gdi1|0.198105033599;Capzb|0.483522322492;Rac1|0.30466263296;Cdc42|0.280067035487;Bambi|8.04563380181;Slc9a3r1|0.192275391226	17	680	333	28193	http://www.ebi.ac.uk/QuickGO/GTerm?id=GO:0022604	[]
6	5,6	cellular chemical homeostasis	GO:0055082	0.00328	0.0214	11.28	0.79	13.7257	-2.45062	Itgb3|5.1158443758;C7|2.93218545492;Pdgfra|2.05065374608;Aco1|0.38215273536;F2|2.2510869411;Aplp2|2.25203160155;Atp6ap1|7.02461448083;App|2.60335706824;Dbi|2.2948507915;Tf|2.98223062057;Aqp5|0.292205839508;Gclm|0.138225351437;Gnb1|0.260057883034;Ywhae|0.403025765008;Rap1a|0.238759716766;Nptn|2.94136439028;Stc1|2.26689261713;Slc34a1|0.356917650316;Slc39a8|2.35932350658;Cln3|0.373001179779;Anxa6|0.…	23	1043	333	28193	http://www.ebi.ac.uk/QuickGO/GTerm?id=GO:0055082	[]
4	4	body morphogenesis	GO:0010171	0.00331	0.0215	2.05	-0.08	13.7257	-2.45062	Rras|0.387013893054;Pdgfra|2.05065374608;Col1a1|8.46380225548;Atp6ap2|2.50913275012	4	52	333	28193	http://www.ebi.ac.uk/QuickGO/GTerm?id=GO:0010171	[]
9	8,9	actin filament capping	GO:0051693	0.00331	0.0215	-2.37	-0.49	13.7257	-2.45062	Eps8|0.330232936229;RDX|0.158140346491;Capzb|0.483522322492;Capg|5.95506988893	4	52	333	28193	http://www.ebi.ac.uk/QuickGO/GTerm?id=GO:0051693	[]
8	5,6,8	negative regulation of endothelial cell migration	GO:0010596	0.00331	0.0215	1.97	-0.09	13.7257	-2.45062	Hrg|4.75255472554;Rhoa|0.298814546934;Stc1|2.26689261713;Apoh|2.60842878913	4	52	333	28193	http://www.ebi.ac.uk/QuickGO/GTerm?id=GO:0010596	[]
4	4	brain development	GO:0007420	0.00336	0.0218	10.89	0.75	13.7257	-2.45062	Ephb2|2.25208200322;Pcdh18|2.26453986994;Flna|2.14549609685;D0VED2|2.29433094248;Ephb3|2.25744876689;Lamb1|4.50312102762;Sez6l2|3.09636014376;Gnaq|0.296835941696;Efna2|3.43174932689;Fzd6|5.53106640717;Lrp1|3.82469933215;Aplp2|2.25203160155;Adgrl1|2.76041588351;App|2.60335706824;Dbi|2.2948507915;Ahsg|4.92181450631;Rhoa|0.298814546934;Ywhae|0.403025765008;Myo1d|0.244520226172;Cdc42|0.280067035487;F…	22	983	333	28193	http://www.ebi.ac.uk/QuickGO/GTerm?id=GO:0007420	[]
4	4	palate development	GO:0060021	0.00338	0.0219	2.24	-0.06	13.7257	-2.45062	Ephb2|2.25208200322;Ephb3|2.25744876689;Col2a1|4.54505125588;Pdgfra|2.05065374608;Fzd1|3.65968839802	5	85	333	28193	http://www.ebi.ac.uk/QuickGO/GTerm?id=GO:0060021	[]
6	4,5,6	negative regulation of cellular metabolic process	GO:0031324	0.00339	0.0219	24.76	2.05	13.7257	-2.45062	Ephb2|2.25208200322;Hrg|4.75255472554;Serpind1|2.4546929052;Pik3ip1|3.77389751588;Cd34|4.59932952005;Flna|2.14549609685;Epha1|2.10327724185;Fbln1|2.14917719183;Gp1ba|2.01830994845;Psca|2.57746392616;Flrt1|2.44206974394;Gnaq|0.296835941696;Dab2|0.367170054631;Prg4|4.25917238204;Fzd6|5.53106640717;Fzd1|3.65968839802;F2|2.2510869411;Spint2|2.32465837181;Gas1|4.15753507945;Aplp2|2.25203160155;Wfdc1|8…	49	2798	333	28193	http://www.ebi.ac.uk/QuickGO/GTerm?id=GO:0031324	[]
7	5,6,7	intracellular protein transport	GO:0006886	0.00342	0.0221	14.8	1.12	13.7257	-2.45062	Napg|0.0921049135315;Hgs|5.42391906928;Flna|2.14549609685;Cilp|2.71865408481;Edar|5.30896264356;Fzd7|4.49348263825;Gnaq|0.296835941696;Dab2|0.367170054631;Fzd1|3.65968839802;Rab5a|0.32019329859;Cd74|4.59119482571;Prnp|2.13030284211;Bsg|2.49262695321;Hsp90ab1|0.38951666039;Gdi1|0.198105033599;Ywhae|0.403025765008;Tbc1d10a|0.340891144283;Nucb1|2.60870872084;Rab1A|0.253575107194;Cdc42|0.280067035487…	26	1236	333	28193	http://www.ebi.ac.uk/QuickGO/GTerm?id=GO:0006886	[]
6	5,6	positive regulation of leukocyte differentiation	GO:1902107	0.00346	0.0223	4.21	0.12	13.7257	-2.45062	Csf1|3.74287411136;D0VED2|2.29433094248;Ror2|2.77393202342;Atp6ap1|7.02461448083;Cd74|4.59119482571;Rhoa|0.298814546934;Cd27|6.34677626266	7	164	333	28193	http://www.ebi.ac.uk/QuickGO/GTerm?id=GO:1902107	[]
9	7,8,9	SMAD protein import into nucleus	GO:0007184	0.00347	0.0223	0.44	-0.23	13.7257	-2.45062	Cilp|2.71865408481;Dab2|0.367170054631;Nov|5.30090139154	3	26	333	28193	http://www.ebi.ac.uk/QuickGO/GTerm?id=GO:0007184	[]
6	6	regulation of myeloid leukocyte differentiation	GO:0002761	0.00347	0.0223	3.29	0.04	13.7257	-2.45062	Csf1|3.74287411136;Ror2|2.77393202342;Notch2|2.07034450987;Fbn1|2.82817452252;Atp6ap1|7.02461448083;Cd74|4.59119482571	6	123	333	28193	http://www.ebi.ac.uk/QuickGO/GTerm?id=GO:0002761	[]
7	6,7	establishment of protein localization to plasma membrane	GO:0090002	0.00369	0.0237	3.65	0.07	13.7257	-2.45062	Epha2|2.16742617477;Bsg|2.49262695321;Ezr|0.192889153541;F11r|4.32812827809;Slc9a3r1|0.192275391226;Ramp3|3.25725629217;Cdh1|2.19060776169	7	166	333	28193	http://www.ebi.ac.uk/QuickGO/GTerm?id=GO:0090002	[]
11	9,10,11	positive regulation of protein serine/threonine kinase activity	GO:0071902	0.0037	0.0237	2.59	-0.03	13.7257	-2.45062	Cab39|0.334345076074;Ror2|2.77393202342;Adam9|5.70011606189;Gdf15|2.75566898517;Gnai2|0.276872790527;App|2.60335706824;Cd74|4.59119482571;Hsp90ab1|0.38951666039;Rhoa|0.298814546934;Rap1a|0.238759716766;Fzd4|8.36808238061	11	357	333	28193	http://www.ebi.ac.uk/QuickGO/GTerm?id=GO:0071902	[]
5	5	chemical homeostasis	GO:0048878	0.0037	0.0237	14.16	1.06	13.7257	-2.45062	Bdh2|0.473042258133;Itgb3|5.1158443758;C7|2.93218545492;Pdgfra|2.05065374608;Ngfr|3.74331439254;Aco1|0.38215273536;F2|2.2510869411;Corin|3.60108152112;Aplp2|2.25203160155;Atp6ap1|7.02461448083;Apoa4|3.53434532553;Gnai2|0.276872790527;App|2.60335706824;Dbi|2.2948507915;Tf|2.98223062057;Aqp5|0.292205839508;Gclm|0.138225351437;Gnb1|0.260057883034;Ywhae|0.403025765008;Rap1a|0.238759716766;Nptn|2.9413…	29	1438	333	28193	http://www.ebi.ac.uk/QuickGO/GTerm?id=GO:0048878	[]
6	4,5,6	disaccharide metabolic process	GO:0005984	0.00372	0.0237	-0.06	-0.28	13.7257	-2.45062	Lalba|0.466803103763;Gaa|2.4420463321	2	8	333	28193	http://www.ebi.ac.uk/QuickGO/GTerm?id=GO:0005984	[]
6	3,6	negative regulation of long-term synaptic potentiation	GO:1900272	0.00372	0.0237	0.74	-0.2	13.7257	-2.45062	App|2.60335706824;Prnp|2.13030284211	2	8	333	28193	http://www.ebi.ac.uk/QuickGO/GTerm?id=GO:1900272	[]
9	8,9	regulation of inorganic anion transmembrane transport	GO:1903795	0.00372	0.0237	0.12	-0.26	13.7257	-2.45062	Prnp|2.13030284211;Slc34a1|0.356917650316	2	8	333	28193	http://www.ebi.ac.uk/QuickGO/GTerm?id=GO:1903795	[]
6	6	pericyte cell differentiation	GO:1904238	0.00372	0.0237	1	-0.18	13.7257	-2.45062	Cd34|4.59932952005;Epha2|2.16742617477	2	8	333	28193	http://www.ebi.ac.uk/QuickGO/GTerm?id=GO:1904238	[]
10	8,9,10	regulation of protein serine/threonine kinase activity	GO:0071900	0.00376	0.0239	7.71	0.45	13.7257	-2.45062	Ephb2|2.25208200322;Cab39|0.334345076074;Hgs|5.42391906928;Ror2|2.77393202342;Adam9|5.70011606189;Gdf15|2.75566898517;Gnai2|0.276872790527;App|2.60335706824;Cd74|4.59119482571;Hsp90ab1|0.38951666039;Rhoa|0.298814546934;Ywhae|0.403025765008;Rap1a|0.238759716766;Fzd4|8.36808238061	14	519	333	28193	http://www.ebi.ac.uk/QuickGO/GTerm?id=GO:0071900	[]
10	8,9,10	positive regulation of protein kinase activity	GO:0045860	0.00376	0.0239	7.49	0.43	13.7257	-2.45062	Cab39|0.334345076074;Csf1|3.74287411136;D0VED2|2.29433094248;Ror2|2.77393202342;Adam9|5.70011606189;Gdf15|2.75566898517;Gnai2|0.276872790527;App|2.60335706824;Cd74|4.59119482571;Prnp|2.13030284211;Hsp90ab1|0.38951666039;Rhoa|0.298814546934;Rap1a|0.238759716766;Fzd4|8.36808238061	14	519	333	28193	http://www.ebi.ac.uk/QuickGO/GTerm?id=GO:0045860	[]
9	6,7,8,9	positive regulation of pathway-restricted SMAD protein phosphorylation	GO:0010862	0.0038	0.0241	1.83	-0.1	13.7257	-2.45062	Acvr1|2.74973602831;Dab2|0.367170054631;Acvr1b|4.08989643553;Inhbc|2.19590133425	4	54	333	28193	http://www.ebi.ac.uk/QuickGO/GTerm?id=GO:0010862	[]
7	5,6,7	cytokine-mediated signaling pathway	GO:0019221	0.00383	0.0242	7.55	0.44	13.7257	-2.45062	Csf1r|6.1115574221;Csf1|3.74287411136;Adipoq|2.2879522883;Il10rb|2.45537281555;Gp1ba|2.01830994845;Flrt1|2.44206974394;Relt|12.3184129146;Tff2|8.78323243558;Cx3cl1|2.95185346987;Cd74|4.59119482571;Hsp90ab1|0.38951666039;Cd27|6.34677626266;Lrrc15|2.32533716298	13	465	333	28193	http://www.ebi.ac.uk/QuickGO/GTerm?id=GO:0019221	[]
7	5,6,7	epithelial tube morphogenesis	GO:0060562	0.00385	0.0244	5.55	0.25	13.7257	-2.45062	Acvr1|2.74973602831;Csf1|3.74287411136;TNC|3.69703026509;D0VED2|2.29433094248;Epha2|2.16742617477;Fzd6|5.53106640717;Fzd1|3.65968839802;Spint2|2.32465837181;Rhoa|0.298814546934;Rala|0.398148061057;Cthrc1|4.7008192867	11	359	333	28193	http://www.ebi.ac.uk/QuickGO/GTerm?id=GO:0060562	[]
9	8,9	central nervous system projection neuron axonogenesis	GO:0021952	0.00387	0.0244	1.16	-0.16	13.7257	-2.45062	Ephb2|2.25208200322;Ephb3|2.25744876689;Cdh11|2.85602711753	3	27	333	28193	http://www.ebi.ac.uk/QuickGO/GTerm?id=GO:0021952	[]
10	9,10	NADH metabolic process	GO:0006734	0.00387	0.0244	-0.65	-0.33	13.7257	-2.45062	Dlst|4.44995518533;Mdh1|0.366549583901;Aldob|0.282562514324	3	27	333	28193	http://www.ebi.ac.uk/QuickGO/GTerm?id=GO:0006734	[]
2	2	behavior	GO:0007610	0.00387	0.0244	10.13	0.68	13.7257	-2.45062	Ephb2|2.25208200322;Slitrk6|3.5594223272;Sez6l2|3.09636014376;Slurp1|5.54535768602;Gnaq|0.296835941696;Eps8|0.330232936229;Pdgfra|2.05065374608;Gdf15|2.75566898517;Grn|2.52531400159;Aplp2|2.25203160155;Cx3cl1|2.95185346987;Alb|3.69139674036;App|2.60335706824;Cd74|4.59119482571;Prnp|2.13030284211;Nptn|2.94136439028;Cln3|0.373001179779;Jam3|3.00106677112;F7|2.62509458921;Cdh13|2.08316700536;Fzd4|8.…	21	933	333	28193	http://www.ebi.ac.uk/QuickGO/GTerm?id=GO:0007610	[]
5	4,5	regulation of tissue remodeling	GO:0034103	0.00393	0.0247	3.53	0.06	13.7257	-2.45062	Itgb3|5.1158443758;Hrg|4.75255472554;Oscar|4.06886339443;Atp6ap1|7.02461448083;Ahsg|4.92181450631	5	88	333	28193	http://www.ebi.ac.uk/QuickGO/GTerm?id=GO:0034103	[]
7	6,7	regulation of fibril organization	GO:1902903	0.00393	0.0247	-5.5	-0.79	13.7257	-2.45062	Flna|2.14549609685;Epha1|2.10327724185;Eps8|0.330232936229;Rhoa|0.298814546934;RDX|0.158140346491;Capzb|0.483522322492;Capg|5.95506988893;Rac1|0.30466263296;Dstn|0.299534574236;Cdc42|0.280067035487;Ctgf|2.2535977761	11	360	333	28193	http://www.ebi.ac.uk/QuickGO/GTerm?id=GO:1902903	[]
8	7,8	negative regulation of protein phosphorylation	GO:0001933	0.00397	0.0249	5.85	0.28	13.7257	-2.45062	Ephb2|2.25208200322;Epha1|2.10327724185;Fbln1|2.14917719183;Gp1ba|2.01830994845;Psca|2.57746392616;Flrt1|2.44206974394;Gnaq|0.296835941696;Prnp|2.13030284211;Ahsg|4.92181450631;Ezr|0.192889153541;Ywhae|0.403025765008;Lrrc15|2.32533716298;Slc9a3r1|0.192275391226	13	467	333	28193	http://www.ebi.ac.uk/QuickGO/GTerm?id=GO:0001933	[]
6	5,6	regulation of interleukin-2 production	GO:0032663	0.00406	0.0254	2.3	-0.06	13.7257	-2.45062	Cd34|4.59932952005;Prnp|2.13030284211;Ezr|0.192889153541;Cd276|3.95629986086	4	55	333	28193	http://www.ebi.ac.uk/QuickGO/GTerm?id=GO:0032663	[]
5	5	response to thyroid hormone	GO:0097066	0.00406	0.0254	-2.53	-0.51	13.7257	-2.45062	Gclm|0.138225351437;Slc34a1|0.356917650316;RDX|0.158140346491;F7|2.62509458921	4	55	333	28193	http://www.ebi.ac.uk/QuickGO/GTerm?id=GO:0097066	[]
8	6,7,8	positive regulation of I-kappaB kinase/NF-kappaB signaling	GO:0043123	0.00407	0.0254	4.16	0.12	13.7257	-2.45062	Eda2r|3.81216919153;Shisa5|6.7995250186;Flna|2.14549609685;Edar|5.30896264356;Ror1|3.21168497159;Cd74|4.59119482571;Rhoa|0.298814546934	7	169	333	28193	http://www.ebi.ac.uk/QuickGO/GTerm?id=GO:0043123	[]
4	4	regeneration	GO:0031099	0.0041	0.0255	5.93	0.28	13.7257	-2.45062	Fzd7|4.49348263825;Notch2|2.07034450987;Apoa4|3.53434532553;Ahsg|4.92181450631;Rap1a|0.238759716766;Plg|5.70809177879;Apoh|2.60842878913;Jam3|3.00106677112;Eif4a1|0.497594583406;F7|2.62509458921;Nov|5.30090139154	11	362	333	28193	http://www.ebi.ac.uk/QuickGO/GTerm?id=GO:0031099	[]
7	6,7	astrocyte differentiation	GO:0048708	0.00412	0.0255	2.3	-0.06	13.7257	-2.45062	Ror2|2.77393202342;Ror1|3.21168497159;F2|2.2510869411;Lrp1|3.82469933215;App|2.60335706824	5	89	333	28193	http://www.ebi.ac.uk/QuickGO/GTerm?id=GO:0048708	[]
7	6,7	central nervous system neuron development	GO:0021954	0.00412	0.0255	0.94	-0.18	13.7257	-2.45062	Ephb2|2.25208200322;Ephb3|2.25744876689;Gnaq|0.296835941696;Cdh11|2.85602711753;Hsp90ab1|0.38951666039	5	89	333	28193	http://www.ebi.ac.uk/QuickGO/GTerm?id=GO:0021954	[]
4	4	midbrain development	GO:0030901	0.00412	0.0255	-1.1	-0.38	13.7257	-2.45062	Fzd6|5.53106640717;Aplp2|2.25203160155;Rhoa|0.298814546934;Ywhae|0.403025765008;Cdc42|0.280067035487	5	89	333	28193	http://www.ebi.ac.uk/QuickGO/GTerm?id=GO:0030901	[]
6	5,6	negative regulation of intracellular signal transduction	GO:1902532	0.00412	0.0255	7.47	0.43	13.7257	-2.45062	Ephb2|2.25208200322;Pik3ip1|3.77389751588;Hgs|5.42391906928;Epha2|2.16742617477;Fbln1|2.14917719183;Gp1ba|2.01830994845;Psca|2.57746392616;Flrt1|2.44206974394;Cd74|4.59119482571;Prnp|2.13030284211;Ezr|0.192889153541;Rhoa|0.298814546934;Lrrc15|2.32533716298;Slc9a3r1|0.192275391226;Nov|5.30090139154	15	581	333	28193	http://www.ebi.ac.uk/QuickGO/GTerm?id=GO:1902532	[]
7	4,6,7	secretion by cell	GO:0032940	0.00413	0.0255	14.8	1.12	13.7257	-2.45062	Adipoq|2.2879522883;Pdcd6ip|0.388652811368;Hgs|5.42391906928;Cd34|4.59932952005;Ssc5d|3.24618646989;Adam9|5.70011606189;Rab5a|0.32019329859;Atp6ap1|7.02461448083;Cx3cl1|2.95185346987;Adgrl1|2.76041588351;Gnai2|0.276872790527;Igfbp3|6.33189023027;Ezr|0.192889153541;Ralb|0.430253979951;Mertk|2.40575293641;Rap1a|0.238759716766;Rala|0.398148061057;Anxa4|0.278515458107;Rap1b|0.248458596434;Rab1A|0.253…	26	1254	333	28193	http://www.ebi.ac.uk/QuickGO/GTerm?id=GO:0032940	[]
6	6	interleukin-8 secretion	GO:0072606	0.0043	0.0265	-0.51	-0.32	13.7257	-2.45062	Ssc5d|3.24618646989;Anxa4|0.278515458107;Rab1A|0.253575107194	3	28	333	28193	http://www.ebi.ac.uk/QuickGO/GTerm?id=GO:0072606	[]
8	7,8	sodium-independent organic anion transport	GO:0043252	0.0043	0.0265	-1.72	-0.43	13.7257	-2.45062	Slco1a1|0.20108884495;Slc22a12|0.282030760032;Slc22a7|0.337795697686	3	28	333	28193	http://www.ebi.ac.uk/QuickGO/GTerm?id=GO:0043252	[]
6	6	neuron apoptotic process	GO:0051402	0.0043	0.0265	-5.14	-0.75	13.7257	-2.45062	Ngfr|3.74331439254;Lrp1|3.82469933215;Gapdh|0.343588279158;App|2.60335706824;Prnp|2.13030284211;Hsp90ab1|0.38951666039;Gclm|0.138225351437;Rhoa|0.298814546934;Cln3|0.373001179779;Cdc42|0.280067035487	10	313	333	28193	http://www.ebi.ac.uk/QuickGO/GTerm?id=GO:0051402	[]
4	4	membrane organization	GO:0061024	0.00431	0.0265	1.74	-0.11	13.7257	-2.45062	Ephb2|2.25208200322;Napg|0.0921049135315;Atp11a|0.149327334068;Hgs|5.42391906928;Flna|2.14549609685;Epha2|2.16742617477;Dab2|0.367170054631;Colq|5.88126108672;Gldn|2.77725197803;Lrp1|3.82469933215;Prnp|2.13030284211;Bsg|2.49262695321;Ezr|0.192889153541;Gdi1|0.198105033599;Vat1|0.294129913963;Tbc1d10a|0.340891144283;Cln3|0.373001179779;PACSIN2|0.284400892288;Lin7c|0.433196693944;F11r|4.32812827809…	24	1130	333	28193	http://www.ebi.ac.uk/QuickGO/GTerm?id=GO:0061024	[]
5	5	cellular protein metabolic process	GO:0044267	0.00433	0.0266	51.17	4.53	13.7257	-2.45062	Amhr2|4.21954620486;Eda2r|3.81216919153;Itgb3|5.1158443758;Ephb2|2.25208200322;Cab39|0.334345076074;Acvr1|2.74973602831;Hrg|4.75255472554;Csf1r|6.1115574221;Csf1|3.74287411136;Skp1|0.486146701928;Adipoq|2.2879522883;Serpind1|2.4546929052;F12|6.94811989354;Pdcd6ip|0.388652811368;Hgs|5.42391906928;Tollip|0.36615991101;D0VED2|2.29433094248;Rras|0.387013893054;Epha2|2.16742617477;Epha1|2.10327724185;…	101	6749	333	28193	http://www.ebi.ac.uk/QuickGO/GTerm?id=GO:0044267	[]
8	7,8	negative regulation of leukocyte apoptotic process	GO:2000107	0.00433	0.0266	2.27	-0.06	13.7257	-2.45062	Pip|2.63872490719;Cd74|4.59119482571;Mertk|2.40575293641;Cd27|6.34677626266	4	56	333	28193	http://www.ebi.ac.uk/QuickGO/GTerm?id=GO:2000107	[]
7	5,6,7	stem cell development	GO:0048864	0.00437	0.0268	5.55	0.25	13.7257	-2.45062	Acvr1|2.74973602831;Flna|2.14549609685;Fzd7|4.49348263825;Dab2|0.367170054631;Glipr2|0.154671414588;Jag1|3.40813073464;Tgfbr1|3.24213370659;Col1a1|8.46380225548;Bambi|8.04563380181	9	264	333	28193	http://www.ebi.ac.uk/QuickGO/GTerm?id=GO:0048864	[]
5	5	regulation of protein binding	GO:0043393	0.00444	0.0272	4.33	0.13	13.7257	-2.45062	Dab2|0.367170054631;Lrp1|3.82469933215;Aplp2|2.25203160155;App|2.60335706824;Hsp90ab1|0.38951666039;Cdc42|0.280067035487;Cthrc1|4.7008192867;Bambi|8.04563380181	8	217	333	28193	http://www.ebi.ac.uk/QuickGO/GTerm?id=GO:0043393	[]
7	7	gliogenesis	GO:0042063	0.00445	0.0272	5.2	0.22	13.7257	-2.45062	Csf1|3.74287411136;Ror2|2.77393202342;Lamb1|4.50312102762;Ror1|3.21168497159;Pdgfra|2.05065374608;F2|2.2510869411;Lrp1|3.82469933215;App|2.60335706824;Dbi|2.2948507915;Tf|2.98223062057;Rhoa|0.298814546934	11	366	333	28193	http://www.ebi.ac.uk/QuickGO/GTerm?id=GO:0042063	[]
8	5,7,8	exocytosis	GO:0006887	0.00457	0.0279	-6.95	-0.92	13.7257	-2.45062	Pdcd6ip|0.388652811368;Hgs|5.42391906928;Rab5a|0.32019329859;Atp6ap1|7.02461448083;Adgrl1|2.76041588351;Gnai2|0.276872790527;Ralb|0.430253979951;Rap1a|0.238759716766;Rala|0.398148061057;Anxa4|0.278515458107;Rap1b|0.248458596434;Lin7c|0.433196693944;Cdc42|0.280067035487	13	475	333	28193	http://www.ebi.ac.uk/QuickGO/GTerm?id=GO:0006887	[]
8	7,8	negative regulation of JAK-STAT cascade	GO:0046426	0.00462	0.0281	1.79	-0.1	13.7257	-2.45062	Hgs|5.42391906928;Gp1ba|2.01830994845;Flrt1|2.44206974394;Lrrc15|2.32533716298	4	57	333	28193	http://www.ebi.ac.uk/QuickGO/GTerm?id=GO:0046426	[]
8	8	citrate metabolic process	GO:0006101	0.00462	0.0281	-1.89	-0.45	13.7257	-2.45062	Dlst|4.44995518533;Aco1|0.38215273536;Mdh1|0.366549583901;Idh1|0.405390692422	4	57	333	28193	http://www.ebi.ac.uk/QuickGO/GTerm?id=GO:0006101	[]
8	7,8	negative regulation of actin filament depolymerization	GO:0030835	0.00462	0.0281	-2.37	-0.49	13.7257	-2.45062	Eps8|0.330232936229;RDX|0.158140346491;Capzb|0.483522322492;Capg|5.95506988893	4	57	333	28193	http://www.ebi.ac.uk/QuickGO/GTerm?id=GO:0030835	[]
5	5	cellular response to hormone stimulus	GO:0032870	0.00467	0.0282	0.75	-0.2	13.7257	-2.45062	Itgb3|5.1158443758;Adipoq|2.2879522883;TNC|3.69703026509;Dab2|0.367170054631;Fzd1|3.65968839802;Gdf15|2.75566898517;Fbn1|2.82817452252;Gnai2|0.276872790527;Ass1|0.293887637601;Tf|2.98223062057;Igfbp3|6.33189023027;Ahsg|4.92181450631;Gclm|0.138225351437;Rhoa|0.298814546934;Stc1|2.26689261713;Slc34a1|0.356917650316;Slc22a12|0.282030760032;RDX|0.158140346491;Rap1b|0.248458596434;Aldob|0.282562514324…	22	1011	333	28193	http://www.ebi.ac.uk/QuickGO/GTerm?id=GO:0032870	[]
5	5	cell junction assembly	GO:0034329	0.00469	0.0282	-4.62	-0.71	13.7257	-2.45062	Itgb3|5.1158443758;Hrg|4.75255472554;Pdcd6ip|0.388652811368;Rhoa|0.298814546934;Rap1a|0.238759716766;Rap1b|0.248458596434;Rac1|0.30466263296;Cdc42|0.280067035487	8	219	333	28193	http://www.ebi.ac.uk/QuickGO/GTerm?id=GO:0034329	[]
4	4	cell junction organization	GO:0034330	0.0047	0.0282	-4.96	-0.74	13.7257	-2.45062	Itgb3|5.1158443758;Hrg|4.75255472554;Pdcd6ip|0.388652811368;Rhoa|0.298814546934;Rap1a|0.238759716766;Rap1b|0.248458596434;Rac1|0.30466263296;Cdc42|0.280067035487;Cdh1|2.19060776169	9	267	333	28193	http://www.ebi.ac.uk/QuickGO/GTerm?id=GO:0034330	[]
6	4,6	regulation of hemopoiesis	GO:1903706	0.00472	0.0282	6.12	0.3	13.7257	-2.45062	Csf1|3.74287411136;D0VED2|2.29433094248;Ror2|2.77393202342;Jag1|3.40813073464;Notch2|2.07034450987;Fbn1|2.82817452252;Atp6ap1|7.02461448083;Cd74|4.59119482571;Rhoa|0.298814546934;Acvr1b|4.08989643553;Cd27|6.34677626266	11	369	333	28193	http://www.ebi.ac.uk/QuickGO/GTerm?id=GO:1903706	[]
6	6	extracellular exosome assembly	GO:0071971	0.00474	0.0282	-0.25	-0.3	13.7257	-2.45062	Pdcd6ip|0.388652811368;Cd34|4.59932952005	2	9	333	28193	http://www.ebi.ac.uk/QuickGO/GTerm?id=GO:0071971	[]
6	5,6	negative regulation of transforming growth factor beta production	GO:0071635	0.00474	0.0282	-0.13	-0.28	13.7257	-2.45062	Cdh3|3.47354004903;Hsp90ab1|0.38951666039	2	9	333	28193	http://www.ebi.ac.uk/QuickGO/GTerm?id=GO:0071635	[]
8	8	galactosylceramide metabolic process	GO:0006681	0.00474	0.0282	-0.81	-0.35	13.7257	-2.45062	Gal3st1|0.418812557011;Cln3|0.373001179779	2	9	333	28193	http://www.ebi.ac.uk/QuickGO/GTerm?id=GO:0006681	[]
6	4,5,6	synaptic growth at neuromuscular junction	GO:0051124	0.00474	0.0282	1.19	-0.16	13.7257	-2.45062	Colq|5.88126108672;App|2.60335706824	2	9	333	28193	http://www.ebi.ac.uk/QuickGO/GTerm?id=GO:0051124	[]
4	4	membranous septum morphogenesis	GO:0003149	0.00474	0.0282	0.92	-0.19	13.7257	-2.45062	D0VED2|2.29433094248;Fzd1|3.65968839802	2	9	333	28193	http://www.ebi.ac.uk/QuickGO/GTerm?id=GO:0003149	[]
6	6	elastic fiber assembly	GO:0048251	0.00474	0.0282	1.5	-0.13	13.7257	-2.45062	Efemp2|3.56509557254;Fbln5|8.80994000222	2	9	333	28193	http://www.ebi.ac.uk/QuickGO/GTerm?id=GO:0048251	[]
8	8	glycine biosynthetic process	GO:0006545	0.00474	0.0282	-0.73	-0.34	13.7257	-2.45062	Agxt2|0.436158582645;Shmt1|0.427083429119	2	9	333	28193	http://www.ebi.ac.uk/QuickGO/GTerm?id=GO:0006545	[]
5	5	establishment of Golgi localization	GO:0051683	0.00474	0.0282	-1.27	-0.39	13.7257	-2.45062	Cdc42|0.280067035487;Slc9a3r1|0.192275391226	2	9	333	28193	http://www.ebi.ac.uk/QuickGO/GTerm?id=GO:0051683	[]
9	7,8,9	determination of dorsal identity	GO:0048263	0.00474	0.0282	1.15	-0.16	13.7257	-2.45062	Nbl1|5.18343078721;Acvr1|2.74973602831	2	9	333	28193	http://www.ebi.ac.uk/QuickGO/GTerm?id=GO:0048263	[]
9	7,8,9	positive regulation of monocyte differentiation	GO:0045657	0.00474	0.0282	1.24	-0.16	13.7257	-2.45062	Csf1|3.74287411136;Cd74|4.59119482571	2	9	333	28193	http://www.ebi.ac.uk/QuickGO/GTerm?id=GO:0045657	[]
6	3,6	positive regulation of long-term synaptic potentiation	GO:1900273	0.00475	0.0282	1.24	-0.16	13.7257	-2.45062	Ephb2|2.25208200322;App|2.60335706824;Nptn|2.94136439028	3	29	333	28193	http://www.ebi.ac.uk/QuickGO/GTerm?id=GO:1900273	[]
6	6	regulation of odontogenesis	GO:0042481	0.00475	0.0282	1.81	-0.1	13.7257	-2.45062	Csf1|3.74287411136;Cd34|4.59932952005;Ngfr|3.74331439254	3	29	333	28193	http://www.ebi.ac.uk/QuickGO/GTerm?id=GO:0042481	[]
4	4	osteoblast proliferation	GO:0033687	0.00475	0.0282	0.52	-0.22	13.7257	-2.45062	Tnn|4.99873130491;Rhoa|0.298814546934;Cthrc1|4.7008192867	3	29	333	28193	http://www.ebi.ac.uk/QuickGO/GTerm?id=GO:0033687	[]
6	5,6	negative regulation of cell-cell adhesion	GO:0022408	0.00477	0.0283	3.36	0.04	13.7257	-2.45062	Jag1|3.40813073464;Spint2|2.32465837181;Ass1|0.293887637601;Cd74|4.59119482571;Prnp|2.13030284211;Cd276|3.95629986086;Cdh1|2.19060776169	7	174	333	28193	http://www.ebi.ac.uk/QuickGO/GTerm?id=GO:0022408	[]
8	7,8	platelet-derived growth factor receptor signaling pathway	GO:0048008	0.00491	0.029	2.18	-0.07	13.7257	-2.45062	Hgs|5.42391906928;Pdgfra|2.05065374608;F7|2.62509458921;Slc9a3r1|0.192275391226	4	58	333	28193	http://www.ebi.ac.uk/QuickGO/GTerm?id=GO:0048008	[]
6	5,6	positive regulation of stem cell differentiation	GO:2000738	0.00491	0.029	-0.59	-0.33	13.7257	-2.45062	Dab2|0.367170054631;Glipr2|0.154671414588;Col1a1|8.46380225548;Bambi|8.04563380181	4	58	333	28193	http://www.ebi.ac.uk/QuickGO/GTerm?id=GO:2000738	[]
6	6	stem cell differentiation	GO:0048863	0.00492	0.029	6.42	0.33	13.7257	-2.45062	Acvr1|2.74973602831;Flna|2.14549609685;Fzd7|4.49348263825;Dab2|0.367170054631;Glipr2|0.154671414588;Pdgfra|2.05065374608;Jag1|3.40813073464;Fzd1|3.65968839802;Tgfbr1|3.24213370659;Col1a1|8.46380225548;Bambi|8.04563380181	11	371	333	28193	http://www.ebi.ac.uk/QuickGO/GTerm?id=GO:0048863	[]
4	4	neural tube development	GO:0021915	0.00492	0.029	3.48	0.05	13.7257	-2.45062	Epha2|2.16742617477;Fzd6|5.53106640717;Fzd1|3.65968839802;Spint2|2.32465837181;Rala|0.398148061057;Atp6ap2|2.50913275012;Cthrc1|4.7008192867	7	175	333	28193	http://www.ebi.ac.uk/QuickGO/GTerm?id=GO:0021915	[]
6	5,6	regulation of stress fiber assembly	GO:0051492	0.00497	0.0293	-0.68	-0.34	13.7257	-2.45062	Epha1|2.10327724185;Rhoa|0.298814546934;Rac1|0.30466263296;Cdc42|0.280067035487;Ctgf|2.2535977761	5	93	333	28193	http://www.ebi.ac.uk/QuickGO/GTerm?id=GO:0051492	[]
5	5	regulation of epithelial cell proliferation	GO:0050678	0.00501	0.0295	5.97	0.29	13.7257	-2.45062	Slurp1|5.54535768602;Fzd7|4.49348263825;Cdh3|3.47354004903;Ngfr|3.74331439254;Grn|2.52531400159;Tgfbr1|3.24213370659;Wfdc1|8.35634017056;Apoh|2.60842878913;Cdc42|0.280067035487;Cdh13|2.08316700536;Cdh1|2.19060776169	11	372	333	28193	http://www.ebi.ac.uk/QuickGO/GTerm?id=GO:0050678	[]
5	4,5	regulation of cell death	GO:0010941	0.00502	0.0295	20.65	1.66	13.7257	-2.45062	Itgb3|5.1158443758;Acvr1|2.74973602831;Hrg|4.75255472554;Cd34|4.59932952005;Flna|2.14549609685;Dab2|0.367170054631;Col2a1|4.54505125588;Relt|12.3184129146;Ngfr|3.74331439254;Pip|2.63872490719;Fzd1|3.65968839802;Lrp1|3.82469933215;Comp|12.2345378169;Txnrd1|0.426424100537;Alb|3.69139674036;Gnai2|0.276872790527;App|2.60335706824;Cd74|4.59119482571;Prnp|2.13030284211;Igfbp3|6.33189023027;Cryab|0.3970…	37	2011	333	28193	http://www.ebi.ac.uk/QuickGO/GTerm?id=GO:0010941	[]
5	5	urogenital system development	GO:0001655	0.00515	0.0302	5.81	0.27	13.7257	-2.45062	Gsta3|0.253233789929;Itgb3|5.1158443758;Ephb2|2.25208200322;Cd34|4.59932952005;Ephb3|2.25744876689;Nid1|2.4653007995;Pdgfra|2.05065374608;Jag1|3.40813073464;Fbn1|2.82817452252;Mme|0.336882541616;Ass1|0.293887637601;Slc34a1|0.356917650316	12	427	333	28193	http://www.ebi.ac.uk/QuickGO/GTerm?id=GO:0001655	[]
6	5,6	positive regulation of cell development	GO:0010720	0.00516	0.0303	10.63	0.72	13.7257	-2.45062	Nbl1|5.18343078721;Ephb2|2.25208200322;Csf1|3.74287411136;Flna|2.14549609685;Dab2|0.367170054631;Glipr2|0.154671414588;Grn|2.52531400159;Atp6ap1|7.02461448083;Cx3cl1|2.95185346987;Col1a1|8.46380225548;Tf|2.98223062057;Gdi1|0.198105033599;Rhoa|0.298814546934;Rap1a|0.238759716766;Nptn|2.94136439028;Rac1|0.30466263296;Cdc42|0.280067035487;Bambi|8.04563380181	18	773	333	28193	http://www.ebi.ac.uk/QuickGO/GTerm?id=GO:0010720	[]
7	6,7	positive regulation of myeloid leukocyte differentiation	GO:0002763	0.00522	0.0305	2.52	-0.04	13.7257	-2.45062	Csf1|3.74287411136;Ror2|2.77393202342;Atp6ap1|7.02461448083;Cd74|4.59119482571	4	59	333	28193	http://www.ebi.ac.uk/QuickGO/GTerm?id=GO:0002763	[]
6	5,6	regulation of substrate adhesion-dependent cell spreading	GO:1900024	0.00522	0.0305	0.41	-0.23	13.7257	-2.45062	Flna|2.14549609685;Fbln1|2.14917719183;Rac1|0.30466263296;Cdc42|0.280067035487	4	59	333	28193	http://www.ebi.ac.uk/QuickGO/GTerm?id=GO:1900024	[]
5	5	response to vitamin	GO:0033273	0.00522	0.0305	4.44	0.14	13.7257	-2.45062	TNC|3.69703026509;Fzd1|3.65968839802;Col1a1|8.46380225548;Alpl|0.456178810023;Stc1|2.26689261713;Slc34a1|0.356917650316;Abcg2|0.152104979571;F7|2.62509458921	8	223	333	28193	http://www.ebi.ac.uk/QuickGO/GTerm?id=GO:0033273	[]
4	4	formation of primary germ layer	GO:0001704	0.00527	0.0307	3.03	0.01	13.7257	-2.45062	Acvr1|2.74973602831;Col12a1|4.08557704906;Epha2|2.16742617477;Lamb1|4.50312102762;Fzd7|4.49348263825;Col4a2|2.16842250501	6	134	333	28193	http://www.ebi.ac.uk/QuickGO/GTerm?id=GO:0001704	[]
7	5,7	positive regulation of leukocyte chemotaxis	GO:0002690	0.00544	0.0317	2.64	-0.02	13.7257	-2.45062	Csf1|3.74287411136;Cx3cl1|2.95185346987;Cd74|4.59119482571;Rac1|0.30466263296;F7|2.62509458921	5	95	333	28193	http://www.ebi.ac.uk/QuickGO/GTerm?id=GO:0002690	[]
6	6	regulation of cell morphogenesis involved in differentiation	GO:0010769	0.00553	0.0322	6.73	0.36	13.7257	-2.45062	Ephb2|2.25208200322;Flna|2.14549609685;Ephb3|2.25744876689;Fbln1|2.14917719183;Dab2|0.367170054631;Glipr2|0.154671414588;Tgfbr1|3.24213370659;Col1a1|8.46380225548;Gdi1|0.198105033599;Rac1|0.30466263296;Cdc42|0.280067035487;Bambi|8.04563380181	12	431	333	28193	http://www.ebi.ac.uk/QuickGO/GTerm?id=GO:0010769	[]
6	6	response to copper ion	GO:0046688	0.00554	0.0322	-1.56	-0.42	13.7257	-2.45062	Txnrd1|0.426424100537;Prnp|2.13030284211;Sord|0.488451903784;Aldob|0.282562514324	4	60	333	28193	http://www.ebi.ac.uk/QuickGO/GTerm?id=GO:0046688	[]
8	6,8	neuron differentiation	GO:0030182	0.00556	0.0322	16.71	1.29	13.7257	-2.45062	Nbl1|5.18343078721;Ephb2|2.25208200322;TNC|3.69703026509;Epha2|2.16742617477;Ephb3|2.25744876689;Tnn|4.99873130491;Slitrk6|3.5594223272;Lamb1|4.50312102762;Flrt1|2.44206974394;Gnaq|0.296835941696;Efna2|3.43174932689;Cdh11|2.85602711753;Ngfr|3.74331439254;Jag1|3.40813073464;Grn|2.52531400159;Gldn|2.77725197803;Lrp1|3.82469933215;Cx3cl1|2.95185346987;Apoa4|3.53434532553;App|2.60335706824;Hsp90ab1|0…	33	1750	333	28193	http://www.ebi.ac.uk/QuickGO/GTerm?id=GO:0030182	[]
6	4,6	regulation of epithelial cell migration	GO:0010632	0.00565	0.0327	4.24	0.12	13.7257	-2.45062	Hrg|4.75255472554;D0VED2|2.29433094248;Epha2|2.16742617477;Adam9|5.70011606189;Glipr2|0.154671414588;Rhoa|0.298814546934;Stc1|2.26689261713;Apoh|2.60842878913	8	226	333	28193	http://www.ebi.ac.uk/QuickGO/GTerm?id=GO:0010632	[]
8	7,8	cellular cation homeostasis	GO:0030003	0.00565	0.0327	8.1	0.49	13.7257	-2.45062	Itgb3|5.1158443758;C7|2.93218545492;Pdgfra|2.05065374608;Aco1|0.38215273536;F2|2.2510869411;Aplp2|2.25203160155;Atp6ap1|7.02461448083;App|2.60335706824;Dbi|2.2948507915;Tf|2.98223062057;Gnb1|0.260057883034;Ywhae|0.403025765008;Nptn|2.94136439028;Stc1|2.26689261713;Slc39a8|2.35932350658;Cln3|0.373001179779;Anxa6|0.383062878012;Atox1|2.36286872884	18	780	333	28193	http://www.ebi.ac.uk/QuickGO/GTerm?id=GO:0030003	[]
6	4,5,6	regulation of cell projection assembly	GO:0060491	0.00572	0.033	-3.04	-0.56	13.7257	-2.45062	Epha2|2.16742617477;Rab5a|0.32019329859;Rala|0.398148061057;Capzb|0.483522322492;Cln3|0.373001179779;Rac1|0.30466263296;Cdc42|0.280067035487	7	180	333	28193	http://www.ebi.ac.uk/QuickGO/GTerm?id=GO:0060491	[]
4	4	myeloid leukocyte migration	GO:0097529	0.00572	0.033	4.14	0.12	13.7257	-2.45062	Nbl1|5.18343078721;Csf1|3.74287411136;Cx3cl1|2.95185346987;Cd74|4.59119482571;Jam3|3.00106677112;Rac1|0.30466263296;Nov|5.30090139154	7	180	333	28193	http://www.ebi.ac.uk/QuickGO/GTerm?id=GO:0097529	[]
6	6	establishment of epithelial cell polarity	GO:0090162	0.00575	0.033	-1.79	-0.44	13.7257	-2.45062	Rhoa|0.298814546934;Cdc42|0.280067035487;Slc9a3r1|0.192275391226	3	31	333	28193	http://www.ebi.ac.uk/QuickGO/GTerm?id=GO:0090162	[]
9	5,6,8,9	negative regulation of exocytosis	GO:0045920	0.00575	0.033	-1.78	-0.44	13.7257	-2.45062	Gnai2|0.276872790527;Rap1a|0.238759716766;Rap1b|0.248458596434	3	31	333	28193	http://www.ebi.ac.uk/QuickGO/GTerm?id=GO:0045920	[]
10	8,9,10	negative regulation of lymphocyte apoptotic process	GO:0070229	0.00575	0.033	1.89	-0.1	13.7257	-2.45062	Pip|2.63872490719;Cd74|4.59119482571;Cd27|6.34677626266	3	31	333	28193	http://www.ebi.ac.uk/QuickGO/GTerm?id=GO:0070229	[]
6	5,6	glutamate receptor signaling pathway	GO:0007215	0.00586	0.0333	0.42	-0.23	13.7257	-2.45062	Ephb2|2.25208200322;Gnaq|0.296835941696;Gnai2|0.276872790527;App|2.60335706824;Prnp|2.13030284211;Cln3|0.373001179779	6	137	333	28193	http://www.ebi.ac.uk/QuickGO/GTerm?id=GO:0007215	[]
5	4,5	intracellular transport	GO:0046907	0.00587	0.0333	21.77	1.77	13.7257	-2.45062	Vps37d|0.345003702298;Itgb3|5.1158443758;Napg|0.0921049135315;Hgs|5.42391906928;Flna|2.14549609685;Cilp|2.71865408481;Edar|5.30896264356;Dennd2a|2.93748046567;Fzd7|4.49348263825;Gnaq|0.296835941696;Dab2|0.367170054631;Fzd1|3.65968839802;F2|2.2510869411;Gas1|4.15753507945;Rab5a|0.32019329859;Adgrl1|2.76041588351;App|2.60335706824;Cd74|4.59119482571;Dbi|2.2948507915;Prnp|2.13030284211;Cryab|0.39707…	40	2240	333	28193	http://www.ebi.ac.uk/QuickGO/GTerm?id=GO:0046907	[]
7	5,7	positive regulation of wound healing	GO:0090303	0.00588	0.0333	2.03	-0.08	13.7257	-2.45062	F12|6.94811989354;F2|2.2510869411;Apoh|2.60842878913;F7|2.62509458921	4	61	333	28193	http://www.ebi.ac.uk/QuickGO/GTerm?id=GO:0090303	[]
7	6,7	epithelial cell morphogenesis	GO:0003382	0.00588	0.0333	1.79	-0.1	13.7257	-2.45062	Flnb|2.58164527909;Fzd7|4.49348263825;Spint2|2.32465837181;Stc1|2.26689261713	4	61	333	28193	http://www.ebi.ac.uk/QuickGO/GTerm?id=GO:0003382	[]
7	7	mesenchymal stem cell differentiation	GO:0072497	0.00588	0.0333	0.88	-0.19	13.7257	-2.45062	Pdgfra|2.05065374608;Fzd1|3.65968839802	2	10	333	28193	http://www.ebi.ac.uk/QuickGO/GTerm?id=GO:0072497	[]
8	5,6,8	negative regulation of synaptic vesicle transport	GO:1902804	0.00588	0.0333	-1.23	-0.39	13.7257	-2.45062	Rap1a|0.238759716766;Rap1b|0.248458596434	2	10	333	28193	http://www.ebi.ac.uk/QuickGO/GTerm?id=GO:1902804	[]
5	5	post-embryonic animal organ morphogenesis	GO:0048563	0.00588	0.0333	0.9	-0.19	13.7257	-2.45062	Fbn1|2.82817452252;Efemp1|2.81499786859	2	10	333	28193	http://www.ebi.ac.uk/QuickGO/GTerm?id=GO:0048563	[]
6	6	metanephric glomerulus vasculature development	GO:0072239	0.00588	0.0333	0.97	-0.18	13.7257	-2.45062	Cd34|4.59932952005;Pdgfra|2.05065374608	2	10	333	28193	http://www.ebi.ac.uk/QuickGO/GTerm?id=GO:0072239	[]
6	6	response to stilbenoid	GO:0035634	0.00588	0.0333	0.11	-0.26	13.7257	-2.45062	Ly6d|3.86527745517;Slco1a1|0.20108884495	2	10	333	28193	http://www.ebi.ac.uk/QuickGO/GTerm?id=GO:0035634	[]
8	7,8	determination of dorsal/ventral asymmetry	GO:0048262	0.00588	0.0333	1.15	-0.16	13.7257	-2.45062	Nbl1|5.18343078721;Acvr1|2.74973602831	2	10	333	28193	http://www.ebi.ac.uk/QuickGO/GTerm?id=GO:0048262	[]
7	7	galactolipid metabolic process	GO:0019374	0.00588	0.0333	-0.81	-0.35	13.7257	-2.45062	Gal3st1|0.418812557011;Cln3|0.373001179779	2	10	333	28193	http://www.ebi.ac.uk/QuickGO/GTerm?id=GO:0019374	[]
6	5,6	positive regulation of vasculogenesis	GO:2001214	0.00588	0.0333	-0.04	-0.28	13.7257	-2.45062	Cd34|4.59932952005;Rap1a|0.238759716766	2	10	333	28193	http://www.ebi.ac.uk/QuickGO/GTerm?id=GO:2001214	[]
6	6	positive regulation of protein binding	GO:0032092	0.00593	0.0335	2.99	0.01	13.7257	-2.45062	Lrp1|3.82469933215;App|2.60335706824;Hsp90ab1|0.38951666039;Cthrc1|4.7008192867;Bambi|8.04563380181	5	97	333	28193	http://www.ebi.ac.uk/QuickGO/GTerm?id=GO:0032092	[]
6	6	neural tube closure	GO:0001843	0.00593	0.0335	2.74	-0.02	13.7257	-2.45062	Fzd6|5.53106640717;Fzd1|3.65968839802;Spint2|2.32465837181;Rala|0.398148061057;Cthrc1|4.7008192867	5	97	333	28193	http://www.ebi.ac.uk/QuickGO/GTerm?id=GO:0001843	[]
5	5	regulation of leukocyte differentiation	GO:1902105	0.00594	0.0335	4.98	0.19	13.7257	-2.45062	Csf1|3.74287411136;D0VED2|2.29433094248;Ror2|2.77393202342;Notch2|2.07034450987;Fbn1|2.82817452252;Atp6ap1|7.02461448083;Cd74|4.59119482571;Rhoa|0.298814546934;Cd27|6.34677626266	9	277	333	28193	http://www.ebi.ac.uk/QuickGO/GTerm?id=GO:1902105	[]
10	5,6,7,8,9,10	negative regulation of protein secretion	GO:0050709	0.00607	0.0341	3.64	0.07	13.7257	-2.45062	Cd34|4.59932952005;Ssc5d|3.24618646989;Cx3cl1|2.95185346987;Ezr|0.192889153541;Anxa4|0.278515458107;Nov|5.30090139154	6	138	333	28193	http://www.ebi.ac.uk/QuickGO/GTerm?id=GO:0050709	[]
5	5	establishment of cell polarity	GO:0030010	0.00607	0.0341	-3.28	-0.58	13.7257	-2.45062	Hsp90ab1|0.38951666039;Rhoa|0.298814546934;Rap1b|0.248458596434;Jam3|3.00106677112;Cdc42|0.280067035487;Slc9a3r1|0.192275391226	6	138	333	28193	http://www.ebi.ac.uk/QuickGO/GTerm?id=GO:0030010	[]
5	5	tube closure	GO:0060606	0.00619	0.0348	2.74	-0.02	13.7257	-2.45062	Fzd6|5.53106640717;Fzd1|3.65968839802;Spint2|2.32465837181;Rala|0.398148061057;Cthrc1|4.7008192867	5	98	333	28193	http://www.ebi.ac.uk/QuickGO/GTerm?id=GO:0060606	[]
6	5,6	regulation of bone remodeling	GO:0046850	0.00623	0.0349	2.86	0	13.7257	-2.45062	Itgb3|5.1158443758;Oscar|4.06886339443;Atp6ap1|7.02461448083;Ahsg|4.92181450631	4	62	333	28193	http://www.ebi.ac.uk/QuickGO/GTerm?id=GO:0046850	[]
6	5,6	myeloid cell development	GO:0061515	0.00623	0.0349	2.03	-0.08	13.7257	-2.45062	Notch2|2.07034450987;Fbn1|2.82817452252;Atp6ap1|7.02461448083;App|2.60335706824	4	62	333	28193	http://www.ebi.ac.uk/QuickGO/GTerm?id=GO:0061515	[]
8	5,6,7,8	positive regulation of ion transmembrane transport	GO:0034767	0.00625	0.035	2.94	0	13.7257	-2.45062	Ephb2|2.25208200322;Flna|2.14549609685;F2|2.2510869411;Dbi|2.2948507915;Stc1|2.26689261713;Slc34a1|0.356917650316;Pdzk1|0.181038772568	7	183	333	28193	http://www.ebi.ac.uk/QuickGO/GTerm?id=GO:0034767	[]
7	6,7	regulation of I-kappaB kinase/NF-kappaB signaling	GO:0043122	0.00626	0.035	4.89	0.19	13.7257	-2.45062	Eda2r|3.81216919153;Shisa5|6.7995250186;Flna|2.14549609685;Edar|5.30896264356;Ror1|3.21168497159;Cd74|4.59119482571;Rhoa|0.298814546934;Nov|5.30090139154	8	230	333	28193	http://www.ebi.ac.uk/QuickGO/GTerm?id=GO:0043122	[]
12	4,5,7,8,9,11,12	regulation of synaptic vesicle exocytosis	GO:2000300	0.00629	0.035	-1.72	-0.43	13.7257	-2.45062	Rab5a|0.32019329859;Rap1a|0.238759716766;Rap1b|0.248458596434	3	32	333	28193	http://www.ebi.ac.uk/QuickGO/GTerm?id=GO:2000300	[]
5	4,5	mating behavior	GO:0007617	0.00629	0.035	1.17	-0.16	13.7257	-2.45062	Grn|2.52531400159;Aplp2|2.25203160155;App|2.60335706824	3	32	333	28193	http://www.ebi.ac.uk/QuickGO/GTerm?id=GO:0007617	[]
4	4	face morphogenesis	GO:0060325	0.00629	0.035	0.41	-0.23	13.7257	-2.45062	Rras|0.387013893054;Pdgfra|2.05065374608;Col1a1|8.46380225548	3	32	333	28193	http://www.ebi.ac.uk/QuickGO/GTerm?id=GO:0060325	[]
6	6		GO:0031960	0.00631	0.0351	2.76	-0.01	13.7257	-2.45062	Adipoq|2.2879522883;Adam9|5.70011606189;Col1a1|8.46380225548;A2m|2.33855837033;Alpl|0.456178810023;Ass1|0.293887637601;Rhoa|0.298814546934;Stc1|2.26689261713;Aldob|0.282562514324;Abcg2|0.152104979571;Ctgf|2.2535977761	11	384	333	28193	http://www.ebi.ac.uk/QuickGO/GTerm?id=GO:0031960	[]
9	5,6,7,8,9	negative regulation of protein import	GO:1904590	0.00659	0.0365	2.44	-0.04	13.7257	-2.45062	Cilp|2.71865408481;Fzd1|3.65968839802;Slc9a3r1|0.192275391226;Nov|5.30090139154	4	63	333	28193	http://www.ebi.ac.uk/QuickGO/GTerm?id=GO:1904590	[]
9	6,7,9	regulation of lipid kinase activity	GO:0043550	0.00659	0.0365	1.79	-0.1	13.7257	-2.45062	Pik3ip1|3.77389751588;Pdgfra|2.05065374608;F2|2.2510869411;Cdc42|0.280067035487	4	63	333	28193	http://www.ebi.ac.uk/QuickGO/GTerm?id=GO:0043550	[]
6	5,6	nuclear transport	GO:0051169	0.0066	0.0365	7.16	0.4	13.7257	-2.45062	Flna|2.14549609685;Cilp|2.71865408481;Edar|5.30896264356;Fzd7|4.49348263825;Gnaq|0.296835941696;Dab2|0.367170054631;Fzd1|3.65968839802;Hsp90ab1|0.38951666039;Ywhae|0.403025765008;Bambi|8.04563380181;Slc9a3r1|0.192275391226;Nov|5.30090139154;Cdh1|2.19060776169	13	497	333	28193	http://www.ebi.ac.uk/QuickGO/GTerm?id=GO:0051169	[]
5	5	endothelial cell proliferation	GO:0001935	0.00672	0.0372	2.82	-0.01	13.7257	-2.45062	Cd34|4.59932952005;Epha2|2.16742617477;Ngfr|3.74331439254;Tgfbr1|3.24213370659;Apoh|2.60842878913;Cdh13|2.08316700536	6	141	333	28193	http://www.ebi.ac.uk/QuickGO/GTerm?id=GO:0001935	[]
8	6,7,8	fibroblast growth factor receptor signaling pathway	GO:0008543	0.00674	0.0372	2.18	-0.07	13.7257	-2.45062	Flrt1|2.44206974394;Fgfr1|2.48030633331;Ngfr|3.74331439254;Nptn|2.94136439028;Ctgf|2.2535977761	5	100	333	28193	http://www.ebi.ac.uk/QuickGO/GTerm?id=GO:0008543	[]
6	5,6	positive regulation of cell morphogenesis involved in differentiation	GO:0010770	0.00675	0.0372	-5.18	-0.76	13.7257	-2.45062	Flna|2.14549609685;Dab2|0.367170054631;Glipr2|0.154671414588;Col1a1|8.46380225548;Gdi1|0.198105033599;Rac1|0.30466263296;Cdc42|0.280067035487;Bambi|8.04563380181	8	233	333	28193	http://www.ebi.ac.uk/QuickGO/GTerm?id=GO:0010770	[]
9	6,7,8,9	endochondral ossification	GO:0001958	0.00685	0.0376	0.34	-0.24	13.7257	-2.45062	Col2a1|4.54505125588;Col1a1|8.46380225548;Alpl|0.456178810023	3	33	333	28193	http://www.ebi.ac.uk/QuickGO/GTerm?id=GO:0001958	[]
6	5,6	bone cell development	GO:0098751	0.00685	0.0376	1.61	-0.12	13.7257	-2.45062	Notch2|2.07034450987;Fbn1|2.82817452252;Atp6ap1|7.02461448083	3	33	333	28193	http://www.ebi.ac.uk/QuickGO/GTerm?id=GO:0098751	[]
8	7,8	Rac protein signal transduction	GO:0016601	0.00685	0.0376	-0.32	-0.3	13.7257	-2.45062	Eps8|0.330232936229;Rac1|0.30466263296;Cdh13|2.08316700536	3	33	333	28193	http://www.ebi.ac.uk/QuickGO/GTerm?id=GO:0016601	[]
5	5	replacement ossification	GO:0036075	0.00685	0.0376	0.34	-0.24	13.7257	-2.45062	Col2a1|4.54505125588;Col1a1|8.46380225548;Alpl|0.456178810023	3	33	333	28193	http://www.ebi.ac.uk/QuickGO/GTerm?id=GO:0036075	[]
5	5	collagen biosynthetic process	GO:0032964	0.00696	0.0381	2.25	-0.06	13.7257	-2.45062	F2|2.2510869411;Col1a1|8.46380225548;Rap1a|0.238759716766;Ctgf|2.2535977761	4	64	333	28193	http://www.ebi.ac.uk/QuickGO/GTerm?id=GO:0032964	[]
4	4	excretion	GO:0007588	0.00696	0.0381	0.36	-0.24	13.7257	-2.45062	Corin|3.60108152112;Gnai2|0.276872790527;Stc1|2.26689261713;Slc9a3r1|0.192275391226	4	64	333	28193	http://www.ebi.ac.uk/QuickGO/GTerm?id=GO:0007588	[]
6	6	contractile actin filament bundle assembly	GO:0030038	0.00702	0.0384	-0.68	-0.34	13.7257	-2.45062	Epha1|2.10327724185;Rhoa|0.298814546934;Rac1|0.30466263296;Cdc42|0.280067035487;Ctgf|2.2535977761	5	101	333	28193	http://www.ebi.ac.uk/QuickGO/GTerm?id=GO:0030038	[]
8	5,7,8	regulation of secretion by cell	GO:1903530	0.00706	0.0385	-1.19	-0.38	13.7257	-2.45062	Adipoq|2.2879522883;Pdcd6ip|0.388652811368;Hgs|5.42391906928;Cd34|4.59932952005;Ssc5d|3.24618646989;Adam9|5.70011606189;Rab5a|0.32019329859;Atp6ap1|7.02461448083;Cx3cl1|2.95185346987;Gnai2|0.276872790527;Igfbp3|6.33189023027;Ezr|0.192889153541;Ralb|0.430253979951;Rap1a|0.238759716766;Rala|0.398148061057;Anxa4|0.278515458107;Rap1b|0.248458596434;Cd276|3.95629986086;Cdc42|0.280067035487;Nov|5.30090…	20	922	333	28193	http://www.ebi.ac.uk/QuickGO/GTerm?id=GO:1903530	[]
8	7,8	axon development	GO:0061564	0.0071	0.0385	6.85	0.37	13.7257	-2.45062	Ephb2|2.25208200322;Ephb3|2.25744876689;Tnn|4.99873130491;Slitrk6|3.5594223272;Efna2|3.43174932689;Cdh11|2.85602711753;Ngfr|3.74331439254;Apoa4|3.53434532553;App|2.60335706824;Hsp90ab1|0.38951666039;Gdi1|0.198105033599;Neo1|2.06260707548;Jam3|3.00106677112;Gfra3|2.91892544864	14	559	333	28193	http://www.ebi.ac.uk/QuickGO/GTerm?id=GO:0061564	[]
10	6,9,10	negative regulation of catenin import into nucleus	GO:0035414	0.00713	0.0385	0.15	-0.26	13.7257	-2.45062	Fzd1|3.65968839802;Slc9a3r1|0.192275391226	2	11	333	28193	http://www.ebi.ac.uk/QuickGO/GTerm?id=GO:0035414	[]
6	6	vascular wound healing	GO:0061042	0.00713	0.0385	1	-0.18	13.7257	-2.45062	Cd34|4.59932952005;Mcam|2.17742451469	2	11	333	28193	http://www.ebi.ac.uk/QuickGO/GTerm?id=GO:0061042	[]
7	5,6,7	positive regulation of vacuolar transport	GO:1903337	0.00713	0.0385	-1.15	-0.38	13.7257	-2.45062	Dab2|0.367170054631;Ezr|0.192889153541	2	11	333	28193	http://www.ebi.ac.uk/QuickGO/GTerm?id=GO:1903337	[]
7	6,7	positive regulation of long-term neuronal synaptic plasticity	GO:0048170	0.00713	0.0385	0.82	-0.2	13.7257	-2.45062	Ephb2|2.25208200322;Nptn|2.94136439028	2	11	333	28193	http://www.ebi.ac.uk/QuickGO/GTerm?id=GO:0048170	[]
10	9,10	cellular phosphate ion homeostasis	GO:0030643	0.00713	0.0385	-1.16	-0.38	13.7257	-2.45062	Slc34a1|0.356917650316;Slc9a3r1|0.192275391226	2	11	333	28193	http://www.ebi.ac.uk/QuickGO/GTerm?id=GO:0030643	[]
7	4,5,7	negative regulation of neurotransmitter secretion	GO:0046929	0.00713	0.0385	-1.23	-0.39	13.7257	-2.45062	Rap1a|0.238759716766;Rap1b|0.248458596434	2	11	333	28193	http://www.ebi.ac.uk/QuickGO/GTerm?id=GO:0046929	[]
6	6	urate transport	GO:0015747	0.00713	0.0385	-1.37	-0.4	13.7257	-2.45062	Slc22a12|0.282030760032;Abcg2|0.152104979571	2	11	333	28193	http://www.ebi.ac.uk/QuickGO/GTerm?id=GO:0015747	[]
9	8,9	cellular trivalent inorganic anion homeostasis	GO:0072502	0.00713	0.0385	-1.16	-0.38	13.7257	-2.45062	Slc34a1|0.356917650316;Slc9a3r1|0.192275391226	2	11	333	28193	http://www.ebi.ac.uk/QuickGO/GTerm?id=GO:0072502	[]
6	6	apoptotic process	GO:0006915	0.00715	0.0386	21.26	1.72	13.7257	-2.45062	Eda2r|3.81216919153;Acvr1|2.74973602831;Hrg|4.75255472554;Shisa5|6.7995250186;Flna|2.14549609685;D0VED2|2.29433094248;Epha2|2.16742617477;Dab2|0.367170054631;Col2a1|4.54505125588;Relt|12.3184129146;Ngfr|3.74331439254;Pip|2.63872490719;Lrp1|3.82469933215;Comp|12.2345378169;Alb|3.69139674036;Gapdh|0.343588279158;Gnai2|0.276872790527;App|2.60335706824;Cd74|4.59119482571;Tf|2.98223062057;Prnp|2.13030…	39	2197	333	28193	http://www.ebi.ac.uk/QuickGO/GTerm?id=GO:0006915	[]
3	3	positive regulation of cellular component biogenesis	GO:0044089	0.0072	0.0388	6.38	0.33	13.7257	-2.45062	Ephb2|2.25208200322;Hrg|4.75255472554;Pdcd6ip|0.388652811368;Flna|2.14549609685;Epha1|2.10327724185;Ephb3|2.25744876689;Slitrk6|3.5594223272;Flrt1|2.44206974394;Rhoa|0.298814546934;Rala|0.398148061057;Sub1|4.45514707231;Rac1|0.30466263296;Cdc42|0.280067035487;Ctgf|2.2535977761	14	560	333	28193	http://www.ebi.ac.uk/QuickGO/GTerm?id=GO:0044089	[]
9	6,7,8,9	regulation of pathway-restricted SMAD protein phosphorylation	GO:0060393	0.00735	0.0395	1.83	-0.1	13.7257	-2.45062	Acvr1|2.74973602831;Dab2|0.367170054631;Acvr1b|4.08989643553;Inhbc|2.19590133425	4	65	333	28193	http://www.ebi.ac.uk/QuickGO/GTerm?id=GO:0060393	[]
6	5,6	positive regulation of neural precursor cell proliferation	GO:2000179	0.00735	0.0395	1.83	-0.1	13.7257	-2.45062	Flna|2.14549609685;Cx3cl1|2.95185346987;Gnai2|0.276872790527;Tf|2.98223062057	4	65	333	28193	http://www.ebi.ac.uk/QuickGO/GTerm?id=GO:2000179	[]
5	5	ventricular septum morphogenesis	GO:0060412	0.00745	0.04	1.36	-0.14	13.7257	-2.45062	Acvr1|2.74973602831;D0VED2|2.29433094248;Fzd1|3.65968839802	3	34	333	28193	http://www.ebi.ac.uk/QuickGO/GTerm?id=GO:0060412	[]
4	4	regulation of system process	GO:0044057	0.0076	0.0408	9.52	0.62	13.7257	-2.45062	Col14a1|4.89069009535;Tff2|8.78323243558;Ngfr|3.74331439254;Corin|3.60108152112;Cx3cl1|2.95185346987;Apoa4|3.53434532553;Gnai2|0.276872790527;Tf|2.98223062057;Igfbp3|6.33189023027;Rhoa|0.298814546934;Stc1|2.26689261713;Anxa6|0.383062878012;Abcg2|0.152104979571;Slc9a3r1|0.192275391226;Nov|5.30090139154;Ctgf|2.2535977761	16	682	333	28193	http://www.ebi.ac.uk/QuickGO/GTerm?id=GO:0044057	[]
5	4,5	cardiac septum development	GO:0003279	0.00761	0.0408	2.21	-0.07	13.7257	-2.45062	Acvr1|2.74973602831;D0VED2|2.29433094248;Jag1|3.40813073464;Fzd1|3.65968839802;Notch2|2.07034450987	5	103	333	28193	http://www.ebi.ac.uk/QuickGO/GTerm?id=GO:0003279	[]
7	6,7	morphogenesis of an epithelial sheet	GO:0002011	0.00775	0.0415	0.02	-0.27	13.7257	-2.45062	Flna|2.14549609685;Jag1|3.40813073464;Rhoa|0.298814546934;Lin7c|0.433196693944	4	66	333	28193	http://www.ebi.ac.uk/QuickGO/GTerm?id=GO:0002011	[]
5	5	female sex differentiation	GO:0046660	0.00783	0.0419	3.51	0.06	13.7257	-2.45062	Pdgfra|2.05065374608;A2m|2.33855837033;Idh1|0.405390692422;Cdh6|3.29950441718;Mertk|2.40575293641;Acvr1b|4.08989643553;Fzd4|8.36808238061	7	191	333	28193	http://www.ebi.ac.uk/QuickGO/GTerm?id=GO:0046660	[]
8	6,8	primary neural tube formation	GO:0014020	0.00792	0.0423	2.74	-0.02	13.7257	-2.45062	Fzd6|5.53106640717;Fzd1|3.65968839802;Spint2|2.32465837181;Rala|0.398148061057;Cthrc1|4.7008192867	5	104	333	28193	http://www.ebi.ac.uk/QuickGO/GTerm?id=GO:0014020	[]
3	3	response to abiotic stimulus	GO:0009628	0.00807	0.0428	15.59	1.19	13.7257	-2.45062	Itgb3|5.1158443758;Adipoq|2.2879522883;Cd34|4.59932952005;TNC|3.69703026509;Slitrk6|3.5594223272;Pdgfra|2.05065374608;Ngfr|3.74331439254;F2|2.2510869411;Thbd|3.24197450717;Atp6ap1|7.02461448083;Cx3cl1|2.95185346987;Txnrd1|0.426424100537;Col1a1|8.46380225548;Mme|0.336882541616;Acan|6.86076170372;App|2.60335706824;Tf|2.98223062057;Igfbp3|6.33189023027;Cryab|0.397073026116;Sord|0.488451903784;Hsp90a…	30	1591	333	28193	http://www.ebi.ac.uk/QuickGO/GTerm?id=GO:0009628	[]
10	5,6,7,8,10	positive regulation of lipid kinase activity	GO:0090218	0.00808	0.0428	0.55	-0.22	13.7257	-2.45062	Pdgfra|2.05065374608;F2|2.2510869411;Cdc42|0.280067035487	3	35	333	28193	http://www.ebi.ac.uk/QuickGO/GTerm?id=GO:0090218	[]
6	6	cardiac epithelial to mesenchymal transition	GO:0060317	0.00808	0.0428	1.31	-0.15	13.7257	-2.45062	Acvr1|2.74973602831;D0VED2|2.29433094248;Tgfbr1|3.24213370659	3	35	333	28193	http://www.ebi.ac.uk/QuickGO/GTerm?id=GO:0060317	[]
7	4,6,7	positive regulation of establishment of protein localization to plasma membrane	GO:0090004	0.00808	0.0428	0.71	-0.21	13.7257	-2.45062	Epha2|2.16742617477;Ezr|0.192889153541;Ramp3|3.25725629217	3	35	333	28193	http://www.ebi.ac.uk/QuickGO/GTerm?id=GO:0090004	[]
7	6,7	regulation of neutrophil chemotaxis	GO:0090022	0.00808	0.0428	0.52	-0.22	13.7257	-2.45062	Cd74|4.59119482571;Jam3|3.00106677112;Rac1|0.30466263296	3	35	333	28193	http://www.ebi.ac.uk/QuickGO/GTerm?id=GO:0090022	[]
5	5	extracellular matrix assembly	GO:0085029	0.00808	0.0428	1.95	-0.09	13.7257	-2.45062	Efemp2|3.56509557254;Lamc2|2.84950273284;Fbln5|8.80994000222	3	35	333	28193	http://www.ebi.ac.uk/QuickGO/GTerm?id=GO:0085029	[]
7	7	negative regulation of kinase activity	GO:0033673	0.00809	0.0428	3.93	0.1	13.7257	-2.45062	Ephb2|2.25208200322;Pik3ip1|3.77389751588;Epha1|2.10327724185;Gp1ba|2.01830994845;Flrt1|2.44206974394;Gnaq|0.296835941696;Ahsg|4.92181450631;Ywhae|0.403025765008;Lrrc15|2.32533716298	9	291	333	28193	http://www.ebi.ac.uk/QuickGO/GTerm?id=GO:0033673	[]
6	5,6	regulation of extracellular matrix organization	GO:1903053	0.00815	0.0431	-5.5	-0.79	13.7257	-2.45062	Flna|2.14549609685;Epha1|2.10327724185;Eps8|0.330232936229;Rhoa|0.298814546934;RDX|0.158140346491;Capzb|0.483522322492;Capg|5.95506988893;Rac1|0.30466263296;Dstn|0.299534574236;Cdc42|0.280067035487;Ctgf|2.2535977761	11	398	333	28193	http://www.ebi.ac.uk/QuickGO/GTerm?id=GO:1903053	[]
5	5	response to increased oxygen levels	GO:0036296	0.00817	0.0432	2.46	-0.04	13.7257	-2.45062	Pdgfra|2.05065374608;Atp6ap1|7.02461448083;Txnrd1|0.426424100537;Col1a1|8.46380225548	4	67	333	28193	http://www.ebi.ac.uk/QuickGO/GTerm?id=GO:0036296	[]
6	5,6	homotypic cell-cell adhesion	GO:0034109	0.00822	0.0434	6.38	0.33	13.7257	-2.45062	Itgb3|5.1158443758;Flna|2.14549609685;D0VED2|2.29433094248;Gp1ba|2.01830994845;Tnfrsf13c|2.32711126301;Mpzl2|2.66822061635;Fzd7|4.49348263825;Pdgfra|2.05065374608;Cd74|4.59119482571;Prnp|2.13030284211;Rhoa|0.298814546934;Cd27|6.34677626266;Cd276|3.95629986086	13	511	333	28193	http://www.ebi.ac.uk/QuickGO/GTerm?id=GO:0034109	[]
7	7	stress fiber assembly	GO:0043149	0.00824	0.0434	-0.68	-0.34	13.7257	-2.45062	Epha1|2.10327724185;Rhoa|0.298814546934;Rac1|0.30466263296;Cdc42|0.280067035487;Ctgf|2.2535977761	5	105	333	28193	http://www.ebi.ac.uk/QuickGO/GTerm?id=GO:0043149	[]
8	4,5,6,7,8	negative regulation of intracellular protein transport	GO:0090317	0.00824	0.0434	1.42	-0.14	13.7257	-2.45062	Cilp|2.71865408481;Fzd1|3.65968839802;Gdi1|0.198105033599;Slc9a3r1|0.192275391226;Nov|5.30090139154	5	105	333	28193	http://www.ebi.ac.uk/QuickGO/GTerm?id=GO:0090317	[]
8	6,7,8	regulation of fibrinolysis	GO:0051917	0.00849	0.0444	1.26	-0.15	13.7257	-2.45062	F12|6.94811989354;Apoh|2.60842878913	2	12	333	28193	http://www.ebi.ac.uk/QuickGO/GTerm?id=GO:0051917	[]
5	5	pulmonary valve morphogenesis	GO:0003184	0.00849	0.0444	0.85	-0.19	13.7257	-2.45062	Jag1|3.40813073464;Notch2|2.07034450987	2	12	333	28193	http://www.ebi.ac.uk/QuickGO/GTerm?id=GO:0003184	[]
9	5,7,8,9	astrocyte activation	GO:0048143	0.00849	0.0444	1	-0.18	13.7257	-2.45062	Lrp1|3.82469933215;App|2.60335706824	2	12	333	28193	http://www.ebi.ac.uk/QuickGO/GTerm?id=GO:0048143	[]
8	8	positive regulation of lipoprotein lipase activity	GO:0051006	0.00849	0.0444	0.96	-0.18	13.7257	-2.45062	Apoa4|3.53434532553;Apoh|2.60842878913	2	12	333	28193	http://www.ebi.ac.uk/QuickGO/GTerm?id=GO:0051006	[]
8	6,7,8	positive regulation of interferon-gamma biosynthetic process	GO:0045078	0.00849	0.0444	0.96	-0.18	13.7257	-2.45062	Tnfrsf13c|2.32711126301;Cd276|3.95629986086	2	12	333	28193	http://www.ebi.ac.uk/QuickGO/GTerm?id=GO:0045078	[]
5	5	modification of synaptic structure	GO:0099563	0.00849	0.0444	-1.08	-0.37	13.7257	-2.45062	Rhoa|0.298814546934;Cdc42|0.280067035487	2	12	333	28193	http://www.ebi.ac.uk/QuickGO/GTerm?id=GO:0099563	[]
8	6,8	regulation of protein depolymerization	GO:1901879	0.00857	0.0447	-2.9	-0.54	13.7257	-2.45062	Eps8|0.330232936229;RDX|0.158140346491;Capzb|0.483522322492;Capg|5.95506988893;Dstn|0.299534574236	5	106	333	28193	http://www.ebi.ac.uk/QuickGO/GTerm?id=GO:1901879	[]
4	4	heart development	GO:0007507	0.00868	0.0453	7.41	0.42	13.7257	-2.45062	Acvr1|2.74973602831;D0VED2|2.29433094248;Adam19|2.68772007617;Col14a1|4.89069009535;Fzd7|4.49348263825;Gnaq|0.296835941696;Col2a1|4.54505125588;Pdgfra|2.05065374608;Jag1|3.40813073464;Fzd1|3.65968839802;Notch2|2.07034450987;Fbn1|2.82817452252;Tgfbr1|3.24213370659;Actc1|0.383772949851;Cdc42|0.280067035487	15	632	333	28193	http://www.ebi.ac.uk/QuickGO/GTerm?id=GO:0007507	[]
6	5,6	biomineral tissue development	GO:0031214	0.00871	0.0453	3.44	0.05	13.7257	-2.45062	Acvr1|2.74973602831;Ror2|2.77393202342;Col1a1|8.46380225548;Alpl|0.456178810023;Ahsg|4.92181450631;Cd276|3.95629986086	6	149	333	28193	http://www.ebi.ac.uk/QuickGO/GTerm?id=GO:0031214	[]
7	4,5,6,7	positive regulation of transmembrane transport	GO:0034764	0.00872	0.0453	2.94	0	13.7257	-2.45062	Ephb2|2.25208200322;Flna|2.14549609685;F2|2.2510869411;Dbi|2.2948507915;Stc1|2.26689261713;Slc34a1|0.356917650316;Pdzk1|0.181038772568	7	195	333	28193	http://www.ebi.ac.uk/QuickGO/GTerm?id=GO:0034764	[]
8	8	macrophage differentiation	GO:0030225	0.00874	0.0453	1.43	-0.14	13.7257	-2.45062	Csf1|3.74287411136;Ror2|2.77393202342;App|2.60335706824	3	36	333	28193	http://www.ebi.ac.uk/QuickGO/GTerm?id=GO:0030225	[]
7	5,6,7	positive regulation of substrate adhesion-dependent cell spreading	GO:1900026	0.00874	0.0453	-0.33	-0.3	13.7257	-2.45062	Flna|2.14549609685;Rac1|0.30466263296;Cdc42|0.280067035487	3	36	333	28193	http://www.ebi.ac.uk/QuickGO/GTerm?id=GO:1900026	[]
7	6,7	endochondral bone growth	GO:0003416	0.00874	0.0453	1.8	-0.1	13.7257	-2.45062	D0VED2|2.29433094248;Comp|12.2345378169;Stc1|2.26689261713	3	36	333	28193	http://www.ebi.ac.uk/QuickGO/GTerm?id=GO:0003416	[]
4	4	kidney development	GO:0001822	0.00899	0.0465	5.11	0.21	13.7257	-2.45062	Gsta3|0.253233789929;Itgb3|5.1158443758;Cd34|4.59932952005;Nid1|2.4653007995;Pdgfra|2.05065374608;Jag1|3.40813073464;Fbn1|2.82817452252;Mme|0.336882541616;Ass1|0.293887637601;Slc34a1|0.356917650316	10	349	333	28193	http://www.ebi.ac.uk/QuickGO/GTerm?id=GO:0001822	[]
5	5	heart morphogenesis	GO:0003007	0.009	0.0465	3.8	0.08	13.7257	-2.45062	Acvr1|2.74973602831;D0VED2|2.29433094248;Col2a1|4.54505125588;Jag1|3.40813073464;Fzd1|3.65968839802;Notch2|2.07034450987;Tgfbr1|3.24213370659;Actc1|0.383772949851	8	245	333	28193	http://www.ebi.ac.uk/QuickGO/GTerm?id=GO:0003007	[]
7	7	regulation of osteoclast differentiation	GO:0045670	0.00905	0.0467	2.19	-0.07	13.7257	-2.45062	Csf1|3.74287411136;Notch2|2.07034450987;Fbn1|2.82817452252;Atp6ap1|7.02461448083	4	69	333	28193	http://www.ebi.ac.uk/QuickGO/GTerm?id=GO:0045670	[]
5	4,5	regulation of synapse assembly	GO:0051963	0.00924	0.0477	2.41	-0.05	13.7257	-2.45062	Ephb2|2.25208200322;Ephb3|2.25744876689;Slitrk6|3.5594223272;Flrt1|2.44206974394;Colq|5.88126108672	5	108	333	28193	http://www.ebi.ac.uk/QuickGO/GTerm?id=GO:0051963	[]
5	5	macromolecule modification	GO:0043412	0.00926	0.0477	39.15	3.4	13.7257	-2.45062	Amhr2|4.21954620486;Eda2r|3.81216919153;Itgb3|5.1158443758;Ephb2|2.25208200322;Cab39|0.334345076074;Acvr1|2.74973602831;Hrg|4.75255472554;Csf1r|6.1115574221;Csf1|3.74287411136;Adipoq|2.2879522883;Hgs|5.42391906928;Tollip|0.36615991101;D0VED2|2.29433094248;Rras|0.387013893054;Epha2|2.16742617477;Epha1|2.10327724185;Edar|5.30896264356;Ephb3|2.25744876689;Cpne3|0.274638726602;Ror2|2.77393202342;Fbln…	77	5052	333	28193	http://www.ebi.ac.uk/QuickGO/GTerm?id=GO:0043412	[]
5	5	gland morphogenesis	GO:0022612	0.00927	0.0477	3.26	0.03	13.7257	-2.45062	Csf1|3.74287411136;D0VED2|2.29433094248;Epha2|2.16742617477;Edar|5.30896264356;Cdc42|0.280067035487;Slc9a3r1|0.192275391226	6	151	333	28193	http://www.ebi.ac.uk/QuickGO/GTerm?id=GO:0022612	[]
6	5,6	negative regulation of protein complex assembly	GO:0031333	0.00927	0.0477	-3.33	-0.58	13.7257	-2.45062	Eps8|0.330232936229;Cryab|0.397073026116;RDX|0.158140346491;Capzb|0.483522322492;Capg|5.95506988893;Cdc42|0.280067035487	6	151	333	28193	http://www.ebi.ac.uk/QuickGO/GTerm?id=GO:0031333	[]
7	5,7	response to molecule of bacterial origin	GO:0002237	0.00929	0.0477	8.08	0.49	13.7257	-2.45062	Ssc5d|3.24618646989;Adam9|5.70011606189;Relt|12.3184129146;Il18bp|2.72640802162;Ngfr|3.74331439254;Thbd|3.24197450717;Ggt1|0.409751834236;Alpl|0.456178810023;Ass1|0.293887637601;Igfbp3|6.33189023027;Rhoa|0.298814546934;Cd27|6.34677626266;Abcg2|0.152104979571	13	519	333	28193	http://www.ebi.ac.uk/QuickGO/GTerm?id=GO:0002237	[]
5	5	glomerulus vasculature development	GO:0072012	0.00943	0.0483	1.68	-0.11	13.7257	-2.45062	Itgb3|5.1158443758;Cd34|4.59932952005;Pdgfra|2.05065374608	3	37	333	28193	http://www.ebi.ac.uk/QuickGO/GTerm?id=GO:0072012	[]
6	5,6	bone growth	GO:0098868	0.00943	0.0483	1.8	-0.1	13.7257	-2.45062	D0VED2|2.29433094248;Comp|12.2345378169;Stc1|2.26689261713	3	37	333	28193	http://www.ebi.ac.uk/QuickGO/GTerm?id=GO:0098868	[]
5	5	programmed cell death	GO:0012501	0.00948	0.0485	21.26	1.72	13.7257	-2.45062	Eda2r|3.81216919153;Acvr1|2.74973602831;Hrg|4.75255472554;Shisa5|6.7995250186;Flna|2.14549609685;D0VED2|2.29433094248;Epha2|2.16742617477;Dab2|0.367170054631;Col2a1|4.54505125588;Relt|12.3184129146;Ngfr|3.74331439254;Pip|2.63872490719;Lrp1|3.82469933215;Comp|12.2345378169;Alb|3.69139674036;Gapdh|0.343588279158;Gnai2|0.276872790527;App|2.60335706824;Cd74|4.59119482571;Tf|2.98223062057;Prnp|2.13030…	39	2237	333	28193	http://www.ebi.ac.uk/QuickGO/GTerm?id=GO:0012501	[]
5	4,5	SMAD protein signal transduction	GO:0060395	0.00951	0.0485	1.87	-0.1	13.7257	-2.45062	Ror2|2.77393202342;Gdf15|2.75566898517;Sub1|4.45514707231;Inhbc|2.19590133425	4	70	333	28193	http://www.ebi.ac.uk/QuickGO/GTerm?id=GO:0060395	[]
9	5,8,9	negative regulation of protein import into nucleus	GO:0042308	0.00951	0.0485	2.44	-0.04	13.7257	-2.45062	Cilp|2.71865408481;Fzd1|3.65968839802;Slc9a3r1|0.192275391226;Nov|5.30090139154	4	70	333	28193	http://www.ebi.ac.uk/QuickGO/GTerm?id=GO:0042308	[]
6	4,6	negative regulation of epithelial cell migration	GO:0010633	0.00951	0.0485	1.97	-0.09	13.7257	-2.45062	Hrg|4.75255472554;Rhoa|0.298814546934;Stc1|2.26689261713;Apoh|2.60842878913	4	70	333	28193	http://www.ebi.ac.uk/QuickGO/GTerm?id=GO:0010633	[]
6	6	positive regulation of proteolysis	GO:0045862	0.00951	0.0485	4.99	0.2	13.7257	-2.45062	F12|6.94811989354;Fbln1|2.14917719183;Usp5|0.353478742068;Adam9|5.70011606189;Dab2|0.367170054631;Ngfr|3.74331439254;Pcolce|2.0347859729;App|2.60335706824;Rhoa|0.298814546934;Ctgf|2.2535977761	10	352	333	28193	http://www.ebi.ac.uk/QuickGO/GTerm?id=GO:0045862	[]
6	4,5,6	positive regulation of ossification	GO:0045778	0.0096	0.0488	3.09	0.02	13.7257	-2.45062	Acvr1|2.74973602831;Jag1|3.40813073464;Atp6ap1|7.02461448083;Cd276|3.95629986086;Cthrc1|4.7008192867	5	109	333	28193	http://www.ebi.ac.uk/QuickGO/GTerm?id=GO:0045778	[]
4	4	negative regulation of cellular component organization	GO:0051129	0.00967	0.0492	-3.97	-0.64	13.7257	-2.45062	Ephb2|2.25208200322;Hrg|4.75255472554;Fbln1|2.14917719183;Dab2|0.367170054631;Eps8|0.330232936229;Ngfr|3.74331439254;Lrp1|3.82469933215;Prnp|2.13030284211;Cryab|0.397073026116;Gdi1|0.198105033599;Rhoa|0.298814546934;Cspg4|2.20926570678;Vat1|0.294129913963;RDX|0.158140346491;Capzb|0.483522322492;Capg|5.95506988893;Cdc42|0.280067035487	17	762	333	28193	http://www.ebi.ac.uk/QuickGO/GTerm?id=GO:0051129	[]
11	7,8,9,10,11	regulation of MAP kinase activity	GO:0043405	0.00969	0.0492	5.91	0.28	13.7257	-2.45062	Ephb2|2.25208200322;Hgs|5.42391906928;Ror2|2.77393202342;Adam9|5.70011606189;Gdf15|2.75566898517;Gnai2|0.276872790527;App|2.60335706824;Cd74|4.59119482571;Rap1a|0.238759716766;Fzd4|8.36808238061	10	353	333	28193	http://www.ebi.ac.uk/QuickGO/GTerm?id=GO:0043405	[]
7	5,6,7	regulation of vasculogenesis	GO:2001212	0.00996	0.0499	-0.04	-0.28	13.7257	-2.45062	Cd34|4.59932952005;Rap1a|0.238759716766	2	13	333	28193	http://www.ebi.ac.uk/QuickGO/GTerm?id=GO:2001212	[]
7	6,7	maintenance of apical/basal cell polarity	GO:0035090	0.00996	0.0499	-0.77	-0.35	13.7257	-2.45062	Pdcd6ip|0.388652811368;Lin7c|0.433196693944	2	13	333	28193	http://www.ebi.ac.uk/QuickGO/GTerm?id=GO:0035090	[]
9	8,9	cellular divalent inorganic anion homeostasis	GO:0072501	0.00996	0.0499	-1.16	-0.38	13.7257	-2.45062	Slc34a1|0.356917650316;Slc9a3r1|0.192275391226	2	13	333	28193	http://www.ebi.ac.uk/QuickGO/GTerm?id=GO:0072501	[]
9	6,7,8,9	negative regulation of phosphatidylinositol 3-kinase signaling	GO:0014067	0.00996	0.0499	0.14	-0.26	13.7257	-2.45062	Pik3ip1|3.77389751588;Slc9a3r1|0.192275391226	2	13	333	28193	http://www.ebi.ac.uk/QuickGO/GTerm?id=GO:0014067	[]
9	7,8,9	positive regulation of macrophage differentiation	GO:0045651	0.00996	0.0499	1.02	-0.18	13.7257	-2.45062	Csf1|3.74287411136;Ror2|2.77393202342	2	13	333	28193	http://www.ebi.ac.uk/QuickGO/GTerm?id=GO:0045651	[]
7	5,7	negative regulation of leukocyte chemotaxis	GO:0002689	0.00996	0.0499	1.44	-0.14	13.7257	-2.45062	Nbl1|5.18343078721;Nov|5.30090139154	2	13	333	28193	http://www.ebi.ac.uk/QuickGO/GTerm?id=GO:0002689	[]
7	6,7	regulation of interferon-gamma biosynthetic process	GO:0045072	0.00996	0.0499	0.96	-0.18	13.7257	-2.45062	Tnfrsf13c|2.32711126301;Cd276|3.95629986086	2	13	333	28193	http://www.ebi.ac.uk/QuickGO/GTerm?id=GO:0045072	[]
8	8	positive regulation of triglyceride lipase activity	GO:0061365	0.00996	0.0499	0.96	-0.18	13.7257	-2.45062	Apoa4|3.53434532553;Apoh|2.60842878913	2	13	333	28193	http://www.ebi.ac.uk/QuickGO/GTerm?id=GO:0061365	[]
7	6,7	keratinocyte development	GO:0003334	0.00996	0.0499	0.14	-0.26	13.7257	-2.45062	Flnb|2.58164527909;Cdc42|0.280067035487	2	13	333	28193	http://www.ebi.ac.uk/QuickGO/GTerm?id=GO:0003334	[]
8	7,8	maintenance of epithelial cell apical/basal polarity	GO:0045199	0.00996	0.0499	-0.77	-0.35	13.7257	-2.45062	Pdcd6ip|0.388652811368;Lin7c|0.433196693944	2	13	333	28193	http://www.ebi.ac.uk/QuickGO/GTerm?id=GO:0045199	[]
7	5,6,7	positive regulation of reactive oxygen species metabolic process	GO:2000379	0.00996	0.0499	-0.71	-0.34	13.7257	-2.45062	D0VED2|2.29433094248;F2|2.2510869411;Gnai2|0.276872790527;Ass1|0.293887637601;Agxt2|0.436158582645	5	110	333	28193	http://www.ebi.ac.uk/QuickGO/GTerm?id=GO:2000379	[]
7	7	positive regulation of lipase activity	GO:0060193	0.00999	0.05	1.8	-0.1	13.7257	-2.45062	Pdgfra|2.05065374608;Apoa4|3.53434532553;Rhoa|0.298814546934;Apoh|2.60842878913	4	71	333	28193	http://www.ebi.ac.uk/QuickGO/GTerm?id=GO:0060193	[]

## Sheet: T3T2
maxLevel	levels	GO_Name	GO_ID	Pvalue	Pvalue_adjusted	PAS_Value	PAS_Zscore	max_zscore	min_zscore	Genes	Count	Pop_Hit	List_Total	Background_Genes	URL	PATHS
3	3	response to external stimulus	GO:0009605	6.88e-14	2.81e-10	35.97	5.04	14.3888	-8.31944	Postn|2.69951339831;Alb|2.82355328845;A0A0G2JXB7|2.7999221596;Apoe|0.385965425232;Hrg|0.478748053264;A0A0G2K4I8|3.69755386569;Aqp2|7.16310857962;C2|0.383301945537;Cd34|0.43823756312;Vil1|5.23355790753;Epha2|0.426363130449;Ighv1-47|4.56543472595;Ephb3|0.25464560415;Slitrk6|0.118614620901;Ighv13-1|2.74937038624;Isg15|3.30781040704;Lpo|0.351478686033;ENSRNOG00000046401|3.84247787727;Plcb4|14.4385685…	67	3040	237	28193	http://www.ebi.ac.uk/QuickGO/GTerm?id=GO:0009605	[]
6	4,6	response to bacterium	GO:0009617	8.26e-12	1.68e-08	17.19	2.34	14.3888	-8.31944	A0A0G2JXB7|2.7999221596;A0A0G2K4I8|3.69755386569;C2|0.383301945537;Vil1|5.23355790753;Epha2|0.426363130449;Ighv1-47|4.56543472595;Ighv13-1|2.74937038624;Isg15|3.30781040704;Lpo|0.351478686033;ENSRNOG00000046401|3.84247787727;B3galt5|2.83119558911;Ighv7-1|0.202607861137;Amy1a|0.189831159208;Serpine1|4.46080702795;Fgfr2|0.457290424395;Bcr|2.59056154405;ENSRNOG00000050708|8.58028049143;ENSRNOG000000…	31	853	237	28193	http://www.ebi.ac.uk/QuickGO/GTerm?id=GO:0009617	[]
3	3	cell adhesion	GO:0007155	1.08e-10	1.35e-07	-22.26	-3.32	14.3888	-8.31944	Msn|2.73736251886;Postn|2.69951339831;Col15a1|0.286834548747;Podxl|2.59363263185;Hrg|0.478748053264;Dsc2|0.41764331627;Pcdh1|0.187169426215;Pcdhgc3|0.221462690996;HAPLN1|0.233315358745;Cd34|0.43823756312;Nid2|0.199015635816;Epha2|0.426363130449;Ephb3|0.25464560415;Tnn|0.214182233781;Adam19|0.314454219198;Tgfbi|0.452959204667;Serpine1|4.46080702795;Nid1|0.457366306882;Adgrg1|2.70474830119;Igfbp7|2…	42	1646	237	28193	http://www.ebi.ac.uk/QuickGO/GTerm?id=GO:0007155	[]
2	2	biological adhesion	GO:0022610	1.33e-10	1.35e-07	-22.26	-3.32	14.3888	-8.31944	Msn|2.73736251886;Postn|2.69951339831;Col15a1|0.286834548747;Podxl|2.59363263185;Hrg|0.478748053264;Dsc2|0.41764331627;Pcdh1|0.187169426215;Pcdhgc3|0.221462690996;HAPLN1|0.233315358745;Cd34|0.43823756312;Nid2|0.199015635816;Epha2|0.426363130449;Ephb3|0.25464560415;Tnn|0.214182233781;Adam19|0.314454219198;Tgfbi|0.452959204667;Serpine1|4.46080702795;Nid1|0.457366306882;Adgrg1|2.70474830119;Igfbp7|2…	42	1657	237	28193	http://www.ebi.ac.uk/QuickGO/GTerm?id=GO:0022610	[]
3	3	anatomical structure development	GO:0048856	7.91e-10	5.44e-07	24.33	3.37	14.3888	-8.31944	Msn|2.73736251886;Postn|2.69951339831;Pdgfc|8.84983539572;Sfrp4|0.371461847392;Apoe|0.385965425232;Basp1|4.911236249;Hrg|0.478748053264;Aqp2|7.16310857962;Pcdhgc3|0.221462690996;Rnh1|2.89962765859;Col12a1|0.353130812688;Mxra8|0.424034565562;Apcs|0.339107335047;Cd34|0.43823756312;Vil1|5.23355790753;Tie1|0.423101546158;Epha2|0.426363130449;Oscar|0.253387713705;Ephb3|0.25464560415;Tnn|0.214182233781…	101	6932	237	28193	http://www.ebi.ac.uk/QuickGO/GTerm?id=GO:0048856	[]
3	3	regulation of immune system process	GO:0002682	9.14e-10	5.44e-07	18.52	2.53	14.3888	-8.31944	Msn|2.73736251886;A0A0G2JXB7|2.7999221596;Hrg|0.478748053264;A0A0G2K4I8|3.69755386569;Orm1|2.12996705667;Apcs|0.339107335047;C2|0.383301945537;Lamp1|2.15489421151;Ighv1-47|4.56543472595;Oscar|0.253387713705;Phpt1|0.397817029126;Ighv13-1|2.74937038624;Isg15|3.30781040704;ENSRNOG00000046401|3.84247787727;Ighv7-1|0.202607861137;Mmp2|0.426581239627;Serpine1|4.46080702795;Bcr|2.59056154405;Mst1|0.3838…	37	1419	237	28193	http://www.ebi.ac.uk/QuickGO/GTerm?id=GO:0002682	[]
5	3,5	response to other organism	GO:0051707	1.06e-09	5.44e-07	18.23	2.49	14.3888	-8.31944	A0A0G2JXB7|2.7999221596;Hrg|0.478748053264;A0A0G2K4I8|3.69755386569;C2|0.383301945537;Vil1|5.23355790753;Epha2|0.426363130449;Ighv1-47|4.56543472595;Ighv13-1|2.74937038624;Isg15|3.30781040704;Lpo|0.351478686033;ENSRNOG00000046401|3.84247787727;B3galt5|2.83119558911;Ighv7-1|0.202607861137;Amy1a|0.189831159208;Serpine1|4.46080702795;Fgfr2|0.457290424395;Bcr|2.59056154405;ENSRNOG00000050708|8.580280…	33	1164	237	28193	http://www.ebi.ac.uk/QuickGO/GTerm?id=GO:0051707	[]
3	3	single-organism developmental process	GO:0044767	1.1e-09	5.44e-07	24.95	3.46	14.3888	-8.31944	Msn|2.73736251886;Postn|2.69951339831;Pdgfc|8.84983539572;Sfrp4|0.371461847392;Apoe|0.385965425232;Basp1|4.911236249;Hrg|0.478748053264;Aqp2|7.16310857962;Pcdhgc3|0.221462690996;Rnh1|2.89962765859;Col12a1|0.353130812688;Mxra8|0.424034565562;Apcs|0.339107335047;Cd34|0.43823756312;Vil1|5.23355790753;Tie1|0.423101546158;Epha2|0.426363130449;Oscar|0.253387713705;Ephb3|0.25464560415;Tnn|0.214182233781…	105	7378	237	28193	http://www.ebi.ac.uk/QuickGO/GTerm?id=GO:0044767	[]
4	4	response to external biotic stimulus	GO:0043207	1.2e-09	5.44e-07	18.23	2.49	14.3888	-8.31944	A0A0G2JXB7|2.7999221596;Hrg|0.478748053264;A0A0G2K4I8|3.69755386569;C2|0.383301945537;Vil1|5.23355790753;Epha2|0.426363130449;Ighv1-47|4.56543472595;Ighv13-1|2.74937038624;Isg15|3.30781040704;Lpo|0.351478686033;ENSRNOG00000046401|3.84247787727;B3galt5|2.83119558911;Ighv7-1|0.202607861137;Amy1a|0.189831159208;Serpine1|4.46080702795;Fgfr2|0.457290424395;Bcr|2.59056154405;ENSRNOG00000050708|8.580280…	33	1170	237	28193	http://www.ebi.ac.uk/QuickGO/GTerm?id=GO:0043207	[]
3	3	negative regulation of multicellular organismal process	GO:0051241	1.56e-09	6.37e-07	-15.81	-2.39	14.3888	-8.31944	Apoe|0.385965425232;Hrg|0.478748053264;Apcs|0.339107335047;Cd34|0.43823756312;Tie1|0.423101546158;Epha2|0.426363130449;Tnn|0.214182233781;Serpine1|4.46080702795;Adgrg1|2.70474830119;Bcr|2.59056154405;Tff2|0.398184487967;Lrp1|0.494196436885;Serpina3k|2.94771677999;B2m|2.4200310515;Sod1|2.70349584562;P08932|3.62914234702;Got1|0.49618131955;Klkb1|3.05661031532;Igfbp3|0.333446476046;Sparc|0.260742905…	35	1313	237	28193	http://www.ebi.ac.uk/QuickGO/GTerm?id=GO:0051241	[]
2	2	developmental process	GO:0032502	1.98e-09	7.33e-07	24.95	3.46	14.3888	-8.31944	Msn|2.73736251886;Postn|2.69951339831;Pdgfc|8.84983539572;Sfrp4|0.371461847392;Apoe|0.385965425232;Basp1|4.911236249;Hrg|0.478748053264;Aqp2|7.16310857962;Pcdhgc3|0.221462690996;Rnh1|2.89962765859;Col12a1|0.353130812688;Mxra8|0.424034565562;Apcs|0.339107335047;Cd34|0.43823756312;Vil1|5.23355790753;Tie1|0.423101546158;Epha2|0.426363130449;Oscar|0.253387713705;Ephb3|0.25464560415;Tnn|0.214182233781…	105	7451	237	28193	http://www.ebi.ac.uk/QuickGO/GTerm?id=GO:0032502	[]
4	4	regulation of cell motility	GO:2000145	3.07e-09	1.04e-06	15.29	2.07	14.3888	-8.31944	Msn|2.73736251886;Postn|2.69951339831;Apoe|0.385965425232;Hrg|0.478748053264;Vil1|5.23355790753;Tie1|0.423101546158;Epha2|0.426363130449;Phpt1|0.397817029126;Serpine1|4.46080702795;Dab2|2.99031543006;Adgrg1|2.70474830119;Bcr|2.59056154405;Arhgap18|6.76036301006;Glipr2|5.71265872668;Mst1|0.383834555693;Tff2|0.398184487967;Defb1|3.88407300864;Col1a1|0.0484412764762;Acan|0.410952903579;Sparc|0.26074…	29	962	237	28193	http://www.ebi.ac.uk/QuickGO/GTerm?id=GO:2000145	[]
4	4	defense response	GO:0006952	3.38e-09	1.06e-06	21.27	2.93	14.3888	-8.31944	A0A0G2JXB7|2.7999221596;Apoe|0.385965425232;Hrg|0.478748053264;A0A0G2K4I8|3.69755386569;Apcs|0.339107335047;Lamp1|2.15489421151;Epha2|0.426363130449;Ighv1-47|4.56543472595;Ighv13-1|2.74937038624;Isg15|3.30781040704;Lpo|0.351478686033;ENSRNOG00000046401|3.84247787727;Ighv7-1|0.202607861137;Mmp2|0.426581239627;Serpine1|4.46080702795;Bcr|2.59056154405;Tff2|0.398184487967;ENSRNOG00000050708|8.5802804…	40	1701	237	28193	http://www.ebi.ac.uk/QuickGO/GTerm?id=GO:0006952	[]
3	3	response to biotic stimulus	GO:0009607	4.13e-09	1.2e-06	18.23	2.49	14.3888	-8.31944	A0A0G2JXB7|2.7999221596;Hrg|0.478748053264;A0A0G2K4I8|3.69755386569;C2|0.383301945537;Vil1|5.23355790753;Epha2|0.426363130449;Ighv1-47|4.56543472595;Ighv13-1|2.74937038624;Isg15|3.30781040704;Lpo|0.351478686033;ENSRNOG00000046401|3.84247787727;B3galt5|2.83119558911;Ighv7-1|0.202607861137;Amy1a|0.189831159208;Serpine1|4.46080702795;Fgfr2|0.457290424395;Bcr|2.59056154405;ENSRNOG00000050708|8.580280…	33	1230	237	28193	http://www.ebi.ac.uk/QuickGO/GTerm?id=GO:0009607	[]
5	3,4,5	protein activation cascade	GO:0072376	5e-09	1.21e-06	8.2	1.05	14.3888	-8.31944	A0A0G2JXB7|2.7999221596;A0A0G2K4I8|3.69755386569;C2|0.383301945537;Ighv1-47|4.56543472595;Ighv13-1|2.74937038624;ENSRNOG00000046401|3.84247787727;Ighv7-1|0.202607861137;ENSRNOG00000050708|8.58028049143;ENSRNOG00000047290|4.18103569941;Klkb1|3.05661031532;Igh-1a|17.0235635229;Serpinc1|4.34499439444;C4b|3.0708706811	13	181	237	28193	http://www.ebi.ac.uk/QuickGO/GTerm?id=GO:0072376	[]
7	5,7	defense response to bacterium	GO:0042742	5.18e-09	1.21e-06	9.8	1.28	14.3888	-8.31944	A0A0G2JXB7|2.7999221596;A0A0G2K4I8|3.69755386569;Epha2|0.426363130449;Ighv1-47|4.56543472595;Ighv13-1|2.74937038624;Isg15|3.30781040704;Lpo|0.351478686033;ENSRNOG00000046401|3.84247787727;Ighv7-1|0.202607861137;Serpine1|4.46080702795;ENSRNOG00000050708|8.58028049143;ENSRNOG00000047290|4.18103569941;Defb1|3.88407300864;Pgc|0.474427918902;Igh-1a|17.0235635229;Lbp|2.22645051116;Hamp|2.33370758891	17	339	237	28193	http://www.ebi.ac.uk/QuickGO/GTerm?id=GO:0042742	[]
2	2	immune system process	GO:0002376	5.31e-09	1.21e-06	28.36	3.95	14.3888	-8.31944	Msn|2.73736251886;A0A0G2JWX0|2.20952251277;A0A0G2JXB7|2.7999221596;A0A0G2JXF0|4.0338674599;A0A0G2JZS9|2.30009185049;Hrg|0.478748053264;A0A0G2K4I8|3.69755386569;A0A0G2KAZ1|18.6285878019;Orm1|2.12996705667;Apcs|0.339107335047;C2|0.383301945537;Lamp1|2.15489421151;Cd34|0.43823756312;Epha2|0.426363130449;Ighv1-47|4.56543472595;Oscar|0.253387713705;Ephb3|0.25464560415;ENSRNOG00000030575|2.1058726077;P…	56	2975	237	28193	http://www.ebi.ac.uk/QuickGO/GTerm?id=GO:0002376	[]
4	4	multicellular organism development	GO:0007275	5.54e-09	1.21e-06	-47.21	-6.9	14.3888	-8.31944	Msn|2.73736251886;Postn|2.69951339831;Pdgfc|8.84983539572;Sfrp4|0.371461847392;Apoe|0.385965425232;Basp1|4.911236249;Hrg|0.478748053264;Aqp2|7.16310857962;Pcdhgc3|0.221462690996;Rnh1|2.89962765859;Col12a1|0.353130812688;Mxra8|0.424034565562;Apcs|0.339107335047;Cd34|0.43823756312;Tie1|0.423101546158;Epha2|0.426363130449;Oscar|0.253387713705;Ephb3|0.25464560415;Tnn|0.214182233781;Slitrk6|0.11861462…	91	6169	237	28193	http://www.ebi.ac.uk/QuickGO/GTerm?id=GO:0007275	[]
5	4,5	cell surface receptor signaling pathway	GO:0007166	5.64e-09	1.21e-06	-30.67	-4.53	14.3888	-8.31944	Pdgfc|8.84983539572;Sfrp4|0.371461847392;Ddr1|0.483884505096;A0A0G2JXB7|2.7999221596;Apoe|0.385965425232;Hrg|0.478748053264;Acpp|0.246915452698;A0A0G2K4I8|3.69755386569;Txndc17|2.36453856328;Vil1|5.23355790753;Epha2|0.426363130449;Ighv1-47|4.56543472595;Oscar|0.253387713705;Cilp|0.336088669738;Ephb3|0.25464560415;Tnn|0.214182233781;Phpt1|0.397817029126;Ror1|0.485571635235;Ighv13-1|2.74937038624;E…	56	2980	237	28193	http://www.ebi.ac.uk/QuickGO/GTerm?id=GO:0007166	[]
3	3	regulation of multicellular organismal process	GO:0051239	7.5e-09	1.47e-06	-31.46	-4.64	14.3888	-8.31944	Postn|2.69951339831;Apoe|0.385965425232;Hrg|0.478748053264;Acpp|0.246915452698;Rnh1|2.89962765859;Apcs|0.339107335047;Cd34|0.43823756312;Vil1|5.23355790753;Tie1|0.423101546158;Epha2|0.426363130449;Oscar|0.253387713705;Ephb3|0.25464560415;Tnn|0.214182233781;Slitrk6|0.118614620901;Isg15|3.30781040704;Flrt1|0.321451696246;Serpine1|4.46080702795;Dab2|2.99031543006;Adgrg1|2.70474830119;Bcr|2.590561544…	61	3427	237	28193	http://www.ebi.ac.uk/QuickGO/GTerm?id=GO:0051239	[]
5	4,5	animal organ development	GO:0048513	7.56e-09	1.47e-06	-35.98	-5.29	14.3888	-8.31944	Msn|2.73736251886;Basp1|4.911236249;Aqp2|7.16310857962;Apcs|0.339107335047;Cd34|0.43823756312;Epha2|0.426363130449;Oscar|0.253387713705;Ephb3|0.25464560415;Slitrk6|0.118614620901;Adam19|0.314454219198;Pappa2|0.249078856801;Ror1|0.485571635235;Isg15|3.30781040704;Tgm3|16.6339727212;Sez6l2|0.368857520146;Tgfbi|0.452959204667;Mmp2|0.426581239627;Serpine1|4.46080702795;Nid1|0.457366306882;Dab2|2.9903…	68	4041	237	28193	http://www.ebi.ac.uk/QuickGO/GTerm?id=GO:0048513	[]
4	4	regulation of cellular component movement	GO:0051270	8.06e-09	1.49e-06	15.62	2.12	14.3888	-8.31944	Msn|2.73736251886;Postn|2.69951339831;Apoe|0.385965425232;Hrg|0.478748053264;Lamp1|2.15489421151;Vil1|5.23355790753;Tie1|0.423101546158;Epha2|0.426363130449;Phpt1|0.397817029126;Serpine1|4.46080702795;Dab2|2.99031543006;Adgrg1|2.70474830119;Bcr|2.59056154405;Arhgap18|6.76036301006;Glipr2|5.71265872668;Mst1|0.383834555693;Tff2|0.398184487967;Defb1|3.88407300864;Col1a1|0.0484412764762;Acan|0.410952…	30	1068	237	28193	http://www.ebi.ac.uk/QuickGO/GTerm?id=GO:0051270	[]
4	4	humoral immune response	GO:0006959	9.05e-09	1.58e-06	8.75	1.13	14.3888	-8.31944	A0A0G2JXB7|2.7999221596;A0A0G2K4I8|3.69755386569;C2|0.383301945537;Ighv1-47|4.56543472595;Ighv13-1|2.74937038624;ENSRNOG00000046401|3.84247787727;Ighv7-1|0.202607861137;ENSRNOG00000050708|8.58028049143;ENSRNOG00000047290|4.18103569941;Defb1|3.88407300864;Pgc|0.474427918902;Igh-1a|17.0235635229;Notch1|5.64249581815;C4b|3.0708706811	14	227	237	28193	http://www.ebi.ac.uk/QuickGO/GTerm?id=GO:0006959	[]
4	4	system development	GO:0048731	9.29e-09	1.58e-06	-44.26	-6.47	14.3888	-8.31944	Msn|2.73736251886;Postn|2.69951339831;Apoe|0.385965425232;Basp1|4.911236249;Hrg|0.478748053264;Aqp2|7.16310857962;Pcdhgc3|0.221462690996;Rnh1|2.89962765859;Mxra8|0.424034565562;Apcs|0.339107335047;Cd34|0.43823756312;Tie1|0.423101546158;Epha2|0.426363130449;Oscar|0.253387713705;Ephb3|0.25464560415;Tnn|0.214182233781;Slitrk6|0.118614620901;Adam19|0.314454219198;Pappa2|0.249078856801;Ror1|0.48557163…	85	5645	237	28193	http://www.ebi.ac.uk/QuickGO/GTerm?id=GO:0048731	[]
4	4	negative regulation of response to external stimulus	GO:0032102	1.24e-08	2.02e-06	-1.12	-0.28	14.3888	-8.31944	Apoe|0.385965425232;Hrg|0.478748053264;Cd34|0.43823756312;Serpine1|4.46080702795;Bcr|2.59056154405;Tff2|0.398184487967;Chmp4b|2.18814085426;P08932|3.62914234702;Klkb1|3.05661031532;Fabp7|2.15060835076;Notch1|5.64249581815;Serpinc1|4.34499439444;Qsox1|0.462614302341;Rtn4rl1|0.416402241153;Ada|0.455633146336;Nov|0.312320299549	16	315	237	28193	http://www.ebi.ac.uk/QuickGO/GTerm?id=GO:0032102	[]
3	3	immune response	GO:0006955	1.53e-08	2.4e-06	22.08	3.04	14.3888	-8.31944	A0A0G2JWX0|2.20952251277;A0A0G2JXB7|2.7999221596;A0A0G2JXF0|4.0338674599;A0A0G2JZS9|2.30009185049;Hrg|0.478748053264;A0A0G2K4I8|3.69755386569;A0A0G2KAZ1|18.6285878019;Apcs|0.339107335047;C2|0.383301945537;Lamp1|2.15489421151;Ighv1-47|4.56543472595;Oscar|0.253387713705;ENSRNOG00000030575|2.1058726077;Phpt1|0.397817029126;Ighv13-1|2.74937038624;ENSRNOG00000045682|2.47587858017;Isg15|3.30781040704;E…	42	1945	237	28193	http://www.ebi.ac.uk/QuickGO/GTerm?id=GO:0006955	[]
3	3	regulation of locomotion	GO:0040012	1.83e-08	2.7e-06	15.29	2.07	14.3888	-8.31944	Msn|2.73736251886;Postn|2.69951339831;Apoe|0.385965425232;Hrg|0.478748053264;Vil1|5.23355790753;Tie1|0.423101546158;Epha2|0.426363130449;Phpt1|0.397817029126;Serpine1|4.46080702795;Dab2|2.99031543006;Adgrg1|2.70474830119;Bcr|2.59056154405;Arhgap18|6.76036301006;Glipr2|5.71265872668;Mst1|0.383834555693;Tff2|0.398184487967;Defb1|3.88407300864;Col1a1|0.0484412764762;Acan|0.410952903579;Sparc|0.26074…	29	1043	237	28193	http://www.ebi.ac.uk/QuickGO/GTerm?id=GO:0040012	[]
3	3	response to stress	GO:0006950	1.85e-08	2.7e-06	36.64	5.13	14.3888	-8.31944	Postn|2.69951339831;Alb|2.82355328845;Clca1|3.16809308199;A0A0G2JXB7|2.7999221596;Apoe|0.385965425232;Hrg|0.478748053264;A0A0G2K4I8|3.69755386569;Aqp2|7.16310857962;Apcs|0.339107335047;Lamp1|2.15489421151;Cd34|0.43823756312;Vil1|5.23355790753;Epha2|0.426363130449;Ighv1-47|4.56543472595;Pappa2|0.249078856801;Ighv13-1|2.74937038624;Isg15|3.30781040704;Lpo|0.351478686033;ENSRNOG00000046401|3.8424778…	73	4588	237	28193	http://www.ebi.ac.uk/QuickGO/GTerm?id=GO:0006950	[]
2	2	multi-organism process	GO:0051704	2.41e-08	3.39e-06	25.24	3.5	14.3888	-8.31944	Alb|2.82355328845;A0A0G2JXB7|2.7999221596;Apoe|0.385965425232;Hrg|0.478748053264;A0A0G2K4I8|3.69755386569;Apcs|0.339107335047;C2|0.383301945537;Vil1|5.23355790753;Epha2|0.426363130449;Ighv1-47|4.56543472595;Ighv13-1|2.74937038624;Isg15|3.30781040704;Lpo|0.351478686033;ENSRNOG00000046401|3.84247787727;B3galt5|2.83119558911;Ighv7-1|0.202607861137;Mmp2|0.426581239627;Amy1a|0.189831159208;Serpine1|4.…	50	2607	237	28193	http://www.ebi.ac.uk/QuickGO/GTerm?id=GO:0051704	[]
3	3	cell motility	GO:0048870	2.77e-08	3.64e-06	19.24	2.64	14.3888	-8.31944	Msn|2.73736251886;Postn|2.69951339831;Apoe|0.385965425232;Podxl|2.59363263185;Hrg|0.478748053264;Cd34|0.43823756312;Vil1|5.23355790753;Tie1|0.423101546158;Epha2|0.426363130449;Ephb3|0.25464560415;Tnn|0.214182233781;Phpt1|0.397817029126;Serpine1|4.46080702795;Dab2|2.99031543006;Adgrg1|2.70474830119;Bcr|2.59056154405;Arhgap18|6.76036301006;Glipr2|5.71265872668;Lamc1|0.398775296012;Mst1|0.3838345556…	37	1614	237	28193	http://www.ebi.ac.uk/QuickGO/GTerm?id=GO:0048870	[]
3	3	localization of cell	GO:0051674	2.77e-08	3.64e-06	19.24	2.64	14.3888	-8.31944	Msn|2.73736251886;Postn|2.69951339831;Apoe|0.385965425232;Podxl|2.59363263185;Hrg|0.478748053264;Cd34|0.43823756312;Vil1|5.23355790753;Tie1|0.423101546158;Epha2|0.426363130449;Ephb3|0.25464560415;Tnn|0.214182233781;Phpt1|0.397817029126;Serpine1|4.46080702795;Dab2|2.99031543006;Adgrg1|2.70474830119;Bcr|2.59056154405;Arhgap18|6.76036301006;Glipr2|5.71265872668;Lamc1|0.398775296012;Mst1|0.3838345556…	37	1614	237	28193	http://www.ebi.ac.uk/QuickGO/GTerm?id=GO:0051674	[]
3	3	regulation of response to stimulus	GO:0048583	2.95e-08	3.76e-06	36.41	5.1	14.3888	-8.31944	A0A0G2JXB7|2.7999221596;Apoe|0.385965425232;Hrg|0.478748053264;Acpp|0.246915452698;A0A0G2K4I8|3.69755386569;C2|0.383301945537;Lamp1|2.15489421151;Cd34|0.43823756312;Vil1|5.23355790753;Epha2|0.426363130449;Ighv1-47|4.56543472595;Oscar|0.253387713705;Cilp|0.336088669738;Tnn|0.214182233781;Phpt1|0.397817029126;Ror1|0.485571635235;Ighv13-1|2.74937038624;ENSRNOG00000046401|3.84247787727;Sez6l2|0.36885…	70	4362	237	28193	http://www.ebi.ac.uk/QuickGO/GTerm?id=GO:0048583	[]
4	4	negative regulation of molecular function	GO:0044092	3.29e-08	4.06e-06	16.32	2.22	14.3888	-8.31944	Apoe|0.385965425232;Hrg|0.478748053264;Rnh1|2.89962765859;Apcs|0.339107335047;Vil1|5.23355790753;Phpt1|0.397817029126;Flrt1|0.321451696246;Crim1|3.25259455335;Serpine1|4.46080702795;Dab2|2.99031543006;LOC100909605|6.39847316078;Serpina3l|3.29644806473;Serpina3k|2.94771677999;B2m|2.4200310515;P08932|3.62914234702;Calm1|3.65491931156;Cryab|2.55731125209;Ahsg|0.316279589502;Bgn|0.498671875233;Chp1|4…	32	1272	237	28193	http://www.ebi.ac.uk/QuickGO/GTerm?id=GO:0044092	[]
5	5	negative regulation of catalytic activity	GO:0043086	3.94e-08	4.73e-06	13.55	1.82	14.3888	-8.31944	Apoe|0.385965425232;Hrg|0.478748053264;Rnh1|2.89962765859;Apcs|0.339107335047;Vil1|5.23355790753;Phpt1|0.397817029126;Flrt1|0.321451696246;Crim1|3.25259455335;Serpine1|4.46080702795;LOC100909605|6.39847316078;Serpina3l|3.29644806473;Serpina3k|2.94771677999;P08932|3.62914234702;Cryab|2.55731125209;Ahsg|0.316279589502;Bgn|0.498671875233;Chp1|4.09394093758;Gchfr|2.36591553661;Notch1|5.64249581815;Se…	27	952	237	28193	http://www.ebi.ac.uk/QuickGO/GTerm?id=GO:0043086	[]
5	5	cell differentiation	GO:0030154	4.68e-08	5.45e-06	-36.24	-5.32	14.3888	-8.31944	Msn|2.73736251886;Postn|2.69951339831;Apoe|0.385965425232;Basp1|4.911236249;Col12a1|0.353130812688;Mxra8|0.424034565562;Apcs|0.339107335047;Cd34|0.43823756312;Vil1|5.23355790753;Tie1|0.423101546158;Epha2|0.426363130449;Oscar|0.253387713705;Ephb3|0.25464560415;Tnn|0.214182233781;Slitrk6|0.118614620901;Pappa2|0.249078856801;Ror1|0.485571635235;Cpne1|3.73745581535;Isg15|3.30781040704;Tgm3|16.6339727…	72	4597	237	28193	http://www.ebi.ac.uk/QuickGO/GTerm?id=GO:0030154	[]
5	5	regulation of cell migration	GO:0030334	6.2e-08	7.02e-06	13.47	1.81	14.3888	-8.31944	Msn|2.73736251886;Postn|2.69951339831;Apoe|0.385965425232;Hrg|0.478748053264;Vil1|5.23355790753;Tie1|0.423101546158;Epha2|0.426363130449;Serpine1|4.46080702795;Dab2|2.99031543006;Adgrg1|2.70474830119;Bcr|2.59056154405;Glipr2|5.71265872668;Mst1|0.383834555693;Tff2|0.398184487967;Col1a1|0.0484412764762;Acan|0.410952903579;Sparc|0.260742905482;Sdc4|2.14763644283;Notch1|5.64249581815;Lbp|2.2264505111…	26	910	237	28193	http://www.ebi.ac.uk/QuickGO/GTerm?id=GO:0030334	[]
7	6,7	phagocytosis, engulfment	GO:0006911	8.82e-08	9.73e-06	6.53	0.81	14.3888	-8.31944	A0A0G2JXB7|2.7999221596;A0A0G2K4I8|3.69755386569;Ighv1-47|4.56543472595;Ighv13-1|2.74937038624;ENSRNOG00000046401|3.84247787727;Ighv7-1|0.202607861137;ENSRNOG00000050708|8.58028049143;ENSRNOG00000047290|4.18103569941;Igh-1a|17.0235635229;Lbp|2.22645051116	10	122	237	28193	http://www.ebi.ac.uk/QuickGO/GTerm?id=GO:0006911	[]
5	5	phagocytosis, recognition	GO:0006910	1.03e-07	1.11e-05	6.18	0.76	14.3888	-8.31944	A0A0G2JXB7|2.7999221596;A0A0G2K4I8|3.69755386569;Ighv1-47|4.56543472595;Ighv13-1|2.74937038624;ENSRNOG00000046401|3.84247787727;Ighv7-1|0.202607861137;ENSRNOG00000050708|8.58028049143;ENSRNOG00000047290|4.18103569941;Igh-1a|17.0235635229	9	94	237	28193	http://www.ebi.ac.uk/QuickGO/GTerm?id=GO:0006910	[]
5	4,5	complement activation	GO:0006956	1.07e-07	1.12e-05	7.08	0.89	14.3888	-8.31944	A0A0G2JXB7|2.7999221596;A0A0G2K4I8|3.69755386569;C2|0.383301945537;Ighv1-47|4.56543472595;Ighv13-1|2.74937038624;ENSRNOG00000046401|3.84247787727;Ighv7-1|0.202607861137;ENSRNOG00000050708|8.58028049143;ENSRNOG00000047290|4.18103569941;Igh-1a|17.0235635229;C4b|3.0708706811	11	158	237	28193	http://www.ebi.ac.uk/QuickGO/GTerm?id=GO:0006956	[]
4	4	cell migration	GO:0016477	1.27e-07	1.3e-05	17.42	2.38	14.3888	-8.31944	Msn|2.73736251886;Postn|2.69951339831;Apoe|0.385965425232;Podxl|2.59363263185;Hrg|0.478748053264;Cd34|0.43823756312;Vil1|5.23355790753;Tie1|0.423101546158;Epha2|0.426363130449;Ephb3|0.25464560415;Tnn|0.214182233781;Serpine1|4.46080702795;Dab2|2.99031543006;Adgrg1|2.70474830119;Bcr|2.59056154405;Glipr2|5.71265872668;Lamc1|0.398775296012;Mst1|0.383834555693;Tff2|0.398184487967;Folr1|2.62597383382;C…	34	1493	237	28193	http://www.ebi.ac.uk/QuickGO/GTerm?id=GO:0016477	[]
9	6,7,8,9	positive regulation of B cell activation	GO:0050871	1.47e-07	1.46e-05	7.06	0.89	14.3888	-8.31944	A0A0G2JXB7|2.7999221596;A0A0G2K4I8|3.69755386569;Ighv1-47|4.56543472595;Ighv13-1|2.74937038624;ENSRNOG00000046401|3.84247787727;Ighv7-1|0.202607861137;ENSRNOG00000050708|8.58028049143;ENSRNOG00000047290|4.18103569941;Igh-1a|17.0235635229;Cd27|0.290840438745;Ada|0.455633146336	11	163	237	28193	http://www.ebi.ac.uk/QuickGO/GTerm?id=GO:0050871	[]
8	8	negative regulation of endopeptidase activity	GO:0010951	1.91e-07	1.86e-05	7.92	1.01	14.3888	-8.31944	Hrg|0.478748053264;Vil1|5.23355790753;Crim1|3.25259455335;Serpine1|4.46080702795;LOC100909605|6.39847316078;Serpina3l|3.29644806473;Serpina3k|2.94771677999;P08932|3.62914234702;Cryab|2.55731125209;Ahsg|0.316279589502;Serpinb1a|2.06028729037;Cd27|0.290840438745;Serpinc1|4.34499439444;C4b|3.0708706811;Serpini1|3.01395153703	15	336	237	28193	http://www.ebi.ac.uk/QuickGO/GTerm?id=GO:0010951	[]
5	5	inflammatory response	GO:0006954	2.53e-07	2.4e-05	4.65	0.54	14.3888	-8.31944	Apoe|0.385965425232;Epha2|0.426363130449;Serpine1|4.46080702795;Bcr|2.59056154405;Tff2|0.398184487967;Defb1|3.88407300864;P08932|3.62914234702;Klkb1|3.05661031532;Ahsg|0.316279589502;Cspg4|0.264608306968;Ndst1|13.8223097018;Notch1|5.64249581815;Lbp|2.22645051116;Cd27|0.290840438745;Serpinc1|4.34499439444;Cd14|0.44282215259;Ccl6|4.83831742;CSF1|0.450628297661;C4b|3.0708706811;Ada|0.455633146336;Ha…	23	787	237	28193	http://www.ebi.ac.uk/QuickGO/GTerm?id=GO:0006954	[]
3	3	regulation of developmental process	GO:0050793	2.65e-07	2.46e-05	-0.78	-0.24	14.3888	-8.31944	Msn|2.73736251886;Postn|2.69951339831;Apoe|0.385965425232;Hrg|0.478748053264;Rnh1|2.89962765859;Apcs|0.339107335047;Cd34|0.43823756312;Vil1|5.23355790753;Tie1|0.423101546158;Epha2|0.426363130449;Ephb3|0.25464560415;Tnn|0.214182233781;Slitrk6|0.118614620901;Isg15|3.30781040704;Flrt1|0.321451696246;Serpine1|4.46080702795;Dab2|2.99031543006;Adgrg1|2.70474830119;Bcr|2.59056154405;Arhgap18|6.760363010…	52	2986	237	28193	http://www.ebi.ac.uk/QuickGO/GTerm?id=GO:0050793	[]
4	4	cell recognition	GO:0008037	2.98e-07	2.7e-05	7.91	1.01	14.3888	-8.31944	Msn|2.73736251886;A0A0G2JXB7|2.7999221596;A0A0G2K4I8|3.69755386569;Ighv1-47|4.56543472595;Ephb3|0.25464560415;Ighv13-1|2.74937038624;ENSRNOG00000046401|3.84247787727;Ighv7-1|0.202607861137;ENSRNOG00000050708|8.58028049143;ENSRNOG00000047290|4.18103569941;Igh-1a|17.0235635229;Dynll2|5.06837141574	12	214	237	28193	http://www.ebi.ac.uk/QuickGO/GTerm?id=GO:0008037	[]
6	6	negative regulation of hydrolase activity	GO:0051346	3.24e-07	2.86e-05	9.37	1.22	14.3888	-8.31944	Hrg|0.478748053264;Apcs|0.339107335047;Vil1|5.23355790753;Crim1|3.25259455335;Serpine1|4.46080702795;LOC100909605|6.39847316078;Serpina3l|3.29644806473;Serpina3k|2.94771677999;P08932|3.62914234702;Cryab|2.55731125209;Ahsg|0.316279589502;Chp1|4.09394093758;Gchfr|2.36591553661;Serpinb1a|2.06028729037;Cd27|0.290840438745;Serpinc1|4.34499439444;C4b|3.0708706811;Serpini1|3.01395153703	18	505	237	28193	http://www.ebi.ac.uk/QuickGO/GTerm?id=GO:0051346	[]
4	4	positive regulation of immune response	GO:0050778	3.29e-07	2.86e-05	10.57	1.39	14.3888	-8.31944	A0A0G2JXB7|2.7999221596;Hrg|0.478748053264;A0A0G2K4I8|3.69755386569;C2|0.383301945537;Lamp1|2.15489421151;Ighv1-47|4.56543472595;Phpt1|0.397817029126;Ighv13-1|2.74937038624;ENSRNOG00000046401|3.84247787727;Ighv7-1|0.202607861137;Mmp2|0.426581239627;ENSRNOG00000050708|8.58028049143;ENSRNOG00000047290|4.18103569941;Pgc|0.474427918902;B2m|2.4200310515;Igh-1a|17.0235635229;Ezr|2.04669968443;Lbp|2.226…	21	677	237	28193	http://www.ebi.ac.uk/QuickGO/GTerm?id=GO:0050778	[]
6	5,6	phagocytosis	GO:0006909	3.39e-07	2.88e-05	7.74	0.99	14.3888	-8.31944	A0A0G2JXB7|2.7999221596;A0A0G2K4I8|3.69755386569;Ighv1-47|4.56543472595;Ighv13-1|2.74937038624;ENSRNOG00000046401|3.84247787727;Ighv7-1|0.202607861137;Bcr|2.59056154405;ENSRNOG00000050708|8.58028049143;ENSRNOG00000047290|4.18103569941;Igh-1a|17.0235635229;Ahsg|0.316279589502;Lbp|2.22645051116;Tgm2|0.496780826136	13	259	237	28193	http://www.ebi.ac.uk/QuickGO/GTerm?id=GO:0006909	[]
4	4	cellular developmental process	GO:0048869	3.5e-07	2.91e-05	-37.66	-5.53	14.3888	-8.31944	Msn|2.73736251886;Postn|2.69951339831;Apoe|0.385965425232;Basp1|4.911236249;Col12a1|0.353130812688;Mxra8|0.424034565562;Apcs|0.339107335047;Cd34|0.43823756312;Vil1|5.23355790753;Tie1|0.423101546158;Epha2|0.426363130449;Oscar|0.253387713705;Ephb3|0.25464560415;Tnn|0.214182233781;Slitrk6|0.118614620901;Pappa2|0.249078856801;Ror1|0.485571635235;Cpne1|3.73745581535;Isg15|3.30781040704;Tgm3|16.6339727…	74	5024	237	28193	http://www.ebi.ac.uk/QuickGO/GTerm?id=GO:0048869	[]
7	7	negative regulation of peptidase activity	GO:0010466	4e-07	3.2e-05	7.92	1.01	14.3888	-8.31944	Hrg|0.478748053264;Vil1|5.23355790753;Crim1|3.25259455335;Serpine1|4.46080702795;LOC100909605|6.39847316078;Serpina3l|3.29644806473;Serpina3k|2.94771677999;P08932|3.62914234702;Cryab|2.55731125209;Ahsg|0.316279589502;Serpinb1a|2.06028729037;Cd27|0.290840438745;Serpinc1|4.34499439444;C4b|3.0708706811;Serpini1|3.01395153703	15	356	237	28193	http://www.ebi.ac.uk/QuickGO/GTerm?id=GO:0010466	[]
8	6,7,8	antigen receptor-mediated signaling pathway	GO:0050851	4e-07	3.2e-05	7.23	0.91	14.3888	-8.31944	A0A0G2JXB7|2.7999221596;A0A0G2K4I8|3.69755386569;Ighv1-47|4.56543472595;Phpt1|0.397817029126;Ighv13-1|2.74937038624;ENSRNOG00000046401|3.84247787727;Ighv7-1|0.202607861137;ENSRNOG00000050708|8.58028049143;ENSRNOG00000047290|4.18103569941;Igh-1a|17.0235635229;Ezr|2.04669968443;Ada|0.455633146336	12	220	237	28193	http://www.ebi.ac.uk/QuickGO/GTerm?id=GO:0050851	[]
5	5	negative regulation of cell migration	GO:0030336	4.4e-07	3.45e-05	-3.42	-0.62	14.3888	-8.31944	Apoe|0.385965425232;Hrg|0.478748053264;Tie1|0.423101546158;Serpine1|4.46080702795;Adgrg1|2.70474830119;Bcr|2.59056154405;Acan|0.410952903579;Notch1|5.64249581815;Olfm1|0.437050991849;Cxcl12|3.49456728257;Ada|0.455633146336;Slc9a3r1|4.30282657353;Nov|0.312320299549	13	265	237	28193	http://www.ebi.ac.uk/QuickGO/GTerm?id=GO:0030336	[]
2	2	locomotion	GO:0040011	5.25e-07	4.04e-05	19.65	2.7	14.3888	-8.31944	Msn|2.73736251886;Postn|2.69951339831;Apoe|0.385965425232;Podxl|2.59363263185;Hrg|0.478748053264;Cd34|0.43823756312;Vil1|5.23355790753;Tie1|0.423101546158;Epha2|0.426363130449;Ephb3|0.25464560415;Tnn|0.214182233781;Phpt1|0.397817029126;Serpine1|4.46080702795;Dab2|2.99031543006;Adgrg1|2.70474830119;Bcr|2.59056154405;Arhgap18|6.76036301006;Glipr2|5.71265872668;Efna2|0.389228904891;Lamc1|0.398775296…	38	1894	237	28193	http://www.ebi.ac.uk/QuickGO/GTerm?id=GO:0040011	[]
4	4	response to wounding	GO:0009611	6.1e-07	4.58e-05	-0.62	-0.21	14.3888	-8.31944	Postn|2.69951339831;Apoe|0.385965425232;Hrg|0.478748053264;Cd34|0.43823756312;Vil1|5.23355790753;Serpine1|4.46080702795;Fgfr2|0.457290424395;Bcr|2.59056154405;Tff2|0.398184487967;Folr1|2.62597383382;Col1a1|0.0484412764762;Apoa4|0.33144659213;Sod1|2.70349584562;P08932|3.62914234702;Klkb1|3.05661031532;Sparc|0.260742905482;Ahsg|0.316279589502;Sdc4|2.14763644283;Notch1|5.64249581815;Lbp|2.2264505111…	26	1025	237	28193	http://www.ebi.ac.uk/QuickGO/GTerm?id=GO:0009611	[]
4	4	regulation of cellular component organization	GO:0051128	6.24e-07	4.58e-05	26.45	3.67	14.3888	-8.31944	Msn|2.73736251886;Postn|2.69951339831;Cgref1|0.324966729503;Apoe|0.385965425232;Hrg|0.478748053264;Vil1|5.23355790753;Epha2|0.426363130449;Ephb3|0.25464560415;Slitrk6|0.118614620901;Phpt1|0.397817029126;Flrt1|0.321451696246;Crim1|3.25259455335;Serpine1|4.46080702795;Dab2|2.99031543006;Bcr|2.59056154405;Arhgap18|6.76036301006;Glipr2|5.71265872668;Igfbp7|2.02137961643;Wisp1|0.252876418357;Lrp1|0.49…	52	3070	237	28193	http://www.ebi.ac.uk/QuickGO/GTerm?id=GO:0051128	[]
9	5,6,9	complement activation, classical pathway	GO:0006958	6.29e-07	4.58e-05	6.18	0.76	14.3888	-8.31944	A0A0G2JXB7|2.7999221596;A0A0G2K4I8|3.69755386569;Ighv1-47|4.56543472595;Ighv13-1|2.74937038624;ENSRNOG00000046401|3.84247787727;Ighv7-1|0.202607861137;ENSRNOG00000050708|8.58028049143;ENSRNOG00000047290|4.18103569941;Igh-1a|17.0235635229	9	116	237	28193	http://www.ebi.ac.uk/QuickGO/GTerm?id=GO:0006958	[]
6	5,6	immune response-regulating cell surface receptor signaling pathway	GO:0002768	6.42e-07	4.6e-05	7.83	1	14.3888	-8.31944	A0A0G2JXB7|2.7999221596;A0A0G2K4I8|3.69755386569;Ighv1-47|4.56543472595;Oscar|0.253387713705;Phpt1|0.397817029126;Ighv13-1|2.74937038624;ENSRNOG00000046401|3.84247787727;Ighv7-1|0.202607861137;ENSRNOG00000050708|8.58028049143;ENSRNOG00000047290|4.18103569941;Igh-1a|17.0235635229;Ezr|2.04669968443;Ada|0.455633146336	13	274	237	28193	http://www.ebi.ac.uk/QuickGO/GTerm?id=GO:0002768	[]
4	4	regulation of immune response	GO:0050776	6.62e-07	4.66e-05	11.58	1.54	14.3888	-8.31944	A0A0G2JXB7|2.7999221596;Hrg|0.478748053264;A0A0G2K4I8|3.69755386569;C2|0.383301945537;Lamp1|2.15489421151;Ighv1-47|4.56543472595;Oscar|0.253387713705;Phpt1|0.397817029126;Ighv13-1|2.74937038624;ENSRNOG00000046401|3.84247787727;Ighv7-1|0.202607861137;Mmp2|0.426581239627;Bcr|2.59056154405;ENSRNOG00000050708|8.58028049143;ENSRNOG00000047290|4.18103569941;Pgc|0.474427918902;B2m|2.4200310515;Igh-1a|17…	23	832	237	28193	http://www.ebi.ac.uk/QuickGO/GTerm?id=GO:0050776	[]
3	3	positive regulation of immune system process	GO:0002684	7.31e-07	5.05e-05	13.49	1.81	14.3888	-8.31944	A0A0G2JXB7|2.7999221596;Hrg|0.478748053264;A0A0G2K4I8|3.69755386569;C2|0.383301945537;Lamp1|2.15489421151;Ighv1-47|4.56543472595;Phpt1|0.397817029126;Ighv13-1|2.74937038624;Isg15|3.30781040704;ENSRNOG00000046401|3.84247787727;Ighv7-1|0.202607861137;Mmp2|0.426581239627;Serpine1|4.46080702795;ENSRNOG00000050708|8.58028049143;ENSRNOG00000047290|4.18103569941;Pgc|0.474427918902;B2m|2.4200310515;Igh-1…	26	1035	237	28193	http://www.ebi.ac.uk/QuickGO/GTerm?id=GO:0002684	[]
4	4	negative regulation of cell motility	GO:2000146	8.53e-07	5.8e-05	-3.42	-0.62	14.3888	-8.31944	Apoe|0.385965425232;Hrg|0.478748053264;Tie1|0.423101546158;Serpine1|4.46080702795;Adgrg1|2.70474830119;Bcr|2.59056154405;Acan|0.410952903579;Notch1|5.64249581815;Olfm1|0.437050991849;Cxcl12|3.49456728257;Ada|0.455633146336;Slc9a3r1|4.30282657353;Nov|0.312320299549	13	281	237	28193	http://www.ebi.ac.uk/QuickGO/GTerm?id=GO:2000146	[]
5	5	vesicle-mediated transport	GO:0016192	9.55e-07	6.31e-05	20.3	2.79	14.3888	-8.31944	Msn|2.73736251886;A0A0G2JXB7|2.7999221596;Apoe|0.385965425232;A0A0G2K4I8|3.69755386569;Lamp1|2.15489421151;Ighv1-47|4.56543472595;Dennd2a|10.8442377825;Ighv13-1|2.74937038624;ENSRNOG00000046401|3.84247787727;Loxl4|0.165892557737;Ighv7-1|0.202607861137;Serpine1|4.46080702795;Dab2|2.99031543006;Bcr|2.59056154405;Lrp1|0.494196436885;ENSRNOG00000050708|8.58028049143;ENSRNOG00000047290|4.18103569941;C…	36	1784	237	28193	http://www.ebi.ac.uk/QuickGO/GTerm?id=GO:0016192	[]
4	4	movement of cell or subcellular component	GO:0006928	9.66e-07	6.31e-05	21.21	2.92	14.3888	-8.31944	Msn|2.73736251886;Postn|2.69951339831;Apoe|0.385965425232;Podxl|2.59363263185;Hrg|0.478748053264;Lamp1|2.15489421151;Cd34|0.43823756312;Vil1|5.23355790753;Tie1|0.423101546158;Epha2|0.426363130449;Ephb3|0.25464560415;Tnn|0.214182233781;Phpt1|0.397817029126;Serpine1|4.46080702795;Dab2|2.99031543006;Adgrg1|2.70474830119;Bcr|2.59056154405;Arhgap18|6.76036301006;Glipr2|5.71265872668;Efna2|0.3892289048…	41	2183	237	28193	http://www.ebi.ac.uk/QuickGO/GTerm?id=GO:0006928	[]
8	6,7,8	regulation of B cell activation	GO:0050864	9.75e-07	6.31e-05	7.06	0.89	14.3888	-8.31944	A0A0G2JXB7|2.7999221596;A0A0G2K4I8|3.69755386569;Ighv1-47|4.56543472595;Ighv13-1|2.74937038624;ENSRNOG00000046401|3.84247787727;Ighv7-1|0.202607861137;ENSRNOG00000050708|8.58028049143;ENSRNOG00000047290|4.18103569941;Igh-1a|17.0235635229;Cd27|0.290840438745;Ada|0.455633146336	11	197	237	28193	http://www.ebi.ac.uk/QuickGO/GTerm?id=GO:0050864	[]
6	6	endocytosis	GO:0006897	1.04e-06	6.63e-05	11.98	1.6	14.3888	-8.31944	A0A0G2JXB7|2.7999221596;Apoe|0.385965425232;A0A0G2K4I8|3.69755386569;Ighv1-47|4.56543472595;Ighv13-1|2.74937038624;ENSRNOG00000046401|3.84247787727;Loxl4|0.165892557737;Ighv7-1|0.202607861137;Serpine1|4.46080702795;Dab2|2.99031543006;Bcr|2.59056154405;Lrp1|0.494196436885;ENSRNOG00000050708|8.58028049143;ENSRNOG00000047290|4.18103569941;B2m|2.4200310515;Calm1|3.65491931156;Igh-1a|17.0235635229;Ahs…	22	790	237	28193	http://www.ebi.ac.uk/QuickGO/GTerm?id=GO:0006897	[]
8	5,8	humoral immune response mediated by circulating immunoglobulin	GO:0002455	1.26e-06	7.93e-05	6.18	0.76	14.3888	-8.31944	A0A0G2JXB7|2.7999221596;A0A0G2K4I8|3.69755386569;Ighv1-47|4.56543472595;Ighv13-1|2.74937038624;ENSRNOG00000046401|3.84247787727;Ighv7-1|0.202607861137;ENSRNOG00000050708|8.58028049143;ENSRNOG00000047290|4.18103569941;Igh-1a|17.0235635229	9	126	237	28193	http://www.ebi.ac.uk/QuickGO/GTerm?id=GO:0002455	[]
3	3	single-multicellular organism process	GO:0044707	1.5e-06	9.27e-05	-55.58	-8.1	14.3888	-8.31944	Msn|2.73736251886;Postn|2.69951339831;Alb|2.82355328845;Pdgfc|8.84983539572;Sfrp4|0.371461847392;Apoe|0.385965425232;Basp1|4.911236249;Hrg|0.478748053264;Aqp2|7.16310857962;Pcdhgc3|0.221462690996;Rnh1|2.89962765859;Col12a1|0.353130812688;Mxra8|0.424034565562;Apcs|0.339107335047;Cd34|0.43823756312;Vil1|5.23355790753;Tie1|0.423101546158;Epha2|0.426363130449;Oscar|0.253387713705;Ephb3|0.25464560415;…	110	8944	237	28193	http://www.ebi.ac.uk/QuickGO/GTerm?id=GO:0044707	[]
4	4	negative regulation of response to wounding	GO:1903035	1.58e-06	9.64e-05	-2.75	-0.52	14.3888	-8.31944	Apoe|0.385965425232;Cd34|0.43823756312;Serpine1|4.46080702795;Bcr|2.59056154405;Tff2|0.398184487967;P08932|3.62914234702;Klkb1|3.05661031532;Serpinc1|4.34499439444;Rtn4rl1|0.416402241153;Ada|0.455633146336;Nov|0.312320299549	11	207	237	28193	http://www.ebi.ac.uk/QuickGO/GTerm?id=GO:1903035	[]
7	5,6,7	immune response-activating cell surface receptor signaling pathway	GO:0002429	1.68e-06	0.000101	7.23	0.91	14.3888	-8.31944	A0A0G2JXB7|2.7999221596;A0A0G2K4I8|3.69755386569;Ighv1-47|4.56543472595;Phpt1|0.397817029126;Ighv13-1|2.74937038624;ENSRNOG00000046401|3.84247787727;Ighv7-1|0.202607861137;ENSRNOG00000050708|8.58028049143;ENSRNOG00000047290|4.18103569941;Igh-1a|17.0235635229;Ezr|2.04669968443;Ada|0.455633146336	12	252	237	28193	http://www.ebi.ac.uk/QuickGO/GTerm?id=GO:0002429	[]
5	5	vasculature development	GO:0001944	1.81e-06	0.000106	-11.32	-1.75	14.3888	-8.31944	Apoe|0.385965425232;Hrg|0.478748053264;Rnh1|2.89962765859;Cd34|0.43823756312;Tie1|0.423101546158;Epha2|0.426363130449;Ephb3|0.25464560415;Tgfbi|0.452959204667;Mmp2|0.426581239627;Serpine1|4.46080702795;Adgrg1|2.70474830119;Folr1|2.62597383382;Col1a1|0.0484412764762;Serpina3k|2.94771677999;Sparc|0.260742905482;Sdc4|2.14763644283;Cspg4|0.264608306968;Ndst1|13.8223097018;Notch1|5.64249581815;Cxcl12|…	21	753	237	28193	http://www.ebi.ac.uk/QuickGO/GTerm?id=GO:0001944	[]
2	2	negative regulation of biological process	GO:0048519	1.82e-06	0.000106	39.34	5.52	14.3888	-8.31944	Postn|2.69951339831;Cgref1|0.324966729503;Alb|2.82355328845;Apoe|0.385965425232;Basp1|4.911236249;Podxl|2.59363263185;Hrg|0.478748053264;Apcs|0.339107335047;Cd34|0.43823756312;Dpt|0.422163414036;Vil1|5.23355790753;Tie1|0.423101546158;Epha2|0.426363130449;Cilp|0.336088669738;Tnn|0.214182233781;Phpt1|0.397817029126;Isg15|3.30781040704;Plcb4|14.4385685158;Flrt1|0.321451696246;Crim1|3.25259455335;Ser…	80	5834	237	28193	http://www.ebi.ac.uk/QuickGO/GTerm?id=GO:0048519	[]
2	2	localization	GO:0051179	1.85e-06	0.000106	54.2	7.65	14.3888	-8.31944	LOC298111|5.14861102972;Msn|2.73736251886;Postn|2.69951339831;Alb|2.82355328845;Slco2a1|2.1818658868;Clca1|3.16809308199;A0A0G2JXB7|2.7999221596;Apoe|0.385965425232;Podxl|2.59363263185;Hrg|0.478748053264;A0A0G2K4I8|3.69755386569;Aqp2|7.16310857962;Lamp1|2.15489421151;GLTP|0.232536428721;Cd34|0.43823756312;Atp6v1g1|2.91642936001;Vil1|5.23355790753;Tie1|0.423101546158;Epha2|0.426363130449;Ighv1-47|…	101	8008	237	28193	http://www.ebi.ac.uk/QuickGO/GTerm?id=GO:0051179	[]
9	7,8,9	B cell receptor signaling pathway	GO:0050853	1.86e-06	0.000106	6.18	0.76	14.3888	-8.31944	A0A0G2JXB7|2.7999221596;A0A0G2K4I8|3.69755386569;Ighv1-47|4.56543472595;Ighv13-1|2.74937038624;ENSRNOG00000046401|3.84247787727;Ighv7-1|0.202607861137;ENSRNOG00000050708|8.58028049143;ENSRNOG00000047290|4.18103569941;Igh-1a|17.0235635229	9	132	237	28193	http://www.ebi.ac.uk/QuickGO/GTerm?id=GO:0050853	[]
5	4,5	negative regulation of cellular component movement	GO:0051271	1.9e-06	0.000106	-3.42	-0.62	14.3888	-8.31944	Apoe|0.385965425232;Hrg|0.478748053264;Tie1|0.423101546158;Serpine1|4.46080702795;Adgrg1|2.70474830119;Bcr|2.59056154405;Acan|0.410952903579;Notch1|5.64249581815;Olfm1|0.437050991849;Cxcl12|3.49456728257;Ada|0.455633146336;Slc9a3r1|4.30282657353;Nov|0.312320299549	13	302	237	28193	http://www.ebi.ac.uk/QuickGO/GTerm?id=GO:0051271	[]
5	5	regulation of response to wounding	GO:1903034	1.97e-06	0.000109	-4.5	-0.77	14.3888	-8.31944	Apoe|0.385965425232;Hrg|0.478748053264;Cd34|0.43823756312;Vil1|5.23355790753;Serpine1|4.46080702795;Bcr|2.59056154405;Tff2|0.398184487967;P08932|3.62914234702;Klkb1|3.05661031532;Ahsg|0.316279589502;Lbp|2.22645051116;Serpinc1|4.34499439444;Ccl6|4.83831742;Rtn4rl1|0.416402241153;Ada|0.455633146336;Nov|0.312320299549;Tgm2|0.496780826136	17	515	237	28193	http://www.ebi.ac.uk/QuickGO/GTerm?id=GO:1903034	[]
2	2	growth	GO:0040007	2.08e-06	0.000113	-5.99	-0.98	14.3888	-8.31944	Postn|2.69951339831;Cgref1|0.324966729503;Hrg|0.478748053264;Vil1|5.23355790753;Tnn|0.214182233781;Slitrk6|0.118614620901;Flrt1|0.321451696246;Crim1|3.25259455335;Fgfr2|0.457290424395;Igfbp7|2.02137961643;Mst1|0.383834555693;Wisp1|0.252876418357;Comp|0.118376900501;Sod1|2.70349584562;Igfbp3|0.333446476046;Cryab|2.55731125209;Ahsg|0.316279589502;Ezr|2.04669968443;Gdi1|3.29523649365;Notch1|5.642495…	27	1166	237	28193	http://www.ebi.ac.uk/QuickGO/GTerm?id=GO:0040007	[]
5	4,5	single-organism transport	GO:0044765	2.32e-06	0.000124	38.56	5.41	14.3888	-8.31944	Postn|2.69951339831;Slco2a1|2.1818658868;Clca1|3.16809308199;A0A0G2JXB7|2.7999221596;Apoe|0.385965425232;A0A0G2K4I8|3.69755386569;Aqp2|7.16310857962;Lamp1|2.15489421151;GLTP|0.232536428721;Cd34|0.43823756312;Atp6v1g1|2.91642936001;Vil1|5.23355790753;Ighv1-47|4.56543472595;RGD1310495|2.1270080207;Cilp|0.336088669738;Dennd2a|10.8442377825;Phpt1|0.397817029126;Atp6v1a|3.15358649311;Ighv13-1|2.749370…	73	5175	237	28193	http://www.ebi.ac.uk/QuickGO/GTerm?id=GO:0044765	[]
5	5	negative regulation of protein metabolic process	GO:0051248	2.39e-06	0.000127	14.59	1.97	14.3888	-8.31944	Apoe|0.385965425232;Hrg|0.478748053264;Apcs|0.339107335047;Vil1|5.23355790753;Isg15|3.30781040704;Flrt1|0.321451696246;Crim1|3.25259455335;Serpine1|4.46080702795;LOC100909605|6.39847316078;Serpina3l|3.29644806473;Serpina3k|2.94771677999;P08932|3.62914234702;Apom|3.64293129058;Cryab|2.55731125209;Ahsg|0.316279589502;Ezr|2.04669968443;Bgn|0.498671875233;Hrsp12|4.4524438904;Chp1|4.09394093758;Serpin…	29	1320	237	28193	http://www.ebi.ac.uk/QuickGO/GTerm?id=GO:0051248	[]
[truncated: 450 more rows]

## Sheet: T4T2
maxLevel	levels	GO_Name	GO_ID	Pvalue	Pvalue_adjusted	PAS_Value	PAS_Zscore	max_zscore	min_zscore	Genes	Count	Pop_Hit	List_Total	Background_Genes	URL	PATHS
[truncated: 858 more rows]

[truncated: 19 more sheets: T4T3, T5T4, T6T4, T6T5, T7T4, T7T5, T7T6, T8T5, T8T6, T8T7, T9T5, T9T6, T9T7, T9T8, T10T5, T10T6, T10T7, T10T8, T10T9]
