# Supplementary material for: Changes of Development from Childhood to Late Adulthood in Rats Tracked by Urinary Proteome
Source: Mol Cell Proteomics. 2023 Mar 31;22(6):100539. doi: 10.1016/j.mcpro.2023.100539 (PMC10326705; doi:10.1016/j.mcpro.2023.100539)
Supplement: Supplemental Table 3 [file mmc3.xlsx]

## Sheet: Sheet1
Legends: we list some proteins involved in developmental stages and their related developmental stages reported in the literature. The specific proteins, their function and descriptions of developmental stages related to the literature were shown.
T2T1	Entry	Entry Name	Protein names	Gene Names	Organism	Length	Function [CC]	Developmental stage
	O70534	DLK1_RAT	Protein delta homolog 1 (DLK-1) (Preadipocyte factor 1) (Pref-1) [Cleaved into: Fetal antigen 1 (FA1)]	Dlk1 Dlk Pref1 Zog	Rattus norvegicus (Rat)	383	FUNCTION: May have a role in neuroendocrine differentiation. Inhibits adipocyte differentiation. {ECO:0000250|UniProtKB:Q09163}.	DEVELOPMENTAL STAGE: Embryonic pancreas and adrenal glands (at protein level). {ECO:0000269|PubMed:9645708}.
	P08592	A4_RAT	Amyloid-beta precursor protein (ABPP) (APP) (Alzheimer disease amyloid A4 protein homolog) (Alzheimer disease amyloid protein) (Amyloid precursor protein) (Amyloid-beta (A4) precursor protein) (Amyloid-beta A4 protein) (Amyloidogenic glycoprotein) (AG) [Cleaved into: N-APP; Soluble APP-alpha (S-APP-alpha); Soluble APP-beta (S-APP-beta); C99 (Beta-secretase C-terminal fragment) (Beta-CTF); Amyloid…	App A4 AD1	Rattus norvegicus (Rat)	770	FUNCTION: Functions as a cell surface receptor and performs physiological functions on the surface of neurons relevant to neurite growth, neuronal adhesion and axonogenesis. Interaction between APP molecules on neighboring cells promotes synaptogenesis. Involved in cell mobility and transcription regulation through protein-protein interactions (By similarity). Can promote transcription activation…	DEVELOPMENTAL STAGE: From 6 days to 7 months, levels of KPI-containing isoforms increase in the brain cortex and hippocampus. Levels of L-APP increase in all brain regions during the same period, but levels are low compared to non-L-APP isoforms.
	P23928	CRYAB_RAT	Alpha-crystallin B chain (Alpha(B)-crystallin)	Cryab	Rattus norvegicus (Rat)	175	FUNCTION: May contribute to the transparency and refractive index of the lens. Has chaperone-like activity, preventing aggregation of various proteins under a wide range of stress conditions. In lens epithelial cells, stabilizes the ATP6V1A protein, preventing its degradation by the proteasome (By similarity). {ECO:0000250|UniProtKB:P23927}.	DEVELOPMENTAL STAGE: Levels are low in both the slow-twitch soleus and fast-twitch rectus femoris muscles at prenatal day 2, then increase slowly until postnatal day 3. At 2 weeks, levels in the rectus femoris muscle then decrease while those in the soleus muscle increase sharply, reaching adult levels by 4 weeks. {ECO:0000269|PubMed:8282729}.
	P26453	BASI_RAT	Basigin (Glycoprotein CE9) (OX-47 antigen) (CD antigen CD147)	Bsg	Rattus norvegicus (Rat)	388	FUNCTION: [Isoform 1]: Essential for normal retinal maturation and development (By similarity). Acts as a retinal cell surface receptor for NXNL1 and plays an important role in NXNL1-mediated survival of retinal cone photoreceptors (By similarity). In association with glucose transporter SLC16A1/GLUT1 and NXNL1, promotes retinal cone survival by enhancing aerobic glycolysis and accelerating the e…	DEVELOPMENTAL STAGE: In uterus during peri-implantation period strongly expressed in the luminal epithelium on day 1 of pregnancy and gradually decreased to a basal concentration from day 3 to day 5 of pregnancy. Strongly expressed in the implanting blastocyst and primary decidua on day 6 of pregnancy. {ECO:0000269|PubMed:12141934}.
	P31977	EZRI_RAT	Ezrin (Cytovillin) (Villin-2) (p81)	Ezr Vil2	Rattus norvegicus (Rat)	586	FUNCTION: Probably involved in connections of major cytoskeletal structures to the plasma membrane. In epithelial cells, required for the formation of microvilli and membrane ruffles on the apical pole. Along with PLEKHG6, required for normal macropinocytosis (By similarity). {ECO:0000250}.	DEVELOPMENTAL STAGE: Levels increase in the fetal gut epithelium between day 15 and day 20 of gestation and during the first week after birth. {ECO:0000269|PubMed:7640303}.
	P62260	1433E_RAT	14-3-3 protein epsilon (14-3-3E) (Mitochondrial import stimulation factor L subunit) (MSF L)	Ywhae	Rattus norvegicus (Rat)	255	FUNCTION: Adapter protein implicated in the regulation of a large spectrum of both general and specialized signaling pathways. Binds to a large number of partners, usually by recognition of a phosphoserine or phosphothreonine motif. Binding generally results in the modulation of the activity of the binding partner. Positively regulates phosphorylated protein HSF1 nuclear export to the cytoplasm. …	DEVELOPMENTAL STAGE: Present at high levels in the pineal gland early in development and decreased steadily thereafter. {ECO:0000269|PubMed:8024705}.
	P97546	NPTN_RAT	Neuroplastin (Glycoprotein 55/65) (gp55/65) (Stromal cell-derived receptor 1) (SDR-1)	Nptn Sdfr1 Sdr1	Rattus norvegicus (Rat)	393	FUNCTION: Probable homophilic and heterophilic cell adhesion molecule involved in long term potentiation at hippocampal excitatory synapses through activation of p38MAPK (PubMed:10759566, PubMed:16925595). May also regulate neurite outgrowth by activating the FGFR1 signaling pathway (PubMed:10759566, PubMed:16925595). May play a role in synaptic plasticity (PubMed:10759566, PubMed:16925595). Also…	DEVELOPMENTAL STAGE: Isoform 1 is detectable at all developmental stages starting from postnatal day 1. Isoform 2 is low at postnatal day 1, increases steadily until postnatal days 20-25 and then declines to an intermediate level. {ECO:0000269|PubMed:8995369}.
	Q00657	CSPG4_RAT	Chondroitin sulfate proteoglycan 4 (Chondroitin sulfate proteoglycan NG2) (HSN tumor-specific antigen)	Cspg4 Ng2	Rattus norvegicus (Rat)	2326	FUNCTION: Proteoglycan playing a role in cell proliferation and migration which stimulates endothelial cells motility during microvascular morphogenesis. May also inhibit neurite outgrowth and growth cone collapse during axon regeneration. Cell surface receptor for collagen alpha 2(VI) which may confer cells ability to migrate on that substrate. Binds through its extracellular N-terminus growth f…	DEVELOPMENTAL STAGE: The level of expression is highest on immature, proliferating cells and decreases as these cells differentiate.
	Q63357	MYO1D_RAT	Unconventional myosin-Id (Myosin heavy chain myr 4)	Myo1d Myr4	Rattus norvegicus (Rat)	1006	FUNCTION: Unconventional myosin that functions as actin-based motor protein with ATPase activity (PubMed:12719468, PubMed:15853803). Plays a role in endosomal protein trafficking, and especially in the transfer of cargo proteins from early to recycling endosomes (By similarity). Required for normal planar cell polarity in ciliated tracheal cells, for normal rotational polarity of cilia, and for c…	DEVELOPMENTAL STAGE: Not detected in brain one week after birth, prior to the onset of myelination, and levels are low two weeks after birth. Expressed at high and constant levels in brain after three weeks and later (at protein level) (PubMed:24903835). Expression is developmentally regulated during brain ontogeny, rising 2-3 week postnatally, and is maximal in adult brain (PubMed:8034741, PubMe…
	Q9EPF2	MUC18_RAT	Cell surface glycoprotein MUC18 (Gicerin) (Melanoma cell adhesion molecule) (Melanoma-associated antigen MUC18) (CD antigen CD146)	Mcam Muc18	Rattus norvegicus (Rat)	648	FUNCTION: Plays a role in cell adhesion, and in cohesion of the endothelial monolayer at intercellular junctions in vascular tissue. Its expression may allow melanoma cells to interact with cellular elements of the vascular system, thereby enhancing hematogeneous tumor spread. Could be an adhesion molecule active in neural crest cells during embryonic development. Acts as surface receptor that tr…	DEVELOPMENTAL STAGE: Detected at high levels in brain throughout embryonic development (at protein level). Levels are lower in neonates and decrease during the first days after birth (at protein level).
T3T2	Entry	Entry Name	Protein names	Gene Names	Organism	Length	Function [CC]	Developmental stage
	F1LXF1	BCR_RAT	Breakpoint cluster region protein, EC 2.7.11.1	Bcr	Rattus norvegicus (Rat)	1270	FUNCTION: Protein with a unique structure having two opposing regulatory activities toward small GTP-binding proteins. The C-terminus is a GTPase-activating protein (GAP) domain which stimulates GTP hydrolysis by RAC1, RAC2 and CDC42. Accelerates the intrinsic rate of GTP hydrolysis of RAC1 or CDC42, leading to down-regulation of the active GTP-bound form. The central Dbl homology (DH) domain fun…	DEVELOPMENTAL STAGE: Expression is initially high at a late embryonic (E18) stage and maintained at slightly decreased levels throughout postnatal brain development. {ECO:0000269|PubMed:20962234}.
	P23928	CRYAB_RAT	Alpha-crystallin B chain (Alpha(B)-crystallin)	Cryab	Rattus norvegicus (Rat)	175	FUNCTION: May contribute to the transparency and refractive index of the lens. Has chaperone-like activity, preventing aggregation of various proteins under a wide range of stress conditions. In lens epithelial cells, stabilizes the ATP6V1A protein, preventing its degradation by the proteasome (By similarity). {ECO:0000250|UniProtKB:P23927}.	DEVELOPMENTAL STAGE: Levels are low in both the slow-twitch soleus and fast-twitch rectus femoris muscles at prenatal day 2, then increase slowly until postnatal day 3. At 2 weeks, levels in the rectus femoris muscle then decrease while those in the soleus muscle increase sharply, reaching adult levels by 4 weeks. {ECO:0000269|PubMed:8282729}.
	P31977	EZRI_RAT	Ezrin (Cytovillin) (Villin-2) (p81)	Ezr Vil2	Rattus norvegicus (Rat)	586	FUNCTION: Probably involved in connections of major cytoskeletal structures to the plasma membrane. In epithelial cells, required for the formation of microvilli and membrane ruffles on the apical pole. Along with PLEKHG6, required for normal macropinocytosis (By similarity). {ECO:0000250}.	DEVELOPMENTAL STAGE: Levels increase in the fetal gut epithelium between day 15 and day 20 of gestation and during the first week after birth. {ECO:0000269|PubMed:7640303}.
	Q00657	CSPG4_RAT	Chondroitin sulfate proteoglycan 4 (Chondroitin sulfate proteoglycan NG2) (HSN tumor-specific antigen)	Cspg4 Ng2	Rattus norvegicus (Rat)	2326	FUNCTION: Proteoglycan playing a role in cell proliferation and migration which stimulates endothelial cells motility during microvascular morphogenesis. May also inhibit neurite outgrowth and growth cone collapse during axon regeneration. Cell surface receptor for collagen alpha 2(VI) which may confer cells ability to migrate on that substrate. Binds through its extracellular N-terminus growth f…	DEVELOPMENTAL STAGE: The level of expression is highest on immature, proliferating cells and decreases as these cells differentiate.
	Q07008	NOTC1_RAT	Neurogenic locus notch homolog protein 1, Notch 1 [Cleaved into: Notch 1 extracellular truncation, NEXT; Notch 1 intracellular domain, NICD ]	Notch1	Rattus norvegicus (Rat)	2531	FUNCTION: Functions as a receptor for membrane-bound ligands Jagged-1 (JAG1), Jagged-2 (JAG2) and Delta-1 (DLL1) to regulate cell-fate determination (By similarity). Upon ligand activation through the released notch intracellular domain (NICD) it forms a transcriptional activator complex with RBPJ/RBPSUH and activates genes of the enhancer of split locus (By similarity). Affects the implementatio…	DEVELOPMENTAL STAGE: In the embryo, highest levels occur between days 12 and 14 and decrease rapidly to much lower levels in the adult.
	Q80WD1	R4RL2_RAT	Reticulon-4 receptor-like 2 (Nogo receptor-like 3) (Nogo-66 receptor homolog 1) (Nogo-66 receptor-related protein 2, NgR2)	Rtn4rl2 Ngrh1	Rattus norvegicus (Rat)	420	FUNCTION: Cell surface receptor that plays a functionally redundant role in the inhibition of neurite outgrowth mediated by MAG (PubMed:15673660). Plays a functionally redundant role in postnatal brain development. Contributes to normal axon migration across the brain midline and normal formation of the corpus callosum. Does not seem to play a significant role in regulating axon regeneration in t…	DEVELOPMENTAL STAGE: Expression is high in adult, but very low in neonate dorsal root ganglion neurons (at protein level). {ECO:0000269|PubMed:15673660}.
	Q9Z1Z9	PDLI7_RAT	PDZ and LIM domain protein 7 (LIM mineralization protein, LMP) (Protein enigma)	Pdlim7 Enigma Lim1	Rattus norvegicus (Rat)	457	FUNCTION: May function as a scaffold on which the coordinated assembly of proteins can occur. May play a role as an adapter that, via its PDZ domain, localizes LIM-binding proteins to actin filaments of both skeletal muscle and nonmuscle tissues. Involved in both of the two fundamental mechanisms of bone formation, direct bone formation (e.g. embryonic flat bones mandible and cranium), and endoch…	DEVELOPMENTAL STAGE: At E14 expressed in mesenchymal tissue surrounding the cartilaginous anlage of immature bones, and in the future joint spaces. As endochondral ossification progresses, and the hypertrophic cartilage zone is replaced by mineralized bone, expression appears in the mineralizing portion of the bone. Expressed in mesoderm derived bones of the skull base and neural crest-derived en…
T4T2	Entry	Entry Name	Protein names	Gene Names	Organism	Length	Function [CC]	Developmental stage
	F1LXF1	BCR_RAT	Breakpoint cluster region protein (EC 2.7.11.1)	Bcr	Rattus norvegicus (Rat)	1270	FUNCTION: Protein with a unique structure having two opposing regulatory activities toward small GTP-binding proteins. The C-terminus is a GTPase-activating protein (GAP) domain which stimulates GTP hydrolysis by RAC1, RAC2 and CDC42. Accelerates the intrinsic rate of GTP hydrolysis of RAC1 or CDC42, leading to down-regulation of the active GTP-bound form. The central Dbl homology (DH) domain fun…	DEVELOPMENTAL STAGE: Expression is initially high at a late embryonic (E18) stage and maintained at slightly decreased levels throughout postnatal brain development. {ECO:0000269|PubMed:20962234}.
	O70534	DLK1_RAT	Protein delta homolog 1 (DLK-1) (Preadipocyte factor 1) (Pref-1) [Cleaved into: Fetal antigen 1 (FA1)]	Dlk1 Dlk Pref1 Zog	Rattus norvegicus (Rat)	383	FUNCTION: May have a role in neuroendocrine differentiation. Inhibits adipocyte differentiation. {ECO:0000250|UniProtKB:Q09163}.	DEVELOPMENTAL STAGE: Embryonic pancreas and adrenal glands (at protein level). {ECO:0000269|PubMed:9645708}.
	P08592	A4_RAT	Amyloid-beta precursor protein (ABPP) (APP) (Alzheimer disease amyloid A4 protein homolog) (Alzheimer disease amyloid protein) (Amyloid precursor protein) (Amyloid-beta (A4) precursor protein) (Amyloid-beta A4 protein) (Amyloidogenic glycoprotein) (AG) [Cleaved into: N-APP; Soluble APP-alpha (S-APP-alpha); Soluble APP-beta (S-APP-beta); C99 (Beta-secretase C-terminal fragment) (Beta-CTF); Amyloid…	App A4 AD1	Rattus norvegicus (Rat)	770	FUNCTION: Functions as a cell surface receptor and performs physiological functions on the surface of neurons relevant to neurite growth, neuronal adhesion and axonogenesis. Interaction between APP molecules on neighboring cells promotes synaptogenesis. Involved in cell mobility and transcription regulation through protein-protein interactions (By similarity). Can promote transcription activation…	DEVELOPMENTAL STAGE: From 6 days to 7 months, levels of KPI-containing isoforms increase in the brain cortex and hippocampus. Levels of L-APP increase in all brain regions during the same period, but levels are low compared to non-L-APP isoforms.
	P31977	EZRI_RAT	Ezrin (Cytovillin) (Villin-2) (p81)	Ezr Vil2	Rattus norvegicus (Rat)	586	FUNCTION: Probably involved in connections of major cytoskeletal structures to the plasma membrane. In epithelial cells, required for the formation of microvilli and membrane ruffles on the apical pole. Along with PLEKHG6, required for normal macropinocytosis (By similarity). {ECO:0000250}.	DEVELOPMENTAL STAGE: Levels increase in the fetal gut epithelium between day 15 and day 20 of gestation and during the first week after birth. {ECO:0000269|PubMed:7640303}.
	P97546	NPTN_RAT	Neuroplastin (Glycoprotein 55/65) (gp55/65) (Stromal cell-derived receptor 1) (SDR-1)	Nptn Sdfr1 Sdr1	Rattus norvegicus (Rat)	393	FUNCTION: Probable homophilic and heterophilic cell adhesion molecule involved in long term potentiation at hippocampal excitatory synapses through activation of p38MAPK (PubMed:10759566, PubMed:16925595). May also regulate neurite outgrowth by activating the FGFR1 signaling pathway (PubMed:10759566, PubMed:16925595). May play a role in synaptic plasticity (PubMed:10759566, PubMed:16925595). Also…	DEVELOPMENTAL STAGE: Isoform 1 is detectable at all developmental stages starting from postnatal day 1. Isoform 2 is low at postnatal day 1, increases steadily until postnatal days 20-25 and then declines to an intermediate level. {ECO:0000269|PubMed:8995369}.
	Q00657	CSPG4_RAT	Chondroitin sulfate proteoglycan 4 (Chondroitin sulfate proteoglycan NG2) (HSN tumor-specific antigen)	Cspg4 Ng2	Rattus norvegicus (Rat)	2326	FUNCTION: Proteoglycan playing a role in cell proliferation and migration which stimulates endothelial cells motility during microvascular morphogenesis. May also inhibit neurite outgrowth and growth cone collapse during axon regeneration. Cell surface receptor for collagen alpha 2(VI) which may confer cells ability to migrate on that substrate. Binds through its extracellular N-terminus growth f…	DEVELOPMENTAL STAGE: The level of expression is highest on immature, proliferating cells and decreases as these cells differentiate.
	Q63357	MYO1D_RAT	Unconventional myosin-Id (Myosin heavy chain myr 4)	Myo1d Myr4	Rattus norvegicus (Rat)	1006	FUNCTION: Unconventional myosin that functions as actin-based motor protein with ATPase activity (PubMed:12719468, PubMed:15853803). Plays a role in endosomal protein trafficking, and especially in the transfer of cargo proteins from early to recycling endosomes (By similarity). Required for normal planar cell polarity in ciliated tracheal cells, for normal rotational polarity of cilia, and for c…	DEVELOPMENTAL STAGE: Not detected in brain one week after birth, prior to the onset of myelination, and levels are low two weeks after birth. Expressed at high and constant levels in brain after three weeks and later (at protein level) (PubMed:24903835). Expression is developmentally regulated during brain ontogeny, rising 2-3 week postnatally, and is maximal in adult brain (PubMed:8034741, PubMe…
	Q80WD1	R4RL2_RAT	Reticulon-4 receptor-like 2 (Nogo receptor-like 3) (Nogo-66 receptor homolog 1) (Nogo-66 receptor-related protein 2) (NgR2)	Rtn4rl2 Ngrh1	Rattus norvegicus (Rat)	420	FUNCTION: Cell surface receptor that plays a functionally redundant role in the inhibition of neurite outgrowth mediated by MAG (PubMed:15673660). Plays a functionally redundant role in postnatal brain development. Contributes to normal axon migration across the brain midline and normal formation of the corpus callosum. Does not seem to play a significant role in regulating axon regeneration in t…	DEVELOPMENTAL STAGE: Expression is high in adult, but very low in neonate dorsal root ganglion neurons (at protein level). {ECO:0000269|PubMed:15673660}.
	Q9ERB4	CSPG2_RAT	Versican core protein (Chondroitin sulfate proteoglycan core protein 2) (Chondroitin sulfate proteoglycan 2) (Glial hyaluronate-binding protein) (GHAP) (Large fibroblast proteoglycan) (PG-M)	Vcan Cspg2	Rattus norvegicus (Rat)	2738	FUNCTION: May play a role in intercellular signaling and in connecting cells with the extracellular matrix. May take part in the regulation of cell motility, growth and differentiation. Binds hyaluronic acid.	DEVELOPMENTAL STAGE: Disappears after the cartilage development.
T4T3	Entry	Entry Name	Protein names	Gene Names	Organism	Length	Function [CC]	Developmental stage
	D3ZF92	TNR21_RAT	Tumor necrosis factor receptor superfamily member 21 (Death receptor 6) (CD antigen CD358)	Tnfrsf21 Dr6	Rattus norvegicus (Rat)	655	FUNCTION: Promotes apoptosis, possibly via a pathway that involves the activation of NF-kappa-B. Can also promote apoptosis mediated by BAX and by the release of cytochrome c from the mitochondria into the cytoplasm. Plays a role in neuronal apoptosis, including apoptosis in response to amyloid peptides derived from APP, and is required for both normal cell body death and axonal pruning. Trophic-…	DEVELOPMENTAL STAGE: Detected at low levels in embryonic brain. Expression is increased in newborns and during the first two weeks after birth. Expression decreases thereafter and is low after three weeks and in adult life. {ECO:0000269|PubMed:21725297}.
	D4ABW7	LYZL4_RAT	Lysozyme-like protein 4 (Lysozyme-4)	Lyzl4 Lyza	Rattus norvegicus (Rat)	145	FUNCTION: May be involved in fertilization (By similarity). Has no detectable bacteriolytic and lysozyme activities in vitro (PubMed:22110709). {ECO:0000250|UniProtKB:Q9D925, ECO:0000269|PubMed:22110709}.	DEVELOPMENTAL STAGE: Present during stages of postnatal development from 10 to 60 days old (PubMed:22110709). {ECO:0000269|PubMed:22110709}.
	F1LXF1	BCR_RAT	Breakpoint cluster region protein (EC 2.7.11.1)	Bcr	Rattus norvegicus (Rat)	1270	FUNCTION: Protein with a unique structure having two opposing regulatory activities toward small GTP-binding proteins. The C-terminus is a GTPase-activating protein (GAP) domain which stimulates GTP hydrolysis by RAC1, RAC2 and CDC42. Accelerates the intrinsic rate of GTP hydrolysis of RAC1 or CDC42, leading to down-regulation of the active GTP-bound form. The central Dbl homology (DH) domain fun…	DEVELOPMENTAL STAGE: Expression is initially high at a late embryonic (E18) stage and maintained at slightly decreased levels throughout postnatal brain development. {ECO:0000269|PubMed:20962234}.
	O70534	DLK1_RAT	Protein delta homolog 1 (DLK-1) (Preadipocyte factor 1) (Pref-1) [Cleaved into: Fetal antigen 1 (FA1)]	Dlk1 Dlk Pref1 Zog	Rattus norvegicus (Rat)	383	FUNCTION: May have a role in neuroendocrine differentiation. Inhibits adipocyte differentiation. {ECO:0000250|UniProtKB:Q09163}.	DEVELOPMENTAL STAGE: Embryonic pancreas and adrenal glands (at protein level). {ECO:0000269|PubMed:9645708}.
	P22057	PTGDS_RAT	Prostaglandin-H2 D-isomerase (EC 5.3.99.2) (Glutathione-independent PGD synthase) (Lipocalin-type prostaglandin-D synthase) (Prostaglandin-D2 synthase) (PGD2 synthase) (PGDS) (PGDS2)	Ptgds	Rattus norvegicus (Rat)	189	FUNCTION: Catalyzes the conversion of PGH2 to PGD2, a prostaglandin involved in smooth muscle contraction/relaxation and a potent inhibitor of platelet aggregation. Involved in a variety of CNS functions, such as sedation, NREM sleep and PGE2-induced allodynia, and may have an anti-apoptotic role in oligodendrocytes. Binds small non-substrate lipophilic molecules, including biliverdin, bilirubin,…	DEVELOPMENTAL STAGE: In the brain it is localized in many neurons at 1-2 weeks after birth, whereas in mature animals it is localized to tissues of the blood-brain barrier. {ECO:0000269|PubMed:9746734}.
	P27657	LIPP_RAT	Pancreatic triacylglycerol lipase (PL) (Pancreatic lipase) (EC 3.1.1.3)	Pnlip	Rattus norvegicus (Rat)	465	FUNCTION: Plays an important role in fat metabolism. It preferentially splits the esters of long-chain fatty acids at positions 1 and 3, producing mainly 2-monoacylglycerol and free fatty acids, and shows considerably higher activity against insoluble emulsified substrates than against soluble ones. {ECO:0000269|PubMed:10769148, ECO:0000269|PubMed:8203536}.	DEVELOPMENTAL STAGE: Expressed a low levels in pancreas at birth, expression increases through the suckling-weanling period to reach adult levels by the time of weaning. {ECO:0000269|PubMed:8203536}.
	P31977	EZRI_RAT	Ezrin (Cytovillin) (Villin-2) (p81)	Ezr Vil2	Rattus norvegicus (Rat)	586	FUNCTION: Probably involved in connections of major cytoskeletal structures to the plasma membrane. In epithelial cells, required for the formation of microvilli and membrane ruffles on the apical pole. Along with PLEKHG6, required for normal macropinocytosis (By similarity). {ECO:0000250}.	DEVELOPMENTAL STAGE: Levels increase in the fetal gut epithelium between day 15 and day 20 of gestation and during the first week after birth. {ECO:0000269|PubMed:7640303}.
	P62260	1433E_RAT	14-3-3 protein epsilon (14-3-3E) (Mitochondrial import stimulation factor L subunit) (MSF L)	Ywhae	Rattus norvegicus (Rat)	255	FUNCTION: Adapter protein implicated in the regulation of a large spectrum of both general and specialized signaling pathways. Binds to a large number of partners, usually by recognition of a phosphoserine or phosphothreonine motif. Binding generally results in the modulation of the activity of the binding partner. Positively regulates phosphorylated protein HSF1 nuclear export to the cytoplasm. …	DEVELOPMENTAL STAGE: Present at high levels in the pineal gland early in development and decreased steadily thereafter. {ECO:0000269|PubMed:8024705}.
	P97546	NPTN_RAT	Neuroplastin (Glycoprotein 55/65) (gp55/65) (Stromal cell-derived receptor 1) (SDR-1)	Nptn Sdfr1 Sdr1	Rattus norvegicus (Rat)	393	FUNCTION: Probable homophilic and heterophilic cell adhesion molecule involved in long term potentiation at hippocampal excitatory synapses through activation of p38MAPK (PubMed:10759566, PubMed:16925595). May also regulate neurite outgrowth by activating the FGFR1 signaling pathway (PubMed:10759566, PubMed:16925595). May play a role in synaptic plasticity (PubMed:10759566, PubMed:16925595). Also…	DEVELOPMENTAL STAGE: Isoform 1 is detectable at all developmental stages starting from postnatal day 1. Isoform 2 is low at postnatal day 1, increases steadily until postnatal days 20-25 and then declines to an intermediate level. {ECO:0000269|PubMed:8995369}.
	Q07008	NOTC1_RAT	Neurogenic locus notch homolog protein 1 (Notch 1) [Cleaved into: Notch 1 extracellular truncation (NEXT); Notch 1 intracellular domain (NICD)]	Notch1	Rattus norvegicus (Rat)	2531	FUNCTION: Functions as a receptor for membrane-bound ligands Jagged-1 (JAG1), Jagged-2 (JAG2) and Delta-1 (DLL1) to regulate cell-fate determination (By similarity). Upon ligand activation through the released notch intracellular domain (NICD) it forms a transcriptional activator complex with RBPJ/RBPSUH and activates genes of the enhancer of split locus (By similarity). Affects the implementatio…	DEVELOPMENTAL STAGE: In the embryo, highest levels occur between days 12 and 14 and decrease rapidly to much lower levels in the adult.
	Q63357	MYO1D_RAT	Unconventional myosin-Id (Myosin heavy chain myr 4)	Myo1d Myr4	Rattus norvegicus (Rat)	1006	FUNCTION: Unconventional myosin that functions as actin-based motor protein with ATPase activity (PubMed:12719468, PubMed:15853803). Plays a role in endosomal protein trafficking, and especially in the transfer of cargo proteins from early to recycling endosomes (By similarity). Required for normal planar cell polarity in ciliated tracheal cells, for normal rotational polarity of cilia, and for c…	DEVELOPMENTAL STAGE: Not detected in brain one week after birth, prior to the onset of myelination, and levels are low two weeks after birth. Expressed at high and constant levels in brain after three weeks and later (at protein level) (PubMed:24903835). Expression is developmentally regulated during brain ontogeny, rising 2-3 week postnatally, and is maximal in adult brain (PubMed:8034741, PubMe…
	Q8K1G0	CLMP_RAT	CXADR-like membrane protein (Adipocyte adhesion molecule) (Coxsackie- and adenovirus receptor-like membrane protein) (CAR-like membrane protein)	Clmp Acam Asam	Rattus norvegicus (Rat)	372	FUNCTION: May be involved in the cell-cell adhesion. May play a role in adipocyte differentiation and development of obesity. Is required for normal small intestine development (By similarity). {ECO:0000250, ECO:0000269|PubMed:15563274}.	DEVELOPMENTAL STAGE: At 6 weeks of age, detected in mesenteric and retroperitoneal fat pads. Expression prominently increases in mesenteric and subdermal adipose tissues at 30 weeks and is barely detectable at 50 weeks. {ECO:0000269|PubMed:15563274}.
	Q9ERB4	CSPG2_RAT	Versican core protein (Chondroitin sulfate proteoglycan core protein 2) (Chondroitin sulfate proteoglycan 2) (Glial hyaluronate-binding protein) (GHAP) (Large fibroblast proteoglycan) (PG-M)	Vcan Cspg2	Rattus norvegicus (Rat)	2738	FUNCTION: May play a role in intercellular signaling and in connecting cells with the extracellular matrix. May take part in the regulation of cell motility, growth and differentiation. Binds hyaluronic acid.	DEVELOPMENTAL STAGE: Disappears after the cartilage development.
	Q9JIK1	CDHR5_RAT	Cadherin-related family member 5 (GP100) (Mu-protocadherin)	Cdhr5 Mucdhl Mupcdh	Rattus norvegicus (Rat)	862	FUNCTION: Intermicrovillar adhesion molecule that forms, via its extracellular domain, calcium-dependent heterophilic complexes with CDHR2 on adjacent microvilli. Thereby, controls the packing of microvilli at the apical membrane of epithelial cells. Through its cytoplasmic domain, interacts with microvillus cytoplasmic proteins to form the intermicrovillar adhesion complex/IMAC. This complex pla…	DEVELOPMENTAL STAGE: At embryonic day 19, both maternal and embryonic kidneys express isoform 1 almost exclusively. In the postpartum female and neonate, expression of isoform 2 increases. {ECO:0000269|PubMed:10801787}.
T5T4	Entry	Entry Name	Protein names	Gene Names	Organism	Length	Function [CC]	Developmental stage
	O35263	PA1B3_RAT	Platelet-activating factor acetylhydrolase IB subunit alpha1 (EC 3.1.1.47) (PAF acetylhydrolase 29 kDa subunit) (PAF-AH 29 kDa subunit) (PAF-AH subunit gamma) (PAFAH subunit gamma) (Platelet-activating factor acetylhydrolase alpha 1 subunit) (PAF-AH alpha 1)	Pafah1b3 Pafahg	Rattus norvegicus (Rat)	232	FUNCTION: Alpha1 catalytic subunit of the cytosolic type I platelet-activating factor (PAF) acetylhydrolase (PAF-AH (I)) heterotetrameric enzyme that catalyzes the hydrolyze of the acetyl group at the sn-2 position of PAF and its analogs and modulates the action of PAF (PubMed:9660828). The activity and substrate specificity of PAF-AH (I) are affected by its subunit composition. Both alpha1/alpha…	DEVELOPMENTAL STAGE: During the embryonic stages, high expressed in the brain, spinal cord, sensory ganglia (dorsal root and trigeminal ganglia), and thymus. In brain found throughout the ventricular and marginal zones. Expressed mainly in neural tissues. {ECO:0000269|PubMed:9660828}.
	P22057	PTGDS_RAT	Prostaglandin-H2 D-isomerase (EC 5.3.99.2) (Glutathione-independent PGD synthase) (Lipocalin-type prostaglandin-D synthase) (Prostaglandin-D2 synthase) (PGD2 synthase) (PGDS) (PGDS2)	Ptgds	Rattus norvegicus (Rat)	189	FUNCTION: Catalyzes the conversion of PGH2 to PGD2, a prostaglandin involved in smooth muscle contraction/relaxation and a potent inhibitor of platelet aggregation. Involved in a variety of CNS functions, such as sedation, NREM sleep and PGE2-induced allodynia, and may have an anti-apoptotic role in oligodendrocytes. Binds small non-substrate lipophilic molecules, including biliverdin, bilirubin,…	DEVELOPMENTAL STAGE: In the brain it is localized in many neurons at 1-2 weeks after birth, whereas in mature animals it is localized to tissues of the blood-brain barrier. {ECO:0000269|PubMed:9746734}.
	P23928	CRYAB_RAT	Alpha-crystallin B chain (Alpha(B)-crystallin)	Cryab	Rattus norvegicus (Rat)	175	FUNCTION: May contribute to the transparency and refractive index of the lens. Has chaperone-like activity, preventing aggregation of various proteins under a wide range of stress conditions. In lens epithelial cells, stabilizes the ATP6V1A protein, preventing its degradation by the proteasome (By similarity). {ECO:0000250|UniProtKB:P23927}.	DEVELOPMENTAL STAGE: Levels are low in both the slow-twitch soleus and fast-twitch rectus femoris muscles at prenatal day 2, then increase slowly until postnatal day 3. At 2 weeks, levels in the rectus femoris muscle then decrease while those in the soleus muscle increase sharply, reaching adult levels by 4 weeks. {ECO:0000269|PubMed:8282729}.
	P27657	LIPP_RAT	Pancreatic triacylglycerol lipase (PL) (Pancreatic lipase) (EC 3.1.1.3)	Pnlip	Rattus norvegicus (Rat)	465	FUNCTION: Plays an important role in fat metabolism. It preferentially splits the esters of long-chain fatty acids at positions 1 and 3, producing mainly 2-monoacylglycerol and free fatty acids, and shows considerably higher activity against insoluble emulsified substrates than against soluble ones. {ECO:0000269|PubMed:10769148, ECO:0000269|PubMed:8203536}.	DEVELOPMENTAL STAGE: Expressed a low levels in pancreas at birth, expression increases through the suckling-weanling period to reach adult levels by the time of weaning. {ECO:0000269|PubMed:8203536}.
	P28576	PDGFA_RAT	Platelet-derived growth factor subunit A (PDGF subunit A) (PDGF-1) (Platelet-derived growth factor A chain) (Platelet-derived growth factor alpha polypeptide)	Pdgfa Rpa1	Rattus norvegicus (Rat)	204	FUNCTION: Growth factor that plays an essential role in the regulation of embryonic development, cell proliferation, cell migration, survival and chemotaxis. Potent mitogen for cells of mesenchymal origin. Required for normal lung alveolar septum formation during embryogenesis, normal development of the gastrointestinal tract, normal development of Leydig cells and spermatogenesis. Required for n…	DEVELOPMENTAL STAGE: In kidney epithelial tissues, the shorter form predominates in young (1 day old) rats while the longer form becomes more prevalant during aging.
	P31977	EZRI_RAT	Ezrin (Cytovillin) (Villin-2) (p81)	Ezr Vil2	Rattus norvegicus (Rat)	586	FUNCTION: Probably involved in connections of major cytoskeletal structures to the plasma membrane. In epithelial cells, required for the formation of microvilli and membrane ruffles on the apical pole. Along with PLEKHG6, required for normal macropinocytosis (By similarity). {ECO:0000250}.	DEVELOPMENTAL STAGE: Levels increase in the fetal gut epithelium between day 15 and day 20 of gestation and during the first week after birth. {ECO:0000269|PubMed:7640303}.
	P62775	MTPN_RAT	Myotrophin (Granule cell differentiation protein) (Protein V-1)	Mtpn Gcdp	Rattus norvegicus (Rat)	118	FUNCTION: Plays a role in the regulation of the growth of actin filaments. Inhibits the activity of the F-actin-capping protein complex formed by the CAPZA1 and CAPZB heterodimer (By similarity). Promotes dimerization of NF-kappa-B subunits and regulates NF-kappa-B transcription factor activity. Promotes growth of cardiomyocytes, but not cardiomyocyte proliferation. Promotes cardiac muscle hypert…	DEVELOPMENTAL STAGE: At the completion of differentiation and migration of granular cells and at the initiation of the formation of synapses in cerebellar neurons.
	Q03336	RGN_RAT	Regucalcin (RC) (Gluconolactonase) (GNL) (EC 3.1.1.17) (Senescence marker protein 30) (SMP-30)	Rgn Smp30	Rattus norvegicus (Rat)	299	FUNCTION: Gluconolactonase with low activity towards other sugar lactones, including gulonolactone and galactonolactone. Catalyzes a key step in ascorbic acid (vitamin C) biosynthesis. Can also hydrolyze diisopropyl phosphorofluoridate and phenylacetate (in vitro). Calcium-binding protein. Modulates Ca(2+) signaling, and Ca(2+)-dependent cellular processes and enzyme activities. {ECO:0000269|PubM…	DEVELOPMENTAL STAGE: In liver, the first peak of expression was found in 5-day-old neonates. Expression increases from day 7 and reaches a plateau at day 10. 3-6.5 moth-old adults express about a third the amount of neonates level. In kidney, expression increases from day 21 and reaches a maximal level at day 35, remains high until 3 months of age.
	Q62829	PAK3_RAT	Serine/threonine-protein kinase PAK 3 (EC 2.7.11.1) (Beta-PAK) (p21-activated kinase 3) (PAK-3) (p65-PAK)	Pak3	Rattus norvegicus (Rat)	544	FUNCTION: Serine/threonine protein kinase that plays a role in a variety of different signaling pathways including cytoskeleton regulation, cell migration, or cell cycle regulation. Plays a role in dendrite spine morphogenesis as well as synapse formation and plasticity. Acts as downstream effector of the small GTPases CDC42 and RAC1. Activation by the binding of active CDC42 and RAC1 results in …	DEVELOPMENTAL STAGE: Found in the embryonic CNS with little expression elsewhere.
	Q63357	MYO1D_RAT	Unconventional myosin-Id (Myosin heavy chain myr 4)	Myo1d Myr4	Rattus norvegicus (Rat)	1006	FUNCTION: Unconventional myosin that functions as actin-based motor protein with ATPase activity (PubMed:12719468, PubMed:15853803). Plays a role in endosomal protein trafficking, and especially in the transfer of cargo proteins from early to recycling endosomes (By similarity). Required for normal planar cell polarity in ciliated tracheal cells, for normal rotational polarity of cilia, and for c…	DEVELOPMENTAL STAGE: Not detected in brain one week after birth, prior to the onset of myelination, and levels are low two weeks after birth. Expressed at high and constant levels in brain after three weeks and later (at protein level) (PubMed:24903835). Expression is developmentally regulated during brain ontogeny, rising 2-3 week postnatally, and is maximal in adult brain (PubMed:8034741, PubMe…
	Q99M75	RTN4R_RAT	Reticulon-4 receptor (Nogo receptor) (NgR) (Nogo-66 receptor)	Rtn4r Nogor	Rattus norvegicus (Rat)	473	FUNCTION: Receptor for RTN4, OMG and MAG (PubMed:12037567, PubMed:15673660, PubMed:19420245). Functions as receptor for the sialylated gangliosides GT1b and GM1. Besides, functions as receptor for chondroitin sulfate proteoglycans. Can also bind heparin. Intracellular signaling cascades are triggered via the coreceptor NGFR (By similarity). Signaling mediates activation of Rho and downstream reor…	DEVELOPMENTAL STAGE: Expression is high in adult, but very low in neonate dorsal root ganglion neurons (at protein level). {ECO:0000269|PubMed:15673660}.
T6T4	Entry	Entry Name	Protein names	Gene Names	Organism	Length	Function [CC]	Developmental stage
	D4ABW7	LYZL4_RAT	Lysozyme-like protein 4 (Lysozyme-4)	Lyzl4 Lyza	Rattus norvegicus (Rat)	145	FUNCTION: May be involved in fertilization (By similarity). Has no detectable bacteriolytic and lysozyme activities in vitro (PubMed:22110709). {ECO:0000250|UniProtKB:Q9D925, ECO:0000269|PubMed:22110709}.	DEVELOPMENTAL STAGE: Present during stages of postnatal development from 10 to 60 days old (PubMed:22110709). {ECO:0000269|PubMed:22110709}.
	F1LXF1	BCR_RAT	Breakpoint cluster region protein (EC 2.7.11.1)	Bcr	Rattus norvegicus (Rat)	1270	FUNCTION: Protein with a unique structure having two opposing regulatory activities toward small GTP-binding proteins. The C-terminus is a GTPase-activating protein (GAP) domain which stimulates GTP hydrolysis by RAC1, RAC2 and CDC42. Accelerates the intrinsic rate of GTP hydrolysis of RAC1 or CDC42, leading to down-regulation of the active GTP-bound form. The central Dbl homology (DH) domain fun…	DEVELOPMENTAL STAGE: Expression is initially high at a late embryonic (E18) stage and maintained at slightly decreased levels throughout postnatal brain development. {ECO:0000269|PubMed:20962234}.
	P27657	LIPP_RAT	Pancreatic triacylglycerol lipase (PL) (Pancreatic lipase) (EC 3.1.1.3)	Pnlip	Rattus norvegicus (Rat)	465	FUNCTION: Plays an important role in fat metabolism. It preferentially splits the esters of long-chain fatty acids at positions 1 and 3, producing mainly 2-monoacylglycerol and free fatty acids, and shows considerably higher activity against insoluble emulsified substrates than against soluble ones. {ECO:0000269|PubMed:10769148, ECO:0000269|PubMed:8203536}.	DEVELOPMENTAL STAGE: Expressed a low levels in pancreas at birth, expression increases through the suckling-weanling period to reach adult levels by the time of weaning. {ECO:0000269|PubMed:8203536}.
	P28576	PDGFA_RAT	Platelet-derived growth factor subunit A (PDGF subunit A) (PDGF-1) (Platelet-derived growth factor A chain) (Platelet-derived growth factor alpha polypeptide)	Pdgfa Rpa1	Rattus norvegicus (Rat)	204	FUNCTION: Growth factor that plays an essential role in the regulation of embryonic development, cell proliferation, cell migration, survival and chemotaxis. Potent mitogen for cells of mesenchymal origin. Required for normal lung alveolar septum formation during embryogenesis, normal development of the gastrointestinal tract, normal development of Leydig cells and spermatogenesis. Required for n…	DEVELOPMENTAL STAGE: In kidney epithelial tissues, the shorter form predominates in young (1 day old) rats while the longer form becomes more prevalant during aging.
	P53790	SC5A1_RAT	Sodium/glucose cotransporter 1 (Na(+)/glucose cotransporter 1) (High affinity sodium-glucose cotransporter) (Solute carrier family 5 member 1)	Slc5a1 Sglt1	Rattus norvegicus (Rat)	665	FUNCTION: Electrogenic Na(+)-coupled sugar simporter that actively transports D-glucose or D-galactose at the plasma membrane, with a Na(+) to sugar coupling ratio of 2:1. Transporter activity is driven by a transmembrane Na(+) electrochemical gradient set by the Na(+)/K(+) pump (By similarity). Has a primary role in the transport of dietary monosaccharides from enterocytes to blood. Responsible …	DEVELOPMENTAL STAGE: Appears on embryonic day 18 and gradually increases until birth.
	Q03336	RGN_RAT	Regucalcin (RC) (Gluconolactonase) (GNL) (EC 3.1.1.17) (Senescence marker protein 30) (SMP-30)	Rgn Smp30	Rattus norvegicus (Rat)	299	FUNCTION: Gluconolactonase with low activity towards other sugar lactones, including gulonolactone and galactonolactone. Catalyzes a key step in ascorbic acid (vitamin C) biosynthesis. Can also hydrolyze diisopropyl phosphorofluoridate and phenylacetate (in vitro). Calcium-binding protein. Modulates Ca(2+) signaling, and Ca(2+)-dependent cellular processes and enzyme activities. {ECO:0000269|PubM…	DEVELOPMENTAL STAGE: In liver, the first peak of expression was found in 5-day-old neonates. Expression increases from day 7 and reaches a plateau at day 10. 3-6.5 moth-old adults express about a third the amount of neonates level. In kidney, expression increases from day 21 and reaches a maximal level at day 35, remains high until 3 months of age.
	Q63357	MYO1D_RAT	Unconventional myosin-Id (Myosin heavy chain myr 4)	Myo1d Myr4	Rattus norvegicus (Rat)	1006	FUNCTION: Unconventional myosin that functions as actin-based motor protein with ATPase activity (PubMed:12719468, PubMed:15853803). Plays a role in endosomal protein trafficking, and especially in the transfer of cargo proteins from early to recycling endosomes (By similarity). Required for normal planar cell polarity in ciliated tracheal cells, for normal rotational polarity of cilia, and for c…	DEVELOPMENTAL STAGE: Not detected in brain one week after birth, prior to the onset of myelination, and levels are low two weeks after birth. Expressed at high and constant levels in brain after three weeks and later (at protein level) (PubMed:24903835). Expression is developmentally regulated during brain ontogeny, rising 2-3 week postnatally, and is maximal in adult brain (PubMed:8034741, PubMe…
	Q99M75	RTN4R_RAT	Reticulon-4 receptor (Nogo receptor) (NgR) (Nogo-66 receptor)	Rtn4r Nogor	Rattus norvegicus (Rat)	473	FUNCTION: Receptor for RTN4, OMG and MAG (PubMed:12037567, PubMed:15673660, PubMed:19420245). Functions as receptor for the sialylated gangliosides GT1b and GM1. Besides, functions as receptor for chondroitin sulfate proteoglycans. Can also bind heparin. Intracellular signaling cascades are triggered via the coreceptor NGFR (By similarity). Signaling mediates activation of Rho and downstream reor…	DEVELOPMENTAL STAGE: Expression is high in adult, but very low in neonate dorsal root ganglion neurons (at protein level). {ECO:0000269|PubMed:15673660}.
T6T5	Entry	Entry Name	Protein names	Gene Names	Organism	Length	Function [CC]	Developmental stage
	P23928	CRYAB_RAT	Alpha-crystallin B chain (Alpha(B)-crystallin)	Cryab	Rattus norvegicus (Rat)	175	FUNCTION: May contribute to the transparency and refractive index of the lens. Has chaperone-like activity, preventing aggregation of various proteins under a wide range of stress conditions. In lens epithelial cells, stabilizes the ATP6V1A protein, preventing its degradation by the proteasome (By similarity). {ECO:0000250|UniProtKB:P23927}.	DEVELOPMENTAL STAGE: Levels are low in both the slow-twitch soleus and fast-twitch rectus femoris muscles at prenatal day 2, then increase slowly until postnatal day 3. At 2 weeks, levels in the rectus femoris muscle then decrease while those in the soleus muscle increase sharply, reaching adult levels by 4 weeks. {ECO:0000269|PubMed:8282729}.
	P27657	LIPP_RAT	Pancreatic triacylglycerol lipase (PL) (Pancreatic lipase) (EC 3.1.1.3)	Pnlip	Rattus norvegicus (Rat)	465	FUNCTION: Plays an important role in fat metabolism. It preferentially splits the esters of long-chain fatty acids at positions 1 and 3, producing mainly 2-monoacylglycerol and free fatty acids, and shows considerably higher activity against insoluble emulsified substrates than against soluble ones. {ECO:0000269|PubMed:10769148, ECO:0000269|PubMed:8203536}.	DEVELOPMENTAL STAGE: Expressed a low levels in pancreas at birth, expression increases through the suckling-weanling period to reach adult levels by the time of weaning. {ECO:0000269|PubMed:8203536}.
	P53790	SC5A1_RAT	Sodium/glucose cotransporter 1 (Na(+)/glucose cotransporter 1) (High affinity sodium-glucose cotransporter) (Solute carrier family 5 member 1)	Slc5a1 Sglt1	Rattus norvegicus (Rat)	665	FUNCTION: Electrogenic Na(+)-coupled sugar simporter that actively transports D-glucose or D-galactose at the plasma membrane, with a Na(+) to sugar coupling ratio of 2:1. Transporter activity is driven by a transmembrane Na(+) electrochemical gradient set by the Na(+)/K(+) pump (By similarity). Has a primary role in the transport of dietary monosaccharides from enterocytes to blood. Responsible …	DEVELOPMENTAL STAGE: Appears on embryonic day 18 and gradually increases until birth.
	Q5BJY9	K1C18_RAT	Keratin, type I cytoskeletal 18 (Cytokeratin-18) (CK-18) (Keratin-18) (K18)	Krt18 Krt1-18	Rattus norvegicus (Rat)	423	FUNCTION: When phosphorylated, plays a role in filament reorganization. Involved in the delivery of mutated CFTR to the plasma membrane. Together with KRT8, is involved in interleukin-6 (IL-6)-mediated barrier protection (By similarity). Involved in the uptake of thrombin-antithrombin complexes by hepatic cells. {ECO:0000250|UniProtKB:P05783, ECO:0000269|PubMed:9353322}.	DEVELOPMENTAL STAGE: Expression first detected in the male gonad at 13.5 dpc, at the onset of testicular differentiation, and at 17 dpc in cell aggregates of the early ovary; then only in some cord cells of the older ovary. Expressed in fetal lung epithelium at 20 dpc. Detected at 13 dpc, sparsely distributed throughout the cytoplasm in the single layer of periderm cells covering the dorsal epith…
	Q62975	ZPI_RAT	Protein Z-dependent protease inhibitor (PZ-dependent protease inhibitor) (PZI) (Regeneration-associated serpin 1) (RASP-1) (Serpin A10)	Serpina10 Rasp1 Zpi	Rattus norvegicus (Rat)	436	FUNCTION: Inhibits activity of the coagulation protease factor Xa in the presence of PROZ, calcium and phospholipids. Also inhibits factor XIa in the absence of cofactors (By similarity). {ECO:0000250}.	DEVELOPMENTAL STAGE: In regenerating livers, it showed maximal expression 48 hours after hepatectomy, expression remaining elevated up to 2 weeks after liver removal. {ECO:0000269|PubMed:8670294}.
	Q63279	K1C19_RAT	Keratin, type I cytoskeletal 19 (Cytokeratin-19) (CK-19) (Keratin-19) (K19) (Type I keratin Ka19)	Krt19 Ka19 Krt1-19	Rattus norvegicus (Rat)	403	FUNCTION: Involved in the organization of myofibers. Together with KRT8, helps to link the contractile apparatus to dystrophin at the costameres of striated muscle (By similarity). {ECO:0000250}.	DEVELOPMENTAL STAGE: Found in somatic cells of ovarian cords throughout the fetal ovary development. {ECO:0000269|PubMed:8541209}.
	Q63357	MYO1D_RAT	Unconventional myosin-Id (Myosin heavy chain myr 4)	Myo1d Myr4	Rattus norvegicus (Rat)	1006	FUNCTION: Unconventional myosin that functions as actin-based motor protein with ATPase activity (PubMed:12719468, PubMed:15853803). Plays a role in endosomal protein trafficking, and especially in the transfer of cargo proteins from early to recycling endosomes (By similarity). Required for normal planar cell polarity in ciliated tracheal cells, for normal rotational polarity of cilia, and for c…	DEVELOPMENTAL STAGE: Not detected in brain one week after birth, prior to the onset of myelination, and levels are low two weeks after birth. Expressed at high and constant levels in brain after three weeks and later (at protein level) (PubMed:24903835). Expression is developmentally regulated during brain ontogeny, rising 2-3 week postnatally, and is maximal in adult brain (PubMed:8034741, PubMe…
T7T4	Entry	Entry Name	Protein names	Gene Names	Organism	Length	Function [CC]	Developmental stage
	D4ABW7	LYZL4_RAT	Lysozyme-like protein 4 (Lysozyme-4)	Lyzl4 Lyza	Rattus norvegicus (Rat)	145	FUNCTION: May be involved in fertilization (By similarity). Has no detectable bacteriolytic and lysozyme activities in vitro (PubMed:22110709). {ECO:0000250|UniProtKB:Q9D925, ECO:0000269|PubMed:22110709}.	DEVELOPMENTAL STAGE: Present during stages of postnatal development from 10 to 60 days old (PubMed:22110709). {ECO:0000269|PubMed:22110709}.
	P22057	PTGDS_RAT	Prostaglandin-H2 D-isomerase (EC 5.3.99.2) (Glutathione-independent PGD synthase) (Lipocalin-type prostaglandin-D synthase) (Prostaglandin-D2 synthase) (PGD2 synthase) (PGDS) (PGDS2)	Ptgds	Rattus norvegicus (Rat)	189	FUNCTION: Catalyzes the conversion of PGH2 to PGD2, a prostaglandin involved in smooth muscle contraction/relaxation and a potent inhibitor of platelet aggregation. Involved in a variety of CNS functions, such as sedation, NREM sleep and PGE2-induced allodynia, and may have an anti-apoptotic role in oligodendrocytes. Binds small non-substrate lipophilic molecules, including biliverdin, bilirubin,…	DEVELOPMENTAL STAGE: In the brain it is localized in many neurons at 1-2 weeks after birth, whereas in mature animals it is localized to tissues of the blood-brain barrier. {ECO:0000269|PubMed:9746734}.
	P28576	PDGFA_RAT	Platelet-derived growth factor subunit A (PDGF subunit A) (PDGF-1) (Platelet-derived growth factor A chain) (Platelet-derived growth factor alpha polypeptide)	Pdgfa Rpa1	Rattus norvegicus (Rat)	204	FUNCTION: Growth factor that plays an essential role in the regulation of embryonic development, cell proliferation, cell migration, survival and chemotaxis. Potent mitogen for cells of mesenchymal origin. Required for normal lung alveolar septum formation during embryogenesis, normal development of the gastrointestinal tract, normal development of Leydig cells and spermatogenesis. Required for n…	DEVELOPMENTAL STAGE: In kidney epithelial tissues, the shorter form predominates in young (1 day old) rats while the longer form becomes more prevalant during aging.
	P31977	EZRI_RAT	Ezrin (Cytovillin) (Villin-2) (p81)	Ezr Vil2	Rattus norvegicus (Rat)	586	FUNCTION: Probably involved in connections of major cytoskeletal structures to the plasma membrane. In epithelial cells, required for the formation of microvilli and membrane ruffles on the apical pole. Along with PLEKHG6, required for normal macropinocytosis (By similarity). {ECO:0000250}.	DEVELOPMENTAL STAGE: Levels increase in the fetal gut epithelium between day 15 and day 20 of gestation and during the first week after birth. {ECO:0000269|PubMed:7640303}.
	P53790	SC5A1_RAT	Sodium/glucose cotransporter 1 (Na(+)/glucose cotransporter 1) (High affinity sodium-glucose cotransporter) (Solute carrier family 5 member 1)	Slc5a1 Sglt1	Rattus norvegicus (Rat)	665	FUNCTION: Electrogenic Na(+)-coupled sugar simporter that actively transports D-glucose or D-galactose at the plasma membrane, with a Na(+) to sugar coupling ratio of 2:1. Transporter activity is driven by a transmembrane Na(+) electrochemical gradient set by the Na(+)/K(+) pump (By similarity). Has a primary role in the transport of dietary monosaccharides from enterocytes to blood. Responsible …	DEVELOPMENTAL STAGE: Appears on embryonic day 18 and gradually increases until birth.
	P98158	LRP2_RAT	Low-density lipoprotein receptor-related protein 2 (LRP-2) (Glycoprotein 330) (gp330) (Megalin)	Lrp2	Rattus norvegicus (Rat)	4660	FUNCTION: Multiligand endocytic receptor. Acts together with CUBN to mediate endocytosis of high-density lipoproteins (By similarity). Mediates receptor-mediated uptake of polybasic drugs such as aprotinin, aminoglycosides and polymyxin B (PubMed:7544804, PubMed:19202329). In the kidney, mediates the tubular uptake and clearance of leptin (By similarity). Also mediates transport of leptin across …	DEVELOPMENTAL STAGE: In the brain, expression is high after birth and gradually decreases from postnatal day 4 until the end of the first postnatal week. {ECO:0000269|PubMed:18466341}.
	Q62975	ZPI_RAT	Protein Z-dependent protease inhibitor (PZ-dependent protease inhibitor) (PZI) (Regeneration-associated serpin 1) (RASP-1) (Serpin A10)	Serpina10 Rasp1 Zpi	Rattus norvegicus (Rat)	436	FUNCTION: Inhibits activity of the coagulation protease factor Xa in the presence of PROZ, calcium and phospholipids. Also inhibits factor XIa in the absence of cofactors (By similarity). {ECO:0000250}.	DEVELOPMENTAL STAGE: In regenerating livers, it showed maximal expression 48 hours after hepatectomy, expression remaining elevated up to 2 weeks after liver removal. {ECO:0000269|PubMed:8670294}.
	Q63357	MYO1D_RAT	Unconventional myosin-Id (Myosin heavy chain myr 4)	Myo1d Myr4	Rattus norvegicus (Rat)	1006	FUNCTION: Unconventional myosin that functions as actin-based motor protein with ATPase activity (PubMed:12719468, PubMed:15853803). Plays a role in endosomal protein trafficking, and especially in the transfer of cargo proteins from early to recycling endosomes (By similarity). Required for normal planar cell polarity in ciliated tracheal cells, for normal rotational polarity of cilia, and for c…	DEVELOPMENTAL STAGE: Not detected in brain one week after birth, prior to the onset of myelination, and levels are low two weeks after birth. Expressed at high and constant levels in brain after three weeks and later (at protein level) (PubMed:24903835). Expression is developmentally regulated during brain ontogeny, rising 2-3 week postnatally, and is maximal in adult brain (PubMed:8034741, PubMe…
	Q9JIK1	CDHR5_RAT	Cadherin-related family member 5 (GP100) (Mu-protocadherin)	Cdhr5 Mucdhl Mupcdh	Rattus norvegicus (Rat)	862	FUNCTION: Intermicrovillar adhesion molecule that forms, via its extracellular domain, calcium-dependent heterophilic complexes with CDHR2 on adjacent microvilli. Thereby, controls the packing of microvilli at the apical membrane of epithelial cells. Through its cytoplasmic domain, interacts with microvillus cytoplasmic proteins to form the intermicrovillar adhesion complex/IMAC. This complex pla…	DEVELOPMENTAL STAGE: At embryonic day 19, both maternal and embryonic kidneys express isoform 1 almost exclusively. In the postpartum female and neonate, expression of isoform 2 increases. {ECO:0000269|PubMed:10801787}.
T7T5	Entry	Entry Name	Protein names	Gene Names	Organism	Length	Function [CC]	Developmental stage
	O70244	CUBN_RAT	Cubilin (460 kDa receptor) (Glycoprotein 280) (gp280) (Intrinsic factor-cobalamin receptor) (Intrinsic factor-vitamin B12 receptor)	Cubn Ifcr	Rattus norvegicus (Rat)	3623	FUNCTION: Endocytic receptor which plays a role in lipoprotein, vitamin and iron metabolism by facilitating their uptake. Acts together with LRP2 to mediate endocytosis of high-density lipoproteins, GC, hemoglobin, ALB, TF and SCGB1A1. Acts together with AMN to mediate endocytosis of the CBLIF-cobalamin complex. Binds to ALB, MB, Kappa and lambda-light chains, TF, hemoglobin, GC, SCGB1A1, APOA1, …	DEVELOPMENTAL STAGE: Expressed at 6 dpc in primitive endoderm cells, in apical membrane invaginations, in endocytic vesicles, endoplasmic reticulum and Golgi apparatus. At the egg cylinder stage (7-8 dpc), expressed in visceral and parietal endoderm. From the early headfold stage (8.9 dpc), expressed in ectodermal cells lining the proamniotic cavity. At 10 dpc, detected in the newly forming neuro…
	P08592	A4_RAT	Amyloid-beta precursor protein (ABPP) (APP) (Alzheimer disease amyloid A4 protein homolog) (Alzheimer disease amyloid protein) (Amyloid precursor protein) (Amyloid-beta (A4) precursor protein) (Amyloid-beta A4 protein) (Amyloidogenic glycoprotein) (AG) [Cleaved into: N-APP; Soluble APP-alpha (S-APP-alpha); Soluble APP-beta (S-APP-beta); C99 (Beta-secretase C-terminal fragment) (Beta-CTF); Amyloid…	App A4 AD1	Rattus norvegicus (Rat)	770	FUNCTION: Functions as a cell surface receptor and performs physiological functions on the surface of neurons relevant to neurite growth, neuronal adhesion and axonogenesis. Interaction between APP molecules on neighboring cells promotes synaptogenesis. Involved in cell mobility and transcription regulation through protein-protein interactions (By similarity). Can promote transcription activation…	DEVELOPMENTAL STAGE: From 6 days to 7 months, levels of KPI-containing isoforms increase in the brain cortex and hippocampus. Levels of L-APP increase in all brain regions during the same period, but levels are low compared to non-L-APP isoforms.
	P16086	SPTN1_RAT	Spectrin alpha chain, non-erythrocytic 1 (Alpha-II spectrin) (Fodrin alpha chain)	Sptan1 Spna2 Spta2	Rattus norvegicus (Rat)	2472	FUNCTION: Fodrin, which seems to be involved in secretion, interacts with calmodulin in a calcium-dependent manner and is thus candidate for the calcium-dependent movement of the cytoskeleton at the membrane. {ECO:0000250}.	DEVELOPMENTAL STAGE: Expressed throughout glomerulogenesis. {ECO:0000269|PubMed:15994232}.
	P98158	LRP2_RAT	Low-density lipoprotein receptor-related protein 2 (LRP-2) (Glycoprotein 330) (gp330) (Megalin)	Lrp2	Rattus norvegicus (Rat)	4660	FUNCTION: Multiligand endocytic receptor. Acts together with CUBN to mediate endocytosis of high-density lipoproteins (By similarity). Mediates receptor-mediated uptake of polybasic drugs such as aprotinin, aminoglycosides and polymyxin B (PubMed:7544804, PubMed:19202329). In the kidney, mediates the tubular uptake and clearance of leptin (By similarity). Also mediates transport of leptin across …	DEVELOPMENTAL STAGE: In the brain, expression is high after birth and gradually decreases from postnatal day 4 until the end of the first postnatal week. {ECO:0000269|PubMed:18466341}.
	Q62975	ZPI_RAT	Protein Z-dependent protease inhibitor (PZ-dependent protease inhibitor) (PZI) (Regeneration-associated serpin 1) (RASP-1) (Serpin A10)	Serpina10 Rasp1 Zpi	Rattus norvegicus (Rat)	436	FUNCTION: Inhibits activity of the coagulation protease factor Xa in the presence of PROZ, calcium and phospholipids. Also inhibits factor XIa in the absence of cofactors (By similarity). {ECO:0000250}.	DEVELOPMENTAL STAGE: In regenerating livers, it showed maximal expression 48 hours after hepatectomy, expression remaining elevated up to 2 weeks after liver removal. {ECO:0000269|PubMed:8670294}.
	Q63279	K1C19_RAT	Keratin, type I cytoskeletal 19 (Cytokeratin-19) (CK-19) (Keratin-19) (K19) (Type I keratin Ka19)	Krt19 Ka19 Krt1-19	Rattus norvegicus (Rat)	403	FUNCTION: Involved in the organization of myofibers. Together with KRT8, helps to link the contractile apparatus to dystrophin at the costameres of striated muscle (By similarity). {ECO:0000250}.	DEVELOPMENTAL STAGE: Found in somatic cells of ovarian cords throughout the fetal ovary development. {ECO:0000269|PubMed:8541209}.
	Q63357	MYO1D_RAT	Unconventional myosin-Id (Myosin heavy chain myr 4)	Myo1d Myr4	Rattus norvegicus (Rat)	1006	FUNCTION: Unconventional myosin that functions as actin-based motor protein with ATPase activity (PubMed:12719468, PubMed:15853803). Plays a role in endosomal protein trafficking, and especially in the transfer of cargo proteins from early to recycling endosomes (By similarity). Required for normal planar cell polarity in ciliated tracheal cells, for normal rotational polarity of cilia, and for c…	DEVELOPMENTAL STAGE: Not detected in brain one week after birth, prior to the onset of myelination, and levels are low two weeks after birth. Expressed at high and constant levels in brain after three weeks and later (at protein level) (PubMed:24903835). Expression is developmentally regulated during brain ontogeny, rising 2-3 week postnatally, and is maximal in adult brain (PubMed:8034741, PubMe…
	Q80WD1	R4RL2_RAT	Reticulon-4 receptor-like 2 (Nogo receptor-like 3) (Nogo-66 receptor homolog 1) (Nogo-66 receptor-related protein 2) (NgR2)	Rtn4rl2 Ngrh1	Rattus norvegicus (Rat)	420	FUNCTION: Cell surface receptor that plays a functionally redundant role in the inhibition of neurite outgrowth mediated by MAG (PubMed:15673660). Plays a functionally redundant role in postnatal brain development. Contributes to normal axon migration across the brain midline and normal formation of the corpus callosum. Does not seem to play a significant role in regulating axon regeneration in t…	DEVELOPMENTAL STAGE: Expression is high in adult, but very low in neonate dorsal root ganglion neurons (at protein level). {ECO:0000269|PubMed:15673660}.
	Q9EPH1	A1BG_RAT	Alpha-1B-glycoprotein (Alpha-1-B glycoprotein) (C44) (Liver regeneration-related protein 1)	A1bg	Rattus norvegicus (Rat)	513		DEVELOPMENTAL STAGE: [Isoform 1]: Expressed in females at day 35 with higher levels detected at day 56. Not detected in males of any age. {ECO:0000269|PubMed:11356721}.
	Q9JIK1	CDHR5_RAT	Cadherin-related family member 5 (GP100) (Mu-protocadherin)	Cdhr5 Mucdhl Mupcdh	Rattus norvegicus (Rat)	862	FUNCTION: Intermicrovillar adhesion molecule that forms, via its extracellular domain, calcium-dependent heterophilic complexes with CDHR2 on adjacent microvilli. Thereby, controls the packing of microvilli at the apical membrane of epithelial cells. Through its cytoplasmic domain, interacts with microvillus cytoplasmic proteins to form the intermicrovillar adhesion complex/IMAC. This complex pla…	DEVELOPMENTAL STAGE: At embryonic day 19, both maternal and embryonic kidneys express isoform 1 almost exclusively. In the postpartum female and neonate, expression of isoform 2 increases. {ECO:0000269|PubMed:10801787}.
T7T6	Entry	Entry Name	Protein names	Gene Names	Organism	Length	Function [CC]	Developmental stage
	O35264	PA1B2_RAT	Platelet-activating factor acetylhydrolase IB subunit alpha2 (EC 3.1.1.47) (PAF acetylhydrolase 30 kDa subunit) (PAF-AH 30 kDa subunit) (PAF-AH subunit beta) (PAFAH subunit beta) (Platelet-activating factor acetylhydrolase alpha 2 subunit) (PAF-AH alpha 2)	Pafah1b2 Pafahb	Rattus norvegicus (Rat)	229	FUNCTION: Alpha2 catalytic subunit of the cytosolic type I platelet-activating factor (PAF) acetylhydrolase (PAF-AH (I)) heterotetrameric enzyme that catalyzes the hydrolyze of the acetyl group at the sn-2 position of PAF and its analogs and modulates the action of PAF (PubMed:9660828). The activity and substrate specificity of PAF-AH (I) are affected by its subunit composition. The alpha2/alpha2…	DEVELOPMENTAL STAGE: During the embryonic stages, high expressed in the brain, spinal cord, sensory ganglia (dorsal root and trigeminal ganglia), and thymus. In brain found throughout the ventricular and marginal zones. {ECO:0000269|PubMed:9660828}.
	O70244	CUBN_RAT	Cubilin (460 kDa receptor) (Glycoprotein 280) (gp280) (Intrinsic factor-cobalamin receptor) (Intrinsic factor-vitamin B12 receptor)	Cubn Ifcr	Rattus norvegicus (Rat)	3623	FUNCTION: Endocytic receptor which plays a role in lipoprotein, vitamin and iron metabolism by facilitating their uptake. Acts together with LRP2 to mediate endocytosis of high-density lipoproteins, GC, hemoglobin, ALB, TF and SCGB1A1. Acts together with AMN to mediate endocytosis of the CBLIF-cobalamin complex. Binds to ALB, MB, Kappa and lambda-light chains, TF, hemoglobin, GC, SCGB1A1, APOA1, …	DEVELOPMENTAL STAGE: Expressed at 6 dpc in primitive endoderm cells, in apical membrane invaginations, in endocytic vesicles, endoplasmic reticulum and Golgi apparatus. At the egg cylinder stage (7-8 dpc), expressed in visceral and parietal endoderm. From the early headfold stage (8.9 dpc), expressed in ectodermal cells lining the proamniotic cavity. At 10 dpc, detected in the newly forming neuro…
	P98158	LRP2_RAT	Low-density lipoprotein receptor-related protein 2 (LRP-2) (Glycoprotein 330) (gp330) (Megalin)	Lrp2	Rattus norvegicus (Rat)	4660	FUNCTION: Multiligand endocytic receptor. Acts together with CUBN to mediate endocytosis of high-density lipoproteins (By similarity). Mediates receptor-mediated uptake of polybasic drugs such as aprotinin, aminoglycosides and polymyxin B (PubMed:7544804, PubMed:19202329). In the kidney, mediates the tubular uptake and clearance of leptin (By similarity). Also mediates transport of leptin across …	DEVELOPMENTAL STAGE: In the brain, expression is high after birth and gradually decreases from postnatal day 4 until the end of the first postnatal week. {ECO:0000269|PubMed:18466341}.
	Q03336	RGN_RAT	Regucalcin (RC) (Gluconolactonase) (GNL) (EC 3.1.1.17) (Senescence marker protein 30) (SMP-30)	Rgn Smp30	Rattus norvegicus (Rat)	299	FUNCTION: Gluconolactonase with low activity towards other sugar lactones, including gulonolactone and galactonolactone. Catalyzes a key step in ascorbic acid (vitamin C) biosynthesis. Can also hydrolyze diisopropyl phosphorofluoridate and phenylacetate (in vitro). Calcium-binding protein. Modulates Ca(2+) signaling, and Ca(2+)-dependent cellular processes and enzyme activities. {ECO:0000269|PubM…	DEVELOPMENTAL STAGE: In liver, the first peak of expression was found in 5-day-old neonates. Expression increases from day 7 and reaches a plateau at day 10. 3-6.5 moth-old adults express about a third the amount of neonates level. In kidney, expression increases from day 21 and reaches a maximal level at day 35, remains high until 3 months of age.
	Q62975	ZPI_RAT	Protein Z-dependent protease inhibitor (PZ-dependent protease inhibitor) (PZI) (Regeneration-associated serpin 1) (RASP-1) (Serpin A10)	Serpina10 Rasp1 Zpi	Rattus norvegicus (Rat)	436	FUNCTION: Inhibits activity of the coagulation protease factor Xa in the presence of PROZ, calcium and phospholipids. Also inhibits factor XIa in the absence of cofactors (By similarity). {ECO:0000250}.	DEVELOPMENTAL STAGE: In regenerating livers, it showed maximal expression 48 hours after hepatectomy, expression remaining elevated up to 2 weeks after liver removal. {ECO:0000269|PubMed:8670294}.
	Q80WD1	R4RL2_RAT	Reticulon-4 receptor-like 2 (Nogo receptor-like 3) (Nogo-66 receptor homolog 1) (Nogo-66 receptor-related protein 2) (NgR2)	Rtn4rl2 Ngrh1	Rattus norvegicus (Rat)	420	FUNCTION: Cell surface receptor that plays a functionally redundant role in the inhibition of neurite outgrowth mediated by MAG (PubMed:15673660). Plays a functionally redundant role in postnatal brain development. Contributes to normal axon migration across the brain midline and normal formation of the corpus callosum. Does not seem to play a significant role in regulating axon regeneration in t…	DEVELOPMENTAL STAGE: Expression is high in adult, but very low in neonate dorsal root ganglion neurons (at protein level). {ECO:0000269|PubMed:15673660}.
	Q8K1G0	CLMP_RAT	CXADR-like membrane protein (Adipocyte adhesion molecule) (Coxsackie- and adenovirus receptor-like membrane protein) (CAR-like membrane protein)	Clmp Acam Asam	Rattus norvegicus (Rat)	372	FUNCTION: May be involved in the cell-cell adhesion. May play a role in adipocyte differentiation and development of obesity. Is required for normal small intestine development (By similarity). {ECO:0000250, ECO:0000269|PubMed:15563274}.	DEVELOPMENTAL STAGE: At 6 weeks of age, detected in mesenteric and retroperitoneal fat pads. Expression prominently increases in mesenteric and subdermal adipose tissues at 30 weeks and is barely detectable at 50 weeks. {ECO:0000269|PubMed:15563274}.
	Q9JIK1	CDHR5_RAT	Cadherin-related family member 5 (GP100) (Mu-protocadherin)	Cdhr5 Mucdhl Mupcdh	Rattus norvegicus (Rat)	862	FUNCTION: Intermicrovillar adhesion molecule that forms, via its extracellular domain, calcium-dependent heterophilic complexes with CDHR2 on adjacent microvilli. Thereby, controls the packing of microvilli at the apical membrane of epithelial cells. Through its cytoplasmic domain, interacts with microvillus cytoplasmic proteins to form the intermicrovillar adhesion complex/IMAC. This complex pla…	DEVELOPMENTAL STAGE: At embryonic day 19, both maternal and embryonic kidneys express isoform 1 almost exclusively. In the postpartum female and neonate, expression of isoform 2 increases. {ECO:0000269|PubMed:10801787}.
T8T5	Entry	Entry Name	Protein names	Gene Names	Organism	Length	Function [CC]	Developmental stage
	O35263	PA1B3_RAT	Platelet-activating factor acetylhydrolase IB subunit alpha1 (EC 3.1.1.47) (PAF acetylhydrolase 29 kDa subunit) (PAF-AH 29 kDa subunit) (PAF-AH subunit gamma) (PAFAH subunit gamma) (Platelet-activating factor acetylhydrolase alpha 1 subunit) (PAF-AH alpha 1)	Pafah1b3 Pafahg	Rattus norvegicus (Rat)	232	FUNCTION: Alpha1 catalytic subunit of the cytosolic type I platelet-activating factor (PAF) acetylhydrolase (PAF-AH (I)) heterotetrameric enzyme that catalyzes the hydrolyze of the acetyl group at the sn-2 position of PAF and its analogs and modulates the action of PAF (PubMed:9660828). The activity and substrate specificity of PAF-AH (I) are affected by its subunit composition. Both alpha1/alpha…	DEVELOPMENTAL STAGE: During the embryonic stages, high expressed in the brain, spinal cord, sensory ganglia (dorsal root and trigeminal ganglia), and thymus. In brain found throughout the ventricular and marginal zones. Expressed mainly in neural tissues. {ECO:0000269|PubMed:9660828}.
	P22057	PTGDS_RAT	Prostaglandin-H2 D-isomerase (EC 5.3.99.2) (Glutathione-independent PGD synthase) (Lipocalin-type prostaglandin-D synthase) (Prostaglandin-D2 synthase) (PGD2 synthase) (PGDS) (PGDS2)	Ptgds	Rattus norvegicus (Rat)	189	FUNCTION: Catalyzes the conversion of PGH2 to PGD2, a prostaglandin involved in smooth muscle contraction/relaxation and a potent inhibitor of platelet aggregation. Involved in a variety of CNS functions, such as sedation, NREM sleep and PGE2-induced allodynia, and may have an anti-apoptotic role in oligodendrocytes. Binds small non-substrate lipophilic molecules, including biliverdin, bilirubin,…	DEVELOPMENTAL STAGE: In the brain it is localized in many neurons at 1-2 weeks after birth, whereas in mature animals it is localized to tissues of the blood-brain barrier. {ECO:0000269|PubMed:9746734}.
	P98158	LRP2_RAT	Low-density lipoprotein receptor-related protein 2 (LRP-2) (Glycoprotein 330) (gp330) (Megalin)	Lrp2	Rattus norvegicus (Rat)	4660	FUNCTION: Multiligand endocytic receptor. Acts together with CUBN to mediate endocytosis of high-density lipoproteins (By similarity). Mediates receptor-mediated uptake of polybasic drugs such as aprotinin, aminoglycosides and polymyxin B (PubMed:7544804, PubMed:19202329). In the kidney, mediates the tubular uptake and clearance of leptin (By similarity). Also mediates transport of leptin across …	DEVELOPMENTAL STAGE: In the brain, expression is high after birth and gradually decreases from postnatal day 4 until the end of the first postnatal week. {ECO:0000269|PubMed:18466341}.
	Q62975	ZPI_RAT	Protein Z-dependent protease inhibitor (PZ-dependent protease inhibitor) (PZI) (Regeneration-associated serpin 1) (RASP-1) (Serpin A10)	Serpina10 Rasp1 Zpi	Rattus norvegicus (Rat)	436	FUNCTION: Inhibits activity of the coagulation protease factor Xa in the presence of PROZ, calcium and phospholipids. Also inhibits factor XIa in the absence of cofactors (By similarity). {ECO:0000250}.	DEVELOPMENTAL STAGE: In regenerating livers, it showed maximal expression 48 hours after hepatectomy, expression remaining elevated up to 2 weeks after liver removal. {ECO:0000269|PubMed:8670294}.
	Q9EPH1	A1BG_RAT	Alpha-1B-glycoprotein (Alpha-1-B glycoprotein) (C44) (Liver regeneration-related protein 1)	A1bg	Rattus norvegicus (Rat)	513		DEVELOPMENTAL STAGE: [Isoform 1]: Expressed in females at day 35 with higher levels detected at day 56. Not detected in males of any age. {ECO:0000269|PubMed:11356721}.
	Q9ERB4	CSPG2_RAT	Versican core protein (Chondroitin sulfate proteoglycan core protein 2) (Chondroitin sulfate proteoglycan 2) (Glial hyaluronate-binding protein) (GHAP) (Large fibroblast proteoglycan) (PG-M)	Vcan Cspg2	Rattus norvegicus (Rat)	2738	FUNCTION: May play a role in intercellular signaling and in connecting cells with the extracellular matrix. May take part in the regulation of cell motility, growth and differentiation. Binds hyaluronic acid.	DEVELOPMENTAL STAGE: Disappears after the cartilage development.
	Q9JIK1	CDHR5_RAT	Cadherin-related family member 5 (GP100) (Mu-protocadherin)	Cdhr5 Mucdhl Mupcdh	Rattus norvegicus (Rat)	862	FUNCTION: Intermicrovillar adhesion molecule that forms, via its extracellular domain, calcium-dependent heterophilic complexes with CDHR2 on adjacent microvilli. Thereby, controls the packing of microvilli at the apical membrane of epithelial cells. Through its cytoplasmic domain, interacts with microvillus cytoplasmic proteins to form the intermicrovillar adhesion complex/IMAC. This complex pla…	DEVELOPMENTAL STAGE: At embryonic day 19, both maternal and embryonic kidneys express isoform 1 almost exclusively. In the postpartum female and neonate, expression of isoform 2 increases. {ECO:0000269|PubMed:10801787}.
	Q9Z1Z9	PDLI7_RAT	PDZ and LIM domain protein 7 (LIM mineralization protein) (LMP) (Protein enigma)	Pdlim7 Enigma Lim1	Rattus norvegicus (Rat)	457	FUNCTION: May function as a scaffold on which the coordinated assembly of proteins can occur. May play a role as an adapter that, via its PDZ domain, localizes LIM-binding proteins to actin filaments of both skeletal muscle and nonmuscle tissues. Involved in both of the two fundamental mechanisms of bone formation, direct bone formation (e.g. embryonic flat bones mandible and cranium), and endoch…	DEVELOPMENTAL STAGE: At E14 expressed in mesenchymal tissue surrounding the cartilaginous anlage of immature bones, and in the future joint spaces. As endochondral ossification progresses, and the hypertrophic cartilage zone is replaced by mineralized bone, expression appears in the mineralizing portion of the bone. Expressed in mesoderm derived bones of the skull base and neural crest-derived en…
T8T6	Entry	Entry Name	Protein names	Gene Names	Organism	Length	Function [CC]	Developmental stage
	P16228	CATE_RAT	Cathepsin E (EC 3.4.23.34)	Ctse	Rattus norvegicus (Rat)	398	FUNCTION: May have a role in immune function. Probably involved in the processing of antigenic peptides during MHC class II-mediated antigen presentation. May play a role in activation-induced lymphocyte depletion in the thymus, and in neuronal degeneration and glial cell activation in the brain (By similarity). {ECO:0000250}.	DEVELOPMENTAL STAGE: Expression increases in all brain regions examined with age, and increases markedly in reactive microglial cells amd CA1 pyrimidial neurons following ischemic injury. In the thymus expression increased steadily up to 8 weeks of age before decreasing to a much lower level by 52 weeks. Expression levels in the spleen and stomach do not appear to vary with age. {ECO:0000269|PubM…
	P23928	CRYAB_RAT	Alpha-crystallin B chain (Alpha(B)-crystallin)	Cryab	Rattus norvegicus (Rat)	175	FUNCTION: May contribute to the transparency and refractive index of the lens. Has chaperone-like activity, preventing aggregation of various proteins under a wide range of stress conditions. In lens epithelial cells, stabilizes the ATP6V1A protein, preventing its degradation by the proteasome (By similarity). {ECO:0000250|UniProtKB:P23927}.	DEVELOPMENTAL STAGE: Levels are low in both the slow-twitch soleus and fast-twitch rectus femoris muscles at prenatal day 2, then increase slowly until postnatal day 3. At 2 weeks, levels in the rectus femoris muscle then decrease while those in the soleus muscle increase sharply, reaching adult levels by 4 weeks. {ECO:0000269|PubMed:8282729}.
	P98158	LRP2_RAT	Low-density lipoprotein receptor-related protein 2 (LRP-2) (Glycoprotein 330) (gp330) (Megalin)	Lrp2	Rattus norvegicus (Rat)	4660	FUNCTION: Multiligand endocytic receptor. Acts together with CUBN to mediate endocytosis of high-density lipoproteins (By similarity). Mediates receptor-mediated uptake of polybasic drugs such as aprotinin, aminoglycosides and polymyxin B (PubMed:7544804, PubMed:19202329). In the kidney, mediates the tubular uptake and clearance of leptin (By similarity). Also mediates transport of leptin across …	DEVELOPMENTAL STAGE: In the brain, expression is high after birth and gradually decreases from postnatal day 4 until the end of the first postnatal week. {ECO:0000269|PubMed:18466341}.
	Q03336	RGN_RAT	Regucalcin (RC) (Gluconolactonase) (GNL) (EC 3.1.1.17) (Senescence marker protein 30) (SMP-30)	Rgn Smp30	Rattus norvegicus (Rat)	299	FUNCTION: Gluconolactonase with low activity towards other sugar lactones, including gulonolactone and galactonolactone. Catalyzes a key step in ascorbic acid (vitamin C) biosynthesis. Can also hydrolyze diisopropyl phosphorofluoridate and phenylacetate (in vitro). Calcium-binding protein. Modulates Ca(2+) signaling, and Ca(2+)-dependent cellular processes and enzyme activities. {ECO:0000269|PubM…	DEVELOPMENTAL STAGE: In liver, the first peak of expression was found in 5-day-old neonates. Expression increases from day 7 and reaches a plateau at day 10. 3-6.5 moth-old adults express about a third the amount of neonates level. In kidney, expression increases from day 21 and reaches a maximal level at day 35, remains high until 3 months of age.
	Q62975	ZPI_RAT	Protein Z-dependent protease inhibitor (PZ-dependent protease inhibitor) (PZI) (Regeneration-associated serpin 1) (RASP-1) (Serpin A10)	Serpina10 Rasp1 Zpi	Rattus norvegicus (Rat)	436	FUNCTION: Inhibits activity of the coagulation protease factor Xa in the presence of PROZ, calcium and phospholipids. Also inhibits factor XIa in the absence of cofactors (By similarity). {ECO:0000250}.	DEVELOPMENTAL STAGE: In regenerating livers, it showed maximal expression 48 hours after hepatectomy, expression remaining elevated up to 2 weeks after liver removal. {ECO:0000269|PubMed:8670294}.
	Q63279	K1C19_RAT	Keratin, type I cytoskeletal 19 (Cytokeratin-19) (CK-19) (Keratin-19) (K19) (Type I keratin Ka19)	Krt19 Ka19 Krt1-19	Rattus norvegicus (Rat)	403	FUNCTION: Involved in the organization of myofibers. Together with KRT8, helps to link the contractile apparatus to dystrophin at the costameres of striated muscle (By similarity). {ECO:0000250}.	DEVELOPMENTAL STAGE: Found in somatic cells of ovarian cords throughout the fetal ovary development. {ECO:0000269|PubMed:8541209}.
	Q8K1G0	CLMP_RAT	CXADR-like membrane protein (Adipocyte adhesion molecule) (Coxsackie- and adenovirus receptor-like membrane protein) (CAR-like membrane protein)	Clmp Acam Asam	Rattus norvegicus (Rat)	372	FUNCTION: May be involved in the cell-cell adhesion. May play a role in adipocyte differentiation and development of obesity. Is required for normal small intestine development (By similarity). {ECO:0000250, ECO:0000269|PubMed:15563274}.	DEVELOPMENTAL STAGE: At 6 weeks of age, detected in mesenteric and retroperitoneal fat pads. Expression prominently increases in mesenteric and subdermal adipose tissues at 30 weeks and is barely detectable at 50 weeks. {ECO:0000269|PubMed:15563274}.
	Q9ERB4	CSPG2_RAT	Versican core protein (Chondroitin sulfate proteoglycan core protein 2) (Chondroitin sulfate proteoglycan 2) (Glial hyaluronate-binding protein) (GHAP) (Large fibroblast proteoglycan) (PG-M)	Vcan Cspg2	Rattus norvegicus (Rat)	2738	FUNCTION: May play a role in intercellular signaling and in connecting cells with the extracellular matrix. May take part in the regulation of cell motility, growth and differentiation. Binds hyaluronic acid.	DEVELOPMENTAL STAGE: Disappears after the cartilage development.
	Q9JIK1	CDHR5_RAT	Cadherin-related family member 5 (GP100) (Mu-protocadherin)	Cdhr5 Mucdhl Mupcdh	Rattus norvegicus (Rat)	862	FUNCTION: Intermicrovillar adhesion molecule that forms, via its extracellular domain, calcium-dependent heterophilic complexes with CDHR2 on adjacent microvilli. Thereby, controls the packing of microvilli at the apical membrane of epithelial cells. Through its cytoplasmic domain, interacts with microvillus cytoplasmic proteins to form the intermicrovillar adhesion complex/IMAC. This complex pla…	DEVELOPMENTAL STAGE: At embryonic day 19, both maternal and embryonic kidneys express isoform 1 almost exclusively. In the postpartum female and neonate, expression of isoform 2 increases. {ECO:0000269|PubMed:10801787}.
	Q9Z1Z9	PDLI7_RAT	PDZ and LIM domain protein 7 (LIM mineralization protein) (LMP) (Protein enigma)	Pdlim7 Enigma Lim1	Rattus norvegicus (Rat)	457	FUNCTION: May function as a scaffold on which the coordinated assembly of proteins can occur. May play a role as an adapter that, via its PDZ domain, localizes LIM-binding proteins to actin filaments of both skeletal muscle and nonmuscle tissues. Involved in both of the two fundamental mechanisms of bone formation, direct bone formation (e.g. embryonic flat bones mandible and cranium), and endoch…	DEVELOPMENTAL STAGE: At E14 expressed in mesenchymal tissue surrounding the cartilaginous anlage of immature bones, and in the future joint spaces. As endochondral ossification progresses, and the hypertrophic cartilage zone is replaced by mineralized bone, expression appears in the mineralizing portion of the bone. Expressed in mesoderm derived bones of the skull base and neural crest-derived en…
T8T7	Entry	Entry Name	Protein names	Gene Names	Organism	Length	Function [CC]	Developmental stage
	O35264	PA1B2_RAT	Platelet-activating factor acetylhydrolase IB subunit alpha2 (EC 3.1.1.47) (PAF acetylhydrolase 30 kDa subunit) (PAF-AH 30 kDa subunit) (PAF-AH subunit beta) (PAFAH subunit beta) (Platelet-activating factor acetylhydrolase alpha 2 subunit) (PAF-AH alpha 2)	Pafah1b2 Pafahb	Rattus norvegicus (Rat)	229	FUNCTION: Alpha2 catalytic subunit of the cytosolic type I platelet-activating factor (PAF) acetylhydrolase (PAF-AH (I)) heterotetrameric enzyme that catalyzes the hydrolyze of the acetyl group at the sn-2 position of PAF and its analogs and modulates the action of PAF (PubMed:9660828). The activity and substrate specificity of PAF-AH (I) are affected by its subunit composition. The alpha2/alpha2…	DEVELOPMENTAL STAGE: During the embryonic stages, high expressed in the brain, spinal cord, sensory ganglia (dorsal root and trigeminal ganglia), and thymus. In brain found throughout the ventricular and marginal zones. {ECO:0000269|PubMed:9660828}.
	P97546	NPTN_RAT	Neuroplastin (Glycoprotein 55/65) (gp55/65) (Stromal cell-derived receptor 1) (SDR-1)	Nptn Sdfr1 Sdr1	Rattus norvegicus (Rat)	393	FUNCTION: Probable homophilic and heterophilic cell adhesion molecule involved in long term potentiation at hippocampal excitatory synapses through activation of p38MAPK (PubMed:10759566, PubMed:16925595). May also regulate neurite outgrowth by activating the FGFR1 signaling pathway (PubMed:10759566, PubMed:16925595). May play a role in synaptic plasticity (PubMed:10759566, PubMed:16925595). Also…	DEVELOPMENTAL STAGE: Isoform 1 is detectable at all developmental stages starting from postnatal day 1. Isoform 2 is low at postnatal day 1, increases steadily until postnatal days 20-25 and then declines to an intermediate level. {ECO:0000269|PubMed:8995369}.
	Q63279	K1C19_RAT	Keratin, type I cytoskeletal 19 (Cytokeratin-19) (CK-19) (Keratin-19) (K19) (Type I keratin Ka19)	Krt19 Ka19 Krt1-19	Rattus norvegicus (Rat)	403	FUNCTION: Involved in the organization of myofibers. Together with KRT8, helps to link the contractile apparatus to dystrophin at the costameres of striated muscle (By similarity). {ECO:0000250}.	DEVELOPMENTAL STAGE: Found in somatic cells of ovarian cords throughout the fetal ovary development. {ECO:0000269|PubMed:8541209}.
	Q9Z1Z9	PDLI7_RAT	PDZ and LIM domain protein 7 (LIM mineralization protein) (LMP) (Protein enigma)	Pdlim7 Enigma Lim1	Rattus norvegicus (Rat)	457	FUNCTION: May function as a scaffold on which the coordinated assembly of proteins can occur. May play a role as an adapter that, via its PDZ domain, localizes LIM-binding proteins to actin filaments of both skeletal muscle and nonmuscle tissues. Involved in both of the two fundamental mechanisms of bone formation, direct bone formation (e.g. embryonic flat bones mandible and cranium), and endoch…	DEVELOPMENTAL STAGE: At E14 expressed in mesenchymal tissue surrounding the cartilaginous anlage of immature bones, and in the future joint spaces. As endochondral ossification progresses, and the hypertrophic cartilage zone is replaced by mineralized bone, expression appears in the mineralizing portion of the bone. Expressed in mesoderm derived bones of the skull base and neural crest-derived en…
T9T5	Entry	Entry Name	Protein names	Gene Names	Organism	Length	Function [CC]	Developmental stage
	P16086	SPTN1_RAT	Spectrin alpha chain, non-erythrocytic 1 (Alpha-II spectrin) (Fodrin alpha chain)	Sptan1 Spna2 Spta2	Rattus norvegicus (Rat)	2472	FUNCTION: Fodrin, which seems to be involved in secretion, interacts with calmodulin in a calcium-dependent manner and is thus candidate for the calcium-dependent movement of the cytoskeleton at the membrane. {ECO:0000250}.	DEVELOPMENTAL STAGE: Expressed throughout glomerulogenesis. {ECO:0000269|PubMed:15994232}.
	P31977	EZRI_RAT	Ezrin (Cytovillin) (Villin-2) (p81)	Ezr Vil2	Rattus norvegicus (Rat)	586	FUNCTION: Probably involved in connections of major cytoskeletal structures to the plasma membrane. In epithelial cells, required for the formation of microvilli and membrane ruffles on the apical pole. Along with PLEKHG6, required for normal macropinocytosis (By similarity). {ECO:0000250}.	DEVELOPMENTAL STAGE: Levels increase in the fetal gut epithelium between day 15 and day 20 of gestation and during the first week after birth. {ECO:0000269|PubMed:7640303}.
	P97546	NPTN_RAT	Neuroplastin (Glycoprotein 55/65) (gp55/65) (Stromal cell-derived receptor 1) (SDR-1)	Nptn Sdfr1 Sdr1	Rattus norvegicus (Rat)	393	FUNCTION: Probable homophilic and heterophilic cell adhesion molecule involved in long term potentiation at hippocampal excitatory synapses through activation of p38MAPK (PubMed:10759566, PubMed:16925595). May also regulate neurite outgrowth by activating the FGFR1 signaling pathway (PubMed:10759566, PubMed:16925595). May play a role in synaptic plasticity (PubMed:10759566, PubMed:16925595). Also…	DEVELOPMENTAL STAGE: Isoform 1 is detectable at all developmental stages starting from postnatal day 1. Isoform 2 is low at postnatal day 1, increases steadily until postnatal days 20-25 and then declines to an intermediate level. {ECO:0000269|PubMed:8995369}.
	Q62975	ZPI_RAT	Protein Z-dependent protease inhibitor (PZ-dependent protease inhibitor) (PZI) (Regeneration-associated serpin 1) (RASP-1) (Serpin A10)	Serpina10 Rasp1 Zpi	Rattus norvegicus (Rat)	436	FUNCTION: Inhibits activity of the coagulation protease factor Xa in the presence of PROZ, calcium and phospholipids. Also inhibits factor XIa in the absence of cofactors (By similarity). {ECO:0000250}.	DEVELOPMENTAL STAGE: In regenerating livers, it showed maximal expression 48 hours after hepatectomy, expression remaining elevated up to 2 weeks after liver removal. {ECO:0000269|PubMed:8670294}.
	Q63279	K1C19_RAT	Keratin, type I cytoskeletal 19 (Cytokeratin-19) (CK-19) (Keratin-19) (K19) (Type I keratin Ka19)	Krt19 Ka19 Krt1-19	Rattus norvegicus (Rat)	403	FUNCTION: Involved in the organization of myofibers. Together with KRT8, helps to link the contractile apparatus to dystrophin at the costameres of striated muscle (By similarity). {ECO:0000250}.	DEVELOPMENTAL STAGE: Found in somatic cells of ovarian cords throughout the fetal ovary development. {ECO:0000269|PubMed:8541209}.
	Q8K1G0	CLMP_RAT	CXADR-like membrane protein (Adipocyte adhesion molecule) (Coxsackie- and adenovirus receptor-like membrane protein) (CAR-like membrane protein)	Clmp Acam Asam	Rattus norvegicus (Rat)	372	FUNCTION: May be involved in the cell-cell adhesion. May play a role in adipocyte differentiation and development of obesity. Is required for normal small intestine development (By similarity). {ECO:0000250, ECO:0000269|PubMed:15563274}.	DEVELOPMENTAL STAGE: At 6 weeks of age, detected in mesenteric and retroperitoneal fat pads. Expression prominently increases in mesenteric and subdermal adipose tissues at 30 weeks and is barely detectable at 50 weeks. {ECO:0000269|PubMed:15563274}.
T9T6	Entry	Entry Name	Protein names	Gene Names	Organism	Length	Function [CC]	Developmental stage
	P16086	SPTN1_RAT	Spectrin alpha chain, non-erythrocytic 1 (Alpha-II spectrin) (Fodrin alpha chain)	Sptan1 Spna2 Spta2	Rattus norvegicus (Rat)	2472	FUNCTION: Fodrin, which seems to be involved in secretion, interacts with calmodulin in a calcium-dependent manner and is thus candidate for the calcium-dependent movement of the cytoskeleton at the membrane. {ECO:0000250}.	DEVELOPMENTAL STAGE: Expressed throughout glomerulogenesis. {ECO:0000269|PubMed:15994232}.
	P31977	EZRI_RAT	Ezrin (Cytovillin) (Villin-2) (p81)	Ezr Vil2	Rattus norvegicus (Rat)	586	FUNCTION: Probably involved in connections of major cytoskeletal structures to the plasma membrane. In epithelial cells, required for the formation of microvilli and membrane ruffles on the apical pole. Along with PLEKHG6, required for normal macropinocytosis (By similarity). {ECO:0000250}.	DEVELOPMENTAL STAGE: Levels increase in the fetal gut epithelium between day 15 and day 20 of gestation and during the first week after birth. {ECO:0000269|PubMed:7640303}.
	P97546	NPTN_RAT	Neuroplastin (Glycoprotein 55/65) (gp55/65) (Stromal cell-derived receptor 1) (SDR-1)	Nptn Sdfr1 Sdr1	Rattus norvegicus (Rat)	393	FUNCTION: Probable homophilic and heterophilic cell adhesion molecule involved in long term potentiation at hippocampal excitatory synapses through activation of p38MAPK (PubMed:10759566, PubMed:16925595). May also regulate neurite outgrowth by activating the FGFR1 signaling pathway (PubMed:10759566, PubMed:16925595). May play a role in synaptic plasticity (PubMed:10759566, PubMed:16925595). Also…	DEVELOPMENTAL STAGE: Isoform 1 is detectable at all developmental stages starting from postnatal day 1. Isoform 2 is low at postnatal day 1, increases steadily until postnatal days 20-25 and then declines to an intermediate level. {ECO:0000269|PubMed:8995369}.
	Q00657	CSPG4_RAT	Chondroitin sulfate proteoglycan 4 (Chondroitin sulfate proteoglycan NG2) (HSN tumor-specific antigen)	Cspg4 Ng2	Rattus norvegicus (Rat)	2326	FUNCTION: Proteoglycan playing a role in cell proliferation and migration which stimulates endothelial cells motility during microvascular morphogenesis. May also inhibit neurite outgrowth and growth cone collapse during axon regeneration. Cell surface receptor for collagen alpha 2(VI) which may confer cells ability to migrate on that substrate. Binds through its extracellular N-terminus growth f…	DEVELOPMENTAL STAGE: The level of expression is highest on immature, proliferating cells and decreases as these cells differentiate.
	Q62975	ZPI_RAT	Protein Z-dependent protease inhibitor (PZ-dependent protease inhibitor) (PZI) (Regeneration-associated serpin 1) (RASP-1) (Serpin A10)	Serpina10 Rasp1 Zpi	Rattus norvegicus (Rat)	436	FUNCTION: Inhibits activity of the coagulation protease factor Xa in the presence of PROZ, calcium and phospholipids. Also inhibits factor XIa in the absence of cofactors (By similarity). {ECO:0000250}.	DEVELOPMENTAL STAGE: In regenerating livers, it showed maximal expression 48 hours after hepatectomy, expression remaining elevated up to 2 weeks after liver removal. {ECO:0000269|PubMed:8670294}.
	Q63279	K1C19_RAT	Keratin, type I cytoskeletal 19 (Cytokeratin-19) (CK-19) (Keratin-19) (K19) (Type I keratin Ka19)	Krt19 Ka19 Krt1-19	Rattus norvegicus (Rat)	403	FUNCTION: Involved in the organization of myofibers. Together with KRT8, helps to link the contractile apparatus to dystrophin at the costameres of striated muscle (By similarity). {ECO:0000250}.	DEVELOPMENTAL STAGE: Found in somatic cells of ovarian cords throughout the fetal ovary development. {ECO:0000269|PubMed:8541209}.
T9T7	Entry	Entry Name	Protein names	Gene Names	Organism	Length	Function [CC]	Developmental stage
	P16086	SPTN1_RAT	Spectrin alpha chain, non-erythrocytic 1 (Alpha-II spectrin) (Fodrin alpha chain)	Sptan1 Spna2 Spta2	Rattus norvegicus (Rat)	2472	FUNCTION: Fodrin, which seems to be involved in secretion, interacts with calmodulin in a calcium-dependent manner and is thus candidate for the calcium-dependent movement of the cytoskeleton at the membrane. {ECO:0000250}.	DEVELOPMENTAL STAGE: Expressed throughout glomerulogenesis. {ECO:0000269|PubMed:15994232}.
	P31977	EZRI_RAT	Ezrin (Cytovillin) (Villin-2) (p81)	Ezr Vil2	Rattus norvegicus (Rat)	586	FUNCTION: Probably involved in connections of major cytoskeletal structures to the plasma membrane. In epithelial cells, required for the formation of microvilli and membrane ruffles on the apical pole. Along with PLEKHG6, required for normal macropinocytosis (By similarity). {ECO:0000250}.	DEVELOPMENTAL STAGE: Levels increase in the fetal gut epithelium between day 15 and day 20 of gestation and during the first week after birth. {ECO:0000269|PubMed:7640303}.
	P97546	NPTN_RAT	Neuroplastin (Glycoprotein 55/65) (gp55/65) (Stromal cell-derived receptor 1) (SDR-1)	Nptn Sdfr1 Sdr1	Rattus norvegicus (Rat)	393	FUNCTION: Probable homophilic and heterophilic cell adhesion molecule involved in long term potentiation at hippocampal excitatory synapses through activation of p38MAPK (PubMed:10759566, PubMed:16925595). May also regulate neurite outgrowth by activating the FGFR1 signaling pathway (PubMed:10759566, PubMed:16925595). May play a role in synaptic plasticity (PubMed:10759566, PubMed:16925595). Also…	DEVELOPMENTAL STAGE: Isoform 1 is detectable at all developmental stages starting from postnatal day 1. Isoform 2 is low at postnatal day 1, increases steadily until postnatal days 20-25 and then declines to an intermediate level. {ECO:0000269|PubMed:8995369}.
	Q63279	K1C19_RAT	Keratin, type I cytoskeletal 19 (Cytokeratin-19) (CK-19) (Keratin-19) (K19) (Type I keratin Ka19)	Krt19 Ka19 Krt1-19	Rattus norvegicus (Rat)	403	FUNCTION: Involved in the organization of myofibers. Together with KRT8, helps to link the contractile apparatus to dystrophin at the costameres of striated muscle (By similarity). {ECO:0000250}.	DEVELOPMENTAL STAGE: Found in somatic cells of ovarian cords throughout the fetal ovary development. {ECO:0000269|PubMed:8541209}.
	Q8K1G0	CLMP_RAT	CXADR-like membrane protein (Adipocyte adhesion molecule) (Coxsackie- and adenovirus receptor-like membrane protein) (CAR-like membrane protein)	Clmp Acam Asam	Rattus norvegicus (Rat)	372	FUNCTION: May be involved in the cell-cell adhesion. May play a role in adipocyte differentiation and development of obesity. Is required for normal small intestine development (By similarity). {ECO:0000250, ECO:0000269|PubMed:15563274}.	DEVELOPMENTAL STAGE: At 6 weeks of age, detected in mesenteric and retroperitoneal fat pads. Expression prominently increases in mesenteric and subdermal adipose tissues at 30 weeks and is barely detectable at 50 weeks. {ECO:0000269|PubMed:15563274}.
T9T8	Entry	Entry Name	Protein names	Gene Names	Organism	Length	Function [CC]	Developmental stage
	P16086	SPTN1_RAT	Spectrin alpha chain, non-erythrocytic 1 (Alpha-II spectrin) (Fodrin alpha chain)	Sptan1 Spna2 Spta2	Rattus norvegicus (Rat)	2472	FUNCTION: Fodrin, which seems to be involved in secretion, interacts with calmodulin in a calcium-dependent manner and is thus candidate for the calcium-dependent movement of the cytoskeleton at the membrane. {ECO:0000250}.	DEVELOPMENTAL STAGE: Expressed throughout glomerulogenesis. {ECO:0000269|PubMed:15994232}.
	P31977	EZRI_RAT	Ezrin (Cytovillin) (Villin-2) (p81)	Ezr Vil2	Rattus norvegicus (Rat)	586	FUNCTION: Probably involved in connections of major cytoskeletal structures to the plasma membrane. In epithelial cells, required for the formation of microvilli and membrane ruffles on the apical pole. Along with PLEKHG6, required for normal macropinocytosis (By similarity). {ECO:0000250}.	DEVELOPMENTAL STAGE: Levels increase in the fetal gut epithelium between day 15 and day 20 of gestation and during the first week after birth. {ECO:0000269|PubMed:7640303}.
	P97546	NPTN_RAT	Neuroplastin (Glycoprotein 55/65) (gp55/65) (Stromal cell-derived receptor 1) (SDR-1)	Nptn Sdfr1 Sdr1	Rattus norvegicus (Rat)	393	FUNCTION: Probable homophilic and heterophilic cell adhesion molecule involved in long term potentiation at hippocampal excitatory synapses through activation of p38MAPK (PubMed:10759566, PubMed:16925595). May also regulate neurite outgrowth by activating the FGFR1 signaling pathway (PubMed:10759566, PubMed:16925595). May play a role in synaptic plasticity (PubMed:10759566, PubMed:16925595). Also…	DEVELOPMENTAL STAGE: Isoform 1 is detectable at all developmental stages starting from postnatal day 1. Isoform 2 is low at postnatal day 1, increases steadily until postnatal days 20-25 and then declines to an intermediate level. {ECO:0000269|PubMed:8995369}.
	Q63279	K1C19_RAT	Keratin, type I cytoskeletal 19 (Cytokeratin-19) (CK-19) (Keratin-19) (K19) (Type I keratin Ka19)	Krt19 Ka19 Krt1-19	Rattus norvegicus (Rat)	403	FUNCTION: Involved in the organization of myofibers. Together with KRT8, helps to link the contractile apparatus to dystrophin at the costameres of striated muscle (By similarity). {ECO:0000250}.	DEVELOPMENTAL STAGE: Found in somatic cells of ovarian cords throughout the fetal ovary development. {ECO:0000269|PubMed:8541209}.
T10T5	Entry	Entry Name	Protein names	Gene Names	Organism	Length	Function [CC]	Developmental stage
	O35775	SYCN_RAT	Syncollin (Proximal small intestine-specific protein 9)	Sycn Sip9	Rattus norvegicus (Rat)	134	FUNCTION: Functions in exocytosis in pancreatic acinar cells regulating the fusion of zymogen granules with each other. May have a pore-forming activity on membranes and regulate exocytosis in other exocrine tissues. {ECO:0000269|PubMed:12235484, ECO:0000269|PubMed:15766266, ECO:0000269|PubMed:15817827}.	DEVELOPMENTAL STAGE: Expressed in gut after birth. {ECO:0000269|PubMed:10666056}.
	O70244	CUBN_RAT	Cubilin (460 kDa receptor) (Glycoprotein 280) (gp280) (Intrinsic factor-cobalamin receptor) (Intrinsic factor-vitamin B12 receptor)	Cubn Ifcr	Rattus norvegicus (Rat)	3623	FUNCTION: Endocytic receptor which plays a role in lipoprotein, vitamin and iron metabolism by facilitating their uptake. Acts together with LRP2 to mediate endocytosis of high-density lipoproteins, GC, hemoglobin, ALB, TF and SCGB1A1. Acts together with AMN to mediate endocytosis of the CBLIF-cobalamin complex. Binds to ALB, MB, Kappa and lambda-light chains, TF, hemoglobin, GC, SCGB1A1, APOA1, …	DEVELOPMENTAL STAGE: Expressed at 6 dpc in primitive endoderm cells, in apical membrane invaginations, in endocytic vesicles, endoplasmic reticulum and Golgi apparatus. At the egg cylinder stage (7-8 dpc), expressed in visceral and parietal endoderm. From the early headfold stage (8.9 dpc), expressed in ectodermal cells lining the proamniotic cavity. At 10 dpc, detected in the newly forming neuro…
	P08592	A4_RAT	Amyloid-beta precursor protein (ABPP) (APP) (Alzheimer disease amyloid A4 protein homolog) (Alzheimer disease amyloid protein) (Amyloid precursor protein) (Amyloid-beta (A4) precursor protein) (Amyloid-beta A4 protein) (Amyloidogenic glycoprotein) (AG) [Cleaved into: N-APP; Soluble APP-alpha (S-APP-alpha); Soluble APP-beta (S-APP-beta); C99 (Beta-secretase C-terminal fragment) (Beta-CTF); Amyloid…	App A4 AD1	Rattus norvegicus (Rat)	770	FUNCTION: Functions as a cell surface receptor and performs physiological functions on the surface of neurons relevant to neurite growth, neuronal adhesion and axonogenesis. Interaction between APP molecules on neighboring cells promotes synaptogenesis. Involved in cell mobility and transcription regulation through protein-protein interactions (By similarity). Can promote transcription activation…	DEVELOPMENTAL STAGE: From 6 days to 7 months, levels of KPI-containing isoforms increase in the brain cortex and hippocampus. Levels of L-APP increase in all brain regions during the same period, but levels are low compared to non-L-APP isoforms.
	P16086	SPTN1_RAT	Spectrin alpha chain, non-erythrocytic 1 (Alpha-II spectrin) (Fodrin alpha chain)	Sptan1 Spna2 Spta2	Rattus norvegicus (Rat)	2472	FUNCTION: Fodrin, which seems to be involved in secretion, interacts with calmodulin in a calcium-dependent manner and is thus candidate for the calcium-dependent movement of the cytoskeleton at the membrane. {ECO:0000250}.	DEVELOPMENTAL STAGE: Expressed throughout glomerulogenesis. {ECO:0000269|PubMed:15994232}.
	P98158	LRP2_RAT	Low-density lipoprotein receptor-related protein 2 (LRP-2) (Glycoprotein 330) (gp330) (Megalin)	Lrp2	Rattus norvegicus (Rat)	4660	FUNCTION: Multiligand endocytic receptor. Acts together with CUBN to mediate endocytosis of high-density lipoproteins (By similarity). Mediates receptor-mediated uptake of polybasic drugs such as aprotinin, aminoglycosides and polymyxin B (PubMed:7544804, PubMed:19202329). In the kidney, mediates the tubular uptake and clearance of leptin (By similarity). Also mediates transport of leptin across …	DEVELOPMENTAL STAGE: In the brain, expression is high after birth and gradually decreases from postnatal day 4 until the end of the first postnatal week. {ECO:0000269|PubMed:18466341}.
	Q00657	CSPG4_RAT	Chondroitin sulfate proteoglycan 4 (Chondroitin sulfate proteoglycan NG2) (HSN tumor-specific antigen)	Cspg4 Ng2	Rattus norvegicus (Rat)	2326	FUNCTION: Proteoglycan playing a role in cell proliferation and migration which stimulates endothelial cells motility during microvascular morphogenesis. May also inhibit neurite outgrowth and growth cone collapse during axon regeneration. Cell surface receptor for collagen alpha 2(VI) which may confer cells ability to migrate on that substrate. Binds through its extracellular N-terminus growth f…	DEVELOPMENTAL STAGE: The level of expression is highest on immature, proliferating cells and decreases as these cells differentiate.
	Q03336	RGN_RAT	Regucalcin (RC) (Gluconolactonase) (GNL) (EC 3.1.1.17) (Senescence marker protein 30) (SMP-30)	Rgn Smp30	Rattus norvegicus (Rat)	299	FUNCTION: Gluconolactonase with low activity towards other sugar lactones, including gulonolactone and galactonolactone. Catalyzes a key step in ascorbic acid (vitamin C) biosynthesis. Can also hydrolyze diisopropyl phosphorofluoridate and phenylacetate (in vitro). Calcium-binding protein. Modulates Ca(2+) signaling, and Ca(2+)-dependent cellular processes and enzyme activities. {ECO:0000269|PubM…	DEVELOPMENTAL STAGE: In liver, the first peak of expression was found in 5-day-old neonates. Expression increases from day 7 and reaches a plateau at day 10. 3-6.5 moth-old adults express about a third the amount of neonates level. In kidney, expression increases from day 21 and reaches a maximal level at day 35, remains high until 3 months of age.
	Q62975	ZPI_RAT	Protein Z-dependent protease inhibitor (PZ-dependent protease inhibitor) (PZI) (Regeneration-associated serpin 1) (RASP-1) (Serpin A10)	Serpina10 Rasp1 Zpi	Rattus norvegicus (Rat)	436	FUNCTION: Inhibits activity of the coagulation protease factor Xa in the presence of PROZ, calcium and phospholipids. Also inhibits factor XIa in the absence of cofactors (By similarity). {ECO:0000250}.	DEVELOPMENTAL STAGE: In regenerating livers, it showed maximal expression 48 hours after hepatectomy, expression remaining elevated up to 2 weeks after liver removal. {ECO:0000269|PubMed:8670294}.
	Q63279	K1C19_RAT	Keratin, type I cytoskeletal 19 (Cytokeratin-19) (CK-19) (Keratin-19) (K19) (Type I keratin Ka19)	Krt19 Ka19 Krt1-19	Rattus norvegicus (Rat)	403	FUNCTION: Involved in the organization of myofibers. Together with KRT8, helps to link the contractile apparatus to dystrophin at the costameres of striated muscle (By similarity). {ECO:0000250}.	DEVELOPMENTAL STAGE: Found in somatic cells of ovarian cords throughout the fetal ovary development. {ECO:0000269|PubMed:8541209}.
	Q63471	BPIA2_RAT	BPI fold-containing family A member 2 (Neonatal submandibular gland protein) (Parotid secretory protein) (PSP)	Bpifa2 Psp	Rattus norvegicus (Rat)	235	FUNCTION: Has strong antibacterial activity against P. aeruginosa. {ECO:0000250|UniProtKB:Q96DR5}.	DEVELOPMENTAL STAGE: Detected in neonatal submandibular and parotid gland secretion but not in sublingual gland secretion (at protein level). In submandibular gland, expressed at high levels in the first postnatal week, with expression diminishing thereafter. {ECO:0000269|PubMed:9461541}.
	Q80WD1	R4RL2_RAT	Reticulon-4 receptor-like 2 (Nogo receptor-like 3) (Nogo-66 receptor homolog 1) (Nogo-66 receptor-related protein 2) (NgR2)	Rtn4rl2 Ngrh1	Rattus norvegicus (Rat)	420	FUNCTION: Cell surface receptor that plays a functionally redundant role in the inhibition of neurite outgrowth mediated by MAG (PubMed:15673660). Plays a functionally redundant role in postnatal brain development. Contributes to normal axon migration across the brain midline and normal formation of the corpus callosum. Does not seem to play a significant role in regulating axon regeneration in t…	DEVELOPMENTAL STAGE: Expression is high in adult, but very low in neonate dorsal root ganglion neurons (at protein level). {ECO:0000269|PubMed:15673660}.
	Q9EPH1	A1BG_RAT	Alpha-1B-glycoprotein (Alpha-1-B glycoprotein) (C44) (Liver regeneration-related protein 1)	A1bg	Rattus norvegicus (Rat)	513		DEVELOPMENTAL STAGE: [Isoform 1]: Expressed in females at day 35 with higher levels detected at day 56. Not detected in males of any age. {ECO:0000269|PubMed:11356721}.
T10T6	Entry	Entry Name	Protein names	Gene Names	Organism	Length	Function [CC]	Developmental stage
	O70244	CUBN_RAT	Cubilin (460 kDa receptor) (Glycoprotein 280) (gp280) (Intrinsic factor-cobalamin receptor) (Intrinsic factor-vitamin B12 receptor)	Cubn Ifcr	Rattus norvegicus (Rat)	3623	FUNCTION: Endocytic receptor which plays a role in lipoprotein, vitamin and iron metabolism by facilitating their uptake. Acts together with LRP2 to mediate endocytosis of high-density lipoproteins, GC, hemoglobin, ALB, TF and SCGB1A1. Acts together with AMN to mediate endocytosis of the CBLIF-cobalamin complex. Binds to ALB, MB, Kappa and lambda-light chains, TF, hemoglobin, GC, SCGB1A1, APOA1, …	DEVELOPMENTAL STAGE: Expressed at 6 dpc in primitive endoderm cells, in apical membrane invaginations, in endocytic vesicles, endoplasmic reticulum and Golgi apparatus. At the egg cylinder stage (7-8 dpc), expressed in visceral and parietal endoderm. From the early headfold stage (8.9 dpc), expressed in ectodermal cells lining the proamniotic cavity. At 10 dpc, detected in the newly forming neuro…
	P08592	A4_RAT	Amyloid-beta precursor protein (ABPP) (APP) (Alzheimer disease amyloid A4 protein homolog) (Alzheimer disease amyloid protein) (Amyloid precursor protein) (Amyloid-beta (A4) precursor protein) (Amyloid-beta A4 protein) (Amyloidogenic glycoprotein) (AG) [Cleaved into: N-APP; Soluble APP-alpha (S-APP-alpha); Soluble APP-beta (S-APP-beta); C99 (Beta-secretase C-terminal fragment) (Beta-CTF); Amyloid…	App A4 AD1	Rattus norvegicus (Rat)	770	FUNCTION: Functions as a cell surface receptor and performs physiological functions on the surface of neurons relevant to neurite growth, neuronal adhesion and axonogenesis. Interaction between APP molecules on neighboring cells promotes synaptogenesis. Involved in cell mobility and transcription regulation through protein-protein interactions (By similarity). Can promote transcription activation…	DEVELOPMENTAL STAGE: From 6 days to 7 months, levels of KPI-containing isoforms increase in the brain cortex and hippocampus. Levels of L-APP increase in all brain regions during the same period, but levels are low compared to non-L-APP isoforms.
	P22057	PTGDS_RAT	Prostaglandin-H2 D-isomerase (EC 5.3.99.2) (Glutathione-independent PGD synthase) (Lipocalin-type prostaglandin-D synthase) (Prostaglandin-D2 synthase) (PGD2 synthase) (PGDS) (PGDS2)	Ptgds	Rattus norvegicus (Rat)	189	FUNCTION: Catalyzes the conversion of PGH2 to PGD2, a prostaglandin involved in smooth muscle contraction/relaxation and a potent inhibitor of platelet aggregation. Involved in a variety of CNS functions, such as sedation, NREM sleep and PGE2-induced allodynia, and may have an anti-apoptotic role in oligodendrocytes. Binds small non-substrate lipophilic molecules, including biliverdin, bilirubin,…	DEVELOPMENTAL STAGE: In the brain it is localized in many neurons at 1-2 weeks after birth, whereas in mature animals it is localized to tissues of the blood-brain barrier. {ECO:0000269|PubMed:9746734}.
	P98158	LRP2_RAT	Low-density lipoprotein receptor-related protein 2 (LRP-2) (Glycoprotein 330) (gp330) (Megalin)	Lrp2	Rattus norvegicus (Rat)	4660	FUNCTION: Multiligand endocytic receptor. Acts together with CUBN to mediate endocytosis of high-density lipoproteins (By similarity). Mediates receptor-mediated uptake of polybasic drugs such as aprotinin, aminoglycosides and polymyxin B (PubMed:7544804, PubMed:19202329). In the kidney, mediates the tubular uptake and clearance of leptin (By similarity). Also mediates transport of leptin across …	DEVELOPMENTAL STAGE: In the brain, expression is high after birth and gradually decreases from postnatal day 4 until the end of the first postnatal week. {ECO:0000269|PubMed:18466341}.
	Q00657	CSPG4_RAT	Chondroitin sulfate proteoglycan 4 (Chondroitin sulfate proteoglycan NG2) (HSN tumor-specific antigen)	Cspg4 Ng2	Rattus norvegicus (Rat)	2326	FUNCTION: Proteoglycan playing a role in cell proliferation and migration which stimulates endothelial cells motility during microvascular morphogenesis. May also inhibit neurite outgrowth and growth cone collapse during axon regeneration. Cell surface receptor for collagen alpha 2(VI) which may confer cells ability to migrate on that substrate. Binds through its extracellular N-terminus growth f…	DEVELOPMENTAL STAGE: The level of expression is highest on immature, proliferating cells and decreases as these cells differentiate.
	Q03336	RGN_RAT	Regucalcin (RC) (Gluconolactonase) (GNL) (EC 3.1.1.17) (Senescence marker protein 30) (SMP-30)	Rgn Smp30	Rattus norvegicus (Rat)	299	FUNCTION: Gluconolactonase with low activity towards other sugar lactones, including gulonolactone and galactonolactone. Catalyzes a key step in ascorbic acid (vitamin C) biosynthesis. Can also hydrolyze diisopropyl phosphorofluoridate and phenylacetate (in vitro). Calcium-binding protein. Modulates Ca(2+) signaling, and Ca(2+)-dependent cellular processes and enzyme activities. {ECO:0000269|PubM…	DEVELOPMENTAL STAGE: In liver, the first peak of expression was found in 5-day-old neonates. Expression increases from day 7 and reaches a plateau at day 10. 3-6.5 moth-old adults express about a third the amount of neonates level. In kidney, expression increases from day 21 and reaches a maximal level at day 35, remains high until 3 months of age.
	Q5BJY9	K1C18_RAT	Keratin, type I cytoskeletal 18 (Cytokeratin-18) (CK-18) (Keratin-18) (K18)	Krt18 Krt1-18	Rattus norvegicus (Rat)	423	FUNCTION: When phosphorylated, plays a role in filament reorganization. Involved in the delivery of mutated CFTR to the plasma membrane. Together with KRT8, is involved in interleukin-6 (IL-6)-mediated barrier protection (By similarity). Involved in the uptake of thrombin-antithrombin complexes by hepatic cells. {ECO:0000250|UniProtKB:P05783, ECO:0000269|PubMed:9353322}.	DEVELOPMENTAL STAGE: Expression first detected in the male gonad at 13.5 dpc, at the onset of testicular differentiation, and at 17 dpc in cell aggregates of the early ovary; then only in some cord cells of the older ovary. Expressed in fetal lung epithelium at 20 dpc. Detected at 13 dpc, sparsely distributed throughout the cytoplasm in the single layer of periderm cells covering the dorsal epith…
	Q62975	ZPI_RAT	Protein Z-dependent protease inhibitor (PZ-dependent protease inhibitor) (PZI) (Regeneration-associated serpin 1) (RASP-1) (Serpin A10)	Serpina10 Rasp1 Zpi	Rattus norvegicus (Rat)	436	FUNCTION: Inhibits activity of the coagulation protease factor Xa in the presence of PROZ, calcium and phospholipids. Also inhibits factor XIa in the absence of cofactors (By similarity). {ECO:0000250}.	DEVELOPMENTAL STAGE: In regenerating livers, it showed maximal expression 48 hours after hepatectomy, expression remaining elevated up to 2 weeks after liver removal. {ECO:0000269|PubMed:8670294}.
	Q63471	BPIA2_RAT	BPI fold-containing family A member 2 (Neonatal submandibular gland protein) (Parotid secretory protein) (PSP)	Bpifa2 Psp	Rattus norvegicus (Rat)	235	FUNCTION: Has strong antibacterial activity against P. aeruginosa. {ECO:0000250|UniProtKB:Q96DR5}.	DEVELOPMENTAL STAGE: Detected in neonatal submandibular and parotid gland secretion but not in sublingual gland secretion (at protein level). In submandibular gland, expressed at high levels in the first postnatal week, with expression diminishing thereafter. {ECO:0000269|PubMed:9461541}.
	Q80WD1	R4RL2_RAT	Reticulon-4 receptor-like 2 (Nogo receptor-like 3) (Nogo-66 receptor homolog 1) (Nogo-66 receptor-related protein 2) (NgR2)	Rtn4rl2 Ngrh1	Rattus norvegicus (Rat)	420	FUNCTION: Cell surface receptor that plays a functionally redundant role in the inhibition of neurite outgrowth mediated by MAG (PubMed:15673660). Plays a functionally redundant role in postnatal brain development. Contributes to normal axon migration across the brain midline and normal formation of the corpus callosum. Does not seem to play a significant role in regulating axon regeneration in t…	DEVELOPMENTAL STAGE: Expression is high in adult, but very low in neonate dorsal root ganglion neurons (at protein level). {ECO:0000269|PubMed:15673660}.
	Q9Z1Z9	PDLI7_RAT	PDZ and LIM domain protein 7 (LIM mineralization protein) (LMP) (Protein enigma)	Pdlim7 Enigma Lim1	Rattus norvegicus (Rat)	457	FUNCTION: May function as a scaffold on which the coordinated assembly of proteins can occur. May play a role as an adapter that, via its PDZ domain, localizes LIM-binding proteins to actin filaments of both skeletal muscle and nonmuscle tissues. Involved in both of the two fundamental mechanisms of bone formation, direct bone formation (e.g. embryonic flat bones mandible and cranium), and endoch…	DEVELOPMENTAL STAGE: At E14 expressed in mesenchymal tissue surrounding the cartilaginous anlage of immature bones, and in the future joint spaces. As endochondral ossification progresses, and the hypertrophic cartilage zone is replaced by mineralized bone, expression appears in the mineralizing portion of the bone. Expressed in mesoderm derived bones of the skull base and neural crest-derived en…
T10T7	Entry	Entry Name	Protein names	Gene Names	Organism	Length	Function [CC]	Developmental stage
	P08592	A4_RAT	Amyloid-beta precursor protein (ABPP) (APP) (Alzheimer disease amyloid A4 protein homolog) (Alzheimer disease amyloid protein) (Amyloid precursor protein) (Amyloid-beta (A4) precursor protein) (Amyloid-beta A4 protein) (Amyloidogenic glycoprotein) (AG) [Cleaved into: N-APP; Soluble APP-alpha (S-APP-alpha); Soluble APP-beta (S-APP-beta); C99 (Beta-secretase C-terminal fragment) (Beta-CTF); Amyloid…	App A4 AD1	Rattus norvegicus (Rat)	770	FUNCTION: Functions as a cell surface receptor and performs physiological functions on the surface of neurons relevant to neurite growth, neuronal adhesion and axonogenesis. Interaction between APP molecules on neighboring cells promotes synaptogenesis. Involved in cell mobility and transcription regulation through protein-protein interactions (By similarity). Can promote transcription activation…	DEVELOPMENTAL STAGE: From 6 days to 7 months, levels of KPI-containing isoforms increase in the brain cortex and hippocampus. Levels of L-APP increase in all brain regions during the same period, but levels are low compared to non-L-APP isoforms.
	P16086	SPTN1_RAT	Spectrin alpha chain, non-erythrocytic 1 (Alpha-II spectrin) (Fodrin alpha chain)	Sptan1 Spna2 Spta2	Rattus norvegicus (Rat)	2472	FUNCTION: Fodrin, which seems to be involved in secretion, interacts with calmodulin in a calcium-dependent manner and is thus candidate for the calcium-dependent movement of the cytoskeleton at the membrane. {ECO:0000250}.	DEVELOPMENTAL STAGE: Expressed throughout glomerulogenesis. {ECO:0000269|PubMed:15994232}.
	P98158	LRP2_RAT	Low-density lipoprotein receptor-related protein 2 (LRP-2) (Glycoprotein 330) (gp330) (Megalin)	Lrp2	Rattus norvegicus (Rat)	4660	FUNCTION: Multiligand endocytic receptor. Acts together with CUBN to mediate endocytosis of high-density lipoproteins (By similarity). Mediates receptor-mediated uptake of polybasic drugs such as aprotinin, aminoglycosides and polymyxin B (PubMed:7544804, PubMed:19202329). In the kidney, mediates the tubular uptake and clearance of leptin (By similarity). Also mediates transport of leptin across …	DEVELOPMENTAL STAGE: In the brain, expression is high after birth and gradually decreases from postnatal day 4 until the end of the first postnatal week. {ECO:0000269|PubMed:18466341}.
	Q00657	CSPG4_RAT	Chondroitin sulfate proteoglycan 4 (Chondroitin sulfate proteoglycan NG2) (HSN tumor-specific antigen)	Cspg4 Ng2	Rattus norvegicus (Rat)	2326	FUNCTION: Proteoglycan playing a role in cell proliferation and migration which stimulates endothelial cells motility during microvascular morphogenesis. May also inhibit neurite outgrowth and growth cone collapse during axon regeneration. Cell surface receptor for collagen alpha 2(VI) which may confer cells ability to migrate on that substrate. Binds through its extracellular N-terminus growth f…	DEVELOPMENTAL STAGE: The level of expression is highest on immature, proliferating cells and decreases as these cells differentiate.
	Q03336	RGN_RAT	Regucalcin (RC) (Gluconolactonase) (GNL) (EC 3.1.1.17) (Senescence marker protein 30) (SMP-30)	Rgn Smp30	Rattus norvegicus (Rat)	299	FUNCTION: Gluconolactonase with low activity towards other sugar lactones, including gulonolactone and galactonolactone. Catalyzes a key step in ascorbic acid (vitamin C) biosynthesis. Can also hydrolyze diisopropyl phosphorofluoridate and phenylacetate (in vitro). Calcium-binding protein. Modulates Ca(2+) signaling, and Ca(2+)-dependent cellular processes and enzyme activities. {ECO:0000269|PubM…	DEVELOPMENTAL STAGE: In liver, the first peak of expression was found in 5-day-old neonates. Expression increases from day 7 and reaches a plateau at day 10. 3-6.5 moth-old adults express about a third the amount of neonates level. In kidney, expression increases from day 21 and reaches a maximal level at day 35, remains high until 3 months of age.
	Q63471	BPIA2_RAT	BPI fold-containing family A member 2 (Neonatal submandibular gland protein) (Parotid secretory protein) (PSP)	Bpifa2 Psp	Rattus norvegicus (Rat)	235	FUNCTION: Has strong antibacterial activity against P. aeruginosa. {ECO:0000250|UniProtKB:Q96DR5}.	DEVELOPMENTAL STAGE: Detected in neonatal submandibular and parotid gland secretion but not in sublingual gland secretion (at protein level). In submandibular gland, expressed at high levels in the first postnatal week, with expression diminishing thereafter. {ECO:0000269|PubMed:9461541}.
T10T8	Entry	Entry Name	Protein names	Gene Names	Organism	Length	Function [CC]	Developmental stage
	P08592	A4_RAT	Amyloid-beta precursor protein (ABPP) (APP) (Alzheimer disease amyloid A4 protein homolog) (Alzheimer disease amyloid protein) (Amyloid precursor protein) (Amyloid-beta (A4) precursor protein) (Amyloid-beta A4 protein) (Amyloidogenic glycoprotein) (AG) [Cleaved into: N-APP; Soluble APP-alpha (S-APP-alpha); Soluble APP-beta (S-APP-beta); C99 (Beta-secretase C-terminal fragment) (Beta-CTF); Amyloid…	App A4 AD1	Rattus norvegicus (Rat)	770	FUNCTION: Functions as a cell surface receptor and performs physiological functions on the surface of neurons relevant to neurite growth, neuronal adhesion and axonogenesis. Interaction between APP molecules on neighboring cells promotes synaptogenesis. Involved in cell mobility and transcription regulation through protein-protein interactions (By similarity). Can promote transcription activation…	DEVELOPMENTAL STAGE: From 6 days to 7 months, levels of KPI-containing isoforms increase in the brain cortex and hippocampus. Levels of L-APP increase in all brain regions during the same period, but levels are low compared to non-L-APP isoforms.
	P16086	SPTN1_RAT	Spectrin alpha chain, non-erythrocytic 1 (Alpha-II spectrin) (Fodrin alpha chain)	Sptan1 Spna2 Spta2	Rattus norvegicus (Rat)	2472	FUNCTION: Fodrin, which seems to be involved in secretion, interacts with calmodulin in a calcium-dependent manner and is thus candidate for the calcium-dependent movement of the cytoskeleton at the membrane. {ECO:0000250}.	DEVELOPMENTAL STAGE: Expressed throughout glomerulogenesis. {ECO:0000269|PubMed:15994232}.
	P22057	PTGDS_RAT	Prostaglandin-H2 D-isomerase (EC 5.3.99.2) (Glutathione-independent PGD synthase) (Lipocalin-type prostaglandin-D synthase) (Prostaglandin-D2 synthase) (PGD2 synthase) (PGDS) (PGDS2)	Ptgds	Rattus norvegicus (Rat)	189	FUNCTION: Catalyzes the conversion of PGH2 to PGD2, a prostaglandin involved in smooth muscle contraction/relaxation and a potent inhibitor of platelet aggregation. Involved in a variety of CNS functions, such as sedation, NREM sleep and PGE2-induced allodynia, and may have an anti-apoptotic role in oligodendrocytes. Binds small non-substrate lipophilic molecules, including biliverdin, bilirubin,…	DEVELOPMENTAL STAGE: In the brain it is localized in many neurons at 1-2 weeks after birth, whereas in mature animals it is localized to tissues of the blood-brain barrier. {ECO:0000269|PubMed:9746734}.
	P98158	LRP2_RAT	Low-density lipoprotein receptor-related protein 2 (LRP-2) (Glycoprotein 330) (gp330) (Megalin)	Lrp2	Rattus norvegicus (Rat)	4660	FUNCTION: Multiligand endocytic receptor. Acts together with CUBN to mediate endocytosis of high-density lipoproteins (By similarity). Mediates receptor-mediated uptake of polybasic drugs such as aprotinin, aminoglycosides and polymyxin B (PubMed:7544804, PubMed:19202329). In the kidney, mediates the tubular uptake and clearance of leptin (By similarity). Also mediates transport of leptin across …	DEVELOPMENTAL STAGE: In the brain, expression is high after birth and gradually decreases from postnatal day 4 until the end of the first postnatal week. {ECO:0000269|PubMed:18466341}.
	Q00657	CSPG4_RAT	Chondroitin sulfate proteoglycan 4 (Chondroitin sulfate proteoglycan NG2) (HSN tumor-specific antigen)	Cspg4 Ng2	Rattus norvegicus (Rat)	2326	FUNCTION: Proteoglycan playing a role in cell proliferation and migration which stimulates endothelial cells motility during microvascular morphogenesis. May also inhibit neurite outgrowth and growth cone collapse during axon regeneration. Cell surface receptor for collagen alpha 2(VI) which may confer cells ability to migrate on that substrate. Binds through its extracellular N-terminus growth f…	DEVELOPMENTAL STAGE: The level of expression is highest on immature, proliferating cells and decreases as these cells differentiate.
	Q03336	RGN_RAT	Regucalcin (RC) (Gluconolactonase) (GNL) (EC 3.1.1.17) (Senescence marker protein 30) (SMP-30)	Rgn Smp30	Rattus norvegicus (Rat)	299	FUNCTION: Gluconolactonase with low activity towards other sugar lactones, including gulonolactone and galactonolactone. Catalyzes a key step in ascorbic acid (vitamin C) biosynthesis. Can also hydrolyze diisopropyl phosphorofluoridate and phenylacetate (in vitro). Calcium-binding protein. Modulates Ca(2+) signaling, and Ca(2+)-dependent cellular processes and enzyme activities. {ECO:0000269|PubM…	DEVELOPMENTAL STAGE: In liver, the first peak of expression was found in 5-day-old neonates. Expression increases from day 7 and reaches a plateau at day 10. 3-6.5 moth-old adults express about a third the amount of neonates level. In kidney, expression increases from day 21 and reaches a maximal level at day 35, remains high until 3 months of age.
	Q63279	K1C19_RAT	Keratin, type I cytoskeletal 19 (Cytokeratin-19) (CK-19) (Keratin-19) (K19) (Type I keratin Ka19)	Krt19 Ka19 Krt1-19	Rattus norvegicus (Rat)	403	FUNCTION: Involved in the organization of myofibers. Together with KRT8, helps to link the contractile apparatus to dystrophin at the costameres of striated muscle (By similarity). {ECO:0000250}.	DEVELOPMENTAL STAGE: Found in somatic cells of ovarian cords throughout the fetal ovary development. {ECO:0000269|PubMed:8541209}.
	Q63471	BPIA2_RAT	BPI fold-containing family A member 2 (Neonatal submandibular gland protein) (Parotid secretory protein) (PSP)	Bpifa2 Psp	Rattus norvegicus (Rat)	235	FUNCTION: Has strong antibacterial activity against P. aeruginosa. {ECO:0000250|UniProtKB:Q96DR5}.	DEVELOPMENTAL STAGE: Detected in neonatal submandibular and parotid gland secretion but not in sublingual gland secretion (at protein level). In submandibular gland, expressed at high levels in the first postnatal week, with expression diminishing thereafter. {ECO:0000269|PubMed:9461541}.
T10T9	Entry	Entry Name	Protein names	Gene Names	Organism	Length	Function [CC]	Developmental stage
	P08592	A4_RAT	Amyloid-beta precursor protein (ABPP) (APP) (Alzheimer disease amyloid A4 protein homolog) (Alzheimer disease amyloid protein) (Amyloid precursor protein) (Amyloid-beta (A4) precursor protein) (Amyloid-beta A4 protein) (Amyloidogenic glycoprotein) (AG) [Cleaved into: N-APP; Soluble APP-alpha (S-APP-alpha); Soluble APP-beta (S-APP-beta); C99 (Beta-secretase C-terminal fragment) (Beta-CTF); Amyloid…	App A4 AD1	Rattus norvegicus (Rat)	770	FUNCTION: Functions as a cell surface receptor and performs physiological functions on the surface of neurons relevant to neurite growth, neuronal adhesion and axonogenesis. Interaction between APP molecules on neighboring cells promotes synaptogenesis. Involved in cell mobility and transcription regulation through protein-protein interactions (By similarity). Can promote transcription activation…	DEVELOPMENTAL STAGE: From 6 days to 7 months, levels of KPI-containing isoforms increase in the brain cortex and hippocampus. Levels of L-APP increase in all brain regions during the same period, but levels are low compared to non-L-APP isoforms.
	P31977	EZRI_RAT	Ezrin (Cytovillin) (Villin-2) (p81)	Ezr Vil2	Rattus norvegicus (Rat)	586	FUNCTION: Probably involved in connections of major cytoskeletal structures to the plasma membrane. In epithelial cells, required for the formation of microvilli and membrane ruffles on the apical pole. Along with PLEKHG6, required for normal macropinocytosis (By similarity). {ECO:0000250}.	DEVELOPMENTAL STAGE: Levels increase in the fetal gut epithelium between day 15 and day 20 of gestation and during the first week after birth. {ECO:0000269|PubMed:7640303}.
	P63312	TYB10_RAT	Thymosin beta-10	Tmsb10 Ptmb10 Thyb10	Rattus norvegicus (Rat)	44	FUNCTION: Plays an important role in the organization of the cytoskeleton. Binds to and sequesters actin monomers (G actin) and therefore inhibits actin polymerization (By similarity). {ECO:0000250}.	DEVELOPMENTAL STAGE: Found to decrease dramatically after birth.
	P97546	NPTN_RAT	Neuroplastin (Glycoprotein 55/65) (gp55/65) (Stromal cell-derived receptor 1) (SDR-1)	Nptn Sdfr1 Sdr1	Rattus norvegicus (Rat)	393	FUNCTION: Probable homophilic and heterophilic cell adhesion molecule involved in long term potentiation at hippocampal excitatory synapses through activation of p38MAPK (PubMed:10759566, PubMed:16925595). May also regulate neurite outgrowth by activating the FGFR1 signaling pathway (PubMed:10759566, PubMed:16925595). May play a role in synaptic plasticity (PubMed:10759566, PubMed:16925595). Also…	DEVELOPMENTAL STAGE: Isoform 1 is detectable at all developmental stages starting from postnatal day 1. Isoform 2 is low at postnatal day 1, increases steadily until postnatal days 20-25 and then declines to an intermediate level. {ECO:0000269|PubMed:8995369}.
	Q00657	CSPG4_RAT	Chondroitin sulfate proteoglycan 4 (Chondroitin sulfate proteoglycan NG2) (HSN tumor-specific antigen)	Cspg4 Ng2	Rattus norvegicus (Rat)	2326	FUNCTION: Proteoglycan playing a role in cell proliferation and migration which stimulates endothelial cells motility during microvascular morphogenesis. May also inhibit neurite outgrowth and growth cone collapse during axon regeneration. Cell surface receptor for collagen alpha 2(VI) which may confer cells ability to migrate on that substrate. Binds through its extracellular N-terminus growth f…	DEVELOPMENTAL STAGE: The level of expression is highest on immature, proliferating cells and decreases as these cells differentiate.
	Q63279	K1C19_RAT	Keratin, type I cytoskeletal 19 (Cytokeratin-19) (CK-19) (Keratin-19) (K19) (Type I keratin Ka19)	Krt19 Ka19 Krt1-19	Rattus norvegicus (Rat)	403	FUNCTION: Involved in the organization of myofibers. Together with KRT8, helps to link the contractile apparatus to dystrophin at the costameres of striated muscle (By similarity). {ECO:0000250}.	DEVELOPMENTAL STAGE: Found in somatic cells of ovarian cords throughout the fetal ovary development. {ECO:0000269|PubMed:8541209}.
