# Supplementary material for: Changes of Development from Childhood to Late Adulthood in Rats Tracked by Urinary Proteome
Source: Mol Cell Proteomics. 2023 Mar 31;22(6):100539. doi: 10.1016/j.mcpro.2023.100539 (PMC10326705; doi:10.1016/j.mcpro.2023.100539)
Supplement: Supplemental Table 4 [file mmc4.xlsx]

## Sheet: Sheet1
	Go_name(BP) PAS_Zscore	puberty	young adulthood			middle adulthood			older adulthood			near death (late adulthood)														Legends:The two decimal digits represent the zscore for each biological pathway.
	Time point	T2T1	T3T2	T4T2	T4T3	T5T4	T6T4	T6T5	T7T4	T7T5	T7T6	T8T7	T8T5	T8T6	T9T5	T9T6	T9T7	T9T8	T10T5	T10T6	T10T7	T10T8	T10T9	no.		Legends:The last column of numbers represent that number of zscore greater or less than 0 for each pathway at each time point.
	system development	6.01	-6.47	-6.12	-5.21	-4.93	/	4.8	5.21	5.52	6.32	5.49	5.26	5.39	4.97	4.6	4.64	4.71	4.99	4.87	4.24	-4.63	-4.64	21
	developmental process	7.92	3.46	-7.32	2.66	-6.49	/	5.8	6.48	6.76	7.58	6.58	6.46	6.96	6.1	6.01	6.13	/	6.17	6.31	6.09	-6.05	-6.3	20
	single-organism developmental process	7.74	3.46	-7.26	6.12	-6.46	/	5.8	6.43	6.73	7.53	6.58	6.46	6.96	6.1	5.93	6.04	/	6.17	6.29	6.09	-6.05	-6.3	20
	anatomical structure development	7.31	3.37	-7.08	5.92	-6.23	/	5.57	6.07	6.32	7.01	6.22	6.01	6.27	5.85	5.67	5.65	/	5.73	5.67	5.36	-5.61	-5.73	20
	cardiovascular system development	1.55	-1.87	-1.6	/	-0.83	/	1.12	1.36	1.26	1.78	1.05	1.36	1.48	1.47	1.5	1.22	1.55	1.53	1.85	1.33	1.85	-1.15	20
	circulatory system development	1.61	-1.93	-1.73	/	-0.91	/	1.16	1.41	1.33	1.78	1.1	1.5	1.64	1.6	1.62	1.27	1.6	1.62	1.91	1.4	1.88	-1.2	20
	blood vessel development	1.12	-1.7	-1.43	/	-0.79	/	0.92	1.19	1	1.4	0.75	1.08	1.21	1.41	1.44	1.22	1.48	1.37	1.69	1.29	1.76	-1.07	20
	vasculature development	1.12	-1.75	-1.43	/	-0.79	/	0.98	1.19	1	1.4	0.75	1.08	1.25	1.41	1.44	1.22	1.48	1.37	1.69	1.29	1.76	-1.07	20
	regulation of multicellular organismal development	2.64	-3.06	-3.2	-2.67	-1.92	/	/	2.35	2.79	2.77	2.1	2.21	2.32	2.5	2.26	2.05	2.27	2.48	2.34	1.98	0.14	-2.25	20
	regulation of developmental process	3.45	-0.24	-4.06	-3.36	-2.79	/	/	3.12	3.26	3.19	2.8	2.9	3.01	3.06	2.81	2.77	2.77	2.96	2.92	2.61	-2.78	-2.89	20
	multicellular organism development	6.45	-6.9	-6.37	-5.33	/	/	5.05	5.46	6	6.51	6.03	5.69	5.85	5.17	4.75	4.83	4.81	5.27	5.13	4.96	-5	/	19
	tissue development	3.21	2.85	-3	-2.56	-1.98	/	1.97	2.57	2.38	2.95	2.21	1.92	2.25	2.22	2.34	1.87	1.89	2.08	1.99	/	/	-1.83	19
	regulation of vasculature development	0.35	-0.22	0.61	/	-0.3	-0.29	/	0.57	0.46	0.69	/	0.38	0.6	0.45	0.43	0.22	0.21	0.48	0.67	0.57	0.84	/	18
	positive regulation of developmental process	1.98	-0.22	-2.42	-1.85	-1.82	/	/	1.83	1.83	1.67	1.5	1.69	1.74	1.85	1.74	1.64	1.73	1.77	1.68	/	/	/	17
	animal organ development	4.65	-5.29	-4.38	-3.71	-3.84	/	3.68	3.74	4.32	4.82	4.28	3.88	4.12	3.47	/	/	/	3.68	3.45	/	-3.33	/	16
	negative regulation of developmental process	0.95	-1.66	-1.28	/	/	/	/	1.32	1.32	1.44	/	1.03	1.14	1.08	0.89	/	/	1.02	1.11	1.01	1.76	-1.14	15
	urogenital system development	0.27	-0.24	/	/	-0.5	0.34	0.55	-0.24	/	-1.27	0.01	/	-0.56	/	/	/	/	-1.03	-0.98	-0.83	-0.55	/	13
	kidney development	0.21	0.15	/	/	-0.29	0.91	0.49	-0.22	/	-1.1	/	/	-0.72	/	/	/	/	-1.02	-0.94	-0.83	-0.55	/	12
	negative regulation of vasculature development	0.06	-0.39	-0.1	/	/	/	/	/	/	0.28	/	/	0.23	0.01	/	/	/	/	0.23	0.07	0.54	0.39	10
	cellular developmental process	5.04	-5.53	-5.11	-4.82	-4.35	/	/	4.38	/	4.76	4.74	/	4.58	/	/	/	/	3.8	/	/	/	/	10
	epithelium development	1.72	1.72	-0.23	-1.91	-1.43	/	1.17	-1.55	/	1.44	1.43	/	1.57	/	/	/	/	/	/	/	/	/	10
	renal system development	/	0.15	/	/	/	0.91	0.49	-0.22	/	-1.16	/	/	-0.72	/	/	/	/	-1.03	-0.94	-0.83	-0.55	/	10
	endothelial cell development	-0.37	/	0.21	/	/	/	/	-0.17	/	/	/	/	/	/	0.06	0.02	-0.02	/	0.04	/	0.24	-0.05	9
	gland development	/	/	/	/	/	/	/	0.97	0.99	1.07	/	0.87	0.76	0.83	/	/	/	0.97	0.75	/	/	/	8
	liver development	/	/	/	/	/	/	/	0.42	0.39	0.54	/	0.25	/	0.26	/	0.08	/	0.36	0.25	/	/	/	8
	hepaticobiliary system development	/	/	/	/	/	/	/	0.42	0.39	0.54	/	0.25	/	0.26	/	0.08	/	0.36	0.25	/	/	/	8
	developmental growth	0.83	-0.04	-1.11	/	/	/	/	-1.19	0.86	1.03	/	/	/	0.58	/	/	/	0.67	/	/	/	/	8
	epithelial cell development	0.42	/	0.49	-0.34	/	/	/	/	/	/	/	/	0.32	0.26	0.29	/	/	0.15	/	/	/	/	7
	skin development	0.31	/	-0.51	-0.37	-0.2	/	-0.56	/	/	/	0.22	0.09	/	/	/	/	/	/	/	/	/	/	7
	neuron projection development	0.99	-1.82	-1.66	-1.52	-1.14	/	/	/	/	/	/	1.13	1.19	/	/	/	/	/	/	/	/	/	7
	tube development	0.66	-0.25	-0.89	-1.19	-0.75	/	/	/	/	-0.85	/	/	0.8	/	/	/	/	/	/	/	/	/	7
	metanephric loop of Henle development	/	/	/	/	/	/	/	/	-0.26	-0.27	-0.38	/	/	/	/	/	/	-0.27	-0.22	-0.22	0.18	/	7
	positive regulation of cell development	0.72	/	0.49	-0.13	-0.73	/	/	/	/	/	/	0.78	/	/	/	/	/	0.73	/	/	/	/	6
	neuron development	1.21	-2.18	-1.87	-0.19	-1.38	/	/	/	/	/	/	/	1.4	/	/	/	/	/	/	/	/	/	6
	metanephric proximal tubule development	/	/	/	/	/	/	/	/	-0.32	-0.27	/	/	/	/	/	/	/	-0.27	-0.22	-0.22	0.18	/	6
	proximal tubule development	/	/	/	/	/	/	/	/	-0.32	-0.27	/	/	/	/	/	/	/	-0.27	-0.22	-0.22	0.18	/	6
	endothelium development	-0.04	/	0.13	0.07	/	/	/	-0.01	/	/	/	/	/	/	0.06	/	/	/	/	/	/	/	5
	regulation of cell development	1.24	1.44	-1.65	-1.51	/	/	/	/	/	/	/	/	/	1.11	/	/	/	/	/	/	/	/	5
	brain development	0.75	1.33	-1.26	1.15	-1.11	/	/	/	/	/	/	/	/	/	/	/	/	/	/	/	/	/	5
	cell development	2.98	2.91	-3.32	-1.6	-2.39	/	/	/	/	/	/	/	/	/	/	/	/	/	/	/	/	/	5
	central nervous system development	1.2	-0.42	-1.63	-1.83	-1.24	/	/	/	/	/	/	/	/	/	/	/	/	/	/	/	/	/	5
	forebrain development	0.35	-0.58	-0.75	-0.36	-0.55	/	/	/	/	/	/	/	/	/	/	/	/	/	/	/	/	/	5
	negative regulation of biomineral tissue development	/	/	/	/	/	/	/	/	/	/	/	/	/	-0.15	-0.13	/	/	-0.07	-0.02	/	/	0.43	5
	cartilage development	0.31	/	/	/	/	/	/	/	/	/	/	/	/	0.12	0.2	0.08	/	/	/	/	/	/	4
	positive regulation of vasculature development	/	/	/	/	-0.15	/	/	/	/	0.17	/	/	/	/	/	/	/	/	0.21	0.22	/	/	4
	hematopoietic or lymphoid organ development	0.98	/	-1.06	-1.26	/	/	/	/	/	/	0.92	/	/	/	/	/	/	/	/	/	/	/	4
	head development	1	0.61	-1.47	/	-1.14	/	/	/	/	/	/	/	/	/	/	/	/	/	/	/	/	/	4
	axon development	0.37	-1.06	-1.04	/	/	/	/	/	/	/	/	0.6	/	/	/	/	/	/	/	/	/	/	4
	negative regulation of neuron projection development	/	-0.56	-0.37	/	/	/	/	/	/	/	/	/	/	0.02	/	0.03	/	/	/	/	/	/	4
	nervous system development	2.8	-3.38	-3.4	-0.54	/	/	/	/	/	/	/	/	/	/	/	/	/	/	/	/	/	/	4
	regulation of neuron projection development	/	-1.04	-1.05	/	-0.55	/	/	/	/	/	/	/	/	0.46	/	/	/	/	/	/	/	/	4
	placenta development	0.09	/	/	/	/	/	/	/	/	/	/	0.13	0.17	/	/	/	/	/	/	/	/	/	3
	embryonic organ development	0.6	0.3	-0.74	/	/	/	/	/	/	/	/	/	/	/	/	/	/	/	/	/	/	/	3
	inner ear development	0.34	0.71	-0.49	/	/	/	/	/	/	/	/	/	/	/	/	/	/	/	/	/	/	/	3
	sensory organ development	0.75	0.82	-0.91	/	/	/	/	/	/	/	/	/	/	/	/	/	/	/	/	/	/	/	3
	ear development	0.34	0.71	-0.49	/	/	/	/	/	/	/	/	/	/	/	/	/	/	/	/	/	/	/	3
	immune system development	0.98	/	/	-1.26	/	/	/	/	/	/	0.97	/	/	/	/	/	/	/	/	/	/	/	3
	mesenchymal cell development	0.19	0.17	-0.49	/	/	/	/	/	/	/	/	/	/	/	/	/	/	/	/	/	/	/	3
	reproductive structure development	0.5	/	-0.67	/	/	/	/	/	/	/	/	/	/	/	/	/	/	0.02	/	/	/	/	3
	reproductive system development	0.5	/	-0.67	/	/	/	/	/	/	/	/	/	/	/	/	/	/	0.02	/	/	/	/	3
	embryo development	1.24	-0.91	-1.42	/	/	/	/	/	/	/	/	/	/	/	/	/	/	/	/	/	/	/	3
	skeletal system development	0.65	-1.11	-0.83	/	/	/	/	/	/	/	/	/	/	/	/	/	/	/	/	/	/	/	3
	astrocyte development	-0.09	/	-0.2	/	/	/	/	/	/	/	/	/	/	/	/	/	/	/	/	/	/	0.3	3
	developmental growth involved in morphogenesis	0.25	-0.45	-0.63	/	/	/	/	/	/	/	/	/	/	/	/	/	/	/	/	/	/	/	3
	midbrain development	-0.38	/	/	-0.03	0.07	/	/	/	/	/	/	/	/	/	/	/	/	/	/	/	/	/	3
	positive regulation of neuron projection development	/	/	-0.4	-0.15	-0.29	/	/	/	/	/	/	/	/	/	/	/	/	/	/	/	/	/	3
	loop of Henle development	/	/	/	/	/	/	/	/	-0.26	/	-0.38	/	/	/	/	/	/	/	/	-0.22	/	/	3
	connective tissue development	0.49	/	/	/	/	/	/	/	/	/	/	/	/	/	/	0.08	/	/	/	/	/	/	2
	substantia nigra development	/	/	/	0.1	0.07	/	/	/	/	/	/	/	/	/	/	/	/	/	/	/	/	/	2
	epidermis development	0.43	/	/	/	/	/	-0.32	/	/	/	/	/	/	/	/	/	/	/	/	/	/	/	2
	regulation of osteoclast development	-0.12	/	/	/	/	/	/	/	/	/	/	/	/	/	/	/	/	/	/	/	/	0.35	2
	developmental process involved in reproduction	0.81	/	-0.94	/	/	/	/	/	/	/	/	/	/	/	/	/	/	/	/	/	/	/	2
	hair follicle development	0.08	/	-0.26	/	/	/	/	/	/	/	/	/	/	/	/	/	/	/	/	/	/	/	2
	skin epidermis development	0.08	/	-0.26	/	/	/	/	/	/	/	/	/	/	/	/	/	/	/	/	/	/	/	2
	mesenchyme development	0.26	/	-0.53	/	/	/	/	/	/	/	/	/	/	/	/	/	/	/	/	/	/	/	2
	stem cell development	0.25	/	-0.56	/	/	/	/	/	/	/	/	/	/	/	/	/	/	/	/	/	/	/	2
	biomineral tissue development	0.05	/	-0.46	/	/	/	/	/	/	/	/	/	/	/	/	/	/	/	/	/	/	/	2
	glomerulus development	-0.03	-0.23	/	/	/	/	/	/	/	/	/	/	/	/	/	/	/	/	/	/	/	/	2
	metanephric glomerulus vasculature development	-0.18	/	/	/	/	/	/	/	/	/	/	/	/	/	/	/	/	/	/	-0.38	/	/	2
	corpus callosum development	/	-0.32	-0.2	/	/	/	/	/	/	/	/	/	/	/	/	/	/	/	/	/	/	/	2
	glial cell development	/	/	-0.31	/	/	/	/	/	/	/	/	/	/	/	/	/	/	/	/	-0.22	/	/	2
	regulation of nervous system development	/	/	-1.39	-1.56	/	/	/	/	/	/	/	/	/	/	/	/	/	/	/	/	/	/	2
	positive regulation of nervous system development	/	/	-1.05	-1.12	/	/	/	/	/	/	/	/	/	/	/	/	/	/	/	/	/	/	2
	pharyngeal system development	/	/	/	/	/	/	/	-0.15	/	-0.27	/	/	/	/	/	/	/	/	/	/	/	/	2
	metanephric ascending thin limb development	/	/	/	/	/	/	/	/	-0.17	/	-0.38	/	/	/	/	/	/	/	/	/	/	/	2
	ascending thin limb development	/	/	/	/	/	/	/	/	-0.17	/	-0.38	/	/	/	/	/	/	/	/	/	/	/	2
	metanephric nephron epithelium development	/	/	/	/	/	/	/	/	/	-0.32	-0.54	/	/	/	/	/	/	/	/	/	/	/	2
	metanephric epithelium development	/	/	/	/	/	/	/	/	/	-0.32	-0.54	/	/	/	/	/	/	/	/	/	/	/	2
	cartilage development involved in endochondral bone morphogenesis	0.05	/	/	/	/	/	/	/	/	/	/	/	/	/	/	/	/	/	/	/	/	/	1
	bone development	0.28	/	/	/	/	/	/	/	/	/	/	/	/	/	/	/	/	/	/	/	/	/	1
	camera-type eye development	0.31	/	/	/	/	/	/	/	/	/	/	/	/	/	/	/	/	/	/	/	/	/	1
	embryo development ending in birth or egg hatching	0.66	/	/	/	/	/	/	/	/	/	/	/	/	/	/	/	/	/	/	/	/	/	1
	eye development	0.31	/	/	/	/	/	/	/	/	/	/	/	/	/	/	/	/	/	/	/	/	/	1
	chordate embryonic development	0.58	/	/	/	/	/	/	/	/	/	/	/	/	/	/	/	/	/	/	/	/	/	1
	neural tube development	0.05	/	/	/	/	/	/	/	/	/	/	/	/	/	/	/	/	/	/	/	/	/	1
	heart development	0.42	/	/	/	/	/	/	/	/	/	/	/	/	/	/	/	/	/	/	/	/	/	1
	inner ear receptor cell development	/	0.27	/	/	/	/	/	/	/	/	/	/	/	/	/	/	/	/	/	/	/	/	1
	auditory receptor cell development	/	0.01	/	/	/	/	/	/	/	/	/	/	/	/	/	/	/	/	/	/	/	/	1
	cell migration involved in heart development	/	0.04	/	/	/	/	/	/	/	/	/	/	/	/	/	/	/	/	/	/	/	/	1
	artery development	/	0.27	/	/	/	/	/	/	/	/	/	/	/	/	/	/	/	/	/	/	/	/	1
	neural nucleus development	/	/	/	/	0.07	/	/	/	/	/	/	/	/	/	/	/	/	/	/	/	/	/	1
	cardiac muscle tissue development	/	/	/	/	/	/	/	/	0.14	/	/	/	/	/	/	/	/	/	/	/	/	/	1
	negative regulation of bone development	/	/	/	/	/	/	/	/	/	/	/	/	/	/	/	/	/	/	/	/	0.07	/	1
	cell differentiation involved in embryonic placenta development	/	/	/	/	/	/	/	/	/	/	/	/	/	/	/	/	/	/	/	/	0.12	/	1
	osteoclast development	-0.12	/	/	/	/	/	/	/	/	/	/	/	/	/	/	/	/	/	/	/	/	/	1
	growth plate cartilage development	-0.1	/	/	/	/	/	/	/	/	/	/	/	/	/	/	/	/	/	/	/	/	/	1
	negative regulation of hair follicle development	-0.17	/	/	/	/	/	/	/	/	/	/	/	/	/	/	/	/	/	/	/	/	/	1
	regulation of bone development	-0.12	/	/	/	/	/	/	/	/	/	/	/	/	/	/	/	/	/	/	/	/	/	1
	pulmonary valve development	-0.19	/	/	/	/	/	/	/	/	/	/	/	/	/	/	/	/	/	/	/	/	/	1
	heart valve development	-0.12	/	/	/	/	/	/	/	/	/	/	/	/	/	/	/	/	/	/	/	/	/	1
	palate development	-0.06	/	/	/	/	/	/	/	/	/	/	/	/	/	/	/	/	/	/	/	/	/	1
	central nervous system neuron development	-0.18	/	/	/	/	/	/	/	/	/	/	/	/	/	/	/	/	/	/	/	/	/	1
	myeloid cell development	-0.08	/	/	/	/	/	/	/	/	/	/	/	/	/	/	/	/	/	/	/	/	/	1
	bone cell development	-0.12	/	/	/	/	/	/	/	/	/	/	/	/	/	/	/	/	/	/	/	/	/	1
	cardiac septum development	-0.07	/	/	/	/	/	/	/	/	/	/	/	/	/	/	/	/	/	/	/	/	/	1
	glomerulus vasculature development	-0.11	/	/	/	/	/	/	/	/	/	/	/	/	/	/	/	/	/	/	/	/	/	1
	keratinocyte development	-0.26	/	/	/	/	/	/	/	/	/	/	/	/	/	/	/	/	/	/	/	/	/	1
	collecting duct development	/	-0.05	/	/	/	/	/	/	/	/	/	/	/	/	/	/	/	/	/	/	/	/	1
	negative regulation of cell development	/	-0.48	/	/	/	/	/	/	/	/	/	/	/	/	/	/	/	/	/	/	/	/	1
	negative regulation of nervous system development	/	-0.78	/	/	/	/	/	/	/	/	/	/	/	/	/	/	/	/	/	/	/	/	1
	positive regulation of biomineral tissue development	/	/	-0.25	/	/	/	/	/	/	/	/	/	/	/	/	/	/	/	/	/	/	/	1
	regulation of biomineral tissue development	/	/	-0.29	/	/	/	/	/	/	/	/	/	/	/	/	/	/	/	/	/	/	/	1
	retina vasculature development in camera-type eye	/	/	-0.14	/	/	/	/	/	/	/	/	/	/	/	/	/	/	/	/	/	/	/	1
	developmental maturation	/	/	-0.56	/	/	/	/	/	/	/	/	/	/	/	/	/	/	/	/	/	/	/	1
	development of primary female sexual characteristics	/	/	-0.29	/	/	/	/	/	/	/	/	/	/	/	/	/	/	/	/	/	/	/	1
	atrioventricular valve development	/	/	-0.14	/	/	/	/	/	/	/	/	/	/	/	/	/	/	/	/	/	/	/	1
	development of primary sexual characteristics	/	/	-0.42	/	/	/	/	/	/	/	/	/	/	/	/	/	/	/	/	/	/	/	1
	developmental cell growth	/	/	-0.47	/	/	/	/	/	/	/	/	/	/	/	/	/	/	/	/	/	/	/	1
	regulation of developmental growth	/	/	-0.56	/	/	/	/	/	/	/	/	/	/	/	/	/	/	/	/	/	/	/	1
	cerebral cortex development	/	/	/	-0.02	/	/	/	/	/	/	/	/	/	/	/	/	/	/	/	/	/	/	1
	dendrite development	/	/	/	/	-0.36	/	/	/	/	/	/	/	/	/	/	/	/	/	/	/	/	/	1
	telencephalon development	/	/	/	/	-0.37	/	/	/	/	/	/	/	/	/	/	/	/	/	/	/	/	/	1
	cardiac muscle cell development	/	/	/	/	/	/	/	/	-0.02	/	/	/	/	/	/	/	/	/	/	/	/	/	1
	cardiac cell development	/	/	/	/	/	/	/	/	-0.02	/	/	/	/	/	/	/	/	/	/	/	/	/	1
	metanephric collecting duct development	/	/	/	/	/	/	/	/	/	-0.28	/	/	/	/	/	/	/	/	/	/	/	/	1
	metanephric distal tubule development	/	/	/	/	/	/	/	/	/	/	-0.38	/	/	/	/	/	/	/	/	/	/	/	1
	lymph vessel development	/	/	/	/	/	/	/	/	/	/	/	/	/	/	/	-0.24	/	/	/	/	/	/	1
	genitalia development	/	/	/	/	/	/	/	/	/	/	/	/	/	/	/	/	/	/	/	-0.53	/	/	1
	vagina development	/	/	/	/	/	/	/	/	/	/	/	/	/	/	/	/	/	/	/	-0.44	/	/	1
