# Supplementary material for: Changes of Development from Childhood to Late Adulthood in Rats Tracked by Urinary Proteome
Source: Mol Cell Proteomics. 2023 Mar 31;22(6):100539. doi: 10.1016/j.mcpro.2023.100539 (PMC10326705; doi:10.1016/j.mcpro.2023.100539)
Supplement: Supplemental Table 5 [file mmc5.xlsx]

## Sheet: Set of 10 files_TargetProtein
Checked	Master	Accession	Description	Coverage	# Peptides	# PSMs	# Unique Peptides	# Protein Groups	# AAs	MW [kDa]	calc. pI	Areas: F1: Sample	emPAI	Protein FDR Confidence Sequest HT	# Decoy Proteins Sequest HT	Exp. q-value Sequest HT	Score Sequest HT	# Peptides Sequest HT
FALSE	IsMasterProtein	P02770	Serum albumin OS=Rattus norvegicus GN=Alb PE=1 SV=2	95.5592	137	12855	137	1	608	68.686	6.48	1400000000000	7.65105e+06	High	0	0	49327.1	137
FALSE	IsMasterProtein	P02761	Major urinary protein OS=Rattus norvegicus PE=1 SV=1	82.3204	29	3894	29	1	181	20.723	6.21	700000000000	412462	High	0	0	12003	29
FALSE	IsMasterProtein	P12346	Serotransferrin OS=Rattus norvegicus GN=Tf PE=1 SV=3	79.2264	104	2677	104	1	698	76.346	7.28	770000000000	345510	High	0	0	9762.49	104
FALSE	IsMasterProtein	P05544	Serine protease inhibitor A3L OS=Rattus norvegicus GN=Serpina3l PE=1 SV=3	84.5036	45	2412	34	1	413	46.248	5.67	220000000000	4922.88	High	0	0	9437.99	45
FALSE	IsMasterProtein	Biognosys|iRT-Kit_WR_fusion	Biognosys|iRT-Kit_WR_fusion	100	11	3311	11	1	134	14.157	4.75	300000000000	122.285	High	0	0	8730.17	11
FALSE	IsMasterProtein	P05545	Serine protease inhibitor A3K OS=Rattus norvegicus GN=Serpina3k PE=1 SV=3	80.7692	44	2134	32	1	416	46.532	5.44	150000000000	2510.89	High	0	0	8287.79	44
FALSE	IsMasterProtein	P01835	Ig kappa chain C region, B allele OS=Rattus norvegicus PE=1 SV=1	100	15	2146	9	1	106	11.594	5.16	210000000000	2.15443e+06	High	0	0	8036.28	15
FALSE	IsMasterProtein	P17475	Alpha-1-antiproteinase OS=Rattus norvegicus GN=Serpina1 PE=1 SV=2	63.747	38	1369	38	1	411	46.107	6.07	230000000000	3018.95	High	0	0	5396.22	38
FALSE	IsMasterProtein	P01836	Ig kappa chain C region, A allele OS=Rattus norvegicus PE=1 SV=1	100	17	1263	11	1	106	11.725	5.16	200000000000	4.64159e+06	High	0	0	4447.78	17
FALSE	IsMasterProtein	P04276	Vitamin D-binding protein OS=Rattus norvegicus GN=Gc PE=1 SV=3	80.6723	62	1071	62	1	476	53.509	5.86	38000000000	31621.8	High	0	0	4389.29	62
FALSE	IsMasterProtein	P27590	Uromodulin OS=Rattus norvegicus GN=Umod PE=2 SV=1	49.5342	27	1248	27	1	644	71.015	4.92	440000000000	106.978	High	0	0	4186.88	27
FALSE	IsMasterProtein	P09006	Serine protease inhibitor A3N OS=Rattus norvegicus GN=Serpina3n PE=1 SV=3	63.8756	30	978	28	1	418	46.622	5.47	32000000000	300.995	High	0	0	4162.57	30
FALSE	IsMasterProtein	P02782	Prostatic steroid-binding protein C1 OS=Rattus norvegicus GN=Psbpc1 PE=1 SV=1	48.6486	8	1077	8	1	111	12.754	4.51	180000000000	14677	High	0	0	3950.11	8
FALSE	IsMasterProtein	P14046	Alpha-1-inhibitor 3 OS=Rattus norvegicus GN=A1i3 PE=1 SV=1	56.8043	86	826	26	1	1477	163.67	6.04	32000000000	341.935	High	0	0	3592.3	86
FALSE	IsMasterProtein	P07522	Pro-epidermal growth factor OS=Rattus norvegicus GN=Egf PE=1 SV=2	50.662	60	977	60	1	1133	124.046	6.1	130000000000	91.728	High	0	0	3335.78	60
FALSE	IsMasterProtein	Q03626	Murinoglobulin-1 OS=Rattus norvegicus GN=Mug1 PE=2 SV=1	55.5481	83	770	22	1	1487	165.221	6.01	9800000000	214.443	High	0	0	3300.05	83
FALSE	IsMasterProtein	P81827	Urinary protein 1 OS=Rattus norvegicus PE=1 SV=1	32.6733	4	851	4	1	101	10.952	7.05	230000000000	99	High	0	0	3222.78	4
FALSE	IsMasterProtein	P81828	Urinary protein 2 OS=Rattus norvegicus PE=1 SV=1	32.6733	4	884	4	1	101	11.06	7.56	270000000000	55.234	High	0	0	3029.5	4
FALSE	IsMasterProtein	P01048	T-kininogen 1 OS=Rattus norvegicus GN=Map1 PE=1 SV=2	61.8605	39	802	17	1	430	47.745	6.52	80000000000	4215.97	High	0	0	2699.56	39
FALSE	IsMasterProtein	Q6IE52	Murinoglobulin-2 OS=Rattus norvegicus GN=Mug2 PE=1 SV=1	44.0608	55	628	5	1	1448	161.487	6.6	390000000	27.014	High	0	0	2650.88	55
FALSE	IsMasterProtein	P15083	Polymeric immunoglobulin receptor OS=Rattus norvegicus GN=Pigr PE=1 SV=1	47.4642	42	624	42	1	769	84.745	5.2	14000000000	38.377	High	0	0	2605.43	42
FALSE	IsMasterProtein	P20760	Ig gamma-2A chain C region OS=Rattus norvegicus GN=Igg-2a PE=1 SV=1	65.8385	22	618	19	1	322	35.163	7.68	28000000000	358.381	High	0	0	2578.18	22
FALSE	IsMasterProtein	P01026	Complement C3 OS=Rattus norvegicus GN=C3 PE=1 SV=3	55.6224	103	699	102	1	1663	186.342	6.54	33000000000	31.975	High	0	0	2505.36	103
FALSE	IsMasterProtein	P08932	T-kininogen 2 OS=Rattus norvegicus PE=1 SV=2	81.1628	40	614	15	1	430	47.673	6.35	28000000000	787.046	High	0	0	2225.66	40
FALSE	IsMasterProtein	P00758	Kallikrein-1 OS=Rattus norvegicus GN=Ngfg PE=2 SV=2	62.4521	16	458	16	1	261	28.833	4.72	200000000000	824.404	High	0	0	2169.56	16
FALSE	IsMasterProtein	P98158	Low-density lipoprotein receptor-related protein 2 OS=Rattus norvegicus GN=Lrp2 PE=1 SV=1	38.8197	159	623	159	1	4660	518.937	5.24	14000000000	7.724	High	0	0	2137.23	159
FALSE	IsMasterProtein	Q01177	Plasminogen OS=Rattus norvegicus GN=Plg PE=2 SV=2	82.8818	84	528	84	1	812	90.477	7.08	110000000000	1614.6	High	0	0	1995.42	84
FALSE	IsMasterProtein	Q63041	Alpha-1-macroglobulin OS=Rattus norvegicus GN=A1m PE=1 SV=1	57	70	582	70	1	1500	167.019	6.9	35000000000	36.872	High	0	0	1893.44	70
FALSE	IsMasterProtein	P20059	Hemopexin OS=Rattus norvegicus GN=Hpx PE=1 SV=3	69.1304	46	509	46	1	460	51.318	7.65	84000000000	440.734	High	0	0	1851.65	46
FALSE	IsMasterProtein	P13635	Ceruloplasmin OS=Rattus norvegicus GN=Cp PE=1 SV=3	51.2748	63	563	63	1	1059	120.764	5.58	44000000000	107.571	High	0	0	1805.94	63
FALSE	IsMasterProtein	P83121	Urinary protein 3 OS=Rattus norvegicus PE=3 SV=1	32.6733	2	535	2	1	101	11.092	7.23	100000000000	16.783	High	0	0	1804.02	2
FALSE	IsMasterProtein	P22282	Cystatin-related protein 1 OS=Rattus norvegicus GN=Andpro PE=1 SV=1	65.3409	16	577	14	1	176	21.047	8.63	300000000000	2847.04	High	0	0	1664.04	16
FALSE	IsMasterProtein	P36373	Glandular kallikrein-7, submandibular/renal OS=Rattus norvegicus GN=Klk7 PE=1 SV=1	80.4598	16	422	13	1	261	28.953	6	78000000000	411.463	High	0	0	1491.31	16
FALSE	IsMasterProtein	P07647	Submandibular glandular kallikrein-9 OS=Rattus norvegicus GN=Klk9 PE=1 SV=1	65.251	17	423	12	1	259	28.349	7.34	220000000000	1700.25	High	0	0	1487.75	17
FALSE	IsMasterProtein	P24090	Alpha-2-HS-glycoprotein OS=Rattus norvegicus GN=Ahsg PE=1 SV=2	51.7045	22	345	22	1	352	37.958	6.51	280000000000	123.52	High	0	0	1440.31	22
FALSE	IsMasterProtein	P36953	Afamin OS=Rattus norvegicus GN=Afm PE=3 SV=1	58.0592	44	428	44	1	608	69.29	6.21	42000000000	84.471	High	0	0	1422.01	44
FALSE	IsMasterProtein	P21704	Deoxyribonuclease-1 OS=Rattus norvegicus GN=Dnase1 PE=2 SV=1	60.9155	16	388	16	1	284	32.044	5.25	110000000000	57.171	High	0	0	1378.74	16
FALSE	IsMasterProtein	P02781	Prostatic steroid-binding protein C2 OS=Rattus norvegicus GN=Psbpc2 PE=1 SV=1	26.7857	5	395	5	1	112	12.82	5.19	140000000000	45.416	High	0	0	1324.68	5
FALSE	IsMasterProtein	P36374	Prostatic glandular kallikrein-6 OS=Rattus norvegicus GN=Klk6 PE=3 SV=1	65.1341	13	381	11	1	261	28.994	5.95	36000000000	176.828	High	0	0	1323.08	13
FALSE	IsMasterProtein	Q9QX79	Fetuin-B OS=Rattus norvegicus GN=Fetub PE=2 SV=2	60.582	26	328	26	1	378	41.536	7.09	22000000000	614.848	High	0	0	1313.64	26
FALSE	IsMasterProtein	Q9R0T4	Cadherin-1 OS=Rattus norvegicus GN=Cdh1 PE=1 SV=1	33.07	25	324	25	1	886	98.654	4.81	50000000000	10.325	High	0	0	1270.99	25
FALSE	IsMasterProtein	P02767	Transthyretin OS=Rattus norvegicus GN=Ttr PE=1 SV=1	77.551	16	261	16	1	147	15.71	6.16	30000000000	500.187	High	0	0	1255.36	16
FALSE	IsMasterProtein	P02780	Secretoglobin family 2A member 2 OS=Rattus norvegicus GN=Scgb2a2 PE=1 SV=1	67.3684	7	429	6	1	95	10.723	5.82	230000000000	2510.89	High	0	0	1234.22	7
FALSE	IsMasterProtein	P08723	Prostatic spermine-binding protein OS=Rattus norvegicus GN=Sbp PE=1 SV=1	42.6523	14	237	14	1	279	31.061	4.08	32000000000	41.17	High	0	0	1098.37	14
FALSE	IsMasterProtein	P07632	Superoxide dismutase [Cu-Zn] OS=Rattus norvegicus GN=Sod1 PE=1 SV=2	100	18	275	18	1	154	15.902	6.35	42000000000	4640.59	High	0	0	1087.43	18
FALSE	IsMasterProtein	P06866	Haptoglobin OS=Rattus norvegicus GN=Hp PE=1 SV=3	59.9424	36	343	36	1	347	38.539	6.54	68000000000	1648.65	High	0	0	1070.15	36
FALSE	IsMasterProtein	Q64230	Meprin A subunit alpha OS=Rattus norvegicus GN=Mep1a PE=1 SV=2	38.2353	27	281	27	1	748	85.069	6.04	57000000000	14.348	High	0	0	1035.41	27
FALSE	IsMasterProtein	Q64240	Protein AMBP OS=Rattus norvegicus GN=Ambp PE=1 SV=1	61.3181	26	346	26	1	349	38.826	6	150000000000	140.254	High	0	0	998.496	26
FALSE	IsMasterProtein	Q99041	Protein-glutamine gamma-glutamyltransferase 4 OS=Rattus norvegicus GN=Tgm4 PE=1 SV=2	56.8216	34	263	34	1	667	75.538	7.99	15000000000	28.854	High	0	0	979.104	34
FALSE	IsMasterProtein	P10959	Carboxylesterase 1C OS=Rattus norvegicus GN=Ces1c PE=1 SV=3	44.0801	26	236	25	1	549	60.136	5.73	33000000000	54.048	High	0	0	860.231	26
FALSE	IsMasterProtein	Q68FP1	Gelsolin OS=Rattus norvegicus GN=Gsn PE=1 SV=1	44.6154	27	177	27	1	780	86.014	6.09	21000000000	11.589	High	0	0	799.74	27
FALSE	IsMasterProtein	P07861	Neprilysin OS=Rattus norvegicus GN=Mme PE=1 SV=2	49.7333	40	209	40	1	750	85.741	6.01	12000000000	20.923	High	0	0	725.262	40
FALSE	IsMasterProtein	P20761	Ig gamma-2B chain C region OS=Rattus norvegicus GN=Igh-1a PE=1 SV=1	39.3393	14	216	14	1	333	36.474	7.64	43000000000	371.759	High	0	0	725.085	14
FALSE	IsMasterProtein	P22283	Cystatin-related protein 2 OS=Rattus norvegicus GN=Crp2 PE=2 SV=1	58.5227	14	231	12	1	176	21	9.04	30000000000	350.119	High	0	0	684.464	14
FALSE	IsMasterProtein	P15399	Probasin OS=Rattus norvegicus GN=Pbsn PE=1 SV=1	62.1469	15	312	15	1	177	20.767	9.61	25000000000	810.131	High	0	0	679.888	15
FALSE	IsMasterProtein	P14740	Dipeptidyl peptidase 4 OS=Rattus norvegicus GN=Dpp4 PE=1 SV=2	36.5059	32	210	32	1	767	88.033	6.35	10000000000	13.196	High	0	0	664.246	32
FALSE	IsMasterProtein	Q64319	Neutral and basic amino acid transport protein rBAT OS=Rattus norvegicus GN=Slc3a1 PE=1 SV=1	48.6091	39	206	39	1	683	78.457	5.76	10000000000	20.923	High	0	0	645.725	39
FALSE	IsMasterProtein	Q62930	Complement component C9 OS=Rattus norvegicus GN=C9 PE=2 SV=1	56.6787	38	180	38	1	554	62.241	5.69	9200000000	42.288	High	0	0	629.094	38
FALSE	IsMasterProtein	P14841	Cystatin-C OS=Rattus norvegicus GN=Cst3 PE=1 SV=2	66.4286	10	140	10	1	140	15.427	9.22	54000000000	78.433	High	0	0	591.613	10
FALSE	IsMasterProtein	P15684	Aminopeptidase N OS=Rattus norvegicus GN=Anpep PE=1 SV=2	36.5803	34	150	34	1	965	109.38	5.47	17000000000	13.307	High	0	0	564.947	34
FALSE	IsMasterProtein	P32038	Complement factor D OS=Rattus norvegicus GN=Cfd PE=1 SV=2	55.1331	13	111	13	1	263	28.424	7.06	15000000000	382.119	High	0	0	561.568	13
FALSE	IsMasterProtein	P31977	Ezrin OS=Rattus norvegicus GN=Ezr PE=1 SV=3	55.1195	40	177	28	1	586	69.348	6.1	3200000000	40.246	High	0	0	550.536	40
FALSE	IsMasterProtein	Q9WUW3	Complement factor I OS=Rattus norvegicus GN=Cfi PE=2 SV=1	47.6821	27	149	27	1	604	67.254	7.42	3700000000	13.84	High	0	0	543.733	27
FALSE	IsMasterProtein	P02764	Alpha-1-acid glycoprotein OS=Rattus norvegicus GN=Orm1 PE=2 SV=1	46.8293	17	175	17	1	205	23.56	5.91	46000000000	162.789	High	0	0	534.527	17
FALSE	IsMasterProtein	P20759	Ig gamma-1 chain C region OS=Rattus norvegicus PE=1 SV=1	48.1595	13	147	10	1	326	35.923	6.89	13000000000	202.092	High	0	0	522.617	13
FALSE	IsMasterProtein	P31211	Corticosteroid-binding globulin OS=Rattus norvegicus GN=Serpina6 PE=1 SV=2	40.1515	16	183	16	1	396	44.642	4.98	18000000000	28.936	High	0	0	519.876	16
FALSE	IsMasterProtein	P07314	Gamma-glutamyltranspeptidase 1 OS=Rattus norvegicus GN=Ggt1 PE=1 SV=4	28.169	14	135	14	1	568	61.571	7.58	26000000000	6.499	High	0	0	498.92	14
FALSE	IsMasterProtein	P48199	C-reactive protein OS=Rattus norvegicus GN=Crp PE=1 SV=1	36.5217	6	105	6	1	230	25.452	5	74000000000	9	High	0	0	491.421	6
FALSE	IsMasterProtein	P01015	Angiotensinogen OS=Rattus norvegicus GN=Agt PE=1 SV=1	48.847	20	144	20	1	477	51.949	5.57	14000000000	21.909	High	0	0	485.451	20
FALSE	IsMasterProtein	P04937	Fibronectin OS=Rattus norvegicus GN=Fn1 PE=1 SV=2	15.3411	27	122	27	1	2477	272.341	5.76	22000000000	1.073	High	0	0	472.498	27
FALSE	IsMasterProtein	P20767	Ig lambda-2 chain C region OS=Rattus norvegicus PE=4 SV=1	97.1154	9	122	9	1	104	11.311	5.99	96000000000	267.27	High	0	0	471.794	9
FALSE	IsMasterProtein	P06760	Beta-glucuronidase OS=Rattus norvegicus GN=Gusb PE=2 SV=1	38.4259	24	153	24	1	648	74.746	6.74	30000000000	11.826	High	0	0	467.57	24
FALSE	IsMasterProtein	P08649	Complement C4 OS=Rattus norvegicus GN=C4 PE=1 SV=3	35.521	55	144	55	1	1737	192.042	7.33	9200000000	4.786	High	0	0	464.456	55
FALSE	IsMasterProtein	Q5XI43	Matrix-remodeling-associated protein 8 OS=Rattus norvegicus GN=Mxra8 PE=2 SV=1	51.8325	21	133	21	1	382	42.709	7.39	37000000000	64.793	High	0	0	457.359	21
FALSE	IsMasterProtein	Q6IRK9	Carboxypeptidase Q OS=Rattus norvegicus GN=Cpq PE=1 SV=1	46.822	15	119	15	1	472	52.009	6.42	12000000000	14.849	High	0	0	453.716	15
FALSE	IsMasterProtein	Q63678	Zinc-alpha-2-glycoprotein OS=Rattus norvegicus GN=Azgp1 PE=2 SV=1	47.2973	17	125	17	1	296	33.996	6.24	7400000000	67.129	High	0	0	445.765	17
FALSE	IsMasterProtein	P00689	Pancreatic alpha-amylase OS=Rattus norvegicus GN=Amy2 PE=2 SV=2	44.685	16	123	16	1	508	57.141	8.07	77000000000	10.602	High	0	0	419.807	16
FALSE	IsMasterProtein	O70244	Cubilin OS=Rattus norvegicus GN=Cubn PE=1 SV=2	19.2382	50	115	50	1	3623	398.732	5.69	3300000000	1.666	High	0	0	399.839	50
FALSE	IsMasterProtein	P18292	Prothrombin OS=Rattus norvegicus GN=F2 PE=1 SV=1	36.1426	20	131	20	1	617	70.367	6.71	29000000000	6.197	High	0	0	398.9	20
FALSE	IsMasterProtein	P50123	Glutamyl aminopeptidase OS=Rattus norvegicus GN=Enpep PE=1 SV=2	40	35	123	35	1	945	107.927	5.39	5300000000	5.122	High	0	0	397.533	35
FALSE	IsMasterProtein	P60711	Actin, cytoplasmic 1 OS=Rattus norvegicus GN=Actb PE=1 SV=1	69.6	24	124	10	1	375	41.71	5.48	6800000000	73.057	High	0	0	375.251	24
FALSE	IsMasterProtein	Q63556	Serine protease inhibitor A3M (Fragment) OS=Rattus norvegicus GN=Serpina3m PE=2 SV=1	40.2913	17	119	15	1	412	46.066	5.92	6700000000	9	High	0	0	372.94	17
FALSE	IsMasterProtein	P22057	Prostaglandin-H2 D-isomerase OS=Rattus norvegicus GN=Ptgds PE=1 SV=2	29.6296	8	120	8	1	189	21.288	5.9	34000000000	34.938	High	0	0	371.191	8
FALSE	IsMasterProtein	P05371	Clusterin OS=Rattus norvegicus GN=Clu PE=1 SV=2	42.0582	20	98	20	1	447	51.342	5.71	8000000000	29.079	High	0	0	368.283	20
FALSE	IsMasterProtein	P02650	Apolipoprotein E OS=Rattus norvegicus GN=Apoe PE=1 SV=2	50.641	22	116	22	1	312	35.731	5.27	14000000000	63.495	High	0	0	367.221	22
FALSE	IsMasterProtein	P00787	Cathepsin B OS=Rattus norvegicus GN=Ctsb PE=1 SV=2	41.5929	15	90	15	1	339	37.446	5.6	3800000000	34.938	High	0	0	359.854	15
FALSE	IsMasterProtein	Q99PS8	Histidine-rich glycoprotein OS=Rattus norvegicus GN=Hrg PE=1 SV=1	43.619	22	96	22	1	525	59.012	7.84	11000000000	14.849	High	0	0	353.263	22
FALSE	IsMasterProtein	P97546	Neuroplastin OS=Rattus norvegicus GN=Nptn PE=1 SV=2	19.084	9	113	9	1	393	43.904	8.38	2200000000	2.831	High	0	0	346.959	9
FALSE	IsMasterProtein	P10960	Prosaposin OS=Rattus norvegicus GN=Psap PE=1 SV=1	38.2671	19	112	19	1	554	61.084	5.25	6800000000	6.743	High	0	0	337.25	19
FALSE	IsMasterProtein	P23785	Granulins OS=Rattus norvegicus GN=Grn PE=1 SV=3	38.0952	16	90	16	1	588	63.325	6.47	27000000000	5.21	High	0	0	335.899	16
FALSE	IsMasterProtein	P28826	Meprin A subunit beta OS=Rattus norvegicus GN=Mep1b PE=1 SV=3	35.0852	18	91	18	1	704	79.185	5.36	8100000000	10.659	High	0	0	328.796	18
FALSE	IsMasterProtein	P29598	Urokinase-type plasminogen activator OS=Rattus norvegicus GN=Plau PE=1 SV=1	51.8519	16	83	16	1	432	47.926	7.77	9800000000	9.926	High	0	0	303.559	16
FALSE	IsMasterProtein	P08934	Kininogen-1 OS=Rattus norvegicus GN=Kng1 PE=2 SV=1	27.6995	14	105	10	1	639	70.889	6.8	1200000000	2.262	High	0	0	301.691	14
FALSE	IsMasterProtein	Q6IUU3	Sulfhydryl oxidase 1 OS=Rattus norvegicus GN=Qsox1 PE=1 SV=1	34.1333	25	87	25	1	750	82.36	7.93	3600000000	6.651	High	0	0	301.675	25
FALSE	IsMasterProtein	P01946	Hemoglobin subunit alpha-1/2 OS=Rattus norvegicus GN=Hba1 PE=1 SV=3	83.8028	9	77	9	1	142	15.319	7.97	25000000000	214.443	High	0	0	301.395	9
FALSE	IsMasterProtein	P24268	Cathepsin D OS=Rattus norvegicus GN=Ctsd PE=1 SV=1	37.5921	14	91	14	1	407	44.652	7.09	6800000000	13.925	High	0	0	298.704	14
FALSE	IsMasterProtein	P08937	Odorant-binding protein OS=Rattus norvegicus GN=Obp1f PE=1 SV=1	54.0698	9	86	9	1	172	19.687	5.55	9000000000	14.199	High	0	0	295.916	9
FALSE	IsMasterProtein	P36376	Glandular kallikrein-12, submandibular/renal OS=Rattus norvegicus GN=Klk12 PE=2 SV=1	12.3552	3	116	1	1	259	28.74	5.57	20000000000	1.424	High	0	0	286.805	3
FALSE	IsMasterProtein	Q62867	Gamma-glutamyl hydrolase OS=Rattus norvegicus GN=Ggh PE=1 SV=1	35.3312	16	88	16	1	317	35.807	8.05	24000000000	13.125	High	0	0	282.662	16
FALSE	IsMasterProtein	Q9JJ40	Na(+)/H(+) exchange regulatory cofactor NHE-RF3 OS=Rattus norvegicus GN=Pdzk1 PE=1 SV=2	60.2294	29	77	29	1	523	56.765	5.43	3400000000	9.625	High	0	0	270.413	29
FALSE	IsMasterProtein	P19218	Pancreatic secretory granule membrane major glycoprotein GP2 OS=Rattus norvegicus GN=Gp2 PE=1 SV=1	25.0943	12	81	12	1	530	58.67	5.06	12000000000	4.623	High	0	0	267.667	12
FALSE	IsMasterProtein	O35763	Moesin OS=Rattus norvegicus GN=Msn PE=1 SV=3	51.6464	36	89	24	1	577	67.697	6.54	2500000000	17.548	High	0	0	264.899	36
FALSE	IsMasterProtein	Q9JJ19	Na(+)/H(+) exchange regulatory cofactor NHE-RF1 OS=Rattus norvegicus GN=Slc9a3r1 PE=1 SV=3	54.7753	20	79	20	1	356	38.807	6	7700000000	8.211	High	0	0	264.789	20
FALSE	IsMasterProtein	P97580	Beta-microseminoprotein OS=Rattus norvegicus GN=Msmb PE=1 SV=1	46.0177	9	65	9	1	113	12.741	8.48	12000000000	99	High	0	0	256.499	9
FALSE	IsMasterProtein	O70513	Galectin-3-binding protein OS=Rattus norvegicus GN=Lgals3bp PE=1 SV=2	30.662	15	67	15	1	574	63.701	5.35	10000000000	9.965	High	0	0	252.836	15
FALSE	IsMasterProtein	P42854	Regenerating islet-derived protein 3-gamma OS=Rattus norvegicus GN=Reg3g PE=1 SV=1	50	6	57	6	1	174	19.131	7.69	11000000000	9	High	0	0	247.354	6
FALSE	IsMasterProtein	P68035	Actin, alpha cardiac muscle 1 OS=Rattus norvegicus GN=Actc1 PE=2 SV=1	33.1565	16	89	2	1	377	41.992	5.39	990000000	21.275	High	0	0	241.443	16
FALSE	IsMasterProtein	Q63621	Interleukin-1 receptor accessory protein OS=Rattus norvegicus GN=Il1rap PE=2 SV=1	29.8246	22	73	22	1	570	65.556	7.72	3000000000	6.796	High	0	0	239.065	22
FALSE	IsMasterProtein	P23680	Serum amyloid P-component OS=Rattus norvegicus GN=Apcs PE=2 SV=2	35.5263	9	75	9	1	228	26.159	5.69	6500000000	10.938	High	0	0	234.748	9
FALSE	IsMasterProtein	Q05175	Brain acid soluble protein 1 OS=Rattus norvegicus GN=Basp1 PE=1 SV=2	70.4545	13	45	13	1	220	21.777	4.51	990000000	34.112	High	0	0	230.724	13
FALSE	IsMasterProtein	P26644	Beta-2-glycoprotein 1 OS=Rattus norvegicus GN=Apoh PE=2 SV=2	36.7003	13	63	13	1	297	33.175	8.22	2500000000	9	High	0	0	227.726	13
FALSE	IsMasterProtein	P30152	Neutrophil gelatinase-associated lipocalin OS=Rattus norvegicus GN=Lcn2 PE=1 SV=2	28.2828	9	80	9	1	198	22.461	7.83	34000000000	99	High	0	0	225.233	9
FALSE	IsMasterProtein	Q8CHN3	WAP four-disulfide core domain protein 2 OS=Rattus norvegicus GN=Wfdc2 PE=2 SV=1	52.9762	7	61	7	1	168	17.436	8	16000000000	22.101	High	0	0	225.164	7
FALSE	IsMasterProtein	Q00657	Chondroitin sulfate proteoglycan 4 OS=Rattus norvegicus GN=Cspg4 PE=1 SV=2	17.1109	28	58	28	1	2326	251.754	5.48	740000000	1.276	High	0	0	222.007	28
FALSE	IsMasterProtein	Q63751	Vomeromodulin OS=Rattus norvegicus GN=Bpifb9 PE=1 SV=2	32.9372	14	62	14	1	589	62.754	5.63	4000000000	3.642	High	0	0	220.625	14
FALSE	IsMasterProtein	P04764	Alpha-enolase OS=Rattus norvegicus GN=Eno1 PE=1 SV=4	47.0046	19	63	19	1	434	47.098	6.57	2800000000	6.197	High	0	0	216.319	19
FALSE	IsMasterProtein	P02091	Hemoglobin subunit beta-1 OS=Rattus norvegicus GN=Hbb PE=1 SV=3	85.7143	12	61	3	1	147	15.969	8.07	6300000000	37.312	High	0	0	211.944	12
FALSE	IsMasterProtein	O35568	EGF-containing fibulin-like extracellular matrix protein 1 OS=Rattus norvegicus GN=Efemp1 PE=1 SV=1	52.1298	18	56	18	1	493	54.56	5.11	3200000000	8.183	High	0	0	211.494	18
FALSE	IsMasterProtein	Q01460	Di-N-acetylchitobiase OS=Rattus norvegicus GN=Ctbs PE=1 SV=1	45.5041	12	60	12	1	367	41.504	5.58	3000000000	10.288	High	0	0	209.981	12
FALSE	IsMasterProtein	Q6P7A9	Lysosomal alpha-glucosidase OS=Rattus norvegicus GN=Gaa PE=2 SV=1	33.788	25	71	25	1	953	106.139	5.73	3800000000	5.176	High	0	0	209.177	25
FALSE	IsMasterProtein	P10252	CD48 antigen OS=Rattus norvegicus GN=Cd48 PE=1 SV=1	43.3333	11	59	11	1	240	27.662	7.83	5200000000	14.849	High	0	0	202.971	11
FALSE	IsMasterProtein	Q9EPB1	Dipeptidyl peptidase 2 OS=Rattus norvegicus GN=Dpp7 PE=1 SV=1	44.4	16	70	16	1	500	55.079	5.05	21000000000	7.254	High	0	0	201.675	16
FALSE	IsMasterProtein	P63018	Heat shock cognate 71 kDa protein OS=Rattus norvegicus GN=Hspa8 PE=1 SV=1	37.4613	23	61	19	1	646	70.827	5.52	2000000000	4.878	High	0	0	200.331	23
FALSE	IsMasterProtein	P04639	Apolipoprotein A-I OS=Rattus norvegicus GN=Apoa1 PE=1 SV=2	68.7259	21	61	21	1	259	30.043	5.74	2900000000	67.129	High	0	0	199.42	21
FALSE	IsMasterProtein	Q63257	Interleukin-4 receptor subunit alpha OS=Rattus norvegicus GN=Il4r PE=2 SV=2	8.36454	5	71	5	1	801	86.663	5.14	36000000000	0.682	High	0	0	197.312	5
FALSE	IsMasterProtein	Q5FVF9	Biotinidase OS=Rattus norvegicus GN=Btd PE=2 SV=1	43.762	17	52	17	1	521	57.983	5.87	4100000000	9	High	0	0	196.052	17
FALSE	IsMasterProtein	Q499T2	Gamma-interferon-inducible lysosomal thiol reductase OS=Rattus norvegicus GN=Ifi30 PE=2 SV=1	27.4194	10	53	10	1	248	27.626	4.81	1900000000	99	High	0	0	193.485	10
FALSE	IsMasterProtein	P15978	Class I histocompatibility antigen, Non-RT1.A alpha-1 chain OS=Rattus norvegicus GN=RT1-Aw2 PE=1 SV=1	37.6176	10	58	7	1	319	36.547	5.12	4500000000	6.943	High	0	0	192.197	10
FALSE	IsMasterProtein	P02783	Seminal vesicle secretory protein 4 OS=Rattus norvegicus GN=Svs4 PE=1 SV=1	16.0714	2	56	2	1	112	12.039	8.68	99000000	1.154	High	0	0	187.376	2
FALSE	IsMasterProtein	P16391	RT1 class I histocompatibility antigen, AA alpha chain OS=Rattus norvegicus PE=1 SV=2	22.9111	7	49	4	1	371	41.804	5.44	1900000000	2.899	High	0	0	183.17	7
FALSE	IsMasterProtein	Q6P734	Plasma protease C1 inhibitor OS=Rattus norvegicus GN=Serping1 PE=2 SV=1	40.0794	16	55	16	1	504	55.576	5.83	1400000000	6.667	High	0	0	180.583	16
FALSE	IsMasterProtein	P00714	Alpha-lactalbumin OS=Rattus norvegicus GN=Lalba PE=1 SV=1	28.9308	6	47	6	1	159	17.839	4.86	7000000000	16.783	High	0	0	177.233	6
FALSE	IsMasterProtein	P02651	Apolipoprotein A-IV OS=Rattus norvegicus GN=Apoa4 PE=1 SV=2	62.1483	25	57	25	1	391	44.429	5.22	1800000000	15.681	High	0	0	176.864	25
FALSE	IsMasterProtein	Q99J86	Attractin OS=Rattus norvegicus GN=Atrn PE=2 SV=1	15.7123	20	49	20	1	1432	158.568	7.21	2200000000	1.154	High	0	0	174.194	20
FALSE	IsMasterProtein	P85971	6-phosphogluconolactonase OS=Rattus norvegicus GN=Pgls PE=1 SV=1	59.144	10	45	10	1	257	27.217	5.85	2700000000	15.379	High	0	0	170.631	10
FALSE	IsMasterProtein	P11517	Hemoglobin subunit beta-2 OS=Rattus norvegicus PE=1 SV=2	75.5102	11	50	2	1	147	15.972	8.79	4500000000	37.312	High	0	0	169.682	11
FALSE	IsMasterProtein	P04916	Retinol-binding protein 4 OS=Rattus norvegicus GN=Rbp4 PE=1 SV=1	40.2985	8	44	8	1	201	23.205	5.99	3500000000	5.579	High	0	0	169.548	8
FALSE	IsMasterProtein	Q63083	Nucleobindin-1 OS=Rattus norvegicus GN=Nucb1 PE=1 SV=1	48.1481	23	50	23	1	459	53.474	5.12	1200000000	10.721	High	0	0	167.976	23
FALSE	IsMasterProtein	P19468	Glutamate--cysteine ligase catalytic subunit OS=Rattus norvegicus GN=Gclc PE=1 SV=2	32.0251	17	46	17	1	637	72.573	5.63	1800000000	2.728	High	0	0	159.313	17
FALSE	IsMasterProtein	Q63416	Inter-alpha-trypsin inhibitor heavy chain H3 OS=Rattus norvegicus GN=Itih3 PE=2 SV=1	24.69	18	48	18	1	887	99.036	6.25	3500000000	2.814	High	0	0	159.205	18
FALSE	IsMasterProtein	Q08420	Extracellular superoxide dismutase [Cu-Zn] OS=Rattus norvegicus GN=Sod3 PE=1 SV=2	31.1475	5	43	5	1	244	26.603	6.6	10000000000	9	High	0	0	157.365	5
FALSE	IsMasterProtein	Q00238	Intercellular adhesion molecule 1 OS=Rattus norvegicus GN=Icam1 PE=2 SV=1	14.3119	7	46	7	1	545	60.104	6.95	1600000000	1.783	High	0	0	153.281	7
FALSE	IsMasterProtein	Q9JHY1	Junctional adhesion molecule A OS=Rattus norvegicus GN=F11r PE=1 SV=1	26	7	45	7	1	300	32.349	6.57	12000000000	6.499	High	0	0	148.139	7
FALSE	IsMasterProtein	P07151	Beta-2-microglobulin OS=Rattus norvegicus GN=B2m PE=1 SV=1	58.8235	8	52	8	1	119	13.711	8	15000000000	463.159	High	0	0	140.4	8
FALSE	IsMasterProtein	Q920A6	Retinoid-inducible serine carboxypeptidase OS=Rattus norvegicus GN=Scpep1 PE=2 SV=1	27.2124	11	57	11	1	452	51.142	5.53	2900000000	10.053	High	0	0	137.205	11
FALSE	IsMasterProtein	P62161	Calmodulin OS=Rattus norvegicus GN=Calm1 PE=1 SV=2	51.6779	7	44	7	1	149	16.827	4.22	2200000000	30.623	High	0	0	131.932	7
FALSE	IsMasterProtein	P13432	SMR1 protein OS=Rattus norvegicus GN=Vcsa1 PE=1 SV=1	29.4521	3	19	3	1	146	15.96	8.19	10000000000	214.443	High	0	0	126.726	3
FALSE	IsMasterProtein	Q9EPH1	Alpha-1B-glycoprotein OS=Rattus norvegicus GN=A1bg PE=2 SV=2	26.1209	13	32	13	1	513	56.443	7.28	3800000000	4.38	High	0	0	124.918	13
FALSE	IsMasterProtein	P13596	Neural cell adhesion molecule 1 OS=Rattus norvegicus GN=Ncam1 PE=1 SV=1	10.6061	6	40	6	1	858	94.599	4.92	630000000	0.514	High	0	0	119.401	6
FALSE	IsMasterProtein	Q9EQV6	Tripeptidyl-peptidase 1 OS=Rattus norvegicus GN=Tpp1 PE=1 SV=1	33.3925	12	25	12	1	563	61.294	6.74	2300000000	4.055	High	0	0	118.264	12
FALSE	IsMasterProtein	Q5XI73	Rho GDP-dissociation inhibitor 1 OS=Rattus norvegicus GN=Arhgdia PE=1 SV=1	39.2157	6	29	6	1	204	23.393	5.2	570000000	3.642	High	0	0	117.041	6
FALSE	IsMasterProtein	P26051	CD44 antigen OS=Rattus norvegicus GN=Cd44 PE=1 SV=2	8.94632	3	34	3	1	503	55.911	5.16	6000000000	0.585	High	0	0	116.929	3
FALSE	IsMasterProtein	O35217	Multiple inositol polyphosphate phosphatase 1 OS=Rattus norvegicus GN=Minpp1 PE=1 SV=3	33.6798	15	33	15	1	481	54.555	6.9	2600000000	4.995	High	0	0	116.742	15
FALSE	IsMasterProtein	Q9ESS6	Basal cell adhesion molecule OS=Rattus norvegicus GN=Bcam PE=2 SV=1	34.1346	17	44	17	1	624	67.469	5.78	1400000000	3.125	High	0	0	116.586	17
FALSE	IsMasterProtein	Q0PMD2	Anthrax toxin receptor 1 OS=Rattus norvegicus GN=Antxr1 PE=1 SV=2	16.0142	10	34	10	1	562	62.28	7.59	3300000000	2.981	High	0	0	116.253	10
FALSE	IsMasterProtein	P00762	Anionic trypsin-1 OS=Rattus norvegicus GN=Prss1 PE=1 SV=1	8.13008	1	27	1	1	246	25.943	4.89	100000000000	0.931	High	0	0	115.737	1
FALSE	IsMasterProtein	P08721	Osteopontin OS=Rattus norvegicus GN=Spp1 PE=1 SV=2	26.4984	7	30	7	1	317	34.942	4.53	4700000000	5.31	High	0	0	114.812	7
FALSE	IsMasterProtein	Q9JI85	Nucleobindin-2 OS=Rattus norvegicus GN=Nucb2 PE=1 SV=1	34.7619	14	38	14	1	420	50.059	5.11	500000000	5.813	High	0	0	112.243	14
FALSE	IsMasterProtein	Q99MA2	Xaa-Pro aminopeptidase 2 OS=Rattus norvegicus GN=Xpnpep2 PE=1 SV=1	17.0623	11	35	11	1	674	76.032	5.74	1800000000	2.162	High	0	0	111.312	11
FALSE	IsMasterProtein	P82450	Sialate O-acetylesterase OS=Rattus norvegicus GN=Siae PE=1 SV=2	24.5387	11	31	11	1	542	60.427	7.69	3300000000	2.415	High	0	0	110.939	11
FALSE	IsMasterProtein	Q9JIK1	Cadherin-related family member 5 OS=Rattus norvegicus GN=Cdhr5 PE=1 SV=1	16.5893	11	29	11	1	862	90.92	4.83	4500000000	1.412	High	0	0	102.111	11
FALSE	IsMasterProtein	O70417	Prolactin-inducible protein homolog OS=Rattus norvegicus GN=Pip PE=2 SV=1	19.1781	3	32	3	1	146	16.428	4.75	11000000000	24.119	High	0	0	101.926	3
FALSE	IsMasterProtein	P62982	Ubiquitin-40S ribosomal protein S27a OS=Rattus norvegicus GN=Rps27a PE=1 SV=2	29.4872	6	29	6	1	156	17.939	9.64	9600000000	5.579	High	0	0	101.718	6
FALSE	IsMasterProtein	Q6DGG1	Protein ABHD14B OS=Rattus norvegicus GN=Abhd14b PE=2 SV=1	40.9524	8	29	8	1	210	22.604	6.01	2500000000	11.115	High	0	0	101.44	8
FALSE	IsMasterProtein	P80067	Dipeptidyl peptidase 1 OS=Rattus norvegicus GN=Ctsc PE=1 SV=3	28.7879	8	25	8	1	462	52.202	6.89	4100000000	2.008	High	0	0	100.153	8
FALSE	IsMasterProtein	P20762	Ig gamma-2C chain C region OS=Rattus norvegicus PE=2 SV=1	36.7781	10	31	10	1	329	36.548	8.22	2000000000	14.849	High	0	0	99.1467	10
FALSE	IsMasterProtein	P01681	Ig kappa chain V region S211 OS=Rattus norvegicus PE=1 SV=1	50.4587	3	30	3	1	109	11.94	7.93	1700000000	9	High	0	0	98.973	3
FALSE	IsMasterProtein	P47820	Angiotensin-converting enzyme OS=Rattus norvegicus GN=Ace PE=1 SV=1	17.5933	18	28	18	1	1313	150.812	6.58	1400000000	0.949	High	0	0	98.155	18
FALSE	IsMasterProtein	P31044	Phosphatidylethanolamine-binding protein 1 OS=Rattus norvegicus GN=Pebp1 PE=1 SV=3	57.754	11	24	11	1	187	20.788	5.8	3100000000	18.953	High	0	0	97.0222	11
FALSE	IsMasterProtein	P63102	14-3-3 protein zeta/delta OS=Rattus norvegicus GN=Ywhaz PE=1 SV=1	53.8776	12	31	9	1	245	27.754	4.79	1000000000	5.158	High	0	0	96.8393	12
FALSE	IsMasterProtein	P00786	Pro-cathepsin H OS=Rattus norvegicus GN=Ctsh PE=1 SV=1	38.7387	10	42	10	1	333	37.08	8.41	1900000000	3.437	High	0	0	96.2063	10
FALSE	IsMasterProtein	Q64268	Heparin cofactor 2 OS=Rattus norvegicus GN=Serpind1 PE=1 SV=1	22.9645	12	30	12	1	479	54.517	6.96	1900000000	2.29	High	0	0	94.5784	12
FALSE	IsMasterProtein	P42123	L-lactate dehydrogenase B chain OS=Rattus norvegicus GN=Ldhb PE=1 SV=2	33.5329	12	32	11	1	334	36.589	6.05	1000000000	4.179	High	0	0	93.7562	12
FALSE	IsMasterProtein	Q9QZA2	Programmed cell death 6-interacting protein OS=Rattus norvegicus GN=Pdcd6ip PE=1 SV=2	25.0859	18	32	18	1	873	96.57	6.52	560000000	1.384	High	0	0	93.1476	18
FALSE	IsMasterProtein	Q03191	Trefoil factor 3 OS=Rattus norvegicus GN=Tff3 PE=1 SV=1	50.6173	2	26	2	1	81	8.938	4.82	14000000000	4.623	High	0	0	91.8843	2
FALSE	IsMasterProtein	P06761	78 kDa glucose-regulated protein OS=Rattus norvegicus GN=Hspa5 PE=1 SV=1	35.474	19	33	17	1	654	72.302	5.16	760000000	2.075	High	0	0	91.4862	19
FALSE	IsMasterProtein	P51635	Alcohol dehydrogenase [NADP(+)] OS=Rattus norvegicus GN=Akr1a1 PE=1 SV=2	34.1538	9	25	9	1	325	36.483	7.31	690000000	1.873	High	0	0	90.6465	9
FALSE	IsMasterProtein	P47967	Galectin-5 OS=Rattus norvegicus GN=Lgals5 PE=1 SV=2	73.7931	8	29	6	1	145	16.186	6.67	5400000000	14.849	High	0	0	89.5638	8
FALSE	IsMasterProtein	Q6AYS7	Aminoacylase-1A OS=Rattus norvegicus GN=Acy1a PE=1 SV=1	28.6765	10	28	10	1	408	45.775	6.48	2200000000	2.162	High	0	0	89.3642	10
FALSE	IsMasterProtein	P07154	Cathepsin L1 OS=Rattus norvegicus GN=Ctsl PE=1 SV=2	25.1497	8	29	8	1	334	37.636	6.83	2400000000	3.87	High	0	0	88.9263	8
FALSE	IsMasterProtein	Q62635	Mucin-2 (Fragment) OS=Rattus norvegicus GN=Muc2 PE=1 SV=1	10.9055	13	24	13	1	1513	165.928	5.39	540000000	0.595	High	0	0	88.5719	13
FALSE	IsMasterProtein	Q9EQV9	Carboxypeptidase B2 OS=Rattus norvegicus GN=Cpb2 PE=2 SV=1	22.5118	10	31	10	1	422	48.796	8.41	1600000000	2.455	High	0	0	88.5698	10
FALSE	IsMasterProtein	Q01205	Dihydrolipoyllysine-residue succinyltransferase component of 2-oxoglutarate dehydrogenase complex, mitochondrial OS=Rattus norvegicus GN=Dlst PE=1 SV=2	11.2335	3	21	3	1	454	48.894	8.69	580000000	0.688	High	0	0	87.5264	3
FALSE	IsMasterProtein	P29975	Aquaporin-1 OS=Rattus norvegicus GN=Aqp1 PE=1 SV=4	15.2416	4	21	4	1	269	28.838	7.83	880000000	1.154	High	0	0	87.3497	4
FALSE	IsMasterProtein	Q9QXQ0	Alpha-actinin-4 OS=Rattus norvegicus GN=Actn4 PE=1 SV=2	23.7102	14	24	14	1	911	104.849	5.44	520000000	0.795	High	0	0	86.9124	14
FALSE	IsMasterProtein	P07171	Calbindin OS=Rattus norvegicus GN=Calb1 PE=1 SV=2	35.6322	10	28	10	1	261	29.975	4.83	2400000000	6.499	High	0	0	85.9458	10
FALSE	IsMasterProtein	Q6AYD4	Endothelial cell-selective adhesion molecule OS=Rattus norvegicus GN=Esam PE=1 SV=1	16.7513	5	22	5	1	394	41.91	9.23	7500000000	0.905	High	0	0	85.195	5
FALSE	IsMasterProtein	P50430	Arylsulfatase B OS=Rattus norvegicus GN=Arsb PE=2 SV=2	22.7273	10	26	10	1	528	58.922	6.6	1100000000	2.039	High	0	0	85.0568	10
FALSE	IsMasterProtein	P00884	Fructose-bisphosphate aldolase B OS=Rattus norvegicus GN=Aldob PE=1 SV=2	27.7473	9	24	9	1	364	39.593	8.4	890000000	1.994	High	0	0	82.8539	9
FALSE	IsMasterProtein	Q62638	Golgi apparatus protein 1 OS=Rattus norvegicus GN=Glg1 PE=1 SV=1	11.7848	11	20	11	1	1171	133.469	6.9	430000000	0.484	High	0	0	82.7444	11
FALSE	IsMasterProtein	P29534	Vascular cell adhesion protein 1 OS=Rattus norvegicus GN=Vcam1 PE=2 SV=1	20.433	10	27	10	1	739	81.194	5.24	2300000000	1.154	High	0	0	82.138	10
FALSE	IsMasterProtein	Q4V885	Collectin-12 OS=Rattus norvegicus GN=Colec12 PE=2 SV=1	8.62534	7	23	7	1	742	81.496	5.44	2000000000	0.554	High	0	0	80.4963	7
FALSE	IsMasterProtein	P20611	Lysosomal acid phosphatase OS=Rattus norvegicus GN=Acp2 PE=1 SV=1	25.2955	12	29	12	1	423	48.288	6.64	8200000000	4.179	High	0	0	80.1377	12
FALSE	IsMasterProtein	P18418	Calreticulin OS=Rattus norvegicus GN=Calr PE=1 SV=1	29.3269	11	23	11	1	416	47.966	4.49	370000000	1.913	High	0	0	80.1349	11
FALSE	IsMasterProtein	Q63772	Growth arrest-specific protein 6 OS=Rattus norvegicus GN=Gas6 PE=1 SV=1	17.6558	10	22	10	1	674	74.59	5.91	1200000000	0.823	High	0	0	80.0679	10
FALSE	IsMasterProtein	B5DFC9	Nidogen-2 OS=Rattus norvegicus GN=Nid2 PE=2 SV=1	10.9599	8	19	8	1	1396	152.88	5.47	1000000000	0.468	High	0	0	79.1736	8
FALSE	IsMasterProtein	P53813	Vitamin K-dependent protein S OS=Rattus norvegicus GN=Pros1 PE=2 SV=1	22.963	15	25	15	1	675	74.579	5.48	850000000	1.894	High	0	0	78.8457	15
FALSE	IsMasterProtein	Q562C9	1,2-dihydroxy-3-keto-5-methylthiopentene dioxygenase OS=Rattus norvegicus GN=Adi1 PE=2 SV=1	33.5196	5	19	5	1	179	21.448	5.35	5700000000	7.254	High	0	0	76.8711	5
FALSE	IsMasterProtein	Q6MG61	Chloride intracellular channel protein 1 OS=Rattus norvegicus GN=Clic1 PE=1 SV=1	56.4315	8	19	8	1	241	26.964	5.17	1800000000	1.955	High	0	0	76.5849	8
FALSE	IsMasterProtein	P80254	D-dopachrome decarboxylase OS=Rattus norvegicus GN=Ddt PE=1 SV=3	71.1864	6	22	6	1	118	13.125	6.54	2000000000	9	High	0	0	76.5478	6
FALSE	IsMasterProtein	P08592	Amyloid beta A4 protein OS=Rattus norvegicus GN=App PE=1 SV=2	14.8052	9	23	9	1	770	86.649	4.81	940000000	0.855	High	0	0	76.4448	9
FALSE	IsMasterProtein	G3V686	Resistin-like gamma OS=Rattus norvegicus GN=Retnlg PE=2 SV=1	38.7387	5	28	5	1	111	11.814	7.42	1200000000	20.544	High	0	0	74.8083	5
FALSE	IsMasterProtein	P62260	14-3-3 protein epsilon OS=Rattus norvegicus GN=Ywhae PE=1 SV=1	41.1765	10	27	8	1	255	29.155	4.74	340000000	4.275	High	0	0	74.7159	10
FALSE	IsMasterProtein	P04785	Protein disulfide-isomerase OS=Rattus norvegicus GN=P4hb PE=1 SV=2	21.8075	11	26	11	1	509	56.916	4.93	740000000	1.424	High	0	0	73.8135	11
FALSE	IsMasterProtein	P48500	Triosephosphate isomerase OS=Rattus norvegicus GN=Tpi1 PE=1 SV=2	44.5783	9	20	9	1	249	26.832	7.24	1100000000	3.217	High	0	0	73.0114	9
FALSE	IsMasterProtein	Q04807	Glycosylation-dependent cell adhesion molecule 1 OS=Rattus norvegicus GN=Glycam1 PE=2 SV=1	21.9178	3	23	3	1	146	15.431	4.77	20000000000	3.217	High	0	0	72.2967	3
FALSE	IsMasterProtein	O88767	Protein DJ-1 OS=Rattus norvegicus GN=Park7 PE=1 SV=1	52.9101	8	21	8	1	189	19.961	6.77	690000000	6.017	High	0	0	70.8378	8
FALSE	IsMasterProtein	P52759	2-iminobutanoate/2-iminopropanoate deaminase OS=Rattus norvegicus GN=Rida PE=1 SV=3	53.2847	6	21	6	1	137	14.295	8.1	2300000000	4.012	High	0	0	70.4644	6
FALSE	IsMasterProtein	P16573	Carcinoembryonic antigen-related cell adhesion molecule 1 OS=Rattus norvegicus GN=Ceacam1 PE=1 SV=4	13.6802	5	25	2	1	519	57.375	5.92	40000000000	0.509	High	0	0	70.1112	5
FALSE	IsMasterProtein	P35859	Insulin-like growth factor-binding protein complex acid labile subunit OS=Rattus norvegicus GN=Igfals PE=1 SV=1	18.9055	9	21	9	1	603	66.77	6.52	950000000	2.03	High	0	0	69.7229	9
FALSE	IsMasterProtein	P11232	Thioredoxin OS=Rattus norvegicus GN=Txn PE=1 SV=2	40.9524	4	23	4	1	105	11.666	4.92	6900000000	12.895	High	0	0	69.2221	4
FALSE	IsMasterProtein	Q641Z6	EH domain-containing protein 1 OS=Rattus norvegicus GN=Ehd1 PE=1 SV=1	33.1461	11	17	11	1	534	60.565	6.83	310000000	1.352	High	0	0	68.6517	11
FALSE	IsMasterProtein	P50399	Rab GDP dissociation inhibitor beta OS=Rattus norvegicus GN=Gdi2 PE=1 SV=2	36.4045	12	22	9	1	445	50.505	6.25	460000000	2.433	High	0	0	68.4314	12
FALSE	IsMasterProtein	Q62812	Myosin-9 OS=Rattus norvegicus GN=Myh9 PE=1 SV=3	9.79092	14	20	14	1	1961	226.197	5.6	150000000	0.379	High	0	0	68.0076	14
FALSE	IsMasterProtein	P16617	Phosphoglycerate kinase 1 OS=Rattus norvegicus GN=Pgk1 PE=1 SV=2	33.8129	8	17	8	1	417	44.51	7.9	520000000	1.212	High	0	0	67.8738	8
FALSE	IsMasterProtein	P04906	Glutathione S-transferase P OS=Rattus norvegicus GN=Gstp1 PE=1 SV=2	19.5238	4	18	4	1	210	23.424	7.36	2600000000	4.623	High	0	0	67.4286	4
FALSE	IsMasterProtein	P00731	Carboxypeptidase A1 OS=Rattus norvegicus GN=Cpa1 PE=2 SV=2	24.3437	8	21	8	1	419	47.168	5.76	890000000	1.994	High	0	0	66.1066	8
FALSE	IsMasterProtein	Q4QQW8	Putative phospholipase B-like 2 OS=Rattus norvegicus GN=Plbd2 PE=1 SV=2	24.9573	11	18	11	1	585	65.414	6.7	1100000000	2.29	High	0	0	65.844	11
FALSE	IsMasterProtein	P04797	Glyceraldehyde-3-phosphate dehydrogenase OS=Rattus norvegicus GN=Gapdh PE=1 SV=3	46.2462	10	16	8	1	333	35.805	8.03	930000000	2.511	High	0	0	65.7237	10
FALSE	IsMasterProtein	P17164	Tissue alpha-L-fucosidase OS=Rattus norvegicus GN=Fuca1 PE=1 SV=1	24.4589	11	24	11	1	462	53.452	6.24	870000000	2.03	High	0	0	64.6773	11
FALSE	IsMasterProtein	P22006	Seminal vesicle secretory protein 2 OS=Rattus norvegicus GN=Svs2 PE=1 SV=1	17.6329	8	19	8	1	414	45.511	9.89	320000000	0.874	High	0	0	64.5271	8
FALSE	IsMasterProtein	P14630	Apolipoprotein M OS=Rattus norvegicus GN=Apom PE=1 SV=2	31.5789	6	26	6	1	190	21.499	6.09	13000000000	5.813	High	0	0	64.435	6
FALSE	IsMasterProtein	P30120	Metalloproteinase inhibitor 1 OS=Rattus norvegicus GN=Timp1 PE=1 SV=2	35.023	5	17	5	1	217	23.778	8.09	570000000	3.642	High	0	0	64.0105	5
FALSE	IsMasterProtein	P04642	L-lactate dehydrogenase A chain OS=Rattus norvegicus GN=Ldha PE=1 SV=1	34.3373	8	18	6	1	332	36.427	8.27	980000000	1.512	High	0	0	62.732	8
FALSE	IsMasterProtein	O55006	Protein RoBo-1 OS=Rattus norvegicus PE=1 SV=1	28.75	7	18	7	1	240	26.17	7.33	1700000000	5.813	High	1	0.00414938	62.4585	7
FALSE	IsMasterProtein	Q63691	Monocyte differentiation antigen CD14 OS=Rattus norvegicus GN=Cd14 PE=2 SV=2	33.3333	9	13	9	1	372	40.029	5.52	2400000000	3.217	High	1	0.00414938	61.9369	9
FALSE	IsMasterProtein	Q63467	Trefoil factor 1 OS=Rattus norvegicus GN=Tff1 PE=3 SV=1	33.3333	6	19	6	1	81	9.148	4.83	7200000000	176.828	High	1	0.00414938	61.9104	6
FALSE	IsMasterProtein	P97574	Stanniocalcin-1 OS=Rattus norvegicus GN=Stc1 PE=2 SV=1	32.7935	7	14	7	1	247	27.49	8.13	1400000000	2.384	High	1	0.00414938	61.1402	7
FALSE	IsMasterProtein	Q62632	Follistatin-related protein 1 OS=Rattus norvegicus GN=Fstl1 PE=1 SV=1	21.8954	5	16	5	1	306	34.6	5.99	1000000000	1.404	High	2	0.00716846	60.0357	5
FALSE	IsMasterProtein	Q8VIF7	Selenium-binding protein 1 OS=Rattus norvegicus GN=Selenbp1 PE=1 SV=1	26.2712	9	17	9	1	472	52.498	6.57	730000000	1.438	High	2	0.00716846	59.7409	9
FALSE	IsMasterProtein	Q9WTQ2	Podocalyxin OS=Rattus norvegicus GN=Podxl PE=1 SV=2	24.5361	8	22	8	1	485	51.627	4.91	1200000000	2.594	High	2	0.00716846	59.1065	8
FALSE	IsMasterProtein	P02625	Parvalbumin alpha OS=Rattus norvegicus GN=Pvalb PE=1 SV=2	53.6364	6	19	6	1	110	11.918	5.19	2600000000	11.915	High	2	0.00716846	58.3876	6
FALSE	IsMasterProtein	P16296	Coagulation factor IX OS=Rattus norvegicus GN=F9 PE=2 SV=2	30.7359	12	21	12	1	462	51.775	5.3	610000000	2.29	High	2	0.00716846	58.3594	12
FALSE	IsMasterProtein	P27274	CD59 glycoprotein OS=Rattus norvegicus GN=Cd59 PE=1 SV=2	35.7143	5	28	5	1	126	13.781	8.48	3900000000	2.594	High	2	0.00716846	58.3563	5
FALSE	IsMasterProtein	P19112	Fructose-1,6-bisphosphatase 1 OS=Rattus norvegicus GN=Fbp1 PE=1 SV=2	30.303	7	14	7	1	363	39.584	5.77	640000000	1.994	High	2	0.00716846	57.9094	7
FALSE	IsMasterProtein	P46462	Transitional endoplasmic reticulum ATPase OS=Rattus norvegicus GN=Vcp PE=1 SV=3	14.7643	10	22	10	1	806	89.293	5.26	340000000	0.778	High	2	0.00716846	57.8389	10
FALSE	IsMasterProtein	P08289	Alkaline phosphatase, tissue-nonspecific isozyme OS=Rattus norvegicus GN=Alpl PE=1 SV=2	14.313	7	20	6	1	524	57.623	6.92	750000000	0.951	High	2	0.00716846	57.5535	7
FALSE	IsMasterProtein	Q4FZV0	Beta-mannosidase OS=Rattus norvegicus GN=Manba PE=2 SV=1	19.6368	15	21	15	1	881	101.157	7.24	820000000	1.434	High	2	0.00716846	56.8555	15
FALSE	IsMasterProtein	O35244	Peroxiredoxin-6 OS=Rattus norvegicus GN=Prdx6 PE=1 SV=3	41.9643	9	20	9	1	224	24.803	5.94	540000000	4.412	High	2	0.00716846	55.4243	9
FALSE	IsMasterProtein	P34901	Syndecan-4 OS=Rattus norvegicus GN=Sdc4 PE=1 SV=1	27.2277	4	22	4	1	202	21.948	4.39	1900000000	1.848	High	2	0.00716846	54.7183	4
FALSE	IsMasterProtein	P47853	Biglycan OS=Rattus norvegicus GN=Bgn PE=2 SV=1	27.1003	7	14	7	1	369	41.68	7.52	530000000	2.793	High	2	0.00716846	54.6517	7
FALSE	IsMasterProtein	Q6IFW6	Keratin, type I cytoskeletal 10 OS=Rattus norvegicus GN=Krt10 PE=3 SV=1	18.251	9	18	6	1	526	56.47	5.15	320000000	1.264	High	2	0.00716846	54.4337	9
FALSE	IsMasterProtein	Q62975	Protein Z-dependent protease inhibitor OS=Rattus norvegicus GN=Serpina10 PE=2 SV=2	30.5046	11	18	11	1	436	50.212	6.81	330000000	1.894	High	2	0.00716846	54.3153	11
FALSE	IsMasterProtein	P43303	Interleukin-1 receptor type 2 OS=Rattus norvegicus GN=Il1r2 PE=2 SV=1	21.1538	8	19	8	1	416	46.324	7.85	3300000000	1.424	High	2	0.00716846	54.3138	8
FALSE	IsMasterProtein	P50115	Protein S100-A8 OS=Rattus norvegicus GN=S100a8 PE=1 SV=3	41.573	4	15	4	1	89	10.232	6.05	1300000000	9	High	2	0.00716846	53.8779	4
FALSE	IsMasterProtein	Q03336	Regucalcin OS=Rattus norvegicus GN=Rgn PE=1 SV=3	34.4482	8	15	8	1	299	33.368	5.47	380000000	2.34	High	2	0.00716846	52.7839	8
FALSE	IsMasterProtein	P11348	Dihydropteridine reductase OS=Rattus norvegicus GN=Qdpr PE=1 SV=1	43.5685	7	16	7	1	241	25.536	7.81	470000000	1.955	High	2	0.00716846	51.894	7
FALSE	IsMasterProtein	P04904	Glutathione S-transferase alpha-3 OS=Rattus norvegicus GN=Gsta3 PE=1 SV=3	28.5068	7	17	3	1	221	25.303	8.75	190000000	4.179	High	2	0.00716846	51.6486	7
FALSE	IsMasterProtein	Q6P9V9	Tubulin alpha-1B chain OS=Rattus norvegicus GN=Tuba1b PE=1 SV=1	22.6164	8	19	4	1	451	50.12	5.06	350000000	1.371	High	2	0.00716846	51.2454	8
FALSE	IsMasterProtein	P35444	Cartilage oligomeric matrix protein OS=Rattus norvegicus GN=Comp PE=1 SV=1	21.5894	8	14	7	1	755	82.611	4.73	240000000	0.808	High	2	0.00716846	50.8615	8
FALSE	IsMasterProtein	Q9Z0W7	Chloride intracellular channel protein 4 OS=Rattus norvegicus GN=Clic4 PE=1 SV=3	40.7115	8	16	8	1	253	28.615	6.27	660000000	2.384	High	2	0.00716846	50.8588	8
FALSE	IsMasterProtein	Q9ESG3	Collectrin OS=Rattus norvegicus GN=Tmem27 PE=1 SV=2	32.8829	6	14	6	1	222	25.035	6.13	330000000	4.623	High	2	0.00716846	50.8537	6
FALSE	IsMasterProtein	P61972	Nuclear transport factor 2 OS=Rattus norvegicus GN=Nutf2 PE=1 SV=1	51.1811	4	10	4	1	127	14.469	5.38	3800000000	4.623	High	2	0.00716846	50.5523	4
FALSE	IsMasterProtein	P97603	Neogenin (Fragment) OS=Rattus norvegicus GN=Neo1 PE=1 SV=1	6.68119	7	14	7	1	1377	150.544	6.27	730000000	0.316	High	2	0.00716846	50.1372	7
FALSE	IsMasterProtein	P48037	Annexin A6 OS=Rattus norvegicus GN=Anxa6 PE=1 SV=2	23.7741	13	19	13	1	673	75.706	5.57	370000000	0.905	High	2	0.00716846	50.0571	13
FALSE	IsMasterProtein	Q63716	Peroxiredoxin-1 OS=Rattus norvegicus GN=Prdx1 PE=1 SV=1	50.2513	8	19	8	1	199	22.095	8.13	540000000	5.105	High	2	0.00716846	49.2671	8
FALSE	IsMasterProtein	Q9QZ76	Myoglobin OS=Rattus norvegicus GN=Mb PE=1 SV=3	53.2468	7	12	7	1	154	17.146	8.1	460000000	3.642	High	2	0.00716846	48.8505	7
FALSE	IsMasterProtein	Q9ES87	Prostasin OS=Rattus norvegicus GN=Prss8 PE=2 SV=3	24.8538	5	12	5	1	342	36.834	6.71	2300000000	4.012	High	2	0.00716846	48.8181	5
FALSE	IsMasterProtein	P55314	Complement component C8 beta chain OS=Rattus norvegicus GN=C8b PE=2 SV=2	19.0153	9	14	9	1	589	66.623	8.05	590000000	1.154	High	2	0.00716846	48.6931	9
FALSE	IsMasterProtein	P07150	Annexin A1 OS=Rattus norvegicus GN=Anxa1 PE=1 SV=2	33.237	10	15	10	1	346	38.805	7.34	370000000	1.754	High	2	0.00716846	48.445	10
FALSE	IsMasterProtein	Q02765	Cathepsin S OS=Rattus norvegicus GN=Ctss PE=2 SV=1	10.9091	3	13	3	1	330	36.809	6.09	690000000	0.719	High	2	0.00716846	48.4153	3
FALSE	IsMasterProtein	Q3MIE4	Synaptic vesicle membrane protein VAT-1 homolog OS=Rattus norvegicus GN=Vat1 PE=1 SV=1	35.6436	8	12	8	1	404	43.091	6.62	490000000	1.512	High	2	0.00716846	48.027	8
FALSE	IsMasterProtein	P12020	Cysteine-rich secretory protein 1 OS=Rattus norvegicus GN=Crisp1 PE=2 SV=1	30.0813	7	13	7	1	246	27.829	5.03	1300000000	3.642	High	2	0.00716846	48.0207	7
FALSE	IsMasterProtein	O70535	Leukemia inhibitory factor receptor OS=Rattus norvegicus GN=Lifr PE=2 SV=1	8.69167	9	16	9	1	1093	122.317	5.81	920000000	0.459	High	2	0.00716846	47.5667	9
FALSE	IsMasterProtein	Q641X3	Beta-hexosaminidase subunit alpha OS=Rattus norvegicus GN=Hexa PE=2 SV=1	22.9167	10	17	9	1	528	60.499	7.24	1100000000	1.807	High	3	0.00821918	47.1983	10
FALSE	IsMasterProtein	Q80WF4	Transmembrane protein 132A OS=Rattus norvegicus GN=Tmem132a PE=1 SV=1	11.3614	10	13	10	1	1021	110.505	5.68	190000000	0.684	High	3	0.00821918	46.8829	10
FALSE	IsMasterProtein	O54861	Sortilin OS=Rattus norvegicus GN=Sort1 PE=1 SV=3	7.87879	6	13	6	1	825	91.111	5.95	580000000	0.442	High	3	0.00821918	46.6605	6
FALSE	IsMasterProtein	O35112	CD166 antigen OS=Rattus norvegicus GN=Alcam PE=1 SV=1	15.7804	10	16	10	1	583	64.981	6.04	660000000	1.371	High	3	0.00821918	46.6356	10
FALSE	IsMasterProtein	P50398	Rab GDP dissociation inhibitor alpha OS=Rattus norvegicus GN=Gdi1 PE=1 SV=1	22.3714	8	15	5	1	447	50.504	5.14	270000000	1.346	High	3	0.00821918	46.4264	8
FALSE	IsMasterProtein	Q9JLS4	Secreted frizzled-related protein 4 OS=Rattus norvegicus GN=Sfrp4 PE=2 SV=2	8.04598	2	12	2	1	348	39.736	8.72	1700000000	0.52	High	3	0.00821918	46.1923	2
FALSE	IsMasterProtein	Q9Z1Y3	Cadherin-2 OS=Rattus norvegicus GN=Cdh2 PE=1 SV=1	13.3554	7	12	7	1	906	99.624	4.78	2500000000	0.725	High	3	0.00821918	45.5177	7
FALSE	IsMasterProtein	P06399	Fibrinogen alpha chain OS=Rattus norvegicus GN=Fga PE=1 SV=3	19.4373	12	17	12	1	782	86.632	5.74	620000000	1.047	High	3	0.00821918	45.4238	12
FALSE	IsMasterProtein	Q63610	Tropomyosin alpha-3 chain OS=Rattus norvegicus GN=Tpm3 PE=1 SV=2	37.0968	8	17	5	1	248	28.989	4.78	110000000	1.683	High	3	0.00821918	45.3771	8
FALSE	IsMasterProtein	Q5U2Q3	Ester hydrolase C11orf54 homolog OS=Rattus norvegicus PE=1 SV=1	20.9524	6	15	6	1	315	34.97	6.62	880000000	1.955	High	3	0.00821918	45.1083	6
FALSE	IsMasterProtein	Q9R0D6	Transcobalamin-2 OS=Rattus norvegicus GN=Tcn2 PE=2 SV=1	24.1218	10	18	10	1	427	47.39	7.74	1000000000	1.783	High	3	0.00821918	44.9927	10
FALSE	IsMasterProtein	P16086	Spectrin alpha chain, non-erythrocytic 1 OS=Rattus norvegicus GN=Sptan1 PE=1 SV=2	6.91748	12	14	12	1	2472	284.462	5.33	110000000	0.157	High	3	0.00821918	44.6955	12
FALSE	IsMasterProtein	Q5QE79	Aldehyde oxidase 4 OS=Rattus norvegicus GN=Aox4 PE=2 SV=1	10.6447	9	11	9	1	1334	147.746	6.64	240000000	0.354	High	3	0.00821918	44.6881	9
FALSE	IsMasterProtein	P23764	Glutathione peroxidase 3 OS=Rattus norvegicus GN=Gpx3 PE=2 SV=2	38.0531	8	15	8	1	226	25.409	8.12	840000000	6.017	High	3	0.00821918	44.6126	8
FALSE	IsMasterProtein	O55004	Ribonuclease 4 OS=Rattus norvegicus GN=Rnase4 PE=1 SV=1	53.7415	5	11	5	1	147	16.892	8.51	1100000000	6.499	High	3	0.00821918	44.5398	5
FALSE	IsMasterProtein	Q9WTW7	Solute carrier family 23 member 1 OS=Rattus norvegicus GN=Slc23a1 PE=2 SV=1	15.3974	7	16	7	1	604	65.221	6.52	1200000000	1.61	High	3	0.00821918	44.4784	7
FALSE	IsMasterProtein	Q5FVH2	Phospholipase D3 OS=Rattus norvegicus GN=Pld3 PE=2 SV=1	14.7541	6	11	6	1	488	54.364	6.52	370000000	1.683	High	3	0.00821918	44.3056	6
FALSE	IsMasterProtein	P62963	Profilin-1 OS=Rattus norvegicus GN=Pfn1 PE=1 SV=2	35	4	16	4	1	140	14.948	8.28	220000000	3.642	High	3	0.00821918	44.2649	4
FALSE	IsMasterProtein	P61983	14-3-3 protein gamma OS=Rattus norvegicus GN=Ywhag PE=1 SV=2	36.0324	7	16	4	1	247	28.285	4.89	320000000	2.594	High	3	0.00821918	44.2478	7
FALSE	IsMasterProtein	Q6AXR4	Beta-hexosaminidase subunit beta OS=Rattus norvegicus GN=Hexb PE=2 SV=1	14.8976	8	17	7	1	537	61.488	7.94	380000000	1.043	High	3	0.00821918	44.0937	8
FALSE	IsMasterProtein	Q6Q0N1	Cytosolic non-specific dipeptidase OS=Rattus norvegicus GN=Cndp2 PE=1 SV=1	26.1053	9	14	9	1	475	52.66	5.66	680000000	1.346	High	3	0.00821918	43.6748	9
FALSE	IsMasterProtein	Q64602	Kynurenine/alpha-aminoadipate aminotransferase, mitochondrial OS=Rattus norvegicus GN=Aadat PE=1 SV=1	19.0588	7	15	7	1	425	47.754	7.96	940000000	1.462	High	3	0.00821918	43.4061	7
FALSE	IsMasterProtein	Q642A7	Protein FAM151A OS=Rattus norvegicus GN=Fam151a PE=2 SV=1	10.5263	5	12	5	1	608	67.145	6.73	3400000000	0.743	High	3	0.00821918	43.3999	5
FALSE	IsMasterProtein	Q1WIM1	Cell adhesion molecule 4 OS=Rattus norvegicus GN=Cadm4 PE=1 SV=1	12.1134	3	13	3	1	388	42.755	6.3	280000000	0.968	High	3	0.00821918	43.2038	3
FALSE	IsMasterProtein	Q924S5	Lon protease homolog, mitochondrial OS=Rattus norvegicus GN=Lonp1 PE=2 SV=1	0.842105	1	18	1	1	950	105.726	6.6	890000000	0.084	High	3	0.00821918	43.1729	1
FALSE	IsMasterProtein	P55091	Chymotrypsin-C OS=Rattus norvegicus GN=Ctrc PE=1 SV=1	28.7313	5	8	5	1	268	29.355	5.55	1100000000	3.329	High	3	0.00821918	43.0454	5
FALSE	IsMasterProtein	P68255	14-3-3 protein theta OS=Rattus norvegicus GN=Ywhaq PE=1 SV=1	35.102	7	15	3	1	245	27.761	4.78	31000000	2.594	High	3	0.00821918	42.4533	7
FALSE	IsMasterProtein	P45479	Palmitoyl-protein thioesterase 1 OS=Rattus norvegicus GN=Ppt1 PE=1 SV=1	32.6797	7	10	7	1	306	34.432	7.43	840000000	1.955	High	3	0.00821918	41.9468	7
FALSE	IsMasterProtein	Q8VD89	Ribonuclease pancreatic gamma-type OS=Rattus norvegicus PE=3 SV=1	50	5	11	5	1	152	16.924	7.65	1200000000	9	High	3	0.00821918	41.8236	5
FALSE	IsMasterProtein	Q99MH3	Hepcidin OS=Rattus norvegicus GN=Hamp PE=3 SV=1	14.2857	1	13	1	1	84	9.28	8.76	12000000000	0.468	High	3	0.00821918	41.673	1
FALSE	IsMasterProtein	P61589	Transforming protein RhoA OS=Rattus norvegicus GN=Rhoa PE=1 SV=1	25.3886	4	12	4	1	193	21.768	6.1	340000000	2.455	High	3	0.00821918	41.6134	4
FALSE	IsMasterProtein	Q66H12	Alpha-N-acetylgalactosaminidase OS=Rattus norvegicus GN=Naga PE=2 SV=1	20.241	7	11	7	1	415	46.84	5.86	1100000000	0.978	High	3	0.00821918	41.4504	7
FALSE	IsMasterProtein	P04636	Malate dehydrogenase, mitochondrial OS=Rattus norvegicus GN=Mdh2 PE=1 SV=2	36.6864	10	14	10	1	338	35.661	8.68	550000000	1.754	High	3	0.00821918	41.4487	10
FALSE	IsMasterProtein	Q9QZH0	Frizzled-4 OS=Rattus norvegicus GN=Fzd4 PE=2 SV=1	2.97398	1	11	1	1	538	60.315	7.59	4500000000	0.334	High	3	0.00821918	41.3489	1
FALSE	IsMasterProtein	P08460	Nidogen-1 (Fragment) OS=Rattus norvegicus GN=Nid1 PE=1 SV=2	18.8272	6	13	6	1	324	35.639	4.74	2100000000	2.415	High	3	0.00821918	41.0403	6
FALSE	IsMasterProtein	Q99PW3	Sialidase-1 OS=Rattus norvegicus GN=Neu1 PE=1 SV=1	18.3374	6	12	6	1	409	44.667	6.02	480000000	1.228	High	3	0.00821918	41.0176	6
FALSE	IsMasterProtein	Q9WUW8	Sulfotransferase 1C2 OS=Rattus norvegicus GN=Sult1c2 PE=2 SV=1	25	8	16	2	1	296	34.676	8.05	160000000	2.008	High	3	0.00821918	40.63	8
FALSE	IsMasterProtein	P11030	Acyl-CoA-binding protein OS=Rattus norvegicus GN=Dbi PE=1 SV=3	42.5287	4	14	4	1	87	10.021	8.82	600000000	24.119	High	3	0.00821918	40.4663	4
FALSE	IsMasterProtein	P00502	Glutathione S-transferase alpha-1 OS=Rattus norvegicus GN=Gsta1 PE=1 SV=3	34.6847	8	19	5	1	222	25.591	8.79	630000000	5.105	High	3	0.00821918	40.4385	8
FALSE	IsMasterProtein	Q9WUW9	Sulfotransferase 1C2A OS=Rattus norvegicus GN=Sult1c2a PE=2 SV=2	34.7973	10	19	4	1	296	34.836	7.4	280000000	2.325	High	3	0.00821918	40.1285	10
FALSE	IsMasterProtein	Q07936	Annexin A2 OS=Rattus norvegicus GN=Anxa2 PE=1 SV=2	20.649	7	12	7	1	339	38.654	7.69	360000000	1.228	High	3	0.00821918	38.9175	7
FALSE	IsMasterProtein	P48508	Glutamate--cysteine ligase regulatory subunit OS=Rattus norvegicus GN=Gclm PE=1 SV=1	26.6423	5	10	5	1	274	30.529	5.52	1700000000	2.162	High	3	0.00821918	38.7195	5
FALSE	IsMasterProtein	P80202	Activin receptor type-1B OS=Rattus norvegicus GN=Acvr1b PE=2 SV=1	6.13861	2	9	2	1	505	56.768	7.03	1300000000	0.425	High	3	0.00821918	38.248	2
FALSE	IsMasterProtein	P41562	Isocitrate dehydrogenase [NADP] cytoplasmic OS=Rattus norvegicus GN=Idh1 PE=1 SV=1	24.8792	10	14	9	1	414	46.705	6.99	370000000	1.807	High	3	0.00821918	38.1707	10
FALSE	IsMasterProtein	Q9R063	Peroxiredoxin-5, mitochondrial OS=Rattus norvegicus GN=Prdx5 PE=1 SV=1	26.2911	5	14	5	1	213	22.165	8.66	480000000	1.683	High	3	0.00821918	37.9674	5
FALSE	IsMasterProtein	Q568Z6	IST1 homolog OS=Rattus norvegicus GN=Ist1 PE=2 SV=1	15.3005	7	16	7	1	366	39.917	5.44	750000000	3.642	High	3	0.00821918	37.8945	7
FALSE	IsMasterProtein	Q80WD1	Reticulon-4 receptor-like 2 OS=Rattus norvegicus GN=Rtn4rl2 PE=1 SV=1	10.9524	4	12	4	1	420	46.155	7.64	520000000	0.468	High	3	0.00821918	37.8263	4
FALSE	IsMasterProtein	Q9JHB9	Secretoglobin family 2A member 1 OS=Rattus norvegicus GN=Scgb2a1 PE=2 SV=1	41.0526	3	14	2	1	95	10.615	6.74	8700000000	5.31	High	3	0.00821918	37.6449	3
FALSE	IsMasterProtein	P34058	Heat shock protein HSP 90-beta OS=Rattus norvegicus GN=Hsp90ab1 PE=1 SV=4	14.0884	11	14	4	1	724	83.229	5.03	170000000	0.802	High	3	0.00821918	37.3272	11
FALSE	IsMasterProtein	P02680	Fibrinogen gamma chain OS=Rattus norvegicus GN=Fgg PE=1 SV=3	21.1236	8	14	8	1	445	50.6	5.96	370000000	1.154	High	3	0.00821918	37.3118	8
FALSE	IsMasterProtein	Q5I0D7	Xaa-Pro dipeptidase OS=Rattus norvegicus GN=Pepd PE=2 SV=1	22.9675	11	14	11	1	492	54.715	5.95	520000000	1.471	High	3	0.00821918	37.2974	11
FALSE	IsMasterProtein	O88989	Malate dehydrogenase, cytoplasmic OS=Rattus norvegicus GN=Mdh1 PE=1 SV=3	24.8503	7	11	7	1	334	36.46	6.58	1400000000	1.228	High	3	0.00821918	37.1116	7
FALSE	IsMasterProtein	P53369	7,8-dihydro-8-oxoguanine triphosphatase OS=Rattus norvegicus GN=Nudt1 PE=1 SV=1	17.9487	4	12	4	1	156	18.007	5.97	79000000	2.594	High	3	0.00821918	37.1064	4
FALSE	IsMasterProtein	Q30KJ2	Beta-defensin 50 OS=Rattus norvegicus GN=Defb50 PE=3 SV=1	49.3151	3	10	3	1	73	7.895	8.65	2100000000	16.783	High	3	0.00821918	36.7591	3
FALSE	IsMasterProtein	P14562	Lysosome-associated membrane glycoprotein 1 OS=Rattus norvegicus GN=Lamp1 PE=1 SV=1	13.7592	4	9	4	1	407	43.941	8.07	620000000	0.551	High	3	0.00821918	36.7474	4
FALSE	IsMasterProtein	P16573	Carcinoembryonic antigen-related cell adhesion molecule 1 OS=Rattus norvegicus GN=Ceacam1 PE=1 SV=3	14.4509	6	10	3	1	519	57.229	5.91	210000000	0.701	High	3	0.00821918	36.4442	6
FALSE	IsMasterProtein	P08010	Glutathione S-transferase Mu 2 OS=Rattus norvegicus GN=Gstm2 PE=1 SV=2	36.2385	8	13	7	1	218	25.686	7.39	360000000	2.162	High	3	0.00821918	36.3982	8
FALSE	IsMasterProtein	P27139	Carbonic anhydrase 2 OS=Rattus norvegicus GN=Ca2 PE=1 SV=2	16.9231	4	11	4	1	260	29.096	7.4	670000000	1.512	High	3	0.00821918	36.3462	4
FALSE	IsMasterProtein	Q5I0E9	Multidrug and toxin extrusion protein 1 OS=Rattus norvegicus GN=Slc47a1 PE=1 SV=1	6.00707	3	9	3	1	566	61.4	6.9	450000000	0.896	High	3	0.00821918	36.0092	3
FALSE	IsMasterProtein	P35577	Thyroxine-binding globulin OS=Rattus norvegicus GN=Serpina7 PE=1 SV=2	17.9426	6	11	6	1	418	46.908	6.47	480000000	1.154	High	3	0.00821918	35.8444	6
FALSE	IsMasterProtein	P46413	Glutathione synthetase OS=Rattus norvegicus GN=Gss PE=1 SV=1	17.9325	10	15	10	1	474	52.312	5.67	500000000	1.264	High	3	0.00821918	35.4306	10
FALSE	IsMasterProtein	P0DMW1	Heat shock 70 kDa protein 1B OS=Rattus norvegicus GN=Hspa1b PE=2 SV=1	9.04836	5	11	2	1	641	70.142	5.82	140000000	0.438	High	3	0.00821918	35.398	5
FALSE	IsMasterProtein	O70489	Lysosomal thioesterase PPT2 OS=Rattus norvegicus GN=Ppt2 PE=2 SV=1	10.2649	3	10	3	1	302	34.333	6.25	2100000000	1.154	High	3	0.00821918	35.2943	3
FALSE	IsMasterProtein	B0BNN3	Carbonic anhydrase 1 OS=Rattus norvegicus GN=Ca1 PE=1 SV=1	33.7165	7	12	7	1	261	28.282	7.42	250000000	2.981	High	3	0.00821918	35.2564	7
FALSE	IsMasterProtein	P30121	Metalloproteinase inhibitor 2 OS=Rattus norvegicus GN=Timp2 PE=1 SV=3	12.2727	3	9	3	1	220	24.34	7.49	550000000	1.512	High	3	0.00821918	34.8845	3
FALSE	IsMasterProtein	P02631	Oncomodulin OS=Rattus norvegicus GN=Ocm PE=1 SV=2	37.6147	4	9	4	1	109	12.181	4.27	320000000	2.162	High	3	0.00821918	34.7829	4
FALSE	IsMasterProtein	Q9WVT0	Adhesion G protein-coupled receptor F5 OS=Rattus norvegicus GN=Adgrf5 PE=1 SV=1	2.74277	4	11	4	1	1349	149.35	6.87	210000000	0.163	High	3	0.00821918	34.7538	4
FALSE	IsMasterProtein	P40241	CD9 antigen OS=Rattus norvegicus GN=Cd9 PE=1 SV=2	26.5487	4	9	4	1	226	25.198	7.27	430000000	4.179	High	3	0.00821918	34.5054	4
FALSE	IsMasterProtein	P97675	Ectonucleotide pyrophosphatase/phosphodiesterase family member 3 OS=Rattus norvegicus GN=Enpp3 PE=1 SV=2	8.91429	7	12	7	1	875	99.008	6.42	440000000	0.526	High	3	0.00821918	34.1045	7
FALSE	IsMasterProtein	P02454	Collagen alpha-1(I) chain OS=Rattus norvegicus GN=Col1a1 PE=1 SV=5	4.06056	4	8	4	1	1453	137.869	5.92	650000000	0.14	High	3	0.00821918	33.0141	4
FALSE	IsMasterProtein	P14925	Peptidyl-glycine alpha-amidating monooxygenase OS=Rattus norvegicus GN=Pam PE=1 SV=1	11.7828	8	11	8	1	976	108.606	6.18	230000000	0.416	High	3	0.00821918	32.9672	8
FALSE	IsMasterProtein	Q76HN1	Hyaluronidase-1 OS=Rattus norvegicus GN=Hyal1 PE=2 SV=1	16.9265	6	10	6	1	449	50.612	5.68	290000000	1.081	High	3	0.00821918	32.7981	6
FALSE	IsMasterProtein	P24368	Peptidyl-prolyl cis-trans isomerase B OS=Rattus norvegicus GN=Ppib PE=1 SV=3	30.0926	6	14	6	1	216	23.788	9.5	520000000	1.929	High	3	0.00821918	32.6122	6
FALSE	IsMasterProtein	P97840	Galectin-9 OS=Rattus norvegicus GN=Lgals9 PE=2 SV=2	10.452	3	8	1	1	354	39.92	9.23	43000000	0.931	High	3	0.00821918	32.332	3
FALSE	IsMasterProtein	P06911	Epididymal-specific lipocalin-5 OS=Rattus norvegicus GN=Lcn5 PE=1 SV=2	17.5532	3	11	3	1	188	20.656	5.4	1200000000	1.61	High	3	0.00821918	32.0306	3
FALSE	IsMasterProtein	P23377	Furin OS=Rattus norvegicus GN=Furin PE=1 SV=1	10.8449	6	9	6	1	793	86.599	6.55	480000000	0.624	High	3	0.00821918	31.8529	6
FALSE	IsMasterProtein	P61107	Ras-related protein Rab-14 OS=Rattus norvegicus GN=Rab14 PE=1 SV=3	13.4884	3	8	3	1	215	23.912	6.21	280000000	0.848	High	3	0.00821918	31.4693	3
FALSE	IsMasterProtein	P06685	Sodium/potassium-transporting ATPase subunit alpha-1 OS=Rattus norvegicus GN=Atp1a1 PE=1 SV=1	6.84262	7	9	7	1	1023	112.982	5.45	120000000	0.341	High	3	0.00821918	30.9393	7
FALSE	IsMasterProtein	Q9EPF2	Cell surface glycoprotein MUC18 OS=Rattus norvegicus GN=Mcam PE=1 SV=2	14.6605	7	11	7	1	648	71.282	6.09	260000000	0.719	High	3	0.00821918	30.8877	7
FALSE	IsMasterProtein	Q5U367	Procollagen-lysine,2-oxoglutarate 5-dioxygenase 3 OS=Rattus norvegicus GN=Plod3 PE=2 SV=1	12.2807	7	10	6	1	741	85.007	6.24	350000000	0.455	High	3	0.00821918	30.8732	7
FALSE	IsMasterProtein	P12368	cAMP-dependent protein kinase type II-alpha regulatory subunit OS=Rattus norvegicus GN=Prkar2a PE=1 SV=3	19.7007	6	10	6	1	401	45.512	4.93	89000000	1.154	High	3	0.00821918	30.6409	6
FALSE	IsMasterProtein	P10111	Peptidyl-prolyl cis-trans isomerase A OS=Rattus norvegicus GN=Ppia PE=1 SV=2	50	7	13	7	1	164	17.863	8.16	2300000000	4.179	High	3	0.00821918	30.3882	7
FALSE	IsMasterProtein	P07897	Aggrecan core protein OS=Rattus norvegicus GN=Acan PE=1 SV=2	3.20151	5	8	5	1	2124	220.983	4.26	520000000	0.286	High	3	0.00821918	30.2608	5
FALSE	IsMasterProtein	P07483	Fatty acid-binding protein, heart OS=Rattus norvegicus GN=Fabp3 PE=1 SV=2	41.3534	6	14	6	1	133	14.766	6.33	720000000	2.831	Medium	4	0.0104712	30.0006	6
FALSE	IsMasterProtein	Q8JZQ0	Macrophage colony-stimulating factor 1 OS=Rattus norvegicus GN=Csf1 PE=1 SV=1	3.88693	2	9	2	1	566	62.148	5.63	390000000	0.16	Medium	4	0.0104712	29.9495	2
FALSE	IsMasterProtein	Q5HZW5	CD320 antigen OS=Rattus norvegicus GN=Cd320 PE=2 SV=1	26.8939	4	7	4	1	264	27.924	5.12	600000000	0.719	Medium	4	0.0104712	29.6993	4
FALSE	IsMasterProtein	P35213	14-3-3 protein beta/alpha OS=Rattus norvegicus GN=Ywhab PE=1 SV=3	21.9512	5	13	1	1	246	28.037	4.88	88000000	1.955	Medium	4	0.0104712	29.5856	5
FALSE	IsMasterProtein	P14480	Fibrinogen beta chain OS=Rattus norvegicus GN=Fgb PE=1 SV=4	13.7787	5	13	5	1	479	54.201	7.78	310000000	0.54	Medium	4	0.0104712	29.5781	5
FALSE	IsMasterProtein	Q08406	Ciliary neurotrophic factor receptor subunit alpha OS=Rattus norvegicus GN=Cntfr PE=2 SV=2	17.2043	6	9	6	1	372	40.797	6.95	470000000	1.336	Medium	4	0.0104712	29.5179	6
FALSE	IsMasterProtein	Q6P6S9	Ectonucleoside triphosphate diphosphohydrolase 5 OS=Rattus norvegicus GN=Entpd5 PE=2 SV=1	9.83607	4	8	4	1	427	47.343	5.16	270000000	0.445	Medium	4	0.0104712	29.3257	4
FALSE	IsMasterProtein	P55260	Annexin A4 OS=Rattus norvegicus GN=Anxa4 PE=1 SV=3	23.1975	7	9	7	1	319	35.826	5.44	600000000	1.081	Medium	4	0.0104712	29.2517	7
FALSE	IsMasterProtein	P11980	Pyruvate kinase PKM OS=Rattus norvegicus GN=Pkm PE=1 SV=3	22.7872	8	9	7	1	531	57.781	7.06	230000000	0.624	Medium	4	0.0104712	29.1086	8
FALSE	IsMasterProtein	Q62786	Prostaglandin F2 receptor negative regulator OS=Rattus norvegicus GN=Ptgfrn PE=1 SV=1	7.39477	5	10	5	1	879	98.669	6.61	600000000	0.355	Medium	4	0.0104712	29.0008	5
FALSE	IsMasterProtein	Q02974	Ketohexokinase OS=Rattus norvegicus GN=Khk PE=1 SV=1	13.0872	3	8	3	1	298	32.729	6.67	280000000	0.501	Medium	4	0.0104712	28.924	3
FALSE	IsMasterProtein	P46953	3-hydroxyanthranilate 3,4-dioxygenase OS=Rattus norvegicus GN=Haao PE=1 SV=2	28.6713	7	10	7	1	286	32.561	5.83	610000000	1.336	Medium	4	0.0104712	28.6641	7
FALSE	IsMasterProtein	P10758	Lithostathine OS=Rattus norvegicus GN=Reg1 PE=1 SV=1	9.09091	2	8	2	1	165	18.66	6.73	460000000	1.154	Medium	4	0.0104712	28.5802	2
FALSE	IsMasterProtein	Q4KLZ6	Triokinase/FMN cyclase OS=Rattus norvegicus GN=Tkfc PE=1 SV=1	10.8997	4	7	4	1	578	59.406	7.52	160000000	0.301	Medium	4	0.0104712	28.2499	4
FALSE	IsMasterProtein	Q5FVL7	Protein kintoun OS=Rattus norvegicus GN=Dnaaf2 PE=1 SV=2	0.734394	1	13	1	1	817	89.294	5.03	47000000	0.051	Medium	4	0.0104712	28.0913	1
FALSE	IsMasterProtein	P97829	Leukocyte surface antigen CD47 OS=Rattus norvegicus GN=Cd47 PE=1 SV=1	7.59076	2	9	2	1	303	32.974	8.63	91000000	0.359	Medium	8	0.0190275	27.8573	2
FALSE	IsMasterProtein	P20786	Platelet-derived growth factor receptor alpha OS=Rattus norvegicus GN=Pdgfra PE=1 SV=2	4.04412	3	9	3	1	1088	122.565	5.15	3200000000	0.175	Medium	8	0.0190275	27.8131	3
FALSE	IsMasterProtein	Q6IMF3	Keratin, type II cytoskeletal 1 OS=Rattus norvegicus GN=Krt1 PE=2 SV=1	10.88	6	9	6	1	625	64.791	7.87	280000000	0.585	Medium	8	0.0190275	27.8058	6
FALSE	IsMasterProtein	P14942	Glutathione S-transferase alpha-4 OS=Rattus norvegicus GN=Gsta4 PE=1 SV=2	23.4234	6	11	4	1	222	25.493	7.33	220000000	2.455	Medium	8	0.0190275	27.7611	6
FALSE	IsMasterProtein	Q64573	Liver carboxylesterase 4 OS=Rattus norvegicus PE=2 SV=2	5.52585	3	11	2	1	561	62.269	6.76	99000000	0.259	Medium	8	0.0190275	27.7457	3
FALSE	IsMasterProtein	Q05695	Neural cell adhesion molecule L1 OS=Rattus norvegicus GN=L1cam PE=1 SV=3	9.45195	9	11	9	1	1259	140.846	5.86	160000000	0.362	Medium	8	0.0190275	27.7339	9
FALSE	IsMasterProtein	Q675A5	Group XV phospholipase A2 OS=Rattus norvegicus GN=Pla2g15 PE=1 SV=1	11.138	4	8	4	1	413	47.361	6.1	160000000	0.778	Medium	8	0.0190275	27.6685	4
FALSE	IsMasterProtein	Q68FR8	Tubulin alpha-3 chain OS=Rattus norvegicus GN=Tuba3a PE=2 SV=1	15.7778	5	9	1	1	450	49.928	5.1	200000000	0.778	Medium	8	0.0190275	27.2116	5
FALSE	IsMasterProtein	P19629	L-lactate dehydrogenase C chain OS=Rattus norvegicus GN=Ldhc PE=1 SV=3	17.1687	4	7	3	1	332	35.664	7.66	130000000	0.874	Medium	8	0.0190275	27.1561	4
FALSE	IsMasterProtein	P19804	Nucleoside diphosphate kinase B OS=Rattus norvegicus GN=Nme2 PE=1 SV=1	39.4737	5	8	5	1	152	17.272	7.44	470000000	2.162	Medium	8	0.0190275	26.9787	5
FALSE	IsMasterProtein	P31430	Dipeptidase 1 OS=Rattus norvegicus GN=Dpep1 PE=2 SV=2	19.7561	6	7	6	1	410	45.493	6.07	130000000	0.738	Medium	8	0.0190275	26.7085	6
FALSE	IsMasterProtein	P25093	Fumarylacetoacetase OS=Rattus norvegicus GN=Fah PE=1 SV=1	18.8544	6	8	6	1	419	45.946	7.17	390000000	1.239	Medium	8	0.0190275	26.488	6
FALSE	IsMasterProtein	Q6P9T8	Tubulin beta-4B chain OS=Rattus norvegicus GN=Tubb4b PE=1 SV=1	15.0562	4	8	1	1	445	49.769	4.89	84000000	0.65	Medium	8	0.0190275	26.398	4
FALSE	IsMasterProtein	Q6P6V0	Glucose-6-phosphate isomerase OS=Rattus norvegicus GN=Gpi PE=1 SV=1	15.5914	7	10	7	1	558	62.787	7.77	360000000	0.896	Medium	8	0.0190275	26.1611	7
FALSE	IsMasterProtein	P82995	Heat shock protein HSP 90-alpha OS=Rattus norvegicus GN=Hsp90aa1 PE=1 SV=3	8.86767	7	9	1	1	733	84.762	5.01	56000000	0.468	Medium	8	0.0190275	26.1588	7
FALSE	IsMasterProtein	Q6P7S1	Acid ceramidase OS=Rattus norvegicus GN=Asah1 PE=2 SV=1	15.9898	6	8	6	1	394	44.415	8.31	560000000	0.823	Medium	8	0.0190275	26.1289	6
FALSE	IsMasterProtein	Q6X936	Kin of IRRE-like protein 1 OS=Rattus norvegicus GN=Kirrel PE=1 SV=2	7.60456	4	7	4	1	789	87.187	6.25	170000000	0.216	Medium	8	0.0190275	26.0983	4
FALSE	IsMasterProtein	Q3KRC4	G-protein coupled receptor family C group 5 member C OS=Rattus norvegicus GN=Gprc5c PE=1 SV=2	17.6871	6	9	6	1	441	48.418	8.29	620000000	2.728	Medium	8	0.0190275	26.0069	6
FALSE	IsMasterProtein	Q5U300	Ubiquitin-like modifier-activating enzyme 1 OS=Rattus norvegicus GN=Uba1 PE=1 SV=1	5.86011	5	7	5	1	1058	117.713	5.57	140000000	0.269	Medium	9	0.0190275	25.9648	5
FALSE	IsMasterProtein	D3ZTE0	Coagulation factor XII OS=Rattus norvegicus GN=F12 PE=2 SV=1	9.7479	5	9	5	1	595	65.801	7.46	630000000	0.585	Medium	9	0.0190275	25.8689	5
FALSE	IsMasterProtein	Q9WUC4	Copper transport protein ATOX1 OS=Rattus norvegicus GN=Atox1 PE=1 SV=1	47.0588	3	9	3	1	68	7.288	7.24	1100000000	9	Medium	9	0.0190275	25.8351	3
FALSE	IsMasterProtein	Q9JLJ3	4-trimethylaminobutyraldehyde dehydrogenase OS=Rattus norvegicus GN=Aldh9a1 PE=1 SV=1	13.7652	7	9	7	1	494	53.618	6.92	470000000	0.778	Medium	9	0.0190275	25.724	7
FALSE	IsMasterProtein	Q6RY07	Acidic mammalian chitinase OS=Rattus norvegicus GN=Chia PE=2 SV=1	9.30233	4	8	4	1	473	51.918	5.05	380000000	0.896	Medium	9	0.0190275	25.697	4
FALSE	IsMasterProtein	Q9R066	Coxsackievirus and adenovirus receptor homolog OS=Rattus norvegicus GN=Cxadr PE=1 SV=2	15.3425	5	9	5	1	365	39.923	7.27	520000000	0.616	Medium	9	0.0190275	25.5106	5
FALSE	IsMasterProtein	Q63270	Cytoplasmic aconitate hydratase OS=Rattus norvegicus GN=Aco1 PE=1 SV=1	13.0484	7	8	7	1	889	98.065	7.15	92000000	0.372	Medium	9	0.0190275	25.4829	7
FALSE	IsMasterProtein	P38438	TGF-beta receptor type-2 OS=Rattus norvegicus GN=Tgfbr2 PE=1 SV=1	2.29277	1	7	1	1	567	64.2	6.06	1600000000	0.066	Medium	9	0.0190275	25.3337	1
FALSE	IsMasterProtein	O88766	Neutrophil collagenase OS=Rattus norvegicus GN=Mmp8 PE=2 SV=1	15.4506	5	6	5	1	466	53.243	6.76	450000000	0.778	Medium	9	0.0190275	25.2389	5
FALSE	IsMasterProtein	Q6AYP5	Cell adhesion molecule 1 OS=Rattus norvegicus GN=Cadm1 PE=1 SV=1	10.7143	2	5	2	1	476	51.821	4.83	430000000	0.389	Medium	9	0.0190275	25.0884	2
FALSE	IsMasterProtein	Q6P767	Pituitary tumor-transforming gene 1 protein-interacting protein OS=Rattus norvegicus GN=Pttg1ip PE=2 SV=1	14.3678	5	14	5	1	174	19.887	8.59	1600000000	4.623	Medium	9	0.0190275	25.0702	5
FALSE	IsMasterProtein	Q6IG05	Keratin, type II cytoskeletal 75 OS=Rattus norvegicus GN=Krt75 PE=3 SV=2	5.16605	3	9	1	0	542	58.991	8.07	330000000	0.292	Medium	9	0.0190275	24.9641	3
FALSE	IsMasterProtein	Q4FZU2	Keratin, type II cytoskeletal 6A OS=Rattus norvegicus GN=Krt6a PE=1 SV=1	7.6087	4	10	2	1	552	59.213	7.94	97000000	0.468	Medium	9	0.0190275	24.9234	4
FALSE	IsMasterProtein	Q5M876	N-acyl-aromatic-L-amino acid amidohydrolase (carboxylate-forming) OS=Rattus norvegicus GN=Acy3 PE=1 SV=1	26.9592	5	7	5	1	319	35.397	5.64	210000000	1.683	Medium	9	0.0190275	24.7382	5
FALSE	IsMasterProtein	Q6P6Q2	Keratin, type II cytoskeletal 5 OS=Rattus norvegicus GN=Krt5 PE=1 SV=1	5.38194	3	8	1	1	576	61.788	7.8	21000000	0.283	Medium	9	0.0190275	24.6427	3
FALSE	IsMasterProtein	Q64604	Receptor-type tyrosine-protein phosphatase F OS=Rattus norvegicus GN=Ptprf PE=2 SV=1	2.95047	5	8	5	1	1898	211.36	6.68	320000000	0.109	Medium	9	0.0190275	24.5181	5
FALSE	IsMasterProtein	P05964	Protein S100-A6 OS=Rattus norvegicus GN=S100a6 PE=1 SV=3	25.8427	3	13	3	1	89	10.028	5.48	2000000000	14.849	Medium	9	0.0190275	24.4942	3
FALSE	IsMasterProtein	Q80WY6	Tumor necrosis factor receptor superfamily member 1B OS=Rattus norvegicus GN=Tnfrsf1b PE=2 SV=1	7.80591	2	7	2	1	474	50.116	6.68	180000000	0.54	Medium	9	0.0190275	24.3976	2
FALSE	IsMasterProtein	Q62745	CD81 antigen OS=Rattus norvegicus GN=Cd81 PE=1 SV=1	15.2542	2	6	2	1	236	25.871	5.52	210000000	1.371	Medium	9	0.0190275	24.3318	2
FALSE	IsMasterProtein	Q4G075	Leukocyte elastase inhibitor A OS=Rattus norvegicus GN=Serpinb1a PE=1 SV=1	21.372	8	9	8	1	379	42.7	6.32	210000000	1.565	Medium	9	0.0190275	24.1681	8
FALSE	IsMasterProtein	Q9Z0J6	Growth/differentiation factor 15 OS=Rattus norvegicus GN=Gdf15 PE=3 SV=1	11.2211	3	5	3	1	303	33.418	9.17	510000000	0.551	Medium	9	0.0190275	24.0797	3
FALSE	IsMasterProtein	P69897	Tubulin beta-5 chain OS=Rattus norvegicus GN=Tubb5 PE=1 SV=1	17.3423	4	6	1	1	444	49.639	4.89	500000000	0.65	Medium	9	0.0190275	23.7252	4
FALSE	IsMasterProtein	Q923S2	PDZK1-interacting protein 1 OS=Rattus norvegicus GN=Pdzk1ip1 PE=3 SV=1	21.9298	3	7	3	1	114	12.235	4.83	340000000	20.544	Medium	9	0.0190275	23.7091	3
FALSE	IsMasterProtein	O08628	Procollagen C-endopeptidase enhancer 1 OS=Rattus norvegicus GN=Pcolce PE=1 SV=1	14.5299	4	6	4	1	468	50.153	8.06	470000000	0.585	Medium	9	0.0190275	23.5569	4
FALSE	IsMasterProtein	P29288	Tartrate-resistant acid phosphatase type 5 OS=Rattus norvegicus GN=Acp5 PE=1 SV=1	11.6208	3	7	3	1	327	36.703	8.4	790000000	0.848	Medium	9	0.0190275	23.1868	3
FALSE	IsMasterProtein	Q5RKI7	Solute carrier family 7 member 13 OS=Rattus norvegicus GN=Slc7a13 PE=2 SV=1	5.84551	4	9	4	1	479	53.516	8.62	460000000	0.719	Medium	9	0.0190275	23.1486	4
FALSE	IsMasterProtein	P09495	Tropomyosin alpha-4 chain OS=Rattus norvegicus GN=Tpm4 PE=1 SV=3	22.1774	5	8	2	1	248	28.492	4.69	34000000	0.73	Medium	9	0.0190275	22.8074	5
FALSE	IsMasterProtein	Q6MG71	Choline transporter-like protein 4 OS=Rattus norvegicus GN=Slc44a4 PE=2 SV=1	9.6181	6	9	6	1	707	78.685	8.72	2300000000	0.682	Medium	9	0.0190275	22.6752	6
FALSE	IsMasterProtein	Q62687	Sodium-dependent neutral amino acid transporter B(0)AT3 OS=Rattus norvegicus GN=Slc6a18 PE=2 SV=1	3.90244	2	7	2	1	615	69.511	7.11	400000000	0.492	Medium	9	0.0190275	22.6583	2
FALSE	IsMasterProtein	P50503	Hsc70-interacting protein OS=Rattus norvegicus GN=St13 PE=1 SV=1	7.6087	3	7	3	1	368	41.253	5.39	33000000	0.54	Medium	9	0.0190275	22.6212	3
FALSE	IsMasterProtein	Q63357	Unconventional myosin-Id OS=Rattus norvegicus GN=Myo1d PE=1 SV=3	8.15109	8	9	8	1	1006	116.021	9.41	200000000	0.318	Medium	9	0.0190275	22.5492	8
FALSE	IsMasterProtein	P53790	Sodium/glucose cotransporter 1 OS=Rattus norvegicus GN=Slc5a1 PE=2 SV=1	5.41353	4	7	4	1	665	73.018	6.54	150000000	0.374	Medium	9	0.0190275	22.472	4
FALSE	IsMasterProtein	Q8CG45	Aflatoxin B1 aldehyde reductase member 2 OS=Rattus norvegicus GN=Akr7a2 PE=1 SV=2	18.2561	5	6	5	1	367	40.649	8.1	360000000	1.371	Medium	9	0.0190275	22.4514	5
FALSE	IsMasterProtein	P62804	Histone H4 OS=Rattus norvegicus GN=Hist1h4b PE=1 SV=2	38.835	4	9	4	1	103	11.36	11.36	240000000	3.642	Medium	9	0.0190275	22.4318	4
FALSE	IsMasterProtein	P62959	Histidine triad nucleotide-binding protein 1 OS=Rattus norvegicus GN=Hint1 PE=1 SV=5	32.5397	3	5	3	1	126	13.768	6.87	170000000	3.217	Medium	9	0.0190275	22.352	3
FALSE	IsMasterProtein	P00759	Tonin OS=Rattus norvegicus GN=Klk2 PE=1 SV=1	29.3436	5	21	1	1	259	28.23	6.42	31000000	1.894	Medium	9	0.0190275	22.2147	5
FALSE	IsMasterProtein	P57097	Tyrosine-protein kinase Mer OS=Rattus norvegicus GN=Mertk PE=2 SV=1	3.11871	2	6	2	1	994	109.354	5.26	67000000	0.148	Medium	9	0.0190275	22.1638	2
FALSE	IsMasterProtein	Q66HG4	Aldose 1-epimerase OS=Rattus norvegicus GN=Galm PE=1 SV=1	14.9123	4	7	4	1	342	37.869	6.65	230000000	0.719	Medium	9	0.0190275	22.1446	4
FALSE	IsMasterProtein	Q62740	Secreted phosphoprotein 24 OS=Rattus norvegicus GN=Spp2 PE=1 SV=2	16.7488	3	8	3	1	203	23.155	8.09	890000000	0.585	Medium	9	0.0190275	22.0593	3
FALSE	IsMasterProtein	Q6TA48	Mucosal pentraxin OS=Rattus norvegicus GN=Mptx1 PE=2 SV=1	15.9817	2	5	2	1	219	24.316	5.39	840000000	1.512	Medium	9	0.0190275	21.7933	2
FALSE	IsMasterProtein	Q10758	Keratin, type II cytoskeletal 8 OS=Rattus norvegicus GN=Krt8 PE=1 SV=3	13.6646	7	9	6	1	483	53.985	6	210000000	0.719	Medium	9	0.0190275	21.7764	7
FALSE	IsMasterProtein	Q6TMA8	Angiopoietin-related protein 4 OS=Rattus norvegicus GN=Angptl4 PE=1 SV=1	2.71605	1	6	1	1	405	44.923	8.44	140000000	0.129	Medium	9	0.0190275	21.4576	1
FALSE	IsMasterProtein	Q8CFN2	Cell division control protein 42 homolog OS=Rattus norvegicus GN=Cdc42 PE=1 SV=2	25.6545	4	7	3	1	191	21.245	6.55	220000000	1.512	Medium	9	0.0190275	21.4252	4
FALSE	IsMasterProtein	O70540	Mucosal addressin cell adhesion molecule 1 OS=Rattus norvegicus GN=Madcam1 PE=2 SV=1	11.4213	2	4	2	1	394	42.479	5.59	160000000	0.585	Medium	9	0.0190275	21.3371	2
FALSE	IsMasterProtein	Q63530	Phosphotriesterase-related protein OS=Rattus norvegicus GN=Pter PE=2 SV=2	9.16905	3	6	3	1	349	39.12	6.89	680000000	0.413	Medium	9	0.0190275	21.3003	3
FALSE	IsMasterProtein	O54728	Phospholipase B1, membrane-associated OS=Rattus norvegicus GN=Plb1 PE=1 SV=1	4.68966	6	8	6	1	1450	160.986	6.6	210000000	0.172	Medium	9	0.0190275	21.2532	6
FALSE	IsMasterProtein	P25113	Phosphoglycerate mutase 1 OS=Rattus norvegicus GN=Pgam1 PE=1 SV=4	14.1732	3	6	3	1	254	28.814	7.18	400000000	0.848	Medium	9	0.0190275	21.2493	3
FALSE	IsMasterProtein	O54715	V-type proton ATPase subunit S1 OS=Rattus norvegicus GN=Atp6ap1 PE=2 SV=1	12.527	3	5	3	1	463	51.09	5.52	120000000	0.438	Medium	9	0.0190275	21.0888	3
FALSE	IsMasterProtein	Q6IRE4	Tumor susceptibility gene 101 protein OS=Rattus norvegicus GN=Tsg101 PE=1 SV=1	14.8338	4	6	4	1	391	44.05	6.71	68000000	0.833	Medium	9	0.0190275	21.0794	4
FALSE	IsMasterProtein	Q06880	Neuroblastoma suppressor of tumorigenicity 1 OS=Rattus norvegicus GN=Nbl1 PE=2 SV=1	10.1124	2	11	2	1	178	19.178	4.93	110000000	5.31	Medium	9	0.0190275	20.9836	2
FALSE	IsMasterProtein	O35509	Ras-related protein Rab-11B OS=Rattus norvegicus GN=Rab11b PE=1 SV=4	19.2661	5	8	5	1	218	24.473	5.94	370000000	1.371	Medium	9	0.0190275	20.7647	5
FALSE	IsMasterProtein	Q06496	Sodium-dependent phosphate transport protein 2A OS=Rattus norvegicus GN=Slc34a1 PE=1 SV=1	7.53532	4	6	4	1	637	68.663	8.73	210000000	0.374	Medium	9	0.0190275	20.6903	4
FALSE	IsMasterProtein	P70490	Lactadherin OS=Rattus norvegicus GN=Mfge8 PE=2 SV=1	16.3934	6	8	6	1	427	47.382	7.09	560000000	0.905	Medium	9	0.0190275	20.6177	6
FALSE	IsMasterProtein	P24594	Insulin-like growth factor-binding protein 5 OS=Rattus norvegicus GN=Igfbp5 PE=1 SV=1	15.1292	3	6	3	1	271	30.278	8.09	580000000	1.054	Medium	9	0.0190275	20.4814	3
FALSE	IsMasterProtein	P04041	Glutathione peroxidase 1 OS=Rattus norvegicus GN=Gpx1 PE=1 SV=4	30.8458	5	8	5	1	201	22.292	7.87	260000000	1.894	Medium	9	0.0190275	20.3412	5
FALSE	IsMasterProtein	O35331	Pyridoxal kinase OS=Rattus norvegicus GN=Pdxk PE=1 SV=1	14.1026	3	5	3	1	312	34.886	6.8	350000000	0.585	Medium	9	0.0190275	20.2609	3
FALSE	IsMasterProtein	Q9Z254	PDZ domain-containing protein GIPC1 OS=Rattus norvegicus GN=Gipc1 PE=1 SV=2	13.8138	4	5	3	1	333	36.111	5.91	58000000	0.624	Medium	9	0.0190275	20.2454	4
FALSE	IsMasterProtein	Q62894	Extracellular matrix protein 1 OS=Rattus norvegicus GN=Ecm1 PE=1 SV=2	6.40569	3	5	3	1	562	63.208	6.87	120000000	0.377	Medium	9	0.0190275	20.075	3
FALSE	IsMasterProtein	O35827	Amyloid beta A4 precursor protein-binding family B member 3 OS=Rattus norvegicus GN=Apbb3 PE=2 SV=1	1.78571	1	9	1	1	504	54.872	7.5	620000000	0.086	Medium	9	0.0190275	20.0041	1
FALSE	IsMasterProtein	P50116	Protein S100-A9 OS=Rattus norvegicus GN=S100a9 PE=1 SV=3	28.3186	3	7	3	1	113	13.136	7.53	1900000000	1.783	Medium	9	0.0190275	19.5498	3
FALSE	IsMasterProtein	P38918	Aflatoxin B1 aldehyde reductase member 3 OS=Rattus norvegicus GN=Akr7a3 PE=1 SV=2	25.6881	5	5	5	1	327	36.723	7.24	1200000000	1.154	Medium	9	0.0190275	19.5404	5
FALSE	IsMasterProtein	O35796	Complement component 1 Q subcomponent-binding protein, mitochondrial OS=Rattus norvegicus GN=C1qbp PE=1 SV=2	21.8638	3	5	3	1	279	30.978	4.87	30000000	1.031	Medium	9	0.0190275	19.5137	3
FALSE	IsMasterProtein	Q80W57	ATP-binding cassette sub-family G member 2 OS=Rattus norvegicus GN=Abcg2 PE=1 SV=1	7.15373	5	7	5	1	657	72.914	9.11	460000000	0.52	Medium	9	0.0190275	19.5038	5
FALSE	IsMasterProtein	P21588	5'-nucleotidase OS=Rattus norvegicus GN=Nt5e PE=1 SV=1	10.5903	4	5	4	1	576	63.928	6.98	70000000	0.301	Medium	9	0.0190275	19.4133	4
FALSE	IsMasterProtein	Q6PCU2	V-type proton ATPase subunit E 1 OS=Rattus norvegicus GN=Atp6v1e1 PE=1 SV=1	10.177	3	5	3	1	226	26.112	8.43	110000000	0.778	Medium	9	0.0190275	19.259	3
FALSE	IsMasterProtein	Q6P6T1	Complement C1s subcomponent OS=Rattus norvegicus GN=C1s PE=2 SV=2	7.55814	3	5	3	1	688	77.022	4.77	210000000	0.346	Medium	9	0.0190275	19.2306	3
FALSE	IsMasterProtein	Q9QWJ9	Neuropilin-1 OS=Rattus norvegicus GN=Nrp1 PE=1 SV=1	9.54447	5	6	5	1	922	103.017	6.06	270000000	0.307	Medium	10	0.0202952	18.9867	5
FALSE	IsMasterProtein	Q9Z339	Glutathione S-transferase omega-1 OS=Rattus norvegicus GN=Gsto1 PE=1 SV=2	22.8216	5	9	5	1	241	27.651	6.68	710000000	1.371	Medium	10	0.0202952	18.8986	5
FALSE	IsMasterProtein	Q9JI92	Syntenin-1 OS=Rattus norvegicus GN=Sdcbp PE=1 SV=1	17	4	6	4	1	300	32.403	7.49	890000000	1.054	Medium	10	0.0202952	18.8536	4
FALSE	IsMasterProtein	P04218	OX-2 membrane glycoprotein OS=Rattus norvegicus GN=Cd200 PE=2 SV=1	15.8273	4	6	4	1	278	31.068	8.79	300000000	1.154	Medium	10	0.0202952	18.6931	4
FALSE	IsMasterProtein	Q6AXS4	Renin receptor OS=Rattus norvegicus GN=Atp6ap2 PE=2 SV=1	12.5714	3	5	3	1	350	39.057	5.54	160000000	0.719	Medium	10	0.0202952	18.626	3
FALSE	IsMasterProtein	D3ZHA0	Filamin-C OS=Rattus norvegicus GN=Flnc PE=1 SV=1	2.86134	5	7	5	1	2726	290.804	5.9	480000000	0.073	Medium	10	0.0202952	18.5973	5
FALSE	IsMasterProtein	P13221	Aspartate aminotransferase, cytoplasmic OS=Rattus norvegicus GN=Got1 PE=1 SV=3	19.6126	7	7	7	1	413	46.4	7.21	130000000	0.778	Medium	10	0.0202952	18.4477	7
FALSE	IsMasterProtein	P46844	Biliverdin reductase A OS=Rattus norvegicus GN=Blvra PE=1 SV=1	17.9661	5	6	5	1	295	33.545	6.13	340000000	0.833	Medium	11	0.0202952	18.3797	5
FALSE	IsMasterProtein	P62630	Elongation factor 1-alpha 1 OS=Rattus norvegicus GN=Eef1a1 PE=2 SV=1	9.95671	5	7	5	1	462	50.082	9.01	340000000	0.738	Medium	11	0.0202952	18.3451	5
FALSE	IsMasterProtein	Q5GRG2	Carboxylesterase 5A OS=Rattus norvegicus GN=Ces5a PE=1 SV=1	9.56522	4	6	4	1	575	64.376	5.87	270000000	0.468	Medium	11	0.0202952	18.2007	4
FALSE	IsMasterProtein	Q6AYT0	Quinone oxidoreductase OS=Rattus norvegicus GN=Cryz PE=2 SV=1	12.766	3	5	3	1	329	34.953	8.22	99000000	0.35	Medium	11	0.0202952	18.0797	3
FALSE	IsMasterProtein	Q8CIZ5	Deleted in malignant brain tumors 1 protein OS=Rattus norvegicus GN=Dmbt1 PE=1 SV=1	5.99436	6	7	6	1	1418	155.62	5.16	510000000	0.389	Medium	11	0.0202952	18.0635	6
FALSE	IsMasterProtein	Q6IFV3	Keratin, type I cytoskeletal 15 OS=Rattus norvegicus GN=Krt15 PE=1 SV=1	9.8434	5	8	1	1	447	48.84	4.86		0.417	Medium	11	0.0202952	18.0612	5
FALSE	IsMasterProtein	Q711G3	Isoamyl acetate-hydrolyzing esterase 1 homolog OS=Rattus norvegicus GN=Iah1 PE=2 SV=2	15.261	3	6	3	1	249	27.986	5.95	220000000	0.778	Medium	11	0.0202952	17.971	3
FALSE	IsMasterProtein	Q09030	Trefoil factor 2 OS=Rattus norvegicus GN=Tff2 PE=2 SV=1	12.4031	1	5	1	1	129	14.067	5.71	3600000000	2.162	Medium	11	0.0202952	17.9692	1
FALSE	IsMasterProtein	P61206	ADP-ribosylation factor 3 OS=Rattus norvegicus GN=Arf3 PE=2 SV=2	8.28729	2	9	2	1	181	20.588	7.43	310000000	1.154	Medium	11	0.0202952	17.9425	2
FALSE	IsMasterProtein	O55145	Fractalkine OS=Rattus norvegicus GN=Cx3cl1 PE=2 SV=3	6.36132	2	4	2	1	393	41.95	7.27	220000000	0.35	Medium	11	0.0202952	17.6612	2
FALSE	IsMasterProtein	Q63424	Solute carrier family 15 member 2 OS=Rattus norvegicus GN=Slc15a2 PE=1 SV=1	5.34979	5	9	5	1	729	81.267	8.03	570000000	0.484	Medium	11	0.0202952	17.6194	5
FALSE	IsMasterProtein	Q68FS4	Cytosol aminopeptidase OS=Rattus norvegicus GN=Lap3 PE=1 SV=1	10.4046	5	7	5	1	519	56.115	7.21	59000000	0.403	Medium	11	0.0202952	17.502	5
FALSE	IsMasterProtein	P62815	V-type proton ATPase subunit B, brain isoform OS=Rattus norvegicus GN=Atp6v1b2 PE=1 SV=1	8.02348	3	5	3	1	511	56.515	5.81	650000000	0.359	Medium	11	0.0202952	17.3794	3
FALSE	IsMasterProtein	B0BNA5	Coactosin-like protein OS=Rattus norvegicus GN=Cotl1 PE=1 SV=1	47.1831	7	8	7	1	142	15.922	5.4	410000000	4.012	Medium	11	0.0202952	17.2595	7
FALSE	IsMasterProtein	Q811A3	Procollagen-lysine,2-oxoglutarate 5-dioxygenase 2 OS=Rattus norvegicus GN=Plod2 PE=2 SV=1	9.49796	6	7	5	1	737	84.488	6.73	140000000	0.35	Medium	11	0.0202952	17.2515	6
FALSE	IsMasterProtein	P10719	ATP synthase subunit beta, mitochondrial OS=Rattus norvegicus GN=Atp5b PE=1 SV=2	9.4518	3	6	3	1	529	56.318	5.34	110000000	0.359	Medium	11	0.0202952	17.1048	3
FALSE	IsMasterProtein	Q920G2	Na(+)/H(+) exchange regulatory cofactor NHE-RF2 OS=Rattus norvegicus GN=Slc9a3r2 PE=1 SV=1	8.30861	3	5	3	1	337	37.346	7.61	180000000	0.52	Medium	11	0.0202952	16.9848	3
FALSE	IsMasterProtein	Q9Z2Y9	Klotho OS=Rattus norvegicus GN=Kl PE=1 SV=1	4.53649	4	7	4	1	1014	116.726	8.78	480000000	0.298	Medium	11	0.0202952	16.9211	4
FALSE	IsMasterProtein	P50282	Matrix metalloproteinase-9 OS=Rattus norvegicus GN=Mmp9 PE=2 SV=1	4.37853	2	5	2	1	708	78.561	6.07	63000000	0.145	Medium	11	0.0202952	16.8813	2
FALSE	IsMasterProtein	P14844	C-C motif chemokine 2 OS=Rattus norvegicus GN=Ccl2 PE=2 SV=1	14.1892	2	6	2	1	148	16.449	9	190000000	1.154	Medium	11	0.0202952	16.8572	2
FALSE	IsMasterProtein	P07943	Aldose reductase OS=Rattus norvegicus GN=Akr1b1 PE=1 SV=3	17.4051	5	6	5	1	316	35.774	6.71	230000000	0.778	Medium	11	0.0202952	16.8511	5
FALSE	IsMasterProtein	P19939	Apolipoprotein C-I OS=Rattus norvegicus GN=Apoc1 PE=3 SV=1	25	4	6	4	1	88	9.854	9.09	970000000	9	Medium	11	0.0202952	16.8344	4
FALSE	IsMasterProtein	P49744	Thrombospondin-4 OS=Rattus norvegicus GN=Thbs4 PE=1 SV=1	3.57143	3	6	2	1	980	108.145	4.75	69000000	0.222	Medium	11	0.0202952	16.8127	3
FALSE	IsMasterProtein	P01830	Thy-1 membrane glycoprotein OS=Rattus norvegicus GN=Thy1 PE=1 SV=1	22.3602	3	5	3	1	161	18.161	9.28	740000000	1.512	Medium	11	0.0202952	16.7711	3
FALSE	IsMasterProtein	P84039	Ectonucleotide pyrophosphatase/phosphodiesterase family member 5 OS=Rattus norvegicus GN=Enpp5 PE=1 SV=2	18.8679	5	5	5	1	477	54.255	6.23	650000000	0.616	Medium	11	0.0202952	16.768	5
FALSE	IsMasterProtein	P13265	Glypican-3 OS=Rattus norvegicus GN=Gpc3 PE=1 SV=1	6.70017	3	5	3	1	597	67.004	6.47	250000000	0.359	Medium	11	0.0202952	16.7002	3
FALSE	IsMasterProtein	D4A5U3	Protein-glutamine gamma-glutamyltransferase E OS=Rattus norvegicus GN=Tgm3 PE=3 SV=1	8.08081	4	6	4	1	693	77.182	6.89	230000000	0.284	Medium	11	0.0202952	16.5703	4
FALSE	IsMasterProtein	P09606	Glutamine synthetase OS=Rattus norvegicus GN=Glul PE=1 SV=3	10.992	3	5	3	1	373	42.24	7.08	310000000	0.389	Medium	11	0.0202952	16.4878	3
FALSE	IsMasterProtein	Q9JHW1	Carboxypeptidase D OS=Rattus norvegicus GN=Cpd PE=1 SV=2	4.64441	4	4	4	1	1378	152.52	6.09	140000000	0.129	Medium	11	0.0202952	16.4692	4
FALSE	IsMasterProtein	Q8CG08	Collagen triple helix repeat-containing protein 1 OS=Rattus norvegicus GN=Cthrc1 PE=1 SV=1	16.3265	4	7	4	1	245	26.407	7.5	350000000	0.931	Medium	11	0.0202952	16.3691	4
FALSE	IsMasterProtein	Q63661	Mucin-4 OS=Rattus norvegicus GN=Muc4 PE=1 SV=2	2.34642	3	4	3	1	2344	247.887	6.35	130000000	0.077	Medium	11	0.0202952	16.3584	3
FALSE	IsMasterProtein	Q4KM73	UMP-CMP kinase OS=Rattus norvegicus GN=Cmpk1 PE=1 SV=2	22.9592	4	5	4	1	196	22.155	5.83	260000000	1.31	Medium	11	0.0202952	16.2249	4
FALSE	IsMasterProtein	Q6RUV5	Ras-related C3 botulinum toxin substrate 1 OS=Rattus norvegicus GN=Rac1 PE=1 SV=1	26.5625	5	7	4	1	192	21.436	8.5	710000000	2.594	Medium	11	0.0202952	16.1864	5
FALSE	IsMasterProtein	P06214	Delta-aminolevulinic acid dehydratase OS=Rattus norvegicus GN=Alad PE=1 SV=1	10.9091	2	3	2	1	330	36.008	6.79	72000000	0.468	Medium	11	0.0202952	15.6447	2
FALSE	IsMasterProtein	Q6IFU8	Keratin, type I cytoskeletal 17 OS=Rattus norvegicus GN=Krt17 PE=1 SV=1	10.6236	5	7	2	0	433	48.093	5.02	56000000	0.403	Medium	11	0.0202952	15.5109	5
FALSE	IsMasterProtein	P34080	Aquaporin-2 OS=Rattus norvegicus GN=Aqp2 PE=1 SV=1	9.22509	4	6	4	1	271	28.912	6.93	290000000	2.162	Medium	11	0.0202952	15.5052	4
FALSE	IsMasterProtein	Q6JE36	Protein NDRG1 OS=Rattus norvegicus GN=Ndrg1 PE=1 SV=1	4.06091	1	3	1	1	394	42.927	6.19	210000000	0.292	Medium	11	0.0202952	15.4476	1
FALSE	IsMasterProtein	Q7TP52	Carboxymethylenebutenolidase homolog OS=Rattus norvegicus GN=Cmbl PE=2 SV=1	17.1429	4	4	4	1	245	27.885	6.71	58000000	0.848	Medium	11	0.0202952	15.2314	4
FALSE	IsMasterProtein	O35760	Isopentenyl-diphosphate Delta-isomerase 1 OS=Rattus norvegicus GN=Idi1 PE=2 SV=2	15.859	3	6	3	1	227	26.379	5.83	170000000	0.931	Medium	11	0.0202952	15.0128	3
FALSE	IsMasterProtein	O88917	Adhesion G protein-coupled receptor L1 OS=Rattus norvegicus GN=Adgrl1 PE=1 SV=1	2.0462	3	5	3	1	1515	166.509	6.64	320000000	0.095	Medium	11	0.0202952	14.9856	3
FALSE	IsMasterProtein	P04073	Gastricsin OS=Rattus norvegicus GN=Pgc PE=1 SV=1	3.57143	3	5	3	1	392	42.806	4.45	240000000	2.981	Medium	11	0.0202952	14.9754	3
FALSE	IsMasterProtein	Q6IFV1	Keratin, type I cytoskeletal 14 OS=Rattus norvegicus GN=Krt14 PE=2 SV=1	7.42268	4	6	1	0	485	52.651	5.16	56000000	0.301	Medium	11	0.0202952	14.9653	4
FALSE	IsMasterProtein	P04897	Guanine nucleotide-binding protein G(i) subunit alpha-2 OS=Rattus norvegicus GN=Gnai2 PE=1 SV=3	12.6761	3	4	3	1	355	40.473	5.45	150000000	0.389	Medium	11	0.0202952	14.9225	3
FALSE	IsMasterProtein	P51647	Retinal dehydrogenase 1 OS=Rattus norvegicus GN=Aldh1a1 PE=1 SV=3	15.7685	6	6	6	1	501	54.424	7.83	100000000	0.668	Medium	11	0.0202952	14.8677	6
FALSE	IsMasterProtein	P97553	Ephrin-A1 OS=Rattus norvegicus GN=Efna1 PE=2 SV=2	14.1463	2	4	2	1	205	23.748	6.65	660000000	0.52	Medium	11	0.0202952	14.8335	2
FALSE	IsMasterProtein	P38652	Phosphoglucomutase-1 OS=Rattus norvegicus GN=Pgm1 PE=1 SV=2	10.8541	5	5	5	1	562	61.365	6.76	28000000	0.354	Medium	11	0.0202952	14.7722	5
FALSE	IsMasterProtein	Q810F4	Protein FAM3C OS=Rattus norvegicus GN=Fam3c PE=2 SV=1	18.0617	4	5	4	1	227	24.698	8.29	160000000	0.778	Medium	11	0.0202952	14.7586	4
FALSE	IsMasterProtein	Q811X6	Lambda-crystallin homolog OS=Rattus norvegicus GN=Cryl1 PE=1 SV=3	13.7931	4	5	4	1	319	35.318	6.35	220000000	0.585	Medium	11	0.0202952	14.7513	4
FALSE	IsMasterProtein	Q9QY17	Protein kinase C and casein kinase substrate in neurons 2 protein OS=Rattus norvegicus GN=Pacsin2 PE=1 SV=2	5.53279	2	4	2	1	488	55.943	5.14	95000000	0.194	Medium	11	0.0202952	14.7413	2
FALSE	IsMasterProtein	Q5FVR3	CD302 antigen OS=Rattus norvegicus GN=Cd302 PE=2 SV=1	14.9123	2	3	2	1	228	25.435	4.59	98000000	1.371	Medium	11	0.0202952	14.7201	2
FALSE	IsMasterProtein	G3V7W1	Programmed cell death protein 6 OS=Rattus norvegicus GN=Pdcd6 PE=2 SV=1	10.9948	2	4	2	1	191	21.891	5.64	300000000	0.874	Medium	11	0.0202952	14.7133	2
FALSE	IsMasterProtein	P31394	Vitamin K-dependent protein C OS=Rattus norvegicus GN=Proc PE=2 SV=1	5.42299	2	4	2	1	461	51.878	6.4	530000000	0.202	Medium	11	0.0202952	14.71	2
FALSE	IsMasterProtein	P55018	Solute carrier family 12 member 3 OS=Rattus norvegicus GN=Slc12a3 PE=2 SV=2	4.19162	4	5	4	1	1002	110.483	7.47	190000000	0.252	Medium	11	0.0202952	14.6703	4
FALSE	IsMasterProtein	Q9R044	Nephrin OS=Rattus norvegicus GN=Nphs1 PE=1 SV=2	3.35463	3	5	3	1	1252	136.196	5.91	49000000	0.11	Medium	11	0.0202952	14.6518	3
FALSE	IsMasterProtein	Q8CJ52	Prominin-2 OS=Rattus norvegicus GN=Prom2 PE=1 SV=1	6.11511	4	5	4	1	834	92.781	7.2	83000000	0.212	Medium	13	0.0226087	14.608	4
FALSE	IsMasterProtein	Q9QY16	ATP-dependent RNA helicase DDX25 OS=Rattus norvegicus GN=Ddx25 PE=1 SV=2	1.24224	1	7	1	1	483	54.756	5.99	38000000	0.083	Medium	13	0.0226087	14.6068	1
FALSE	IsMasterProtein	Q1WIM3	Cell adhesion molecule 3 OS=Rattus norvegicus GN=Cadm3 PE=1 SV=1	4.29293	1	3	1	1	396	42.879	5.8	240000000	0.334	Medium	13	0.0226087	14.5588	1
FALSE	IsMasterProtein	Q63355	Unconventional myosin-Ic OS=Rattus norvegicus GN=Myo1c PE=1 SV=2	4.69349	4	5	4	1	1044	119.737	9.39	180000000	0.152	Medium	13	0.0226087	14.4297	4
FALSE	IsMasterProtein	Q794F9	4F2 cell-surface antigen heavy chain OS=Rattus norvegicus GN=Slc3a2 PE=1 SV=1	8.72865	4	4	4	1	527	58.036	5.33	96000000	0.389	Medium	13	0.0226087	14.4266	4
FALSE	IsMasterProtein	Q498D9	PDZ domain-containing protein GIPC2 OS=Rattus norvegicus GN=Gipc2 PE=2 SV=1	14.9682	4	4	3	1	314	34.181	7.03	85000000	0.668	Medium	13	0.0226087	14.4207	4
FALSE	IsMasterProtein	P70552	GTP cyclohydrolase 1 feedback regulatory protein OS=Rattus norvegicus GN=Gchfr PE=1 SV=3	51.1905	2	4	2	1	84	9.666	6.52	330000000	2.162	Medium	13	0.0226087	14.3278	2
FALSE	IsMasterProtein	P14668	Annexin A5 OS=Rattus norvegicus GN=Anxa5 PE=1 SV=3	13.4796	5	7	5	1	319	35.722	5.05	200000000	0.905	Medium	13	0.0226087	14.3195	5
FALSE	IsMasterProtein	O70352	CD82 antigen OS=Rattus norvegicus GN=Cd82 PE=1 SV=1	8.64662	2	6	2	1	266	29.468	5.39	160000000	0.468	Medium	13	0.0226087	14.3151	2
FALSE	IsMasterProtein	P0C5H9	Mesencephalic astrocyte-derived neurotrophic factor OS=Rattus norvegicus GN=Manf PE=1 SV=1	9.49721	2	3	2	1	179	20.375	8.25	56000000	0.995	Medium	13	0.0226087	14.2713	2
FALSE	IsMasterProtein	D3ZUK3	Protein delta homolog 2 OS=Rattus norvegicus GN=Dlk2 PE=3 SV=1	9.42408	2	3	2	1	382	40.217	6.6	86000000	0.585	Medium	13	0.0226087	14.2378	2
FALSE	IsMasterProtein	P30919	N(4)-(Beta-N-acetylglucosaminyl)-L-asparaginase OS=Rattus norvegicus GN=Aga PE=1 SV=2	7.82609	2	4	2	1	345	37.143	7.18	77000000	0.438	Medium	13	0.0226087	14.1351	2
FALSE	IsMasterProtein	Q07116	Sulfite oxidase, mitochondrial OS=Rattus norvegicus GN=Suox PE=1 SV=2	9.52381	4	5	4	1	546	60.768	6.89	210000000	0.359	Medium	13	0.0226087	14.1205	4
FALSE	IsMasterProtein	Q63279	Keratin, type I cytoskeletal 19 OS=Rattus norvegicus GN=Krt19 PE=1 SV=2	8.68486	4	6	1	1	403	44.609	5.31	100000000	0.322	Medium	13	0.0226087	14.0786	4
FALSE	IsMasterProtein	Q8K4G9	Podocin OS=Rattus norvegicus GN=Nphs2 PE=1 SV=2	12.7937	3	4	3	1	383	42.36	9.22	160000000	0.468	Medium	13	0.0226087	13.9984	3
FALSE	IsMasterProtein	Q5XFX0	Transgelin-2 OS=Rattus norvegicus GN=Tagln2 PE=1 SV=1	26.6332	4	5	4	1	199	22.379	8.25	250000000	0.931	Medium	13	0.0226087	13.9803	4
FALSE	IsMasterProtein	P07174	Tumor necrosis factor receptor superfamily member 16 OS=Rattus norvegicus GN=Ngfr PE=1 SV=1	11.7647	2	4	2	1	425	45.403	4.65	780000000	0.359	Medium	13	0.0226087	13.9219	2
FALSE	IsMasterProtein	Q5FVR0	T-cell immunoglobulin and mucin domain-containing protein 2 OS=Rattus norvegicus GN=Timd2 PE=2 SV=1	5.44413	2	5	2	1	349	38.52	7.69	460000000	1.031	Medium	13	0.0226087	13.8924	2
FALSE	IsMasterProtein	P97710	Tyrosine-protein phosphatase non-receptor type substrate 1 OS=Rattus norvegicus GN=Sirpa PE=1 SV=1	6.87623	3	5	3	1	509	55.656	7.44	3200000000	0.28	Medium	13	0.0226087	13.7836	3
FALSE	IsMasterProtein	Q63207	Coagulation factor X OS=Rattus norvegicus GN=F10 PE=2 SV=1	9.95851	4	6	4	1	482	54.23	5.4	130000000	0.322	Medium	13	0.0226087	13.7312	4
FALSE	IsMasterProtein	Q5BK81	Prostaglandin reductase 2 OS=Rattus norvegicus GN=Ptgr2 PE=2 SV=2	9.97151	3	5	3	1	351	38.112	5.54	90000000	0.468	Medium	13	0.0226087	13.7023	3
FALSE	IsMasterProtein	P97697	Inositol monophosphatase 1 OS=Rattus norvegicus GN=Impa1 PE=1 SV=2	11.9134	4	5	4	1	277	30.491	5.29	81000000	0.719	Medium	13	0.0226087	13.6357	4
FALSE	IsMasterProtein	Q99068	Alpha-2-macroglobulin receptor-associated protein OS=Rattus norvegicus GN=Lrpap1 PE=1 SV=2	9.72222	3	4	3	1	360	42.006	7.37	150000000	0.425	Medium	13	0.0226087	13.5937	3
FALSE	IsMasterProtein	Q02445	Tissue factor pathway inhibitor OS=Rattus norvegicus GN=Tfpi PE=2 SV=1	12.9139	2	3	2	1	302	34.531	8.06	77000000	0.359	Medium	13	0.0226087	13.5769	2
FALSE	IsMasterProtein	Q6AYE5	Out at first protein homolog OS=Rattus norvegicus GN=Oaf PE=2 SV=1	10.6383	3	5	3	1	282	31.755	7.59	280000000	0.468	Medium	13	0.0226087	13.5692	3
FALSE	IsMasterProtein	Q6IFV4	Keratin, type I cytoskeletal 13 OS=Rattus norvegicus GN=Krt13 PE=3 SV=1	6.84932	3	5	1	1	438	47.699	4.91	56000000	0.25	Medium	13	0.0226087	13.5351	3
FALSE	IsMasterProtein	P07340	Sodium/potassium-transporting ATPase subunit beta-1 OS=Rattus norvegicus GN=Atp1b1 PE=1 SV=1	12.5	3	5	3	1	304	35.179	8.65	200000000	0.501	Medium	13	0.0226087	13.4864	3
FALSE	IsMasterProtein	P31000	Vimentin OS=Rattus norvegicus GN=Vim PE=1 SV=2	8.58369	4	5	3	1	466	53.7	5.12	13000000	0.403	Medium	13	0.0226087	13.1988	4
FALSE	IsMasterProtein	Q91XN4	BMP and activin membrane-bound inhibitor homolog OS=Rattus norvegicus GN=Bambi PE=2 SV=1	10.3846	1	2	1	1	260	29.123	7.74	610000000	0.166	Medium	13	0.0226087	13.1899	1
FALSE	IsMasterProtein	P07379	Phosphoenolpyruvate carboxykinase, cytosolic [GTP] OS=Rattus norvegicus GN=Pck1 PE=1 SV=1	7.23473	4	5	4	1	622	69.371	6.49	200000000	0.266	Medium	13	0.0226087	13.1735	4
FALSE	IsMasterProtein	Q812E9	Neuronal membrane glycoprotein M6-a OS=Rattus norvegicus GN=Gpm6a PE=1 SV=1	12.5899	3	4	3	1	278	31.174	5.27	210000000	0.701	Medium	13	0.0226087	13.1727	3
FALSE	IsMasterProtein	D3Z8L7	Ras-related protein R-Ras OS=Rattus norvegicus GN=Rras PE=1 SV=1	7.33945	1	4	1	1	218	23.894	7.34	140000000	0.334	Medium	14	0.0229226	13.0941	1
FALSE	IsMasterProtein	P05197	Elongation factor 2 OS=Rattus norvegicus GN=Eef2 PE=1 SV=4	5.94406	5	5	5	1	858	95.223	6.83	180000000	0.238	Medium	14	0.0229226	13.078	5
FALSE	IsMasterProtein	P46720	Solute carrier organic anion transporter family member 1A1 OS=Rattus norvegicus GN=Slco1a1 PE=1 SV=1	11.3433	6	6	5	1	670	74.129	7.87	180000000	0.377	Medium	14	0.0229226	13.0761	6
FALSE	IsMasterProtein	Q08464	Frizzled-2 OS=Rattus norvegicus GN=Fzd2 PE=1 SV=1	4.38596	3	5	3	1	570	63.843	8.46	600000000	0.292	Medium	14	0.0229226	13.0687	3
FALSE	IsMasterProtein	P30904	Macrophage migration inhibitory factor OS=Rattus norvegicus GN=Mif PE=1 SV=4	7.82609	1	5	1	1	115	12.469	7.34	1100000000	0.585	Medium	14	0.0229226	13.0147	1
FALSE	IsMasterProtein	Q64057	Alpha-aminoadipic semialdehyde dehydrogenase OS=Rattus norvegicus GN=Aldh7a1 PE=1 SV=2	8.90538	3	3	3	1	539	58.711	7.87	130000000	0.28	Medium	14	0.0229226	12.9695	3
FALSE	IsMasterProtein	Q80XF7	Gap junction gamma-2 protein OS=Rattus norvegicus GN=Gjc2 PE=1 SV=2	1.59091	1	7	1	1	440	46.961	7.12	7800000	0.11	Medium	14	0.0229226	12.966	1
FALSE	IsMasterProtein	Q641Z7	Acid sphingomyelinase-like phosphodiesterase 3a OS=Rattus norvegicus GN=Smpdl3a PE=2 SV=1	12.809	4	5	4	1	445	49.864	6.28	220000000	0.585	Medium	14	0.0229226	12.9539	4
FALSE	IsMasterProtein	P54311	Guanine nucleotide-binding protein G(I)/G(S)/G(T) subunit beta-1 OS=Rattus norvegicus GN=Gnb1 PE=1 SV=4	10	3	5	3	1	340	37.353	6	61000000	0.848	Medium	14	0.0229226	12.9533	3
FALSE	IsMasterProtein	Q63228	Glia maturation factor beta OS=Rattus norvegicus GN=Gmfb PE=1 SV=2	16.1972	1	3	1	1	142	16.726	5.44	160000000	0.292	Medium	14	0.0229226	12.9226	1
FALSE	IsMasterProtein	P55146	Tyrosine-protein kinase receptor TYRO3 OS=Rattus norvegicus GN=Tyro3 PE=1 SV=1	5.79545	4	4	4	1	880	95.858	5.78	220000000	0.222	Medium	14	0.0229226	12.8594	4
FALSE	IsMasterProtein	O35547	Long-chain-fatty-acid--CoA ligase 4 OS=Rattus norvegicus GN=Acsl4 PE=1 SV=1	6.1194	3	4	3	1	670	74.279	8.02	39000000	0.266	Medium	14	0.0229226	12.8017	3
FALSE	IsMasterProtein	Q0H8B9	C-type lectin domain family 2 member D11 OS=Rattus norvegicus GN=Clec2d11 PE=1 SV=1	5.7971	1	3	1	1	207	23.521	8.43	180000000	0.179	Medium	14	0.0229226	12.6465	1
FALSE	IsMasterProtein	P12928	Pyruvate kinase PKLR OS=Rattus norvegicus GN=Pklr PE=1 SV=2	6.09756	3	4	2	1	574	62.162	6.92	99000000	0.205	Medium	14	0.0229226	12.6141	3
FALSE	IsMasterProtein	P60571	Pannexin-2 OS=Rattus norvegicus GN=Panx2 PE=1 SV=2	1.18694	1	5	1	1	674	74.387	7.53	610000000	0.125	Medium	14	0.0229226	12.6082	1
FALSE	IsMasterProtein	Q8K3V3	G-protein coupled receptor 56 OS=Rattus norvegicus GN=Gpr56 PE=1 SV=1	5.09461	3	4	3	1	687	77.203	8.5	170000000	0.322	Medium	14	0.0229226	12.5706	3
FALSE	IsMasterProtein	P08689	Sex hormone-binding globulin OS=Rattus norvegicus GN=Shbg PE=1 SV=1	11.9107	4	4	4	1	403	44.505	6.3	81000000	0.492	Medium	14	0.0229226	12.4766	4
FALSE	IsMasterProtein	P32736	Opioid-binding protein/cell adhesion molecule OS=Rattus norvegicus GN=Opcml PE=1 SV=2	8.4058	2	3	2	1	345	38.043	6.87	200000000	0.369	Medium	14	0.0229226	12.4748	2
FALSE	IsMasterProtein	P26453	Basigin OS=Rattus norvegicus GN=Bsg PE=1 SV=2	9.27835	3	5	3	1	388	42.409	5.4	310000000	0.624	Medium	14	0.0229226	12.4335	3
FALSE	IsMasterProtein	Q6GMN2	Brain-specific angiogenesis inhibitor 1-associated protein 2 OS=Rattus norvegicus GN=Baiap2 PE=1 SV=1	11.028	4	5	4	1	535	59.146	9.04	86000000	0.315	Medium	14	0.0229226	12.4004	4
FALSE	IsMasterProtein	P98089	Intestinal mucin-like protein (Fragment) OS=Rattus norvegicus PE=2 SV=1	3.58423	2	5	2	1	837	91.438	5.63	36000000	0.129	Medium	14	0.0229226	12.3159	2
FALSE	IsMasterProtein	Q5RLM2	Solute carrier family 22 member 7 OS=Rattus norvegicus GN=Slc22a7 PE=1 SV=1	8.2243	5	7	5	1	535	58.616	6.84	180000000	0.585	Medium	14	0.0229226	12.287	5
FALSE	IsMasterProtein	P34900	Syndecan-2 OS=Rattus norvegicus GN=Sdc2 PE=2 SV=2	4.97512	1	6	1	1	201	22.135	4.63	170000000	0.194	Medium	14	0.0229226	12.2185	1
FALSE	IsMasterProtein	P50137	Transketolase OS=Rattus norvegicus GN=Tkt PE=1 SV=1	8.02568	4	4	4	1	623	67.601	7.49	57000000	0.283	Medium	14	0.0229226	12.1401	4
FALSE	IsMasterProtein	P08009	Glutathione S-transferase Yb-3 OS=Rattus norvegicus GN=Gstm3 PE=1 SV=2	14.6789	3	6	2	0	218	25.664	7.33	380000000	0.668	Medium	14	0.0229226	12.121	3
FALSE	IsMasterProtein	Q62753	Syntaxin-binding protein 2 OS=Rattus norvegicus GN=Stxbp2 PE=2 SV=1	8.92256	4	4	4	1	594	66.654	6.77	120000000	0.259	Medium	14	0.0229226	12.1066	4
FALSE	IsMasterProtein	Q9JLA3	UDP-glucose:glycoprotein glucosyltransferase 1 OS=Rattus norvegicus GN=Uggt1 PE=1 SV=2	0.967118	1	3	1	1	1551	176.32	5.66	63000000	0.052	Medium	14	0.0229226	11.9422	1
FALSE	IsMasterProtein	Q63493	Antigen-presenting glycoprotein CD1d OS=Rattus norvegicus GN=Cd1d PE=2 SV=2	6.25	2	4	2	1	336	38.517	6.52	88000000	0.468	Medium	14	0.0229226	11.8117	2
FALSE	IsMasterProtein	P04166	Cytochrome b5 type B OS=Rattus norvegicus GN=Cyb5b PE=1 SV=2	23.2877	1	2	1	1	146	16.255	5.06	18000000	0.292	Medium	14	0.0229226	11.8086	1
FALSE	IsMasterProtein	Q9R1T3	Cathepsin Z OS=Rattus norvegicus GN=Ctsz PE=1 SV=2	11.1111	3	4	3	1	306	34.172	7.15	380000000	0.668	Medium	15	0.0229226	11.7752	3
FALSE	IsMasterProtein	Q5I0D5	Phospholysine phosphohistidine inorganic pyrophosphate phosphatase OS=Rattus norvegicus GN=Lhpp PE=2 SV=1	20.3704	4	4	4	1	270	29.172	5.39	63000000	1.031	Medium	15	0.0229226	11.7717	4
FALSE	IsMasterProtein	P55281	Cadherin-17 OS=Rattus norvegicus GN=Cdh17 PE=2 SV=1	1.81378	1	6	1	1	827	91.806	4.88	160000000	0.133	Medium	16	0.0229226	11.6499	1
FALSE	IsMasterProtein	Q9ESV6	Glyceraldehyde-3-phosphate dehydrogenase, testis-specific OS=Rattus norvegicus GN=Gapdhs PE=1 SV=1	7.63889	3	4	1	1	432	46.678	7.93	28000000	0.334	Medium	16	0.0229226	11.6371	3
FALSE	IsMasterProtein	P18757	Cystathionine gamma-lyase OS=Rattus norvegicus GN=Cth PE=1 SV=2	9.79899	4	5	4	1	398	43.577	7.96	390000000	0.445	Medium	16	0.0229226	11.537	4
FALSE	IsMasterProtein	P62836	Ras-related protein Rap-1A OS=Rattus norvegicus GN=Rap1a PE=1 SV=1	26.6304	4	4	4	1	184	20.974	6.67	110000000	1.512	Medium	16	0.0229226	11.3771	4
FALSE	IsMasterProtein	P11598	Protein disulfide-isomerase A3 OS=Rattus norvegicus GN=Pdia3 PE=1 SV=2	4.9505	3	4	3	1	505	56.588	6.21	120000000	0.225	Medium	16	0.0229226	11.2983	3
FALSE	IsMasterProtein	Q9EQV8	Carboxypeptidase N catalytic chain OS=Rattus norvegicus GN=Cpn1 PE=2 SV=1	5.9081	2	4	2	1	457	51.948	8.44	48000000	0.186	Medium	16	0.0229226	11.2971	2
FALSE	IsMasterProtein	P15943	Amyloid-like protein 2 OS=Rattus norvegicus GN=Aplp2 PE=1 SV=2	6.40523	4	6	4	1	765	86.827	4.77	60000000	0.233	Medium	16	0.0229226	11.2766	4
FALSE	IsMasterProtein	P14272	Plasma kallikrein OS=Rattus norvegicus GN=Klkb1 PE=1 SV=1	6.26959	3	5	3	1	638	71.227	8.07	120000000	0.245	Medium	16	0.0229226	11.2671	3
FALSE	IsMasterProtein	P11442	Clathrin heavy chain 1 OS=Rattus norvegicus GN=Cltc PE=1 SV=3	3.9403	5	5	5	1	1675	191.477	5.72	110000000	0.129	Medium	16	0.0229226	11.2536	5
FALSE	IsMasterProtein	Q3T1J9	MOB kinase activator 1A OS=Rattus norvegicus GN=Mob1a PE=2 SV=3	5.09259	1	4	1	1	216	25.064	6.95	170000000	0.259	Medium	16	0.0229226	11.2157	1
FALSE	IsMasterProtein	O35952	Hydroxyacylglutathione hydrolase, mitochondrial OS=Rattus norvegicus GN=Hagh PE=1 SV=2	11.3269	3	4	3	1	309	34.088	7.74	68000000	0.438	Medium	16	0.0229226	11.1889	3
FALSE	IsMasterProtein	Q32ZF7	Beta-defensin 39 OS=Rattus norvegicus GN=Defb39 PE=3 SV=1	20.5479	1	8	1	1	73	8.302	9.01	750000000	1.154	Medium	16	0.0229226	11.0375	1
FALSE	IsMasterProtein	Q62997	GDNF family receptor alpha-1 OS=Rattus norvegicus GN=Gfra1 PE=1 SV=1	5.34188	2	3	2	1	468	51.616	7.84	120000000	0.186	Medium	16	0.0229226	11.0305	2
FALSE	IsMasterProtein	P18427	Follitropin subunit beta OS=Rattus norvegicus GN=Fshb PE=2 SV=2	16.9231	2	4	2	1	130	14.804	6.27	140000000	1.154	Medium	16	0.0229226	10.8826	2
FALSE	IsMasterProtein	Q64119	Myosin light polypeptide 6 OS=Rattus norvegicus GN=Myl6 PE=1 SV=3	29.1391	3	3	3	1	151	16.964	4.55	190000000	0.874	Medium	16	0.0229226	10.8648	3
FALSE	IsMasterProtein	P00697	Lysozyme C-1 OS=Rattus norvegicus GN=Lyz1 PE=1 SV=2	16.2162	4	8	4	1	148	16.718	9.1	1800000000	4.623	Medium	16	0.0229226	10.8277	4
FALSE	IsMasterProtein	P09034	Argininosuccinate synthase OS=Rattus norvegicus GN=Ass1 PE=1 SV=1	6.79612	3	4	3	1	412	46.467	7.78	140000000	0.304	Medium	16	0.0229226	10.808	3
FALSE	IsMasterProtein	P85973	Purine nucleoside phosphorylase OS=Rattus norvegicus GN=Pnp PE=1 SV=1	16.609	3	3	3	1	289	32.281	6.93	200000000	0.389	Medium	16	0.0229226	10.7993	3
FALSE	IsMasterProtein	Q8R5M3	Leucine-rich repeat-containing protein 15 OS=Rattus norvegicus GN=Lrrc15 PE=2 SV=1	6.05536	3	3	3	1	578	64.087	6.37	240000000	0.369	Medium	16	0.0229226	10.7889	3
FALSE	IsMasterProtein	P17046	Lysosome-associated membrane glycoprotein 2 OS=Rattus norvegicus GN=Lamp2 PE=1 SV=3	6.32603	3	4	3	1	411	45.127	7.88	600000000	0.389	Medium	16	0.0229226	10.7742	3
FALSE	IsMasterProtein	Q80YN4	Atrial natriuretic peptide-converting enzyme OS=Rattus norvegicus GN=Corin PE=1 SV=2	2.25023	2	3	2	1	1111	122.676	5.41	160000000	0.122	Medium	16	0.0229226	10.7137	2
FALSE	IsMasterProtein	O70215	NKG2-D type II integral membrane protein OS=Rattus norvegicus GN=Klrk1 PE=2 SV=1	11.6279	2	4	2	1	215	24.422	8.46	100000000	0.585	Medium	16	0.0229226	10.6872	2
FALSE	IsMasterProtein	Q9ES53	Ubiquitin fusion degradation protein 1 homolog OS=Rattus norvegicus GN=Ufd1l PE=1 SV=1	10.0977	3	4	3	1	307	34.463	6.7	110000000	0.719	Medium	16	0.0229226	10.6807	3
FALSE	IsMasterProtein	O70377	Synaptosomal-associated protein 23 OS=Rattus norvegicus GN=Snap23 PE=1 SV=1	20.4762	3	5	3	1	210	23.22	4.93	400000000	0.638	Medium	16	0.0229226	10.6603	3
FALSE	IsMasterProtein	Q6AYR9	Tetraspanin-1 OS=Rattus norvegicus GN=Tspan1 PE=2 SV=1	3.73444	1	4	1	1	241	26.435	6.7	290000000	0.931	Medium	16	0.0229226	10.4803	1
FALSE	IsMasterProtein	P13832	Myosin regulatory light chain RLC-A OS=Rattus norvegicus GN=Rlc-a PE=2 SV=2	17.4419	3	4	3	1	172	19.883	4.81	160000000	0.874	Medium	16	0.0229226	10.4699	3
FALSE	IsMasterProtein	Q9R0J8	Legumain OS=Rattus norvegicus GN=Lgmn PE=1 SV=1	8.27586	3	3	3	1	435	49.434	6.58	92000000	0.413	Medium	16	0.0229226	10.4606	3
FALSE	IsMasterProtein	Q5M9I5	Cytochrome b-c1 complex subunit 6, mitochondrial OS=Rattus norvegicus GN=Uqcrh PE=3 SV=1	20.2247	1	2	1	1	89	10.417	4.97	87000000	0.389	Medium	16	0.0229226	10.4527	1
FALSE	IsMasterProtein	A2TGX5	CMRF35-like molecule 8 OS=Rattus norvegicus GN=Cd300a PE=2 SV=1	2.58065	1	4	1	1	310	34.474	5.78	630000000	0.389	Medium	16	0.0229226	10.4444	1
FALSE	IsMasterProtein	Q08849	Syntaxin-3 OS=Rattus norvegicus GN=Stx3 PE=2 SV=1	7.26644	2	4	2	1	289	33.236	5.45	110000000	0.334	Medium	16	0.0229226	10.414	2
FALSE	IsMasterProtein	Q2A865	Sodium-dependent neutral amino acid transporter B(0)AT1 OS=Rattus norvegicus GN=Slc6a19 PE=1 SV=2	3.15457	1	2	1	1	634	71.185	5.01	29000000	0.155	Medium	16	0.0229226	10.3826	1
FALSE	IsMasterProtein	P27605	Hypoxanthine-guanine phosphoribosyltransferase OS=Rattus norvegicus GN=Hprt1 PE=1 SV=1	15.5963	3	3	3	1	218	24.462	6.54	120000000	0.701	Medium	16	0.0229226	10.3756	3
FALSE	IsMasterProtein	Q9WUK5	Inhibin beta C chain OS=Rattus norvegicus GN=Inhbc PE=2 SV=1	5.98291	2	3	2	1	351	39.31	7.81	2000000000	0.334	Medium	16	0.0229226	10.3583	2
FALSE	IsMasterProtein	Q62795	Sodium-dependent phosphate transport protein 1 OS=Rattus norvegicus GN=Slc17a1 PE=2 SV=1	2.15054	1	4	1	1	465	51.316	8.63	35000000	0.136	Medium	16	0.0229226	10.3541	1
FALSE	IsMasterProtein	P14669	Annexin A3 OS=Rattus norvegicus GN=Anxa3 PE=1 SV=4	2.77778	1	4	1	1	324	36.341	6.35	1100000000	0.212	Medium	16	0.0229226	10.3241	1
FALSE	IsMasterProtein	Q5BJY9	Keratin, type I cytoskeletal 18 OS=Rattus norvegicus GN=Krt18 PE=1 SV=3	5.67376	3	5	1	1	423	47.732	5.26	310000000	0.241	Medium	16	0.0229226	10.2755	3
FALSE	IsMasterProtein	Q5RJR2	Twinfilin-1 OS=Rattus norvegicus GN=Twf1 PE=1 SV=1	4.57143	2	4	2	1	350	40.065	6.67	120000000	0.233	Medium	16	0.0229226	10.2626	2
FALSE	IsMasterProtein	P63095	Guanine nucleotide-binding protein G(s) subunit alpha isoforms short OS=Rattus norvegicus GN=Gnas PE=1 SV=1	11.4213	4	4	4	1	394	45.635	5.96	280000000	0.52	Medium	16	0.0229226	10.1483	4
FALSE	IsMasterProtein	Q6B345	Protein S100-A11 OS=Rattus norvegicus GN=S100a11 PE=3 SV=1	21.4286	3	4	3	1	98	11.057	5.9	310000000	2.162	Medium	16	0.0229226	10.1285	3
FALSE	IsMasterProtein	Q91XR8	Phospholipid hydroperoxide glutathione peroxidase, nuclear OS=Rattus norvegicus GN=Gpx4 PE=1 SV=3	8.69565	2	3	2	1	253	29.317	10.36	320000000	0.359	Medium	16	0.0229226	10.1256	2
FALSE	IsMasterProtein	Q8N7M5	Hemojuvelin OS=Rattus norvegicus GN=Hfe2 PE=2 SV=1	13.7441	4	4	4	1	422	45.193	7.97	82000000	0.52	Medium	16	0.0229226	10.0901	4
FALSE	IsMasterProtein	P36860	Ras-related protein Ral-B OS=Rattus norvegicus GN=Ralb PE=2 SV=1	11.165	3	4	3	1	206	23.303	6.62	140000000	0.995	Medium	16	0.0229226	10.0706	3
FALSE	IsMasterProtein	Q811M5	Complement component C6 OS=Rattus norvegicus GN=C6 PE=2 SV=1	4.38972	3	4	3	1	934	105.045	6.87	300000000	0.083	Medium	16	0.0229226	9.89701	3
FALSE	IsMasterProtein	Q9QYU4	Ketimine reductase mu-crystallin OS=Rattus norvegicus GN=Crym PE=1 SV=1	8.6262	3	5	3	1	313	33.533	5.53	190000000	0.638	Medium	16	0.0229226	9.89113	3
FALSE	IsMasterProtein	P25031	Regenerating islet-derived protein 3-beta OS=Rattus norvegicus GN=Reg3b PE=1 SV=1	22.2857	3	3	3	1	175	19.604	7.64	37000000	1.154	Medium	16	0.0229226	9.72895	3
FALSE	IsMasterProtein	P70502	Solute carrier organic anion transporter family member 1A3 OS=Rattus norvegicus GN=Slco1a3 PE=2 SV=2	5.07463	3	5	2	1	670	73.768	8.03	59000000	0.205	Medium	16	0.0229226	9.72245	3
FALSE	IsMasterProtein	O35913	Solute carrier organic anion transporter family member 1A4 OS=Rattus norvegicus GN=Slco1a4 PE=2 SV=1	4.53858	3	5	2	0	661	73.203	7.87	92000000	0.179	Medium	16	0.0229226	9.72245	3
FALSE	IsMasterProtein	P02262	Histone H2A type 1 OS=Rattus norvegicus PE=1 SV=2	14.6154	1	2	1	1	130	14.069	10.9	270000000	0.931	Medium	16	0.0229226	9.72089	1
FALSE	IsMasterProtein	P61459	Pterin-4-alpha-carbinolamine dehydratase OS=Rattus norvegicus GN=Pcbd1 PE=1 SV=2	16.3462	2	4	2	1	104	11.992	6.8	310000000	0.778	Medium	16	0.0229226	9.66811	2
FALSE	IsMasterProtein	O08557	N(G),N(G)-dimethylarginine dimethylaminohydrolase 1 OS=Rattus norvegicus GN=Ddah1 PE=1 SV=3	7.01754	2	3	2	1	285	31.406	6.13	330000000	0.274	Medium	16	0.0229226	9.58526	2
FALSE	IsMasterProtein	Q32KJ6	N-acetylgalactosamine-6-sulfatase OS=Rattus norvegicus GN=Galns PE=1 SV=1	7.44275	4	4	4	1	524	58.265	7.01	200000000	0.346	Medium	16	0.0229226	9.55739	4
FALSE	IsMasterProtein	P62898	Cytochrome c, somatic OS=Rattus norvegicus GN=Cycs PE=1 SV=2	18.0952	2	4	2	1	105	11.598	9.58	520000000	0.778	Medium	16	0.0229226	9.55095	2
FALSE	IsMasterProtein	Q80WD0	Reticulon-4 receptor-like 1 OS=Rattus norvegicus GN=Rtn4rl1 PE=1 SV=1	8.53933	4	4	4	1	445	49.743	8.56	200000000	0.551	Medium	16	0.0229226	9.51318	4
FALSE	IsMasterProtein	D3ZTD8	Semaphorin-5A OS=Rattus norvegicus GN=Sema5a PE=1 SV=1	3.16574	3	3	3	1	1074	120.3	7.27	130000000	0.134	Medium	16	0.0229226	9.42504	3
FALSE	IsMasterProtein	P27867	Sorbitol dehydrogenase OS=Rattus norvegicus GN=Sord PE=1 SV=4	7.56303	2	3	2	1	357	38.21	7.44	250000000	0.233	Medium	16	0.0229226	9.42155	2
FALSE	IsMasterProtein	P14730	WAP four-disulfide core domain protein 18 (Fragment) OS=Rattus norvegicus GN=Wfdc18 PE=2 SV=2	27.027	1	2	1	1	74	7.735	8.32	240000000	2.162	Medium	16	0.0229226	9.37294	1
FALSE	IsMasterProtein	Q68G31	Phenazine biosynthesis-like domain-containing protein OS=Rattus norvegicus GN=Pbld PE=2 SV=1	8.68056	1	2	1	1	288	31.667	6.3	78000000	0.155	Medium	16	0.0229226	9.31747	1
FALSE	IsMasterProtein	Q08463	Frizzled-1 OS=Rattus norvegicus GN=Fzd1 PE=1 SV=1	2.80811	2	3	2	1	641	70.981	7.97	1800000000	0.166	Medium	16	0.0229226	9.28782	2
FALSE	IsMasterProtein	Q91XT9	Neutral ceramidase OS=Rattus norvegicus GN=Asah2 PE=1 SV=1	4.73062	3	4	3	1	761	83.435	7.01	150000000	0.359	Medium	16	0.0229226	9.28663	3
FALSE	IsMasterProtein	Q4QQV8	Charged multivesicular body protein 5 OS=Rattus norvegicus GN=Chmp5 PE=2 SV=1	22.8311	3	4	3	1	219	24.56	4.79	440000000	1.371	Medium	16	0.0229226	9.26501	3
FALSE	IsMasterProtein	P01805	Ig heavy chain V region IR2 OS=Rattus norvegicus PE=4 SV=1	11.2676	1	3	1	1	142	16.014	8.24	67000000	0.292	Medium	16	0.0229226	9.25606	1
FALSE	IsMasterProtein	Q9QW07	1-phosphatidylinositol 4,5-bisphosphate phosphodiesterase beta-4 OS=Rattus norvegicus GN=Plcb4 PE=1 SV=2	3.23404	3	3	3	1	1175	134.411	6.84	69000000	0.091	Medium	16	0.0229226	9.20687	3
FALSE	IsMasterProtein	O89117	Beta-defensin 1 OS=Rattus norvegicus GN=Defb1 PE=2 SV=1	20.2899	1	4	1	1	69	7.832	9	160000000	4.623	Medium	16	0.0229226	9.20685	1
FALSE	IsMasterProtein	Q5M7T9	Threonine synthase-like 2 OS=Rattus norvegicus GN=Thnsl2 PE=2 SV=1	3.50515	2	4	2	1	485	54.102	6.61	250000000	0.172	Medium	16	0.0229226	9.18277	2
FALSE	IsMasterProtein	Q9JID2	Guanine nucleotide-binding protein subunit alpha-11 OS=Rattus norvegicus GN=Gna11 PE=2 SV=1	10.3064	3	3	2	1	359	42	6.29	78000000	0.334	Medium	16	0.0229226	9.15917	3
FALSE	IsMasterProtein	P35446	Spondin-1 OS=Rattus norvegicus GN=Spon1 PE=1 SV=1	2.10657	1	2	1	1	807	90.713	6.11	200000000	0.059	Medium	16	0.0229226	9.13642	1
FALSE	IsMasterProtein	P17559	Uteroglobin OS=Rattus norvegicus GN=Scgb1a1 PE=1 SV=2	10.4167	1	3	1	1	96	10.443	5.01	200000000	2.162	Medium	16	0.0229226	9.13367	1
FALSE	IsMasterProtein	O55159	Epithelial cell adhesion molecule OS=Rattus norvegicus GN=Epcam PE=1 SV=1	6.34921	1	2	1	1	315	35.185	6.42	400000000	0.334	Medium	16	0.0229226	9.12353	1
FALSE	IsMasterProtein	Q00715	Histone H2B type 1 OS=Rattus norvegicus PE=1 SV=2	28	3	4	3	1	125	13.982	10.36	170000000	0.995	Medium	16	0.0229226	9.11218	3
FALSE	IsMasterProtein	O70257	Syntaxin-7 OS=Rattus norvegicus GN=Stx7 PE=1 SV=4	5.74713	1	2	1	1	261	29.832	5.43	81000000	0.194	Medium	16	0.0229226	9.1063	1
FALSE	IsMasterProtein	P04905	Glutathione S-transferase Mu 1 OS=Rattus norvegicus GN=Gstm1 PE=1 SV=2	12.3853	3	6	2	1	218	25.897	8.19	160000000	0.668	Medium	16	0.0229226	9.01742	3
FALSE	IsMasterProtein	Q7TPB4	CD276 antigen OS=Rattus norvegicus GN=Cd276 PE=2 SV=1	6.32911	2	3	2	1	316	34.053	4.83	380000000	0.389	Medium	16	0.0229226	8.96163	2
FALSE	IsMasterProtein	Q5U301	A-kinase anchor protein 2 OS=Rattus norvegicus GN=Akap2 PE=1 SV=1	3.21839	2	3	2	1	870	95.882	5.22	36000000	0.116	Medium	17	0.0241821	8.91204	2
FALSE	IsMasterProtein	D3ZTV3	Leucine-rich repeat transmembrane protein FLRT2 OS=Rattus norvegicus GN=Flrt2 PE=1 SV=1	4.54545	3	4	3	1	660	73.827	7.8	1500000000	0.292	Medium	17	0.0241821	8.85917	3
FALSE	IsMasterProtein	P70470	Acyl-protein thioesterase 1 OS=Rattus norvegicus GN=Lypla1 PE=1 SV=1	14.3478	3	3	3	1	230	24.692	6.51	220000000	0.701	Medium	17	0.0241821	8.78055	3
FALSE	IsMasterProtein	Q6PEC4	S-phase kinase-associated protein 1 OS=Rattus norvegicus GN=Skp1 PE=1 SV=3	7.97546	1	3	1	1	163	18.66	4.54	110000000	0.212	Medium	17	0.0241821	8.71666	1
FALSE	IsMasterProtein	P08025	Insulin-like growth factor I OS=Rattus norvegicus GN=Igf1 PE=1 SV=3	13.7255	2	3	2	1	153	17.068	9.38	33000000	0.778	Medium	17	0.0241821	8.648	2
FALSE	IsMasterProtein	Q08163	Adenylyl cyclase-associated protein 1 OS=Rattus norvegicus GN=Cap1 PE=1 SV=3	5.27426	2	3	2	1	474	51.556	7.52	15000000	0.16	Medium	18	0.0246575	8.5775	2
FALSE	IsMasterProtein	Q71MB6	Solute carrier organic anion transporter family member 4C1 OS=Rattus norvegicus GN=Slco4c1 PE=1 SV=1	2.20994	1	2	1	1	724	78.595	7.64	160000000	0.083	Medium	18	0.0246575	8.5575	1
FALSE	IsMasterProtein	Q65Z14	Oncostatin-M-specific receptor subunit beta OS=Rattus norvegicus GN=Osmr PE=2 SV=1	1.55925	1	2	1	1	962	108.557	6.51	140000000	0.084	Medium	18	0.0246575	8.51767	1
FALSE	IsMasterProtein	Q6P6T4	Echinoderm microtubule-associated protein-like 2 OS=Rattus norvegicus GN=Eml2 PE=1 SV=1	4.6225	2	2	2	1	649	70.666	6.3	140000000	0.136	Medium	18	0.0246575	8.48238	2
FALSE	IsMasterProtein	P06757	Alcohol dehydrogenase 1 OS=Rattus norvegicus GN=Adh1 PE=1 SV=3	9.57447	3	3	3	1	376	39.62	8.18	200000000	0.413	Medium	18	0.0246575	8.44939	3
FALSE	IsMasterProtein	P97523	Hepatocyte growth factor receptor OS=Rattus norvegicus GN=Met PE=1 SV=1	2.89436	3	3	3	1	1382	153.843	7.03	68000000	0.098	Medium	18	0.0246575	8.3764	3
FALSE	IsMasterProtein	Q63768	Adapter molecule crk OS=Rattus norvegicus GN=Crk PE=1 SV=1	15.4605	2	3	2	1	304	33.824	5.55	130000000	0.468	Medium	18	0.0246575	8.3532	2
FALSE	IsMasterProtein	Q5Y4N8	Adhesion G protein-coupled receptor E2 OS=Rattus norvegicus GN=Adgre1 PE=2 SV=1	1.82403	1	2	1	1	932	102.24	5.17	100000000	0.075	Medium	18	0.0246575	8.23818	1
FALSE	IsMasterProtein	Q62946	Melanoma-derived growth regulatory protein OS=Rattus norvegicus GN=Mia PE=2 SV=2	31.5385	3	4	3	1	130	14.526	7.17	540000000	1.683	Medium	18	0.0246575	8.23749	3
FALSE	IsMasterProtein	P97608	5-oxoprolinase OS=Rattus norvegicus GN=Oplah PE=1 SV=2	2.56211	2	2	2	1	1288	137.634	6.33	58000000	0.072	Medium	18	0.0246575	8.16614	2
FALSE	IsMasterProtein	Q5I0D1	Glyoxalase domain-containing protein 4 OS=Rattus norvegicus GN=Glod4 PE=1 SV=1	9.0604	2	3	2	1	298	33.246	5.27	150000000	0.233	Medium	18	0.0246575	8.1399	2
FALSE	IsMasterProtein	Q64335	Killer cell lectin-like receptor subfamily G member 1 OS=Rattus norvegicus GN=Klrg1 PE=1 SV=1	8.51064	2	4	2	1	188	21.341	7.52	200000000	0.425	Medium	18	0.0246575	8.10528	2
FALSE	IsMasterProtein	Q99MF4	Interleukin-11 receptor subunit alpha OS=Rattus norvegicus GN=Il11ra1 PE=2 SV=1	11.1369	4	4	4	1	431	46.755	7.88	56000000	0.492	Medium	18	0.0246575	8.10336	4
FALSE	IsMasterProtein	Q7TP54	Rho family-interacting cell polarization regulator 2 OS=Rattus norvegicus GN=Ripor2 PE=1 SV=1	1.75573	2	3	2	1	1310	144.619	5.47	110000000	0.062	Medium	18	0.0246575	8.10322	2
FALSE	IsMasterProtein	Q923M1	Mitochondrial peptide methionine sulfoxide reductase OS=Rattus norvegicus GN=Msra PE=1 SV=1	8.58369	2	3	2	1	233	25.835	8.07	190000000	0.311	Medium	18	0.0246575	8.05657	2
FALSE	IsMasterProtein	P08753	Guanine nucleotide-binding protein G(k) subunit alpha OS=Rattus norvegicus GN=Gnai3 PE=1 SV=3	8.75706	3	3	3	1	354	40.496	5.69	150000000	0.438	Medium	18	0.0246575	8.04213	3
FALSE	IsMasterProtein	Q9ERA7	Mesothelin OS=Rattus norvegicus GN=Msln PE=2 SV=2	2.24	2	4	2	1	625	68.839	6.87	54000000	0.16	Medium	18	0.0246575	8.01023	2
FALSE	IsMasterProtein	P23739	Sucrase-isomaltase, intestinal OS=Rattus norvegicus GN=Si PE=1 SV=5	1.62955	3	3	3	1	1841	210.216	5.94	510000000	0.08	Medium	18	0.0246575	8.0057	3
FALSE	IsMasterProtein	P10247	H-2 class II histocompatibility antigen gamma chain OS=Rattus norvegicus GN=Cd74 PE=1 SV=2	6.78571	1	2	1	1	280	31.622	8.34	41000000	0.136	Medium	18	0.0246575	7.87534	1
FALSE	IsMasterProtein	Q08415	Kynurenine--oxoglutarate transaminase 1, mitochondrial OS=Rattus norvegicus GN=Ccbl1 PE=1 SV=1	6.12691	3	3	3	1	457	51.619	7.72	220000000	0.389	Medium	18	0.0246575	7.84713	3
FALSE	IsMasterProtein	Q8K4Y7	Soluble calcium-activated nucleotidase 1 OS=Rattus norvegicus GN=Cant1 PE=1 SV=1	5.95533	2	3	2	1	403	45.63	6.68	47000000	0.179	Medium	18	0.0246575	7.84586	2
FALSE	IsMasterProtein	P60905	DnaJ homolog subfamily C member 5 OS=Rattus norvegicus GN=Dnajc5 PE=1 SV=1	15.6566	2	2	2	1	198	22.086	5.07	60000000	0.778	Medium	19	0.025266	7.76868	2
FALSE	IsMasterProtein	Q6P6S4	Nucleotide exchange factor SIL1 OS=Rattus norvegicus GN=Sil1 PE=2 SV=1	7.31183	3	3	3	1	465	52.317	5.14	42000000	0.28	Medium	19	0.025266	7.7654	3
FALSE	IsMasterProtein	Q6P6R2	Dihydrolipoyl dehydrogenase, mitochondrial OS=Rattus norvegicus GN=Dld PE=1 SV=1	6.28684	2	2	2	1	509	54.004	7.87	86000000	0.172	Medium	19	0.025266	7.76516	2
FALSE	IsMasterProtein	P97532	3-mercaptopyruvate sulfurtransferase OS=Rattus norvegicus GN=Mpst PE=1 SV=3	10.4377	3	3	3	1	297	32.919	6.32	120000000	0.54	Medium	19	0.025266	7.74619	3
FALSE	IsMasterProtein	P28902	Guanylin OS=Rattus norvegicus GN=Guca2a PE=1 SV=1	28.6957	2	3	2	1	115	12.565	5.16	54000000	2.162	Medium	19	0.025266	7.70405	2
FALSE	IsMasterProtein	Q8CGS4	Charged multivesicular body protein 3 OS=Rattus norvegicus GN=Chmp3 PE=1 SV=3	12.5561	3	3	3	1	223	25.046	5.12	130000000	0.701	Medium	19	0.025266	7.65914	3
FALSE	IsMasterProtein	P08650	Complement C5 (Fragment) OS=Rattus norvegicus GN=C5 PE=1 SV=2	11.6883	1	3	1	1	77	8.976	8.9	510000000	0.931	Medium	19	0.025266	7.64083	1
FALSE	IsMasterProtein	Q9QZK8	Deoxyribonuclease-2-alpha OS=Rattus norvegicus GN=Dnase2 PE=2 SV=1	4.85714	1	2	1	1	350	38.151	7.91		0.129	Medium	19	0.025266	7.59109	1
FALSE	IsMasterProtein	Q9QZT0	CUB and zona pellucida-like domain-containing protein 1 OS=Rattus norvegicus GN=Cuzd1 PE=2 SV=2	4.28336	2	2	2	1	607	68.596	6.52	260000000	0.186	Medium	19	0.025266	7.51521	2
FALSE	IsMasterProtein	P48284	Carbonic anhydrase 4 OS=Rattus norvegicus GN=Ca4 PE=1 SV=1	5.50162	2	3	2	1	309	35.054	6.8	77000000	0.274	Medium	19	0.025266	7.49628	2
FALSE	IsMasterProtein	P70709	Eosinophil cationic protein OS=Rattus norvegicus GN=Rnase3 PE=2 SV=1	9.03226	1	2	1	1	155	17.995	9.69	1100000000	0.585	Medium	19	0.025266	7.47706	1
FALSE	IsMasterProtein	P01174	Whey acidic protein OS=Rattus norvegicus GN=Wap PE=1 SV=2	10.9489	1	2	1	1	137	14.817	4.75	1200000000	0.468	Medium	19	0.025266	7.47312	1
FALSE	IsMasterProtein	Q5ZQU0	Sushi, nidogen and EGF-like domain-containing protein 1 OS=Rattus norvegicus GN=Sned1 PE=2 SV=2	2.99359	3	3	3	1	1403	151.301	6.51	130000000	0.107	Medium	19	0.025266	7.43338	3
FALSE	IsMasterProtein	Q62902	Protein ERGIC-53 OS=Rattus norvegicus GN=Lman1 PE=1 SV=1	7.3501	2	2	2	1	517	57.921	6.34	190000000	0.179	Medium	19	0.025266	7.41764	2
FALSE	IsMasterProtein	P01041	Cystatin-B OS=Rattus norvegicus GN=Cstb PE=1 SV=1	32.6531	2	2	2	1	98	11.189	6.3	180000000	1.154	Medium	19	0.025266	7.28712	2
FALSE	IsMasterProtein	P14604	Enoyl-CoA hydratase, mitochondrial OS=Rattus norvegicus GN=Echs1 PE=1 SV=1	12.4138	3	3	3	1	290	31.496	8.13	50000000	0.468	Medium	19	0.025266	7.27935	3
FALSE	IsMasterProtein	Q6TUD4	Protein YIPF3 OS=Rattus norvegicus GN=Yipf3 PE=2 SV=1	2.88184	1	4	1	1	347	37.949	5.94	51000000000	0.155	Medium	19	0.025266	7.17937	1
FALSE	IsMasterProtein	P60901	Proteasome subunit alpha type-6 OS=Rattus norvegicus GN=Psma6 PE=1 SV=1	4.87805	1	2	1	1	246	27.382	6.76	64000000	0.166	Medium	19	0.025266	7.17643	1
FALSE	IsMasterProtein	P80020	Gastrotropin OS=Rattus norvegicus GN=Fabp6 PE=1 SV=3	8.59375	2	3	2	1	128	14.535	5.63	200000000	0.778	Medium	19	0.025266	7.15331	2
FALSE	IsMasterProtein	P22734	Catechol O-methyltransferase OS=Rattus norvegicus GN=Comt PE=1 SV=2	8.33333	2	3	2	1	264	29.578	5.66	120000000	0.359	Medium	20	0.0262812	7.08652	2
FALSE	IsMasterProtein	B6VQA5	Spermatogenesis-associated protein 31 OS=Rattus norvegicus GN=Spata31 PE=1 SV=1	1.52672	1	3	1	1	1048	119.475	9.07	52000000	0.044	Medium	20	0.0262812	7.06953	1
FALSE	IsMasterProtein	P43427	Solute carrier family 2, facilitated glucose transporter member 5 OS=Rattus norvegicus GN=Slc2a5 PE=1 SV=1	3.78486	2	4	2	1	502	55.507	6.6	140000000	0.501	Medium	20	0.0262812	7.05705	2
FALSE	IsMasterProtein	Q6NX65	Programmed cell death protein 10 OS=Rattus norvegicus GN=Pdcd10 PE=2 SV=1	11.9048	2	2	2	1	210	24.34	7.39	71000000	0.359	Medium	20	0.0262812	7.05447	2
FALSE	IsMasterProtein	O89049	Thioredoxin reductase 1, cytoplasmic OS=Rattus norvegicus GN=Txnrd1 PE=1 SV=5	5.21042	2	2	2	1	499	54.637	6.47	200000000	0.172	Medium	20	0.0262812	7.05257	2
FALSE	IsMasterProtein	P18422	Proteasome subunit alpha type-3 OS=Rattus norvegicus GN=Psma3 PE=1 SV=3	10.1961	2	2	2	1	255	28.401	5.44	34000000	0.389	Medium	20	0.0262812	7.02504	2
FALSE	IsMasterProtein	Q4V8K5	BRO1 domain-containing protein BROX OS=Rattus norvegicus GN=Brox PE=2 SV=1	4.13625	2	3	2	1	411	46.163	7.68	160000000	0.186	Medium	20	0.0262812	6.9984	2
FALSE	IsMasterProtein	Q9WUF4	Vesicle-associated membrane protein 8 OS=Rattus norvegicus GN=Vamp8 PE=1 SV=1	31	3	4	3	1	100	11.313	8.84	55000000	3.642	Medium	20	0.0262812	6.99067	3
FALSE	IsMasterProtein	Q6PEC1	Tubulin-specific chaperone A OS=Rattus norvegicus GN=Tbca PE=1 SV=1	17.5926	2	2	2	1	108	12.736	5.47	8100000	0.931	Medium	21	0.0271318	6.91097	2
FALSE	IsMasterProtein	Q9Z2L0	Voltage-dependent anion-selective channel protein 1 OS=Rattus norvegicus GN=Vdac1 PE=1 SV=4	8.12721	2	3	2	1	283	30.737	8.54	34000000	0.292	Medium	21	0.0271318	6.89837	2
FALSE	IsMasterProtein	P16446	Phosphatidylinositol transfer protein alpha isoform OS=Rattus norvegicus GN=Pitpna PE=1 SV=2	4.79705	1	2	1	1	271	31.887	6.37	25000000	0.202	Medium	21	0.0271318	6.87729	1
FALSE	IsMasterProtein	O35567	Bifunctional purine biosynthesis protein PURH OS=Rattus norvegicus GN=Atic PE=1 SV=2	5.06757	2	2	2	1	592	64.168	7.14	23000000	0.141	Medium	21	0.0271318	6.84414	2
FALSE	IsMasterProtein	O35142	Coatomer subunit beta' OS=Rattus norvegicus GN=Copb2 PE=1 SV=3	2.65193	3	3	3	1	905	102.486	5.27	100000000	0.131	Medium	21	0.0271318	6.82599	3
FALSE	IsMasterProtein	Q5M8C6	Fibrinogen-like protein 1 OS=Rattus norvegicus GN=Fgl1 PE=2 SV=1	2.54777	1	3	1	1	314	36.454	5.35	360000000	0.129	Medium	21	0.0271318	6.73806	1
FALSE	IsMasterProtein	Q66HD0	Endoplasmin OS=Rattus norvegicus GN=Hsp90b1 PE=1 SV=2	2.8607	2	2	1	1	804	92.713	4.81	110000000	0.101	Medium	21	0.0271318	6.6953	2
FALSE	IsMasterProtein	P21674	Follistatin OS=Rattus norvegicus GN=Fst PE=1 SV=1	4.94186	1	2	1	1	344	37.812	5.53	22000000	0.116	Medium	21	0.0271318	6.65982	1
FALSE	IsMasterProtein	Q3T1J1	Eukaryotic translation initiation factor 5A-1 OS=Rattus norvegicus GN=Eif5a PE=1 SV=3	18.8312	2	2	2	1	154	16.821	5.24	130000000	0.778	Medium	21	0.0271318	6.58079	2
FALSE	IsMasterProtein	P62749	Hippocalcin-like protein 1 OS=Rattus norvegicus GN=Hpcal1 PE=1 SV=2	12.4352	2	2	2	1	193	22.324	5.5	23000000	0.359	Medium	21	0.0271318	6.56979	2
FALSE	IsMasterProtein	Q8R4Z1	Serpin A12 OS=Rattus norvegicus GN=Serpina12 PE=2 SV=1	7.29927	3	3	3	1	411	47.496	9.39	59000000	0.304	Medium	21	0.0271318	6.55132	3
FALSE	IsMasterProtein	P84245	Histone H3.3 OS=Rattus norvegicus GN=H3f3b PE=1 SV=2	14.7059	3	3	3	1	136	15.319	11.27	290000000	1.683	Medium	21	0.0271318	6.5416	3
FALSE	IsMasterProtein	Q63474	Epithelial discoidin domain-containing receptor 1 OS=Rattus norvegicus GN=Ddr1 PE=2 SV=1	2.85714	2	2	2	1	910	101.1	6.54	40000000	0.116	Medium	22	0.0273038	6.43727	2
FALSE	IsMasterProtein	Q29RW1	Myosin-4 OS=Rattus norvegicus GN=Myh4 PE=1 SV=1	1.54719	2	3	2	1	1939	222.741	5.74	22000000	0.037	Medium	22	0.0273038	6.431	2
FALSE	IsMasterProtein	P10715	Cytochrome c, testis-specific OS=Rattus norvegicus GN=Cyct PE=2 SV=2	20.9524	2	2	2	1	105	11.735	9.31	110000000	0.778	Medium	22	0.0273038	6.40768	2
FALSE	IsMasterProtein	Q91ZS3	45 kDa calcium-binding protein OS=Rattus norvegicus GN=Sdf4 PE=1 SV=1	8.58726	2	2	2	1	361	42.049	4.98	38000000	0.233	Medium	22	0.0273038	6.39246	2
FALSE	IsMasterProtein	Q68FQ2	Junctional adhesion molecule C OS=Rattus norvegicus GN=Jam3 PE=1 SV=1	4.19355	2	3	2	1	310	34.761	7.25	81000000	0.259	Medium	22	0.0273038	6.38536	2
FALSE	IsMasterProtein	Q99JE6	1-phosphatidylinositol 4,5-bisphosphate phosphodiesterase beta-3 OS=Rattus norvegicus GN=Plcb3 PE=1 SV=2	1.2966	1	2	1	1	1234	139.363	5.83	9800000	0.036	Medium	22	0.0273038	6.38054	1
FALSE	IsMasterProtein	P35704	Peroxiredoxin-2 OS=Rattus norvegicus GN=Prdx2 PE=1 SV=3	13.1313	3	3	3	1	198	21.77	5.59	160000000	0.995	Medium	22	0.0273038	6.37419	3
FALSE	IsMasterProtein	Q5M843	2-oxoglutarate and iron-dependent oxygenase domain-containing protein 3 OS=Rattus norvegicus GN=Ogfod3 PE=2 SV=1	4.44444	1	2	1	1	315	35.363	6.39	35000000	0.259	Medium	22	0.0273038	6.36848	1
FALSE	IsMasterProtein	Q498S8	Frizzled-8 OS=Rattus norvegicus GN=Fzd8 PE=2 SV=1	3.21637	2	2	2	1	684	72.961	8.25	67000000	0.136	Medium	22	0.0273038	6.3564	2
FALSE	IsMasterProtein	P10824	Guanine nucleotide-binding protein G(i) subunit alpha-1 OS=Rattus norvegicus GN=Gnai1 PE=1 SV=3	12.7119	3	3	3	1	354	40.319	5.97	19000000	0.438	Medium	22	0.0273038	6.32188	3
FALSE	IsMasterProtein	P62944	AP-2 complex subunit beta OS=Rattus norvegicus GN=Ap2b1 PE=1 SV=1	1.38741	1	2	1	1	937	104.486	5.38	66000000	0.047	Medium	22	0.0273038	6.17714	1
FALSE	IsMasterProtein	Q66H59	N-acetylneuraminate lyase OS=Rattus norvegicus GN=Npl PE=2 SV=1	4.0625	2	2	2	1	320	35.093	6.93	26000000	0.274	Medium	22	0.0273038	6.16616	2
FALSE	IsMasterProtein	P54921	Alpha-soluble NSF attachment protein OS=Rattus norvegicus GN=Napa PE=1 SV=2	7.79661	2	3	2	1	295	33.171	5.45	21000000	0.245	Medium	22	0.0273038	6.10678	2
FALSE	IsMasterProtein	Q10473	Polypeptide N-acetylgalactosaminyltransferase 1 OS=Rattus norvegicus GN=Galnt1 PE=1 SV=1	4.47227	2	2	2	1	559	64.187	7.72	53000000	0.155	Medium	22	0.0273038	6.09298	2
FALSE	IsMasterProtein	P40190	Interleukin-6 receptor subunit beta OS=Rattus norvegicus GN=Il6st PE=1 SV=1	3.26797	2	2	2	1	918	102.386	5.73	180000000	0.101	Medium	22	0.0273038	6.09191	2
FALSE	IsMasterProtein	P28480	T-complex protein 1 subunit alpha OS=Rattus norvegicus GN=Tcp1 PE=1 SV=1	3.59712	2	2	2	1	556	60.322	6.21	110000000	0.136	Medium	22	0.0273038	6.08825	2
FALSE	IsMasterProtein	P10760	Adenosylhomocysteinase OS=Rattus norvegicus GN=Ahcy PE=1 SV=3	6.01852	4	4	4	1	432	47.507	6.54	130000000	0.389	Medium	23	0.0273038	5.93866	4
FALSE	IsMasterProtein	P63170	Dynein light chain 1, cytoplasmic OS=Rattus norvegicus GN=Dynll1 PE=1 SV=1	12.3596	1	2	1	1	89	10.359	7.4	300000000	0.585	Medium	23	0.0273038	5.93259	1
FALSE	IsMasterProtein	Q07523	Hydroxyacid oxidase 2 OS=Rattus norvegicus GN=Hao2 PE=1 SV=2	6.23229	3	3	3	1	353	39.176	7.64	48000000	0.35	Medium	23	0.0273038	5.91221	3
FALSE	IsMasterProtein	P21744	Insulin-like growth factor-binding protein 4 OS=Rattus norvegicus GN=Igfbp4 PE=1 SV=2	7.87402	2	2	2	1	254	27.726	7.17	99000000	0.334	Medium	23	0.0273038	5.8443	2
FALSE	IsMasterProtein	P08426	Cationic trypsin-3 OS=Rattus norvegicus GN=Try3 PE=2 SV=1	8.09717	1	1	1	1	247	26.252	7.49	15000000	0.179	Medium	23	0.0273038	5.8385	1
FALSE	IsMasterProtein	Q64361	Latexin OS=Rattus norvegicus GN=Lxn PE=1 SV=1	5.8296	1	2	1	1	223	25.564	6.15	120000000	0.292	Medium	23	0.0273038	5.83463	1
FALSE	IsMasterProtein	P38659	Protein disulfide-isomerase A4 OS=Rattus norvegicus GN=Pdia4 PE=1 SV=2	6.53188	3	3	3	1	643	72.675	5.12	68000000	0.179	Medium	23	0.0273038	5.82932	3
FALSE	IsMasterProtein	Q920J4	Thioredoxin-like protein 1 OS=Rattus norvegicus GN=Txnl1 PE=1 SV=3	7.61246	2	2	2	1	289	32.229	4.96	96000000	0.334	Medium	23	0.0273038	5.76547	2
FALSE	IsMasterProtein	Q7TQ94	Nitrilase homolog 1 OS=Rattus norvegicus GN=Nit1 PE=2 SV=1	7.19178	2	2	2	1	292	32.07	6.37	310000000	0.292	Medium	23	0.0273038	5.75637	2
FALSE	IsMasterProtein	P28570	Sodium- and chloride-dependent creatine transporter 1 OS=Rattus norvegicus GN=Slc6a8 PE=2 SV=1	2.67717	1	1	1	1	635	70.585	6.8		0.096	Medium	23	0.0273038	5.71822	1
FALSE	IsMasterProtein	P53534	Glycogen phosphorylase, brain form (Fragment) OS=Rattus norvegicus GN=Pygb PE=1 SV=3	1.19332	1	2	1	1	838	96.113	6.68	45000000	0.042	Medium	23	0.0273038	5.70651	1
FALSE	IsMasterProtein	P04638	Apolipoprotein A-II OS=Rattus norvegicus GN=Apoa2 PE=2 SV=1	15.6863	2	3	2	1	102	11.432	6.65	340000000	1.683	Medium	23	0.0273038	5.63895	2
FALSE	IsMasterProtein	P09456	cAMP-dependent protein kinase type I-alpha regulatory subunit OS=Rattus norvegicus GN=Prkar1a PE=1 SV=2	6.56168	2	3	2	1	381	43.068	5.35	240000000	0.259	Medium	23	0.0273038	5.63776	2
FALSE	IsMasterProtein	P29266	3-hydroxyisobutyrate dehydrogenase, mitochondrial OS=Rattus norvegicus GN=Hibadh PE=1 SV=3	4.1791	1	1	1	1	335	35.28	8.47	200000000	0.145	Medium	23	0.0273038	5.63179	1
FALSE	IsMasterProtein	O35077	Glycerol-3-phosphate dehydrogenase [NAD(+)], cytoplasmic OS=Rattus norvegicus GN=Gpd1 PE=1 SV=4	6.87679	2	2	2	1	349	37.428	6.6	36000000	0.212	Medium	23	0.0273038	5.57348	2
FALSE	IsMasterProtein	Q5M819	Phosphoserine phosphatase OS=Rattus norvegicus GN=Psph PE=2 SV=1	8.88889	2	2	2	1	225	24.952	5.67	300000000	0.359	Medium	23	0.0273038	5.56954	2
FALSE	IsMasterProtein	Q923V8	Selenoprotein F OS=Rattus norvegicus GN=Selenof PE=1 SV=3	8.02469	1	2	1	1	162	17.812	5.35	66000000	0.292	Medium	23	0.0273038	5.53102	1
FALSE	IsMasterProtein	P56574	Isocitrate dehydrogenase [NADP], mitochondrial OS=Rattus norvegicus GN=Idh2 PE=1 SV=2	4.86726	2	2	1	1	452	50.935	8.69		0.15	Medium	23	0.0273038	5.5307	2
FALSE	IsMasterProtein	P50609	Fibromodulin OS=Rattus norvegicus GN=Fmod PE=2 SV=1	8.51064	2	2	2	1	376	43.192	6.05	11000000	0.292	Medium	23	0.0273038	5.4991	2
FALSE	IsMasterProtein	Q3KRD8	Eukaryotic translation initiation factor 6 OS=Rattus norvegicus GN=Eif6 PE=1 SV=1	4.08163	1	2	1	1	245	26.554	4.74	380000000	0.212	Medium	23	0.0273038	5.4621	1
FALSE	IsMasterProtein	F1M3L7	Epidermal growth factor receptor kinase substrate 8 OS=Rattus norvegicus GN=Eps8 PE=1 SV=2	3.77129	2	2	2	1	822	91.871	7.62	33000000	0.103	Medium	23	0.0273038	5.46135	2
FALSE	IsMasterProtein	Q811S9	Guanine nucleotide-binding protein-like 3 OS=Rattus norvegicus GN=Gnl3 PE=1 SV=1	1.30112	1	3	0	0	538	60.623	9.14		0.07	Medium	23	0.0273038	5.44927	1
FALSE	IsMasterProtein	Q1WIM2	Cell adhesion molecule 2 OS=Rattus norvegicus GN=Cadm2 PE=1 SV=2	2.29885	1	2	1	1	435	47.498	5.41	63000000	0.136	Medium	23	0.0273038	5.44575	1
FALSE	IsMasterProtein	Q63313	Lipopolysaccharide-binding protein OS=Rattus norvegicus GN=Lbp PE=2 SV=1	3.9501	2	2	2	1	481	53.566	8.91	110000000	0.194	Medium	23	0.0273038	5.44466	2
FALSE	IsMasterProtein	P48679	Prelamin-A/C OS=Rattus norvegicus GN=Lmna PE=1 SV=1	2.85714	2	2	2	1	665	74.279	6.98	85000000	0.105	Medium	23	0.0273038	5.34481	2
FALSE	IsMasterProtein	Q6P6V7	TRPM8 channel-associated factor 3 OS=Rattus norvegicus GN=Tcaf3 PE=2 SV=1	2.62582	2	3	2	1	914	102.029	6.84	53000000	0.113	Medium	23	0.0273038	5.2719	2
FALSE	IsMasterProtein	P62138	Serine/threonine-protein phosphatase PP1-alpha catalytic subunit OS=Rattus norvegicus GN=Ppp1ca PE=1 SV=1	2.42424	1	2	1	1	330	37.488	6.33	110000000	0.122	Medium	23	0.0273038	5.2419	1
FALSE	IsMasterProtein	Q63317	Lymphocyte antigen 6B OS=Rattus norvegicus GN=Ly6b PE=2 SV=1	7.40741	1	2	1	1	135	14.12	7.39	740000000	1.154	Medium	24	0.0273038	5.16776	1
FALSE	IsMasterProtein	Q3ZAV1	Solute carrier family 22 member 12 OS=Rattus norvegicus GN=Slc22a12 PE=2 SV=1	3.61664	2	2	2	1	553	60.206	8.88	58000000	0.212	Medium	24	0.0273038	5.16034	2
FALSE	IsMasterProtein	Q8R2H5	Phosphatidylinositol-glycan-specific phospholipase D OS=Rattus norvegicus GN=Gpld1 PE=2 SV=1	2.60973	2	2	2	1	843	93.722	6.65	99000000	0.103	Medium	24	0.0273038	5.11193	2
FALSE	IsMasterProtein	P85968	6-phosphogluconate dehydrogenase, decarboxylating OS=Rattus norvegicus GN=Pgd PE=1 SV=1	6.41822	3	3	3	1	483	53.202	7.02	73000000	0.259	Medium	24	0.0273038	4.96863	3
FALSE	IsMasterProtein	Q63434	Placenta growth factor OS=Rattus norvegicus GN=Pgf PE=1 SV=1	15.8228	1	1	1	1	158	17.67	7.64	260000000	0.389	Medium	24	0.0273038	4.96808	1
FALSE	IsMasterProtein	P09527	Ras-related protein Rab-7a OS=Rattus norvegicus GN=Rab7a PE=1 SV=2	10.1449	2	2	2	1	207	23.489	6.7	80000000	0.311	Medium	24	0.0273038	4.96158	2
FALSE	IsMasterProtein	P14141	Carbonic anhydrase 3 OS=Rattus norvegicus GN=Ca3 PE=1 SV=3	9.61538	1	1	1	1	260	29.413	7.37	170000000	0.166	Medium	24	0.0273038	4.93092	1
FALSE	IsMasterProtein	Q66HS7	PDZ and LIM domain protein 3 OS=Rattus norvegicus GN=Pdlim3 PE=1 SV=2	4.14365	1	1	1	1	362	39.081	6.77	610000000	0.11	Medium	24	0.0273038	4.92912	1
FALSE	IsMasterProtein	O08815	STE20-like serine/threonine-protein kinase OS=Rattus norvegicus GN=Slk PE=1 SV=1	2.07297	1	1	1	1	1206	137.804	5.02	22000000	0.034	Medium	24	0.0273038	4.90123	1
FALSE	IsMasterProtein	Q71UE8	NEDD8 OS=Rattus norvegicus GN=Nedd8 PE=1 SV=1	23.4568	1	1	1	1	81	8.967	7.25	48000000	0.389	Medium	24	0.0273038	4.88134	1
FALSE	IsMasterProtein	Q06000	Lipoprotein lipase OS=Rattus norvegicus GN=Lpl PE=1 SV=1	6.11814	2	2	2	1	474	53.049	8.13	100000000	0.179	Medium	24	0.0273038	4.8676	2
FALSE	IsMasterProtein	P70645	Bleomycin hydrolase OS=Rattus norvegicus GN=Blmh PE=1 SV=1	5.94714	2	2	2	1	454	52.289	6.48	38000000	0.179	Medium	24	0.0273038	4.86622	2
FALSE	IsMasterProtein	P21581	Kit ligand OS=Rattus norvegicus GN=Kitlg PE=1 SV=2	8.42491	2	2	2	1	273	30.693	5.55	88000000	0.359	Medium	24	0.0273038	4.85744	2
FALSE	IsMasterProtein	Q8CHN8	Mannan-binding lectin serine protease 1 OS=Rattus norvegicus GN=Masp1 PE=1 SV=2	2.41477	1	1	1	1	704	80.046	5.69	300000000	0.07	Medium	24	0.0273038	4.85022	1
FALSE	IsMasterProtein	P09656	Serine protease inhibitor Kazal-type 1-like OS=Rattus norvegicus GN=Spink1l PE=1 SV=2	29.1139	2	2	2	1	79	8.559	8.95	220000000	1.512	Medium	24	0.0273038	4.84946	2
FALSE	IsMasterProtein	O54800	Cadherin-8 OS=Rattus norvegicus GN=Cdh8 PE=1 SV=1	1.00125	1	2	1	1	799	88.279	4.74	81000000	0.066	Medium	24	0.0273038	4.83809	1
FALSE	IsMasterProtein	P10868	Guanidinoacetate N-methyltransferase OS=Rattus norvegicus GN=Gamt PE=1 SV=2	6.77966	1	1	1	1	236	26.39	6.09	87000000	0.212	Medium	24	0.0273038	4.82597	1
FALSE	IsMasterProtein	P11883	Aldehyde dehydrogenase, dimeric NADP-preferring OS=Rattus norvegicus GN=Aldh3a1 PE=1 SV=3	2.42826	1	2	1	1	453	50.307	6.8	1300000000	0.101	Medium	24	0.0273038	4.81053	1
FALSE	IsMasterProtein	Q07009	Calpain-2 catalytic subunit OS=Rattus norvegicus GN=Capn2 PE=1 SV=3	3.14286	2	2	2	1	700	79.869	4.96	550000000	0.122	Medium	24	0.0273038	4.77931	2
FALSE	IsMasterProtein	P05065	Fructose-bisphosphate aldolase A OS=Rattus norvegicus GN=Aldoa PE=1 SV=2	4.3956	2	2	2	1	364	39.327	8.09	850000000	0.222	Medium	24	0.0273038	4.76977	2
FALSE	IsMasterProtein	Q6P7Q4	Lactoylglutathione lyase OS=Rattus norvegicus GN=Glo1 PE=1 SV=3	4.8913	1	2	1	1	184	20.806	5.31	250000000	0.212	Medium	24	0.0273038	4.75109	1
FALSE	IsMasterProtein	Q8VI04	Isoaspartyl peptidase/L-asparaginase OS=Rattus norvegicus GN=Asrgl1 PE=1 SV=1	6.30631	2	2	2	1	333	34.389	7.88	120000000	0.274	Medium	24	0.0273038	4.74445	2
FALSE	IsMasterProtein	P97531	Cdc42-interacting protein 4 OS=Rattus norvegicus GN=Trip10 PE=1 SV=3	1.82815	1	2	1	1	547	62.76	5.41	600000000	0.072	Medium	24	0.0273038	4.7243	1
FALSE	IsMasterProtein	A0JPQ9	Chitinase domain-containing protein 1 OS=Rattus norvegicus GN=Chid1 PE=2 SV=2	3.56234	1	2	1	1	393	44.846	7.97	38000000	0.11	Medium	24	0.0273038	4.70777	1
FALSE	IsMasterProtein	P07895	Superoxide dismutase [Mn], mitochondrial OS=Rattus norvegicus GN=Sod2 PE=1 SV=2	9.90991	2	2	2	1	222	24.659	8.81	80000000	0.389	Medium	24	0.0273038	4.7057	2
FALSE	IsMasterProtein	Q63072	ADP-ribosyl cyclase/cyclic ADP-ribose hydrolase 2 OS=Rattus norvegicus GN=Bst1 PE=2 SV=1	5.32915	1	1	1	1	319	35.108	5.48	350000000	0.136	Medium	24	0.0273038	4.67239	1
FALSE	IsMasterProtein	Q62718	Neurotrimin OS=Rattus norvegicus GN=Ntm PE=1 SV=1	5.81395	1	1	1	1	344	37.974	7.59	57000000	0.11	Medium	24	0.0273038	4.65651	1
FALSE	IsMasterProtein	Q5XI32	F-actin-capping protein subunit beta OS=Rattus norvegicus GN=Capzb PE=1 SV=1	6.25	2	2	2	1	272	30.609	6	51000000	0.274	Medium	24	0.0273038	4.57809	2
FALSE	IsMasterProtein	Q6Q7Y5	Guanine nucleotide-binding protein subunit alpha-13 OS=Rattus norvegicus GN=Gna13 PE=1 SV=1	5.30504	2	2	1	1	377	43.984	8.21	49000000	0.194	Medium	24	0.0273038	4.53919	2
FALSE	IsMasterProtein	P30836	L-selectin OS=Rattus norvegicus GN=Sell PE=2 SV=1	5.91398	2	2	2	1	372	42.413	7.93	47000000	0.311	Medium	24	0.0273038	4.53263	2
FALSE	IsMasterProtein	Q62662	Tyrosine-protein kinase FRK OS=Rattus norvegicus GN=Frk PE=1 SV=3	5.92885	2	2	2	1	506	58.129	5.87		0.155	Medium	24	0.0273038	4.53221	2
FALSE	IsMasterProtein	P18297	Sepiapterin reductase OS=Rattus norvegicus GN=Spr PE=1 SV=1	2.67176	1	2	1	1	262	28.11	5.71	60000000	0.166	Medium	24	0.0273038	4.51345	1
FALSE	IsMasterProtein	Q6IE64	Complement C1r subcomponent-like protein OS=Rattus norvegicus GN=C1rl PE=2 SV=1	5.42299	2	2	2	1	461	51.074	6.58	130000000	0.202	Medium	24	0.0273038	4.50781	2
FALSE	IsMasterProtein	F1LM93	Tyrosine-protein kinase Yes OS=Rattus norvegicus GN=Yes1 PE=1 SV=1	3.14233	2	2	1	1	541	60.575	6.64	470000000	0.166	Medium	24	0.0273038	4.50534	2
FALSE	IsMasterProtein	Q5XHZ9	Pachytene checkpoint protein 2 homolog OS=Rattus norvegicus GN=Trip13 PE=2 SV=1	1.62037	1	3	1	1	432	48.403	6.09	310000000	0.212	Medium	24	0.0273038	4.45428	1
FALSE	IsMasterProtein	Q63598	Plastin-3 OS=Rattus norvegicus GN=Pls3 PE=1 SV=2	1.90476	1	1	1	1	630	70.635	5.48	420000000	0.058	Medium	24	0.0273038	4.44233	1
FALSE	IsMasterProtein	Q5BKD0	Inactive 2'-5'-oligoadenylate synthase 1B OS=Rattus norvegicus GN=Oas1b PE=2 SV=1	2.11082	1	2	1	1	379	44.094	9.13	540000000	0.122	Medium	24	0.0273038	4.3866	1
FALSE	IsMasterProtein	D3ZQE1	Carcinoembryonic antigen-related cell adhesion molecule 16 OS=Rattus norvegicus GN=Ceacam16 PE=3 SV=1	4.49173	1	1	1	1	423	45.875	6.13	74000000	0.116	Medium	24	0.0273038	4.3816	1
FALSE	IsMasterProtein	Q9Z0V6	Thioredoxin-dependent peroxide reductase, mitochondrial OS=Rattus norvegicus GN=Prdx3 PE=1 SV=2	3.11284	1	3	1	1	257	28.277	7.55	93000000	0.166	Medium	24	0.0273038	4.37815	1
FALSE	IsMasterProtein	P41498	Low molecular weight phosphotyrosine protein phosphatase OS=Rattus norvegicus GN=Acp1 PE=1 SV=3	8.22785	1	1	1	1	158	18.14	6.52		0.259	Medium	24	0.0273038	4.27282	1
FALSE	IsMasterProtein	P28494	Alpha-mannosidase 2 OS=Rattus norvegicus GN=Man2a1 PE=1 SV=2	1.39373	1	1	1	1	1148	131.158	8.32	260000000	0.033	Medium	24	0.0273038	4.27252	1
FALSE	IsMasterProtein	Q6AY82	Endomucin OS=Rattus norvegicus GN=Emcn PE=2 SV=1	4.8	1	2	1	1	250	26.5	8.92		0.155	Medium	25	0.0277162	4.1233	1
FALSE	IsMasterProtein	Q6AYL6	Mitochondria-eating protein OS=Rattus norvegicus GN=Spata18 PE=1 SV=1	2.8169	1	1	1	1	568	63.844	9.1	51000000	0.077	Medium	25	0.0277162	4.05101	1
FALSE	IsMasterProtein	P21743	Insulin-like growth factor-binding protein 1 OS=Rattus norvegicus GN=Igfbp1 PE=1 SV=2	5.88235	2	3	2	1	272	29.664	5.82	200000000	0.334	Medium	25	0.0277162	4.03766	2
FALSE	IsMasterProtein	Q3T1K5	F-actin-capping protein subunit alpha-2 OS=Rattus norvegicus GN=Capza2 PE=1 SV=1	6.29371	1	1	1	1	286	32.947	5.85	30000000	0.166	Medium	25	0.0277162	4.00842	1
FALSE	IsMasterProtein	P15999	ATP synthase subunit alpha, mitochondrial OS=Rattus norvegicus GN=Atp5a1 PE=1 SV=2	2.89331	1	1	1	1	553	59.717	9.19	74000000	0.064	Medium	25	0.0277162	3.99444	1
FALSE	IsMasterProtein	P49134	Integrin beta-1 OS=Rattus norvegicus GN=Itgb1 PE=2 SV=1	1.12641	1	2	1	1	799	88.436	6.07	17000000	0.054	Medium	25	0.0277162	3.93194	1
FALSE	IsMasterProtein	P23928	Alpha-crystallin B chain OS=Rattus norvegicus GN=Cryab PE=1 SV=1	6.28571	1	1	1	1	175	20.076	7.33	200000000	0.212	Medium	25	0.0277162	3.93159	1
FALSE	IsMasterProtein	Q641Z8	Peflin OS=Rattus norvegicus GN=Pef1 PE=2 SV=1	4.59364	1	1	1	1	283	29.993	6.07	540000000	0.292	Medium	25	0.0277162	3.91177	1
FALSE	IsMasterProtein	Q80W87	Roundabout homolog 4 OS=Rattus norvegicus GN=Robo4 PE=2 SV=1	1.87305	1	1	1	1	961	102.516	7.18	7600000	0.048	Medium	25	0.0277162	3.90002	1
FALSE	IsMasterProtein	Q64640	Adenosine kinase OS=Rattus norvegicus GN=Adk PE=1 SV=3	2.21607	1	2	1	1	361	40.108	6.04	54000000	0.122	Medium	25	0.0277162	3.88797	1
FALSE	IsMasterProtein	Q9QX82	Sialomucin core protein 24 OS=Rattus norvegicus GN=Cd164 PE=1 SV=1	7.17949	1	1	1	1	195	20.463	7.96	170000000	0.585	Medium	25	0.0277162	3.87991	1
FALSE	IsMasterProtein	Q9JJ50	Hepatocyte growth factor-regulated tyrosine kinase substrate OS=Rattus norvegicus GN=Hgs PE=1 SV=1	1.54639	1	1	1	1	776	86.192	6.25	200000000	0.077	Medium	25	0.0277162	3.86971	1
FALSE	IsMasterProtein	P26772	10 kDa heat shock protein, mitochondrial OS=Rattus norvegicus GN=Hspe1 PE=1 SV=3	18.6275	2	2	2	1	102	10.895	8.92	53000000	0.585	Medium	25	0.0277162	3.77036	2
FALSE	IsMasterProtein	Q07014	Tyrosine-protein kinase Lyn OS=Rattus norvegicus GN=Lyn PE=1 SV=3	3.32031	2	2	1	1	512	58.623	7.11		0.15	Medium	25	0.0277162	3.76502	2
FALSE	IsMasterProtein	Q6AYS4	Plasma alpha-L-fucosidase OS=Rattus norvegicus GN=Fuca2 PE=2 SV=1	1.52505	1	3	1	1	459	53.224	6.48		0.083	Medium	25	0.0277162	3.7537	1
FALSE	IsMasterProtein	Q63604	BDNF/NT-3 growth factors receptor OS=Rattus norvegicus GN=Ntrk2 PE=1 SV=1	1.82704	1	1	1	1	821	92.127	6.55	190000000	0.053	Medium	25	0.0277162	3.74654	1
FALSE	IsMasterProtein	Q5I0P2	Glycine cleavage system H protein, mitochondrial OS=Rattus norvegicus GN=Gcsh PE=2 SV=1	11.7647	1	1	1	1	170	18.473	5.01	22000000	0.292	Medium	25	0.0277162	3.739	1
FALSE	IsMasterProtein	Q5RKI1	Eukaryotic initiation factor 4A-II OS=Rattus norvegicus GN=Eif4a2 PE=1 SV=1	3.1941	1	1	1	1	407	46.373	5.48	44000000	0.101	Medium	25	0.0277162	3.73593	1
FALSE	IsMasterProtein	Q6P502	T-complex protein 1 subunit gamma OS=Rattus norvegicus GN=Cct3 PE=1 SV=1	3.66972	2	2	2	1	545	60.608	6.64	21000000	0.125	Medium	26	0.0286976	3.72118	2
FALSE	IsMasterProtein	Q7TSW6	Store-operated calcium entry regulator STIMATE OS=Rattus norvegicus GN=Tmem110 PE=2 SV=1	2.77778	1	2	1	1	288	32.449	7.42	680000000	0.233	Medium	26	0.0286976	3.70755	1
FALSE	IsMasterProtein	Q4TU93	C-type mannose receptor 2 OS=Rattus norvegicus GN=Mrc2 PE=1 SV=1	0.878378	1	1	1	1	1480	166.916	6	180000000	0.033	Medium	26	0.0286976	3.69423	1
FALSE	IsMasterProtein	O54975	Xaa-Pro aminopeptidase 1 OS=Rattus norvegicus GN=Xpnpep1 PE=1 SV=1	1.44462	1	2	1	1	623	69.613	5.6	750000000	0.058	Medium	26	0.0286976	3.68943	1
FALSE	IsMasterProtein	Q9EQX9	Ubiquitin-conjugating enzyme E2 N OS=Rattus norvegicus GN=Ube2n PE=1 SV=1	7.23684	1	1	1	1	152	17.113	6.57	250000000	0.233	Medium	27	0.029098	3.61699	1
FALSE	IsMasterProtein	Q66HG3	Beta-Ala-His dipeptidase OS=Rattus norvegicus GN=Cndp1 PE=1 SV=1	3.04878	1	1	1	1	492	54.893	5.21	23000000	0.089	Medium	27	0.029098	3.59178	1
FALSE	IsMasterProtein	Q9JJ22	Endoplasmic reticulum aminopeptidase 1 OS=Rattus norvegicus GN=Erap1 PE=2 SV=2	1.39785	1	1	1	1	930	106.351	6.51	57000000	0.044	Medium	27	0.029098	3.58727	1
FALSE	IsMasterProtein	G3V9R8	Heterogeneous nuclear ribonucleoprotein C OS=Rattus norvegicus GN=Hnrnpc PE=1 SV=2	4.02685	1	1	1	1	298	32.837	5	21000000	0.105	Medium	27	0.029098	3.5673	1
FALSE	IsMasterProtein	Q6P7B0	Tryptophan--tRNA ligase, cytoplasmic OS=Rattus norvegicus GN=Wars PE=1 SV=2	3.3264	1	1	1	1	481	54.109	6.48	31000000	0.075	Medium	27	0.029098	3.55725	1
FALSE	IsMasterProtein	Q8CJ11	Adhesion G-protein coupled receptor G2 OS=Rattus norvegicus GN=Adgrg2 PE=1 SV=1	1.1846	1	1	1	1	1013	110.63	7.81	130000000	0.064	Medium	27	0.029098	3.55077	1
FALSE	IsMasterProtein	Q8VHF5	Citrate synthase, mitochondrial OS=Rattus norvegicus GN=Cs PE=1 SV=1	3.43348	1	1	1	1	466	51.833	8.35	26000000	0.105	Medium	27	0.029098	3.5243	1
FALSE	IsMasterProtein	Q00495	Macrophage colony-stimulating factor 1 receptor OS=Rattus norvegicus GN=Csf1r PE=1 SV=1	1.32924	1	1	1	1	978	109.195	6.29	100000000	0.056	Medium	28	0.029098	3.49538	1
FALSE	IsMasterProtein	P16638	ATP-citrate synthase OS=Rattus norvegicus GN=Acly PE=1 SV=1	1.36364	1	1	1	1	1100	120.559	7.34	19000000	0.036	Medium	28	0.029098	3.4938	1
FALSE	IsMasterProtein	P97584	Prostaglandin reductase 1 OS=Rattus norvegicus GN=Ptgr1 PE=2 SV=3	3.64742	1	1	1	1	329	35.695	8.02	170000000	0.129	Medium	28	0.029098	3.48611	1
FALSE	IsMasterProtein	B0BND0	Ectonucleotide pyrophosphatase/phosphodiesterase family member 6 OS=Rattus norvegicus GN=Enpp6 PE=1 SV=1	2.27273	1	1	1	1	440	50.668	6.95	88000000	0.089	Medium	28	0.029098	3.48445	1
FALSE	IsMasterProtein	Q68FR6	Elongation factor 1-gamma OS=Rattus norvegicus GN=Eef1g PE=2 SV=3	3.20366	1	1	1	1	437	50.029	6.74	61000000	0.086	Medium	28	0.029098	3.48251	1
FALSE	IsMasterProtein	Q63149	Cadherin-4 (Fragment) OS=Rattus norvegicus GN=Cdh4 PE=2 SV=1	4.72973	1	1	1	1	296	32.891	4.72	74000000	0.179	Medium	28	0.029098	3.46989	1
FALSE	IsMasterProtein	P33436	72 kDa type IV collagenase OS=Rattus norvegicus GN=Mmp2 PE=1 SV=2	2.1148	1	1	1	1	662	74.102	5.47	26000000	0.062	Medium	28	0.029098	3.46703	1
FALSE	IsMasterProtein	O70247	Sodium-dependent multivitamin transporter OS=Rattus norvegicus GN=Slc5a6 PE=2 SV=1	1.73502	1	1	1	1	634	68.596	7.96	150000000	0.136	Medium	28	0.029098	3.44615	1
FALSE	IsMasterProtein	P02634	Protein S100-G OS=Rattus norvegicus GN=S100g PE=1 SV=3	16.4557	1	1	1	1	79	9.033	5.01	38000000	0.585	Medium	28	0.029098	3.43245	1
FALSE	IsMasterProtein	Q64303	Serine/threonine-protein kinase PAK 2 OS=Rattus norvegicus GN=Pak2 PE=1 SV=1	5.53435	2	2	2	1	524	57.924	5.77	18000000	0.186	Medium	28	0.029098	3.40545	2
FALSE	IsMasterProtein	Q9WVH8	Fibulin-5 OS=Rattus norvegicus GN=Fbln5 PE=2 SV=1	2.67857	1	1	1	1	448	50.127	4.67	300000000	0.116	Medium	28	0.029098	3.39984	1
FALSE	IsMasterProtein	P35739	High affinity nerve growth factor receptor OS=Rattus norvegicus GN=Ntrk1 PE=1 SV=1	1.50188	1	1	1	1	799	87.812	6.43	260000000	0.059	Medium	29	0.029098	3.36746	1
FALSE	IsMasterProtein	P55280	Cadherin-6 OS=Rattus norvegicus GN=Cdh6 PE=1 SV=1	1.64766	1	1	1	1	789	88.286	5.14	41000000	0.058	Medium	29	0.029098	3.35919	1
FALSE	IsMasterProtein	P35745	Acylphosphatase-2 OS=Rattus norvegicus GN=Acyp2 PE=1 SV=2	13.4021	1	1	1	1	97	10.856	9.26	63000000	0.334	Medium	29	0.029098	3.34233	1
FALSE	IsMasterProtein	P0C0A9	Small VCP/p97-interacting protein OS=Rattus norvegicus GN=Svip PE=1 SV=1	17.1053	1	1	1	1	76	8.243	8.91	150000000	0.778	Medium	29	0.029098	3.31814	1
FALSE	IsMasterProtein	P30427	Plectin OS=Rattus norvegicus GN=Plec PE=1 SV=2	0.512055	2	2	2	1	4687	533.214	5.91	40000000	0.013	Medium	29	0.029098	3.3144	2
FALSE	IsMasterProtein	Q9QYP2	Cadherin EGF LAG seven-pass G-type receptor 2 (Fragment) OS=Rattus norvegicus GN=Celsr2 PE=1 SV=1	1.16604	1	1	1	1	2144	233.333	5.82		0.021	Medium	29	0.029098	3.30973	1
FALSE	IsMasterProtein	P41740	Atrial natriuretic peptide receptor 3 OS=Rattus norvegicus GN=Npr3 PE=2 SV=1	2.24299	1	1	1	1	535	59.69	6.99	120000000	0.066	Medium	29	0.029098	3.3043	1
FALSE	IsMasterProtein	Q7M0E3	Destrin OS=Rattus norvegicus GN=Dstn PE=1 SV=3	7.87879	1	1	1	1	165	18.522	8.03	180000000	0.194	Medium	29	0.029098	3.30379	1
FALSE	IsMasterProtein	Q9R0W2	Solute carrier family 22 member 2 OS=Rattus norvegicus GN=Slc22a2 PE=1 SV=1	2.88288	1	1	1	1	555	62.301	7.69	14000000	0.122	Medium	29	0.029098	3.29743	1
FALSE	IsMasterProtein	Q01984	Histamine N-methyltransferase OS=Rattus norvegicus GN=Hnmt PE=1 SV=3	4.0678	1	1	1	1	295	33.92	5.07	56000000	0.129	Medium	29	0.029098	3.29343	1
FALSE	IsMasterProtein	O88600	Heat shock 70 kDa protein 4 OS=Rattus norvegicus GN=Hspa4 PE=1 SV=1	1.30952	1	1	1	1	840	93.997	5.21	12000000	0.04	Medium	29	0.029098	3.2742	1
FALSE	IsMasterProtein	Q99MZ8	LIM and SH3 domain protein 1 OS=Rattus norvegicus GN=Lasp1 PE=1 SV=1	5.70342	1	1	1	1	263	29.951	7.05	490000000	0.136	Medium	29	0.029098	3.26115	1
FALSE	IsMasterProtein	Q9Z1Z9	PDZ and LIM domain protein 7 OS=Rattus norvegicus GN=Pdlim7 PE=1 SV=1	2.62582	1	1	1	1	457	49.881	8.47	100000000	0.083	Medium	29	0.029098	3.26081	1
FALSE	IsMasterProtein	Q5BJP3	Ubiquitin-fold modifier 1 OS=Rattus norvegicus GN=Ufm1 PE=3 SV=1	17.6471	1	1	1	1	85	9.112	9.31	210000000	0.585	Medium	29	0.029098	3.24521	1
FALSE	IsMasterProtein	D3ZTX0	Transmembrane emp24 domain-containing protein 7 OS=Rattus norvegicus GN=Tmed7 PE=1 SV=1	5.75221	1	1	1	1	226	25.463	6.89	160000000	0.194	Medium	29	0.029098	3.24444	1
FALSE	IsMasterProtein	P12075	Cytochrome c oxidase subunit 5B, mitochondrial OS=Rattus norvegicus GN=Cox5b PE=1 SV=2	10.0775	1	1	1	1	129	13.906	7.78	32000000	0.259	Medium	29	0.029098	3.24315	1
FALSE	IsMasterProtein	Q920P6	Adenosine deaminase OS=Rattus norvegicus GN=Ada PE=1 SV=3	3.69318	1	1	1	1	352	39.874	5.5	700000000	0.11	Medium	30	0.029098	3.24139	1
FALSE	IsMasterProtein	P09811	Glycogen phosphorylase, liver form OS=Rattus norvegicus GN=Pygl PE=1 SV=5	1.64706	1	1	1	1	850	97.421	7.2	120000000	0.042	Medium	30	0.029098	3.24071	1
FALSE	IsMasterProtein	B0BNE5	S-formylglutathione hydrolase OS=Rattus norvegicus GN=Esd PE=2 SV=1	6.73759	1	1	1	1	282	31.343	6.9	76000000	0.155	Medium	30	0.029098	3.23135	1
FALSE	IsMasterProtein	Q99PW7	Follistatin-related protein 3 OS=Rattus norvegicus GN=Fstl3 PE=2 SV=1	3.51562	1	1	1	1	256	27.091	7.64	19000000	0.194	Medium	30	0.029098	3.21721	1
FALSE	IsMasterProtein	P36972	Adenine phosphoribosyltransferase OS=Rattus norvegicus GN=Aprt PE=1 SV=1	8.33333	1	1	1	1	180	19.533	6.57	24000000	0.179	Medium	30	0.029098	3.2166	1
FALSE	IsMasterProtein	Q920H8	Hephaestin OS=Rattus norvegicus GN=Heph PE=1 SV=1	1.21003	1	1	1	1	1157	129.511	6.15	16000000	0.04	Medium	30	0.029098	3.19683	1
FALSE	IsMasterProtein	B2GUZ5	F-actin-capping protein subunit alpha-1 OS=Rattus norvegicus GN=Capza1 PE=1 SV=1	5.24476	1	1	1	1	286	32.889	5.69		0.155	Medium	30	0.029098	3.19178	1
FALSE	IsMasterProtein	P47727	Carbonyl reductase [NADPH] 1 OS=Rattus norvegicus GN=Cbr1 PE=1 SV=2	5.41516	1	1	1	1	277	30.559	8.06	22000000	0.129	Medium	30	0.029098	3.18222	1
FALSE	IsMasterProtein	Q6BEA2	Serine protease 27 OS=Rattus norvegicus GN=Prss27 PE=2 SV=1	4.57317	1	1	1	1	328	35.78	7.81	120000000	0.136	Medium	30	0.029098	3.17026	1
FALSE	IsMasterProtein	Q9ES58	Cell surface glycoprotein CD200 receptor 1 OS=Rattus norvegicus GN=Cd200r1 PE=1 SV=1	3.66972	1	1	1	1	327	35.51	5.74	160000000	0.155	Medium	30	0.029098	3.16257	1
FALSE	IsMasterProtein	P15473	Insulin-like growth factor-binding protein 3 OS=Rattus norvegicus GN=Igfbp3 PE=1 SV=2	6.50685	2	2	2	1	292	31.659	8.29	3100000000	0.233	Medium	30	0.029098	3.16047	2
FALSE	IsMasterProtein	Q924B5	Testis-expressed sequence 101 protein OS=Rattus norvegicus GN=Tex101 PE=1 SV=1	4.8	1	1	1	1	250	26.986	6.62		0.212	Medium	30	0.029098	3.16006	1
FALSE	IsMasterProtein	P70619	Glutathione reductase (Fragment) OS=Rattus norvegicus GN=Gsr PE=2 SV=2	2.83019	1	1	1	1	424	46.272	7.94	300000000	0.101	Medium	30	0.029098	3.10819	1
FALSE	IsMasterProtein	Q9JJS8	Mannan-binding lectin serine protease 2 OS=Rattus norvegicus GN=Masp2 PE=1 SV=2	1.60584	1	1	1	1	685	75.618	6.28	400000000	0.058	Medium	30	0.029098	3.10521	1
FALSE	IsMasterProtein	P26342	Transforming growth factor beta receptor type 3 OS=Rattus norvegicus GN=Tgfbr3 PE=1 SV=1	1.28957	1	1	1	1	853	94.043	6.13	27000000	0.062	Medium	30	0.029098	3.06784	1
FALSE	IsMasterProtein	Q8R5M5	2-amino-3-carboxymuconate-6-semialdehyde decarboxylase OS=Rattus norvegicus GN=Acmsd PE=1 SV=1	4.16667	1	1	1	1	336	38.066	6.44	70000000	0.136	Medium	30	0.029098	3.05769	1
FALSE	IsMasterProtein	Q9Z173	Adhesion G protein-coupled receptor L3 OS=Rattus norvegicus GN=Adgrl3 PE=1 SV=1	0.774194	1	1	1	1	1550	172.333	6.68	37000000	0.028	Medium	30	0.029098	3.05601	1
FALSE	IsMasterProtein	Q6GX84	Fidgetin-like protein 1 OS=Rattus norvegicus GN=Fignl1 PE=2 SV=1	1.77253	1	1	1	1	677	74.15	7.01	530000000	0.055	Medium	30	0.029098	3.05523	1
FALSE	IsMasterProtein	P19234	NADH dehydrogenase [ubiquinone] flavoprotein 2, mitochondrial OS=Rattus norvegicus GN=Ndufv2 PE=1 SV=2	4.03226	1	1	1	1	248	27.361	6.68	71000000	0.136	Medium	30	0.029098	3.04025	1
FALSE	IsMasterProtein	P61943	Type 2 lactosamine alpha-2,3-sialyltransferase OS=Rattus norvegicus GN=St3gal6 PE=2 SV=1	2.71903	1	1	1	1	331	38.12	9.51	120000000	0.136	Medium	30	0.029098	3.02491	1
FALSE	IsMasterProtein	P04182	Ornithine aminotransferase, mitochondrial OS=Rattus norvegicus GN=Oat PE=1 SV=1	7.74487	2	2	2	1	439	48.302	6.99	82000000	0.194	Medium	30	0.029098	2.99688	2
FALSE	IsMasterProtein	P12711	Alcohol dehydrogenase class-3 OS=Rattus norvegicus GN=Adh5 PE=1 SV=2	2.40642	1	1	1	1	374	39.55	7.49	77000000	0.11	Medium	30	0.029098	2.99546	1
FALSE	IsMasterProtein	Q07969	Platelet glycoprotein 4 OS=Rattus norvegicus GN=Cd36 PE=1 SV=3	5.08475	1	1	1	1	472	52.697	8.56	110000000	0.11	Medium	30	0.029098	2.97858	1
FALSE	IsMasterProtein	Q5XI22	Acetyl-CoA acetyltransferase, cytosolic OS=Rattus norvegicus GN=Acat2 PE=1 SV=1	2.77078	1	1	1	1	397	41.082	7.3	16000000	0.11	Medium	30	0.029098	2.97509	1
FALSE	IsMasterProtein	Q5M7U6	Actin-related protein 2 OS=Rattus norvegicus GN=Actr2 PE=2 SV=1	3.04569	1	1	1	1	394	44.705	6.74	93000000	0.11	Medium	30	0.029098	2.97394	1
FALSE	IsMasterProtein	D4ACX8	Protocadherin-16 OS=Rattus norvegicus GN=Dchs1 PE=3 SV=2	0.303859	1	1	1	1	3291	345.77	4.96	27000000	0.018	Medium	30	0.029098	2.97347	1
FALSE	IsMasterProtein	D3ZF92	Tumor necrosis factor receptor superfamily member 21 OS=Rattus norvegicus GN=Tnfrsf21 PE=1 SV=1	1.83206	1	1	1	1	655	71.824	7.37		0.064	Medium	30	0.029098	2.96531	1
FALSE	IsMasterProtein	Q4G063	Cysteine-rich with EGF-like domain protein 2 OS=Rattus norvegicus GN=Creld2 PE=1 SV=1	4.58453	1	2	1	1	349	38.225	4.56		0.136	Medium	30	0.029098	2.93059	1
FALSE	IsMasterProtein	Q7M767	Ubiquitin-conjugating enzyme E2 variant 2 OS=Rattus norvegicus GN=Ube2v2 PE=1 SV=3	6.89655	1	1	1	1	145	16.342	8.09	330000000	0.212	Medium	30	0.029098	2.93002	1
FALSE	IsMasterProtein	P55016	Solute carrier family 12 member 1 OS=Rattus norvegicus GN=Slc12a1 PE=1 SV=1	1.18721	1	1	1	1	1095	120.519	7.84	99000000	0.046	Medium	30	0.029098	2.92402	1
FALSE	IsMasterProtein	P70623	Fatty acid-binding protein, adipocyte OS=Rattus norvegicus GN=Fabp4 PE=1 SV=3	9.09091	1	1	1	1	132	14.699	7.94	24000000	0.259	Medium	30	0.029098	2.92361	1
FALSE	IsMasterProtein	O89046	Coronin-1B OS=Rattus norvegicus GN=Coro1b PE=1 SV=1	2.27273	1	1	1	1	484	53.811	5.97	83000000	0.101	Medium	30	0.029098	2.9207	1
FALSE	IsMasterProtein	O54858	Carboxypeptidase Z OS=Rattus norvegicus GN=Cpz PE=2 SV=1	1.53374	1	1	1	1	652	73.035	8.06	1100000000	0.062	Medium	30	0.029098	2.92057	1
FALSE	IsMasterProtein	B2RYG6	Ubiquitin thioesterase OTUB1 OS=Rattus norvegicus GN=Otub1 PE=1 SV=1	3.69004	1	1	1	1	271	31.25	4.94	83000000	0.166	Medium	30	0.029098	2.90805	1
FALSE	IsMasterProtein	Q5M7A4	Ubiquitin-like modifier-activating enzyme 5 OS=Rattus norvegicus GN=Uba5 PE=1 SV=1	2.48139	1	1	1	1	403	44.866	4.96		0.136	Medium	30	0.029098	2.90698	1
FALSE	IsMasterProtein	P22062	Protein-L-isoaspartate(D-aspartate) O-methyltransferase OS=Rattus norvegicus GN=Pcmt1 PE=1 SV=2	4.84581	1	1	1	1	227	24.626	7.68	48000000	0.194	Medium	30	0.029098	2.90008	1
FALSE	IsMasterProtein	Q5M871	Fas apoptotic inhibitory molecule 3 OS=Rattus norvegicus GN=Fcmr PE=2 SV=1	2.11268	1	1	1	1	426	48.025	9.69		0.11	Medium	30	0.029098	2.89339	1
FALSE	IsMasterProtein	O09175	Aminopeptidase B OS=Rattus norvegicus GN=Rnpep PE=1 SV=2	1.84615	1	1	1	1	650	72.573	5.67	160000000	0.068	Medium	30	0.029098	2.88881	1
FALSE	IsMasterProtein	P62628	Dynein light chain roadblock-type 1 OS=Rattus norvegicus GN=Dynlrb1 PE=1 SV=3	12.5	1	1	1	1	96	10.983	7.25	37000000	0.468	Medium	30	0.029098	2.88674	1
FALSE	IsMasterProtein	Q64537	Calpain small subunit 1 OS=Rattus norvegicus GN=Capns1 PE=1 SV=3	6.2963	2	2	2	1	270	28.552	5.47	48000000	0.389	Medium	30	0.029098	2.88108	2
FALSE	IsMasterProtein	P81556	Metalloproteinase inhibitor 4 OS=Rattus norvegicus GN=Timp4 PE=2 SV=2	5.80357	1	1	1	1	224	25.706	7.42	51000000	0.194	Medium	30	0.029098	2.87675	1
FALSE	IsMasterProtein	P27321	Calpastatin OS=Rattus norvegicus GN=Cast PE=1 SV=3	2.52454	1	1	1	1	713	77.266	5.2		0.061	Medium	30	0.029098	2.87258	1
FALSE	IsMasterProtein	Q9JJ54	Heterogeneous nuclear ribonucleoprotein D0 OS=Rattus norvegicus GN=Hnrnpd PE=1 SV=2	3.96601	1	1	1	1	353	38.194	7.81	9800000	0.166	Medium	30	0.029098	2.85979	1
FALSE	IsMasterProtein	P39069	Adenylate kinase isoenzyme 1 OS=Rattus norvegicus GN=Ak1 PE=1 SV=3	6.18557	1	1	1	1	194	21.57	7.9	160000000	0.166	Medium	30	0.029098	2.85161	1
FALSE	IsMasterProtein	P27653	C-1-tetrahydrofolate synthase, cytoplasmic OS=Rattus norvegicus GN=Mthfd1 PE=1 SV=3	1.28342	1	1	1	1	935	100.932	7.42		0.041	Medium	30	0.029098	2.84299	1
FALSE	IsMasterProtein	P62824	Ras-related protein Rab-3C OS=Rattus norvegicus GN=Rab3c PE=1 SV=1	4.84581	1	1	1	1	227	25.856	5.24	120000000	0.155	Medium	30	0.029098	2.8268	1
FALSE	IsMasterProtein	Q6P6T5	Occludin OS=Rattus norvegicus GN=Ocln PE=1 SV=1	2.10325	1	1	1	1	523	59.148	6.3		0.129	Medium	30	0.029098	2.81578	1
FALSE	IsMasterProtein	Q8R4E1	T-cell immunomodulatory protein OS=Rattus norvegicus GN=Itfg1 PE=2 SV=1	1.47541	1	1	1	1	610	67.294	5.68	200000000	0.105	Medium	30	0.029098	2.814	1
FALSE	IsMasterProtein	Q9ESW0	DNA damage-binding protein 1 OS=Rattus norvegicus GN=Ddb1 PE=1 SV=1	0.789474	1	1	1	1	1140	126.781	5.34	70000000	0.038	Medium	30	0.029098	2.79929	1
FALSE	IsMasterProtein	P62828	GTP-binding nuclear protein Ran OS=Rattus norvegicus GN=Ran PE=1 SV=3	3.7037	1	1	1	1	216	24.408	7.49	50000000	0.233	Medium	30	0.029098	2.76412	1
FALSE	IsMasterProtein	P00173	Cytochrome b5 OS=Rattus norvegicus GN=Cyb5a PE=1 SV=2	15.6716	1	1	1	1	134	15.346	4.98		0.292	Medium	30	0.029098	2.75264	1
FALSE	IsMasterProtein	P55159	Serum paraoxonase/arylesterase 1 OS=Rattus norvegicus GN=Pon1 PE=1 SV=3	2.8169	1	1	1	1	355	39.333	5.22	340000000	0.122	Medium	30	0.029098	2.73683	1
FALSE	IsMasterProtein	Q5XIE8	Integral membrane protein 2B OS=Rattus norvegicus GN=Itm2b PE=2 SV=1	3.38346	1	1	1	1	266	30.294	5.3	81000000	0.166	Medium	30	0.029098	2.70803	1
FALSE	IsMasterProtein	P28648	CD63 antigen OS=Rattus norvegicus GN=Cd63 PE=1 SV=2	2.94118	1	1	1	1	238	25.681	7.62	190000000	0.212	Medium	30	0.029098	2.69584	1
FALSE	IsMasterProtein	P02803	Metallothionein-1 OS=Rattus norvegicus GN=Mt1 PE=1 SV=1	19.6721	1	1	1	1	61	6.001	7.96	18000000	1.154	Medium	30	0.029098	2.67955	1
FALSE	IsMasterProtein	P62859	40S ribosomal protein S28 OS=Rattus norvegicus GN=Rps28 PE=1 SV=1	17.3913	1	1	1	1	69	7.836	10.7	17000000	1.154	Medium	30	0.029098	2.66522	1
FALSE	IsMasterProtein	P25961	Parathyroid hormone/parathyroid hormone-related peptide receptor OS=Rattus norvegicus GN=Pth1r PE=1 SV=1	1.69205	1	1	1	1	591	66.218	8.19		0.093	Medium	30	0.029098	2.66344	1
FALSE	IsMasterProtein	P55053	Fatty acid-binding protein, epidermal OS=Rattus norvegicus GN=Fabp5 PE=1 SV=3	6.66667	1	1	1	1	135	15.05	7.18	42000000	0.292	Medium	30	0.029098	2.6535	1
FALSE	IsMasterProtein	Q9Z0T0	Thiopurine S-methyltransferase OS=Rattus norvegicus GN=Tpmt PE=2 SV=1	6.25	1	2	1	1	240	27.674	6.8	73000000	0.145	Medium	30	0.029098	2.6504	1
FALSE	IsMasterProtein	F1LM81	TOM1-like protein 1 OS=Rattus norvegicus GN=Tom1l1 PE=1 SV=1	2.94737	1	1	1	1	475	52.518	5.43	15000000	0.145	Medium	30	0.029098	2.64443	1
FALSE	IsMasterProtein	Q04589	Fibroblast growth factor receptor 1 OS=Rattus norvegicus GN=Fgfr1 PE=1 SV=1	1.45985	1	1	1	1	822	91.766	6.1	61000000	0.061	Medium	30	0.029098	2.6413	1
FALSE	IsMasterProtein	Q6AYK4	Apoptosis facilitator Bcl-2-like protein 14 OS=Rattus norvegicus GN=Bcl2l14 PE=1 SV=1	5.21472	1	1	1	1	326	36.868	6.55	9100000	0.101	Medium	30	0.029098	2.63229	1
FALSE	IsMasterProtein	A4KWA6	C-type lectin domain family 2 member D3 OS=Rattus norvegicus GN=Clec2d3 PE=2 SV=1	4.36508	1	1	1	1	252	27.79	8.28	13000000	0.179	Medium	30	0.029098	2.63013	1
FALSE	IsMasterProtein	P63219	Guanine nucleotide-binding protein G(I)/G(S)/G(O) subunit gamma-5 OS=Rattus norvegicus GN=Gng5 PE=3 SV=1	39.7059	1	1	1	1	68	7.314	9.85		0.585	Medium	30	0.029098	2.62332	1
FALSE	IsMasterProtein	P13852	Major prion protein OS=Rattus norvegicus GN=Prnp PE=1 SV=2	4.72441	1	1	1	1	254	27.786	9.23	32000000	0.259	Medium	30	0.029098	2.6212	1
FALSE	IsMasterProtein	Q05702	Secretoglobin family 1C member 1 OS=Rattus norvegicus GN=Scgb1c1 PE=2 SV=1	11.7021	1	1	1	1	94	10.394	4.41		0.468	Medium	30	0.029098	2.61587	1
FALSE	IsMasterProtein	Q8CGU6	Nicastrin OS=Rattus norvegicus GN=Ncstn PE=1 SV=1	1.27119	1	2	1	1	708	78.35	5.77	140000000	0.07	Medium	30	0.029098	2.61058	1
FALSE	IsMasterProtein	P08290	Asialoglycoprotein receptor 2 OS=Rattus norvegicus GN=Asgr2 PE=1 SV=4	2.65781	1	1	1	1	301	35.005	5.25	160000000	0.166	Medium	30	0.029098	2.59884	1
FALSE	IsMasterProtein	P62250	40S ribosomal protein S16 OS=Rattus norvegicus GN=Rps16 PE=1 SV=2	6.84932	1	1	1	1	146	16.435	10.21		0.212	Medium	30	0.029098	2.58356	1
FALSE	IsMasterProtein	Q6PEC0	Bis(5'-nucleosyl)-tetraphosphatase [asymmetrical] OS=Rattus norvegicus GN=Nudt2 PE=2 SV=3	5.44218	1	1	1	1	147	16.919	5.53		0.259	Medium	30	0.029098	2.57949	1
FALSE	IsMasterProtein	O88923	Adhesion G protein-coupled receptor L2 OS=Rattus norvegicus GN=Adgrl2 PE=1 SV=2	0.605245	1	1	1	1	1487	166.622	6.54	81000000	0.03	Medium	30	0.029098	2.57715	1
FALSE	IsMasterProtein	A2RUV9	Adipocyte enhancer-binding protein 1 OS=Rattus norvegicus GN=Aebp1 PE=2 SV=1	1.15248	1	1	1	1	1128	127.981	5.2		0.044	Medium	30	0.029098	2.56712	1
FALSE	IsMasterProtein	Q812E4	Synaptotagmin-like protein 5 OS=Rattus norvegicus GN=Sytl5 PE=2 SV=1	3.45286	1	1	1	1	753	83.593	8.7	66000000	0.047	Medium	30	0.029098	2.56259	1
FALSE	IsMasterProtein	P52296	Importin subunit beta-1 OS=Rattus norvegicus GN=Kpnb1 PE=1 SV=1	1.82857	1	1	1	1	875	97.062	4.77	17000000	0.055	Medium	30	0.029098	2.55647	1
FALSE	IsMasterProtein	P19223	Carboxypeptidase B OS=Rattus norvegicus GN=Cpb1 PE=1 SV=1	2.16867	1	1	1	1	415	47.485	5.68	34000000	0.096	Medium	30	0.029098	2.54974	1
FALSE	IsMasterProtein	Q80WK7	Equilibrative nucleoside transporter 3 OS=Rattus norvegicus GN=Slc29a3 PE=1 SV=2	1.89474	1	1	1	1	475	51.643	8.16	110000000	0.11	Medium	30	0.029098	2.54246	1
FALSE	IsMasterProtein	P18424	Phosphatidylcholine-sterol acyltransferase OS=Rattus norvegicus GN=Lcat PE=1 SV=1	2.95455	1	1	1	1	440	49.695	6.52	110000000	0.105	Medium	31	0.0299517	2.52009	1
FALSE	IsMasterProtein	O88202	60 kDa lysophospholipase OS=Rattus norvegicus GN=Aspg PE=1 SV=1	3.5461	1	1	1	1	564	60.756	5.77		0.093	Medium	31	0.0299517	2.51854	1
FALSE	IsMasterProtein	P51886	Lumican OS=Rattus norvegicus GN=Lum PE=1 SV=1	2.66272	1	1	1	1	338	38.255	6.43	60000000	0.155	Medium	31	0.0299517	2.51667	1
FALSE	IsMasterProtein	Q5PQS2	Protein ZNF365 OS=Rattus norvegicus GN=Znf365 PE=1 SV=1	4.16667	1	1	1	1	408	46.938	9.36	170000000	0.08	Medium	31	0.0299517	2.49901	1
FALSE	IsMasterProtein	P07335	Creatine kinase B-type OS=Rattus norvegicus GN=Ckb PE=1 SV=2	2.09974	1	1	1	1	381	42.698	5.67	42000000	0.105	Medium	32	0.0301602	2.49815	1
FALSE	IsMasterProtein	Q9QZK9	Deoxyribonuclease-2-beta OS=Rattus norvegicus GN=Dnase2b PE=1 SV=1	2.52809	1	1	1	1	356	40.446	9.22	65000000	0.096	Medium	32	0.0301602	2.49378	1
FALSE	IsMasterProtein	Q5HZW7	Placenta-expressed transcript 1 protein OS=Rattus norvegicus GN=Plet1 PE=2 SV=1	5.4902	1	1	1	1	255	26.833	5.53	32000000	0.334	Medium	32	0.0301602	2.44218	1
FALSE	IsMasterProtein	Q56A20	Phosphoinositide-3-kinase-interacting protein 1 OS=Rattus norvegicus GN=Pik3ip1 PE=2 SV=1	13.8211	1	1	1	1	246	26.896	5.44		0.194	Medium	32	0.0301602	2.43928	1
FALSE	IsMasterProtein	P58365	Cadherin-23 OS=Rattus norvegicus GN=Cdh23 PE=2 SV=1	0.331625	1	1	1	1	3317	365.23	4.64	66000000	0.017	Medium	32	0.0301602	2.43472	1
FALSE	IsMasterProtein	Q8CIN7	Inositol monophosphatase 2 OS=Rattus norvegicus GN=Impa2 PE=2 SV=1	3.44828	1	1	1	1	290	31.776	6.04	24000000	0.145	Medium	32	0.0301602	2.41288	1
FALSE	IsMasterProtein	P02466	Collagen alpha-2(I) chain OS=Rattus norvegicus GN=Col1a2 PE=1 SV=3	0.801749	1	1	1	1	1372	129.486	9.33	2500000	0.028	Medium	32	0.0301602	2.39901	1
FALSE	IsMasterProtein	F1LRS8	CD2-associated protein OS=Rattus norvegicus GN=Cd2ap PE=1 SV=2	1.56986	1	1	1	1	637	70.448	6.38		0.058	Medium	32	0.0301602	2.39664	1
FALSE	IsMasterProtein	P35280	Ras-related protein Rab-8A OS=Rattus norvegicus GN=Rab8a PE=1 SV=2	3.38164	1	1	1	1	207	23.653	9.07		0.145	Medium	32	0.0301602	2.37818	1
FALSE	IsMasterProtein	Q5XIL0	E3 ubiquitin-protein ligase RNF167 OS=Rattus norvegicus GN=Rnf167 PE=2 SV=1	2.29226	1	1	1	1	349	38.192	5.15		0.179	Medium	32	0.0301602	2.36106	1
FALSE	IsMasterProtein	P00507	Aspartate aminotransferase, mitochondrial OS=Rattus norvegicus GN=Got2 PE=1 SV=2	1.86047	1	1	1	1	430	47.284	9	20000000	0.083	Medium	32	0.0301602	2.36038	1
FALSE	IsMasterProtein	P28576	Platelet-derived growth factor subunit A OS=Rattus norvegicus GN=Pdgfa PE=2 SV=2	5.39216	1	1	1	1	204	23.292	9.11	51000000	0.233	Medium	32	0.0301602	2.35812	1
FALSE	IsMasterProtein	Q920P0	L-xylulose reductase OS=Rattus norvegicus GN=Dcxr PE=1 SV=1	6.14754	1	1	1	1	244	25.703	7.31	75000000	0.179	Medium	32	0.0301602	2.34787	1
FALSE	IsMasterProtein	Q4AEF8	Coatomer subunit gamma-1 OS=Rattus norvegicus GN=Copg1 PE=2 SV=1	1.25858	1	1	1	1	874	97.551	5.39	39000000	0.047	Medium	32	0.0301602	2.34517	1
FALSE	IsMasterProtein	P32755	4-hydroxyphenylpyruvate dioxygenase OS=Rattus norvegicus GN=Hpd PE=1 SV=3	2.54453	1	1	1	1	393	45.084	6.77	110000000	0.08	Medium	32	0.0301602	2.34079	1
FALSE	IsMasterProtein	H1UBN0	Copine-7 OS=Rattus norvegicus GN=Cpne7 PE=1 SV=1	1.61871	1	1	1	1	556	61.939	5.4	420000000	0.077	Medium	32	0.0301602	2.33763	1
FALSE	IsMasterProtein	P30349	Leukotriene A-4 hydrolase OS=Rattus norvegicus GN=Lta4h PE=2 SV=2	1.96721	1	1	1	1	610	69.132	6.04	35000000	0.056	Medium	32	0.0301602	2.33672	1
FALSE	IsMasterProtein	Q5U2Q7	Eukaryotic peptide chain release factor subunit 1 OS=Rattus norvegicus GN=Etf1 PE=2 SV=3	2.28833	1	1	1	1	437	49	5.71	21000000	0.089	Medium	32	0.0301602	2.33516	1
FALSE	IsMasterProtein	Q4FZU6	Annexin A8 OS=Rattus norvegicus GN=Anxa8 PE=1 SV=1	2.75229	1	1	1	1	327	36.683	5.77	33000000	0.105	Medium	32	0.0301602	2.32693	1
FALSE	IsMasterProtein	P63036	DnaJ homolog subfamily A member 1 OS=Rattus norvegicus GN=Dnaja1 PE=1 SV=1	3.27456	1	1	1	1	397	44.839	7.08	13000000	0.11	Medium	32	0.0301602	2.32336	1
FALSE	IsMasterProtein	Q68FS2	COP9 signalosome complex subunit 4 OS=Rattus norvegicus GN=Cops4 PE=1 SV=1	2.95567	1	1	1	1	406	46.261	5.85	50000000	0.086	Medium	32	0.0301602	2.3001	1
FALSE	IsMasterProtein	O09171	Betaine--homocysteine S-methyltransferase 1 OS=Rattus norvegicus GN=Bhmt PE=1 SV=1	1.9656	1	1	1	1	407	44.948	7.91	100000000	0.101	Medium	33	0.0309278	2.27717	1
FALSE	IsMasterProtein	Q9WU74	Lipolysis-stimulated lipoprotein receptor OS=Rattus norvegicus GN=Lsr PE=1 SV=1	1.85497	1	1	1	1	593	65.735	6.16		0.083	Medium	33	0.0309278	2.27445	1
FALSE	IsMasterProtein	Q04679	Sodium/potassium-transporting ATPase subunit gamma OS=Rattus norvegicus GN=Fxyd2 PE=2 SV=2	21.2121	1	1	1	1	66	7.253	8.19	24000000	0.778	Medium	33	0.0309278	2.26507	1
FALSE	IsMasterProtein	P07338	Chymotrypsinogen B OS=Rattus norvegicus GN=Ctrb1 PE=1 SV=1	2.6616	1	1	1	1	263	27.831	5.07	110000000	0.212	Medium	33	0.0309278	2.25923	1
FALSE	IsMasterProtein	P55051	Fatty acid-binding protein, brain OS=Rattus norvegicus GN=Fabp7 PE=1 SV=2	13.6364	1	1	1	1	132	14.854	5.63		0.292	Medium	35	0.0327715	2.25742	1
FALSE	IsMasterProtein	Q05511	Serine protease hepsin OS=Rattus norvegicus GN=Hpn PE=2 SV=1	1.92308	1	1	1	1	416	44.898	7.62	58000000	0.096	Medium	36	0.0334884	2.25597	1
FALSE	IsMasterProtein	Q63797	Proteasome activator complex subunit 1 OS=Rattus norvegicus GN=Psme1 PE=2 SV=1	2.81124	1	1	1	1	249	28.559	6.02	58000000	0.129	Medium	36	0.0334884	2.24637	1
FALSE	IsMasterProtein	Q99376	Transferrin receptor protein 1 (Fragment) OS=Rattus norvegicus GN=Tfrc PE=1 SV=1	1.76849	1	1	1	1	622	70.109	6.61		0.058	Medium	36	0.0334884	2.2379	1
FALSE	IsMasterProtein	P16636	Protein-lysine 6-oxidase OS=Rattus norvegicus GN=Lox PE=1 SV=2	1.70316	1	1	1	1	411	46.529	8.32	180000000	0.11	Medium	36	0.0334884	2.23249	1
FALSE	IsMasterProtein	Q920D2	Dihydrofolate reductase OS=Rattus norvegicus GN=Dhfr PE=1 SV=3	3.74332	1	1	1	1	187	21.624	7.33	25000000	0.194	Medium	37	0.03407	2.21748	1
FALSE	IsMasterProtein	P12007	Isovaleryl-CoA dehydrogenase, mitochondrial OS=Rattus norvegicus GN=Ivd PE=1 SV=2	2.83019	1	1	1	1	424	46.406	7.9	39000000	0.093	Medium	37	0.03407	2.21476	1
FALSE	IsMasterProtein	P97586	Cell growth regulator with EF hand domain protein 1 OS=Rattus norvegicus GN=Cgref1 PE=1 SV=1	3.55872	1	1	1	1	281	30.815	4.37		0.259	Medium	37	0.03407	2.20404	1
FALSE	IsMasterProtein	P05369	Farnesyl pyrophosphate synthase OS=Rattus norvegicus GN=Fdps PE=2 SV=2	2.54958	1	1	1	1	353	40.804	5.43		0.116	Medium	37	0.03407	2.20199	1
FALSE	IsMasterProtein	P13697	NADP-dependent malic enzyme OS=Rattus norvegicus GN=Me1 PE=1 SV=2	1.57343	1	1	1	1	572	63.962	6.93	68000000	0.072	Medium	37	0.03407	2.19908	1
FALSE	IsMasterProtein	P06882	Thyroglobulin OS=Rattus norvegicus GN=Tg PE=1 SV=4	0.25289	1	1	1	1	2768	304.449	5.17	1600000000	0.018	Medium	37	0.03407	2.19626	1
FALSE	IsMasterProtein	O70594	Solute carrier family 22 member 5 OS=Rattus norvegicus GN=Slc22a5 PE=1 SV=1	1.25673	1	1	1	1	557	62.527	7.69	150000000	0.11	Medium	37	0.03407	2.19365	1
FALSE	IsMasterProtein	Q99N27	Sorting nexin-1 OS=Rattus norvegicus GN=Snx1 PE=1 SV=1	2.10728	1	1	1	1	522	59.008	5.22	43000000	0.08	Medium	37	0.03407	2.18715	1
FALSE	IsMasterProtein	P52303	AP-1 complex subunit beta-1 OS=Rattus norvegicus GN=Ap1b1 PE=1 SV=1	1.26449	1	1	1	1	949	104.522	5.14	110000000	0.044	Medium	37	0.03407	2.17801	1
FALSE	IsMasterProtein	Q5XI95	Alcohol dehydrogenase 6 OS=Rattus norvegicus GN=Adh6 PE=2 SV=1	2.39362	1	1	1	1	376	39.701	7.75	28000000	0.101	Medium	37	0.03407	2.17241	1
FALSE	IsMasterProtein	Q63532	Cornifin-A OS=Rattus norvegicus GN=Sprr1a PE=2 SV=1	31.5789	1	1	1	1	152	16.722	7.18	220000000	0.212	Medium	37	0.03407	2.16964	1
FALSE	IsMasterProtein	Q6IE51	Serine protease inhibitor Kazal-type 7 OS=Rattus norvegicus GN=Spink7 PE=3 SV=1	9.45946	1	3	1	1	74	8.204	7.58	39000000	0.778	Medium	38	0.0344515	2.14164	1
FALSE	IsMasterProtein	Q5RJL6	Meteorin-like protein OS=Rattus norvegicus GN=Metrnl PE=2 SV=1	2.57235	1	1	1	1	311	34.446	7.87	180000000	0.194	Medium	38	0.0344515	2.13711	1
FALSE	IsMasterProtein	P19313	Cystatin-S OS=Rattus norvegicus GN=Cst4 PE=1 SV=2	5.67376	1	1	1	1	141	15.939	4.84	150000000	0.468	Medium	38	0.0344515	2.11536	1
FALSE	IsMasterProtein	P25236	Selenoprotein P OS=Rattus norvegicus GN=Selenop PE=1 SV=2	2.5974	1	1	1	1	385	43.066	7.36		0.129	Medium	38	0.0344515	2.11461	1
FALSE	IsMasterProtein	Q9QZQ5	Protein NOV homolog OS=Rattus norvegicus GN=Nov PE=1 SV=1	3.9886	1	1	1	1	351	38.483	7.64	410000000	0.116	Medium	38	0.0344515	2.10187	1
FALSE	IsMasterProtein	P19814	Trans-Golgi network integral membrane protein TGN38 OS=Rattus norvegicus GN=Ttgn1 PE=1 SV=1	5.88235	1	1	1	1	357	38.282	5.15	2300000	0.122	Medium	38	0.0344515	2.0879	1
FALSE	IsMasterProtein	D4A1J4	3-hydroxybutyrate dehydrogenase type 2 OS=Rattus norvegicus GN=Bdh2 PE=3 SV=2	4.08163	1	1	1	1	245	26.634	7.15	200000000	0.166	Medium	38	0.0344515	2.08557	1
FALSE	IsMasterProtein	E9PTG8	Serine/threonine-protein kinase 10 OS=Rattus norvegicus GN=Stk10 PE=1 SV=1	1.34436	1	1	1	1	967	111.807	8.09		0.042	Medium	38	0.0344515	2.07939	1
FALSE	IsMasterProtein	Q64093	Sodium- and chloride-dependent transporter XTRP3 OS=Rattus norvegicus GN=Slc6a20 PE=2 SV=1	1.2987	1	1	1	1	616	68.926	7.83	110000000	0.096	Medium	38	0.0344515	2.07845	1
FALSE	IsMasterProtein	P20646	Prostatic acid phosphatase OS=Rattus norvegicus GN=Acpp PE=1 SV=1	1.83727	1	1	1	1	381	43.822	6.68	130000000	0.116	Medium	39	0.0351986	2.07254	1
FALSE	IsMasterProtein	Q6L711	Hyaluronan-binding protein 2 OS=Rattus norvegicus GN=Habp2 PE=2 SV=1	1.79211	1	1	1	1	558	62.052	6.27	25000000	0.086	Medium	39	0.0351986	2.06553	1
FALSE	IsMasterProtein	P19637	Tissue-type plasminogen activator OS=Rattus norvegicus GN=Plat PE=2 SV=2	6.08229	2	2	2	1	559	62.862	8.15	14000000	0.15	Medium	40	0.0357782	2.04822	2
FALSE	IsMasterProtein	Q8K1G0	CXADR-like membrane protein OS=Rattus norvegicus GN=Clmp PE=2 SV=1	2.41935	1	1	1	1	372	41.123	8.38	200000000	0.11	Medium	40	0.0357782	2.04628	1
FALSE	IsMasterProtein	P55797	Apolipoprotein C-IV OS=Rattus norvegicus GN=Apoc4 PE=2 SV=2	5.64516	1	1	1	1	124	14.522	9.32	44000000	0.389	Medium	40	0.0357782	2.03965	1
FALSE	IsMasterProtein	F1M649	NLR family CARD domain-containing protein 4 OS=Rattus norvegicus GN=Nlrc4 PE=3 SV=2	0.684262	1	1	1	1	1023	116.068	6.39		0.036	Medium	40	0.0357782	2.03568	1
FALSE	IsMasterProtein	Q6IG02	Keratin, type II cytoskeletal 2 epidermal OS=Rattus norvegicus GN=Krt2 PE=3 SV=1	1.31387	1	1	1	1	685	69.085	7.69	590000000	0.053	Medium	40	0.0357782	2.02989	1
FALSE	IsMasterProtein	Q5RKH6	Protein OS-9 OS=Rattus norvegicus GN=Os9 PE=1 SV=1	1.05105	1	3	1	1	666	75.318	4.83	100000000	0.129	Medium	40	0.0357782	2.02439	1
FALSE	IsMasterProtein	Q811A2	Bone marrow stromal antigen 2 OS=Rattus norvegicus GN=Bst2 PE=1 SV=1	5.23256	1	1	1	1	172	19.661	8.19	13000000	0.334	Medium	40	0.0357782	2.01824	1
FALSE	IsMasterProtein	P97571	Calpain-1 catalytic subunit OS=Rattus norvegicus GN=Capn1 PE=1 SV=1	1.12202	1	1	1	1	713	82.067	5.66	24000000	0.05	Medium	40	0.0357782	2.01551	1
FALSE	IsMasterProtein	P70628	Interphotoreceptor matrix proteoglycan 2 OS=Rattus norvegicus GN=Impg2 PE=2 SV=2	1.85334	1	1	1	1	1241	137.461	4.74		0.036	Medium	40	0.0357782	2.00372	1
FALSE	IsMasterProtein	Q5M872	Dipeptidase 2 OS=Rattus norvegicus GN=Dpep2 PE=2 SV=1	2.2869	1	1	1	1	481	53.251	6.89	7900000	0.089	Medium	43	0.0383929	1.97836	1
FALSE	IsMasterProtein	P01039	Cystatin-A OS=Rattus norvegicus GN=Csta PE=1 SV=1	7.76699	1	1	1	1	103	11.556	5.58	130000000	0.468	Medium	43	0.0383929	1.97089	1
FALSE	IsMasterProtein	P49432	Pyruvate dehydrogenase E1 component subunit beta, mitochondrial OS=Rattus norvegicus GN=Pdhb PE=1 SV=2	3.06407	1	1	1	1	359	38.957	6.65		0.136	Medium	46	0.040672	1.95341	1
FALSE	IsMasterProtein	P62271	40S ribosomal protein S18 OS=Rattus norvegicus GN=Rps18 PE=1 SV=3	5.26316	1	1	1	1	152	17.708	10.99	15000000	0.212	Medium	46	0.040672	1.95063	1
FALSE	IsMasterProtein	E9PT87	Myosin light chain kinase 3 OS=Rattus norvegicus GN=Mylk3 PE=1 SV=1	1.01781	1	1	1	1	786	85.487	5.5	44000000	0.056	Medium	46	0.040672	1.92131	1
FALSE	IsMasterProtein	P51796	H(+)/Cl(-) exchange transporter 5 OS=Rattus norvegicus GN=Clcn5 PE=2 SV=1	0.938338	1	1	1	1	746	83.014	6.89	26000000	0.07	Medium	46	0.040672	1.92113	1
FALSE	IsMasterProtein	Q497B0	Omega-amidase NIT2 OS=Rattus norvegicus GN=Nit2 PE=1 SV=1	2.53623	1	1	1	1	276	30.682	7.3	78000000	0.129	Medium	47	0.0415194	1.91107	1
FALSE	IsMasterProtein	P15390	Sodium channel protein type 4 subunit alpha OS=Rattus norvegicus GN=Scn4a PE=1 SV=1	0.434783	1	1	1	1	1840	208.73	5.03	4700000	0.032	Medium	48	0.0420315	1.90674	1
FALSE	IsMasterProtein	O70156	Oxidized low-density lipoprotein receptor 1 OS=Rattus norvegicus GN=Olr1 PE=2 SV=1	7.69231	1	1	1	1	364	41.864	6.44	60000000	0.122	Medium	48	0.0420315	1.9036	1
FALSE	IsMasterProtein	P52944	PDZ and LIM domain protein 1 OS=Rattus norvegicus GN=Pdlim1 PE=1 SV=4	3.0581	1	1	1	1	327	35.562	7.24	57000000	0.122	Medium	48	0.0420315	1.89049	1
FALSE	IsMasterProtein	P52796	Ephrin-B1 OS=Rattus norvegicus GN=Efnb1 PE=1 SV=1	3.18841	1	1	1	1	345	37.927	9.03	960000000	0.11	Medium	48	0.0420315	1.85021	1
FALSE	IsMasterProtein	P13676	Acylamino-acid-releasing enzyme OS=Rattus norvegicus GN=Apeh PE=1 SV=1	1.0929	1	1	1	1	732	81.331	5.73	110000000	0.062	Medium	48	0.0420315	1.83856	1
FALSE	IsMasterProtein	Q62600	Nitric oxide synthase, endothelial OS=Rattus norvegicus GN=Nos3 PE=1 SV=4	0.665557	1	1	1	1	1202	133.205	7.17	3300000	0.034	Medium	48	0.0420315	1.83309	1
FALSE	IsMasterProtein	B0LT89	Serine/threonine-protein kinase 24 OS=Rattus norvegicus GN=Stk24 PE=2 SV=1	1.62413	1	1	1	1	431	47.96	5.43	67000000	0.101	Medium	48	0.0420315	1.78495	1
FALSE	IsMasterProtein	Q7TP47	Heterogeneous nuclear ribonucleoprotein Q OS=Rattus norvegicus GN=Syncrip PE=2 SV=1	2.43902	1	1	1	1	533	59.674	8.79	21000000	0.072	Medium	50	0.0437445	1.74057	1
FALSE	IsMasterProtein	Q9WVB1	Ras-related protein Rab-6A OS=Rattus norvegicus GN=Rab6a PE=1 SV=2	6.73077	1	1	1	1	208	23.575	5.54	39000000	0.145	Medium	51	0.0443864	1.72511	1
FALSE	IsMasterProtein	P59647	FXYD domain-containing ion transport regulator 5 OS=Rattus norvegicus GN=Fxyd5 PE=2 SV=2	3.93258	1	1	1	1	178	19.116	8.63	73000000	0.334	Medium	51	0.0443864	1.71721	1
FALSE	IsMasterProtein	Q7TP36	Protein Shroom2 OS=Rattus norvegicus GN=Shroom2 PE=1 SV=1	0.702741	1	5	1	1	1423	157.891	6.79	2600000	0.025	Medium	51	0.0443864	1.70771	1
FALSE	IsMasterProtein	P15693	Intestinal-type alkaline phosphatase 1 OS=Rattus norvegicus GN=Alpi PE=1 SV=1	3.51852	1	1	1	1	540	58.365	6	190000000	0.093	Medium	51	0.0443864	1.70125	1
FALSE	IsMasterProtein	P30713	Glutathione S-transferase theta-2 OS=Rattus norvegicus GN=Gstt2 PE=1 SV=3	2.86885	1	1	1	1	244	27.422	7.91		0.179	Medium	51	0.0443864	1.70067	1
FALSE	IsMasterProtein	P05942	Protein S100-A4 OS=Rattus norvegicus GN=S100a4 PE=2 SV=1	7.92079	1	1	1	1	101	11.769	5.12		0.468	Medium	53	0.0460469	1.66414	1
FALSE	IsMasterProtein	P62909	40S ribosomal protein S3 OS=Rattus norvegicus GN=Rps3 PE=1 SV=1	5.34979	1	1	1	1	243	26.657	9.66		0.129	Medium	53	0.0460469	1.65333	1
FALSE	IsMasterProtein	Q5RKG2	Host cell factor 2 OS=Rattus norvegicus GN=Hcfc2 PE=2 SV=1	1.52144	1	1	1	1	723	79.099	8.5	6600000	0.053	Medium	55	0.047619	1.63061	1
FALSE	IsMasterProtein	Q9Z0U5	Aldehyde oxidase 1 OS=Rattus norvegicus GN=Aox1 PE=1 SV=1	0.450113	1	1	1	1	1333	146.826	6.98	1100000	0.03	Medium	57	0.049308	1.54748	1
FALSE	IsMasterProtein	Q5XI07	Lipoma-preferred partner homolog OS=Rattus norvegicus GN=Lpp PE=1 SV=1	2.21519	1	1	1	1	632	68.216	7.66	83000000	0.083	Low	61	0.0504132	0	1
FALSE	IsMasterProtein	Q562B5	Serine/threonine-protein phosphatase PGAM5, mitochondrial OS=Rattus norvegicus GN=Pgam5 PE=2 SV=1	2.08333	1	1	1	1	288	32.041	8.68	46000000	0.122	Low	61	0.0504132	0	1
FALSE	IsMasterProtein	Q9ESQ9	Pro-FMRFamide-related neuropeptide VF OS=Rattus norvegicus GN=Npvf PE=1 SV=1	3.44828	1	1	1	1	203	22.965	10.15		0.233	Low	61	0.0504132	0	1
FALSE	IsMasterProtein	Q63713	Ras GTPase-activating protein 2 OS=Rattus norvegicus GN=Rasa2 PE=2 SV=1	1.41677	1	1	1	1	847	96.313	7.69		0.042	Low	61	0.0504132	0	1
FALSE	IsMasterProtein	Q9Z1A6	Vigilin OS=Rattus norvegicus GN=Hdlbp PE=1 SV=1	0.788644	1	5	1	1	1268	141.496	6.96		0.029	Low	61	0.0504132	0	1
FALSE	IsMasterProtein	Q9Z1Z6	Integrin-linked kinase-associated serine/threonine phosphatase 2C OS=Rattus norvegicus GN=Ilkap PE=2 SV=1	2.29592	1	1	1	1	392	42.718	7.09		0.089	Low	61	0.0504132	0	1
FALSE	IsMasterProtein	Q2EJA0	Transcriptional coactivator YAP1 OS=Rattus norvegicus GN=Yap1 PE=1 SV=1	6.18337	1	1	1	1	469	50.47	5	3300000	0.122	Low	61	0.0504132	0	1
FALSE	IsMasterProtein	Q6IE08	Gamma-glutamyltransferase 6 OS=Rattus norvegicus GN=Ggt6 PE=2 SV=1	1.60643	1	2	1	1	498	51.527	6.13	31000000	0.194	Low	61	0.0504132	0	1
FALSE	IsMasterProtein	Q9QYP1	Low-density lipoprotein receptor-related protein 4 OS=Rattus norvegicus GN=Lrp4 PE=1 SV=2	1.5748	2	8	2	1	1905	211.744	5.36	3100000	0.044	Low	61	0.0504132	0	2
FALSE	IsMasterProtein	P13599	IgG receptor FcRn large subunit p51 OS=Rattus norvegicus GN=Fcgrt PE=1 SV=1	1.91257	1	1	1	1	366	40.143	5.05	8700000	0.145	Low	61	0.0504132	0	1
FALSE	IsMasterProtein	O88350	Putative hydrolase RBBP9 OS=Rattus norvegicus GN=Rbbp9 PE=1 SV=2	4.83871	1	1	1	1	186	20.981	6.2	100000000	0.212	Low	61	0.0504132	0	1
FALSE	IsMasterProtein	Q99M76	Cohesin subunit SA-3 OS=Rattus norvegicus GN=Stag3 PE=2 SV=1	0.557325	1	1	1	1	1256	141.861	6.19	230000000	0.033	Low	61	0.0504132	0	1
FALSE	IsMasterProtein	P13721	Beta-galactoside alpha-2,6-sialyltransferase 1 OS=Rattus norvegicus GN=St6gal1 PE=1 SV=1	3.72208	1	1	1	1	403	46.702	8.73	110000000	0.101	Low	61	0.0504132	0	1
FALSE	IsMasterProtein	B1H234	Leucine-rich repeat transmembrane protein FLRT3 OS=Rattus norvegicus GN=Flrt3 PE=1 SV=1	1.54083	1	1	1	1	649	72.865	8.06		0.056	Low	61	0.0504132	0	1
FALSE	IsMasterProtein	P63004	Platelet-activating factor acetylhydrolase IB subunit alpha OS=Rattus norvegicus GN=Pafah1b1 PE=1 SV=2	5.12195	1	1	1	1	410	46.64	7.37		0.089	Low	61	0.0504132	0	1
FALSE	IsMasterProtein	Q63638	Striated muscle-specific serine/threonine-protein kinase OS=Rattus norvegicus GN=Speg PE=1 SV=2	0.521632	1	1	1	1	3259	353.948	8.28	190000000	0.013	Low	61	0.0504132	0	1
FALSE	IsMasterProtein	Q6U6G5	Zinc finger CCCH domain-containing protein 15 OS=Rattus norvegicus GN=Zc3h15 PE=1 SV=1	1.64319	1	108	1	1	426	48.269	5.3	730000000	0.086	Low	61	0.0504132	0	1
FALSE	IsMasterProtein	Q63377	Sodium/potassium-transporting ATPase subunit beta-3 OS=Rattus norvegicus GN=Atp1b3 PE=2 SV=1	5.01792	1	1	1	1	279	31.809	7.96		0.194	Low	61	0.0504132	0	1
FALSE	IsMasterProtein	Q9JJ79	Cytoplasmic dynein 2 heavy chain 1 OS=Rattus norvegicus GN=Dync2h1 PE=1 SV=1	0.185787	1	1	1	1	4306	491.908	6.65		0.008	Low	61	0.0504132	0	1
FALSE	IsMasterProtein	Q4V7C7	Actin-related protein 3 OS=Rattus norvegicus GN=Actr3 PE=1 SV=1	2.87081	1	1	1	1	418	47.327	5.88	9000000	0.105	Low	61	0.0504132	0	1
FALSE	IsMasterProtein	Q99M75	Reticulon-4 receptor OS=Rattus norvegicus GN=Rtn4r PE=1 SV=2	2.11416	1	1	1	1	473	50.819	8.78	320000000	0.086	Low	61	0.0504132	0	1
FALSE	IsMasterProtein	P28037	Cytosolic 10-formyltetrahydrofolate dehydrogenase OS=Rattus norvegicus GN=Aldh1l1 PE=1 SV=3	2.32816	1	1	1	1	902	98.812	5.91		0.038	Low	61	0.0504132	0	1
FALSE	IsMasterProtein	P04157	Receptor-type tyrosine-protein phosphatase C OS=Rattus norvegicus GN=Ptprc PE=1 SV=2	0.471328	1	1	1	1	1273	143.179	5.86		0.032	Low	61	0.0504132	0	1
FALSE	IsMasterProtein	Q9QYF3	Unconventional myosin-Va OS=Rattus norvegicus GN=Myo5a PE=1 SV=1	0.437637	1	1	1	1	1828	211.63	8.69	3100000000	0.02	Low	61	0.0504132	0	1
FALSE	IsMasterProtein	Q9EQH1	GRB2-associated-binding protein 2 OS=Rattus norvegicus GN=Gab2 PE=1 SV=2	1.20301	1	1	1	1	665	73.283	8.31		0.066	Low	61	0.0504132	0	1
FALSE	IsMasterProtein	P97685	Neurofascin OS=Rattus norvegicus GN=Nfasc PE=1 SV=2	0.806452	1	1	1	1	1240	137.918	6.13		0.037	Low	61	0.0504132	0	1
FALSE	IsMasterProtein	Q499R0	Zinc finger protein 518A OS=Rattus norvegicus GN=Znf518a PE=2 SV=1	0.608931	1	3	1	1	1478	165.434	8.98	3200000	0.027	Low	61	0.0504132	0	1
FALSE	IsMasterProtein	O88869	Ras association domain-containing protein 9 OS=Rattus norvegicus GN=Rassf9 PE=1 SV=1	1.6092	1	1	1	1	435	49.514	5.3		0.093	Low	61	0.0504132	0	1
FALSE	IsMasterProtein	P70600	Protein-tyrosine kinase 2-beta OS=Rattus norvegicus GN=Ptk2b PE=1 SV=1	0.594648	1	1	1	1	1009	115.71	6.33		0.034	Low	61	0.0504132	0	1
FALSE	IsMasterProtein	Q8CG09	Multidrug resistance-associated protein 1 OS=Rattus norvegicus GN=Abcc1 PE=1 SV=2	1.04439	1	1	1	1	1532	171.383	7.3		0.027	Low	61	0.0504132	0	1
FALSE	IsMasterProtein	B5DEN9	Vacuolar protein sorting-associated protein 28 homolog OS=Rattus norvegicus GN=Vps28 PE=2 SV=1	4.38596	1	1	1	1	228	26.093	5.53		0.179	Low	61	0.0504132	0	1
FALSE	IsMasterProtein	P19132	Ferritin heavy chain OS=Rattus norvegicus GN=Fth1 PE=1 SV=3	3.84615	1	1	1	1	182	21.113	6.3		0.194	Low	61	0.0504132	0	1
FALSE	IsMasterProtein	Q64610	Ectonucleotide pyrophosphatase/phosphodiesterase family member 2 OS=Rattus norvegicus GN=Enpp2 PE=1 SV=2	1.35287	1	1	1	1	887	101.511	7.52	24000000	0.049	Low	61	0.0504132	0	1
FALSE	IsMasterProtein	Q4V8F9	Hydroxysteroid dehydrogenase-like protein 2 OS=Rattus norvegicus GN=Hsdl2 PE=2 SV=1	1.33588	1	1	1	1	524	58.307	6.19	1600000	0.093	Low	61	0.0504132	0	1
FALSE	IsMasterProtein	P18420	Proteasome subunit alpha type-1 OS=Rattus norvegicus GN=Psma1 PE=1 SV=2	2.6616	1	1	1	1	263	29.499	6.61	62000000	0.129	Low	61	0.0504132	0	1
FALSE	IsMasterProtein	P02696	Retinol-binding protein 1 OS=Rattus norvegicus GN=Rbp1 PE=1 SV=2	9.62963	1	1	1	1	135	15.824	5.25	1700000000	0.212	Low	61	0.0504132	0	1
FALSE	IsMasterProtein	Q63618	Espin OS=Rattus norvegicus GN=Espn PE=1 SV=2	0.955795	1	1	1	1	837	90.513	7.15	17000000	0.068	Low	61	0.0504132	0	1
FALSE	IsMasterProtein	P04550	Parathymosin OS=Rattus norvegicus GN=Ptms PE=1 SV=2	10.7843	1	2	1	1	102	11.552	4.2	29000000	1.154	Low	61	0.0504132	0	1
FALSE	IsMasterProtein	Q4FZT2	Protein phosphatase methylesterase 1 OS=Rattus norvegicus GN=Ppme1 PE=1 SV=2	5.95855	1	1	1	1	386	42.289	5.97	3800000	0.11	Low	61	0.0504132	0	1
FALSE	IsMasterProtein	Q05546	Tenascin-R OS=Rattus norvegicus GN=Tnr PE=1 SV=1	0.442478	1	1	1	1	1356	149.277	4.92		0.033	Low	61	0.0504132	0	1
FALSE	IsMasterProtein	Q63170	Dynein heavy chain 7, axonemal OS=Rattus norvegicus GN=Dnah7 PE=2 SV=2	0.517624	1	4	1	1	4057	464.259	6.14	18000000	0.009	Low	61	0.0504132	0	1
FALSE	IsMasterProtein	Q5XHY5	Threonine--tRNA ligase, cytoplasmic OS=Rattus norvegicus GN=Tars PE=1 SV=1	1.72662	1	1	1	1	695	80.524	6.95		0.051	Low	61	0.0504132	0	1
FALSE	IsMasterProtein	Q91XJ1	Beclin-1 OS=Rattus norvegicus GN=Becn1 PE=1 SV=1	1.78571	1	2	1	1	448	51.524	4.96	73000000	0.086	Low	61	0.0504132	0	1
FALSE	IsMasterProtein	P63029	Translationally-controlled tumor protein OS=Rattus norvegicus GN=Tpt1 PE=1 SV=1	8.13953	1	1	1	1	172	19.45	4.86		0.334	Low	61	0.0504132	0	1
FALSE	IsMasterProtein	Q62784	Type I inositol 3,4-bisphosphate 4-phosphatase OS=Rattus norvegicus GN=Inpp4a PE=1 SV=1	2.8754	1	1	1	1	939	105.522	7.05	1600000	0.045	Low	61	0.0504132	0	1
FALSE	IsMasterProtein	Q4KM95	Leucine-rich repeat-containing protein 42 OS=Rattus norvegicus GN=Lrrc42 PE=1 SV=1	1.66271	1	1	1	1	421	47.883	7.43	34000000	0.093	Low	61	0.0504132	0	1
FALSE	IsMasterProtein	P13264	Glutaminase kidney isoform, mitochondrial OS=Rattus norvegicus GN=Gls PE=1 SV=2	3.41246	1	1	1	1	674	73.976	7.87		0.056	Low	61	0.0504132	0	1
FALSE	IsMasterProtein	Q68FW9	COP9 signalosome complex subunit 3 OS=Rattus norvegicus GN=Cops3 PE=1 SV=1	1.89125	1	1	1	1	423	47.828	6.65	86000000	0.089	Low	61	0.0504132	0	1
